# Supplementary material for: Integration of ATAC-seq and RNA-seq reveals temperature-responsive regulatory regions in Plasmodium falciparum asexual stages
Source: Parasit Vectors. 2026 Feb 20;19:134. doi: 10.1186/s13071-026-07288-2 (PMC13032594; doi:10.1186/s13071-026-07288-2)
Supplement: Supplementary file 2 — Additional file 2. [file 13071_2026_7288_MOESM2_ESM.xlsx]

## Sheet: Sheet1
Gene ID	Name	sequencing (5' to 3')	qPCR
PF3D7_601200	PF3D7_601200-F	AGATAAAGGCGGAAAAGGTAGT	ring stage
PF3D7_601200	PF3D7_601200-R	TGAGCATCACCAAAACTAGCA	ring stage
PF3D7_1477500	PF3D7_1477500-F	ACGGAAATTGAAGGCTGGTA	ring stage
PF3D7_1477500	PF3D7_1477500-R	CGCCTGTTCCTCGTTTCCT	ring stage
PF3D7_832200	PF3D7_832200.2-F	ATGCATGATATTGGAGAGGCA	ring stage
PF3D7_832200	PF3D7_832200.2-R	AATCCTTGGAGCTCTTTCATCCA	ring stage
PF3D7_1478600	PF3D7_1478600-F	CTGACAGCAAATGTTGTGGGG	ring stage
PF3D7_1478600	PF3D7_1478600-R	AATGAGGCGCCACTAGGAAT	ring stage
PF3D7_601900	PF3D7_601900-F	TCAGAAAGAACATGCAAGCGT	ring stage
PF3D7_601900	PF3D7_601900-R	GGCTGCTTGACGAGATGATG	ring stage
PF3D7_1317400	PF3D7_1317400-F	AGATGTGATGGATGCTTAGTCGT	ring stage
PF3D7_1317400	PF3D7_1317400-R	TGAAGGAATAAATCCACCTCCTCC	ring stage
PF3D7_930200	PF3D7_930200-F	TGCTCCGACCTTTTTGAAGA	ring stage
PF3D7_930200	PF3D7_930200-R	TGGCTTCAATTCTTTTAATGACGCT	ring stage
PF3D7_1317300	PF3D7_1317300-F	AGGGTTTAGAAGGAGATAATTTGGA	ring stage
PF3D7_1317300	PF3D7_1317300-R	GCTTCTTCCGTTGCTTGCG	ring stage
PF3D7_501200-L	PF3D7_501200-F-L	CTGGCCATAAGGGACATACGA	ring stage
PF3D7_501200-L	PF3D7_501200-R-L	GGAGGTGCTTGACCTACCATT	ring stage
PF3D7_532600	PF3D7_532600-F	AGTGTTGAAGAAGACCCAAGTG	ring stage
PF3D7_532600	PF3D7_532600-R	TGCGCTTCTTAAAAGATCAGCAT	ring stage
PF3D7_1301400	PF3D7_1301400-F	AACCATCTTCACATGGCTCTTC	ring stage
PF3D7_1301400	PF3D7_1301400-R	TCCGAGCTATTTGGTAGAATAGG	ring stage
PF3D7_0501600	PF3D7_0501600-F	GAAAACGTAGTAGTTCTCTCGCT	trophozoite stage
PF3D7_0501600	PF3D7_0501600-R	AGTTTTCTGCAGCACGGTTTG	trophozoite stage
PF3D7_0423700	PF3D7_0423700-F	TACGTTTTTGCCCTCCTCATCA	trophozoite stage
PF3D7_0423700	PF3D7_0423700-R	ACCAAAACCTAAAGCACTACCT	trophozoite stage
PF3D7_0206800	PF3D7_0206800-F	TCAAGTACTCCCGCTACTACCA	trophozoite stage
PF3D7_0206800	PF3D7_0206800-R	AGTGTCTGCATCTTGAGTGGG	trophozoite stage
PF3D7_1470400	PF3D7_1470400-F	TTGACTATTCATTTTTGGGCACCT	trophozoite stage
PF3D7_1470400	PF3D7_1470400-R	AGCAAATCGTGTAAACAGCAA	trophozoite stage
PF3D7_0400200	PF3D7_0400200-F	CAAACCTGCACGTGACGAC	trophozoite stage
PF3D7_0400200	PF3D7_0400200-R	AATTTGCGTAACCGTTCGTGA	trophozoite stage
PF3D7_1029600	PF3D7_1029600-F	TGCTGGACATGAAGTTGACCT	trophozoite stage
PF3D7_1029600	PF3D7_1029600-R	CCGACACTTTTACACCAGCA	trophozoite stage
PF3D7_1449200	PF3D7_1449200-F	AGAAACCAATGAAGAGCACTGGA	trophozoite stage
PF3D7_1449200	PF3D7_1449200-R	TTGGATACACCTCCCTTAACTTTT	trophozoite stage
PF3D7_1253200	PF3D7_1253200-F	CGAATTGCCTATTATACATTAATAATAAGC	trophozoite stage
PF3D7_1253200	PF3D7_1253200-R	CATCATTATAATTATTAATGTTTGAGACC	trophozoite stage
PF3D7_1307500	PF3D7_1307500-F	GTTCACTTTAATTTCAGTGTGTAGT	trophozoite stage
PF3D7_1307500	PF3D7_1307500-R	AAATTGAATTACGCTCTTTTTTGGT	trophozoite stage
PF3D7_1310200	PF3D7_1310200-F	GCACACAATCACCATGAAAACA	trophozoite stage
PF3D7_1310200	PF3D7_1310200-R	CCTTGTGACATTGCACCACC	trophozoite stage
PF3D7_1229700	PF3D7_1229700-F	GTTCCTATTCCTCTTTCCTTCACT	trophozoite stage
PF3D7_1229700	PF3D7_1229700-R	TGACATCCTTTGTAGTTAACCTTGG	trophozoite stage
PF3D7_1015900	PF3D7_1015900-F	TCAGAGCTGCCGTACCATCT	trophozoite stage
PF3D7_1015900	PF3D7_1015900-R	GCTGCACCAGCTCTACATACA	trophozoite stage
PF3D7_1229400	PF3D7_1229400-F	TGGAGGTAGCAACGAAGCTTAT	trophozoite stage
PF3D7_1229400	PF3D7_1229400-R	AGCCGAAAAGAGAACCACTGAA	trophozoite stage
PF3D7_0717700	PF07_0073-F	CAAGTTCGGCACATTCTTCCATAA	house-keeping gene
PF3D7_0717700	PF07_0073-R	AAGTAGCAGGTCATCGTGGTT	house-keeping gene
