# Supplementary material for: Integration of ATAC-seq and RNA-seq reveals temperature-responsive regulatory regions in Plasmodium falciparum asexual stages
Source: Parasit Vectors. 2026 Feb 20;19:134. doi: 10.1186/s13071-026-07288-2 (PMC13032594; doi:10.1186/s13071-026-07288-2)
Supplement: Supplementary file 3 — Additional file 3. [file 13071_2026_7288_MOESM3_ESM.xlsx]

## Sheet: ring_37_1_peaks
# This file is generated by MACS version 3.0.3
# Command line: callpeak -f BAMPE -t ring_37_1_final.bam -c gDNA_final.bam -g 23332839 -n ring_37_1 -B
# ARGUMENTS LIST:
# name = ring_37_1
# format = BAMPE
# ChIP-seq file = ['ring_37_1_final.bam']
# control file = ['gDNA_final.bam']
# effective genome size = 2.33e+07
# band width = 300
# model fold = [5, 50]
# qvalue cutoff = 5.00e-02
# The maximum gap between significant sites is assigned as the read length/tag size.
# The minimum length of peaks is assigned as the predicted fragment length "d".
# Larger dataset will be scaled towards smaller dataset.
# Range for calculating regional lambda is: 1000 bps and 10000 bps
# Broad region calling is off
# Paired-End mode is on
# fragment size is determined as 191 bps
# total fragments in treatment: 4016972
# fragments after filtering in treatment: 4016972
# maximum duplicate fragments in treatment = 1
# Redundant rate in treatment: 0.00
# total fragments in control: 45004643
# fragments after filtering in control: 33084747
# maximum duplicate fragments in control = 1
# Redundant rate in control: 0.26
# d = 191
chr	start	end	length	abs_summit	pileup	#NAME?	fold_enrichment	#NAME?	name
Pf3D7_01_v3	2268	4216	1949	2763	135	8.8909	1.73063	6.55391	ring_37_1_peak_1
Pf3D7_01_v3	5668	6698	1031	5883	140	9.63847	1.76026	7.17714	ring_37_1_peak_2
Pf3D7_01_v3	7003	7466	464	7146	132	9.36832	1.77402	6.95086	ring_37_1_peak_3
Pf3D7_01_v3	7968	21719	13752	9750	217	23.0159	2.12426	19.0365	ring_37_1_peak_4
Pf3D7_01_v3	22504	23558	1055	22815	102	7.05547	1.73308	5.04318	ring_37_1_peak_5
Pf3D7_01_v3	23940	25238	1299	24586	109	12.0713	2.10091	9.2379	ring_37_1_peak_6
Pf3D7_01_v3	25581	26062	482	25734	84	7.81149	1.91443	5.66255	ring_37_1_peak_7
Pf3D7_01_v3	26269	27257	989	27094	106	16.3293	2.47987	12.9744	ring_37_1_peak_8
Pf3D7_01_v3	29419	30549	1131	29775	129	16.9979	2.30639	13.5779	ring_37_1_peak_9
Pf3D7_01_v3	30915	34879	3965	32377	117	8.94318	1.81072	6.59667	ring_37_1_peak_10
Pf3D7_01_v3	35861	37012	1152	36135	101	17.1029	2.61113	13.671	ring_37_1_peak_11
Pf3D7_01_v3	39006	39312	307	39124	75	4.28273	1.5918	2.81049	ring_37_1_peak_12
Pf3D7_01_v3	42762	43626	865	43366	115	15.777	2.34032	12.4849	ring_37_1_peak_13
Pf3D7_01_v3	45923	46153	231	45927	78	2.60127	1.37783	1.48355	ring_37_1_peak_14
Pf3D7_01_v3	50609	51441	833	50971	99	13.1901	2.28434	10.2053	ring_37_1_peak_15
Pf3D7_01_v3	53957	54466	510	54271	93	7.71968	1.84231	5.58634	ring_37_1_peak_16
Pf3D7_01_v3	56760	57051	292	56851	64	6.28833	1.91679	4.41855	ring_37_1_peak_17
Pf3D7_01_v3	60349	61006	658	60573	104	9.83903	1.95553	7.34484	ring_37_1_peak_18
Pf3D7_01_v3	62405	63153	749	62708	104	8.15875	1.81592	5.949	ring_37_1_peak_19
Pf3D7_01_v3	65778	66757	980	66231	106	10.9365	2.03183	8.26987	ring_37_1_peak_20
Pf3D7_01_v3	81889	82729	841	82346	106	5.28243	1.56467	3.60736	ring_37_1_peak_21
Pf3D7_01_v3	90522	90917	396	90770	103	7.90996	1.80051	5.74351	ring_37_1_peak_22
Pf3D7_01_v3	95236	95763	528	95453	96	5.13065	1.58756	3.48567	ring_37_1_peak_23
Pf3D7_01_v3	100199	100596	398	100354	114	9.83174	1.89344	7.33863	ring_37_1_peak_24
Pf3D7_01_v3	100938	101454	517	101104	96	6.3777	1.70259	4.49137	ring_37_1_peak_25
Pf3D7_01_v3	107151	107349	199	107229	70	3.90165	1.57097	2.50796	ring_37_1_peak_26
Pf3D7_01_v3	109276	109523	248	109403	76	5.92272	1.77279	4.12325	ring_37_1_peak_27
Pf3D7_01_v3	111689	113053	1365	112072	102	7.60062	1.77965	5.48778	ring_37_1_peak_28
Pf3D7_01_v3	114065	115542	1478	114433	104	7.15954	1.73226	5.12854	ring_37_1_peak_29
Pf3D7_01_v3	119378	120364	987	119659	103	9.09947	1.90038	6.7269	ring_37_1_peak_30
Pf3D7_01_v3	129068	129886	819	129258	78	3.80838	1.52296	2.43444	ring_37_1_peak_31
Pf3D7_01_v3	134334	135160	827	134636	102	12.3495	2.18221	9.47588	ring_37_1_peak_32
Pf3D7_01_v3	135387	136840	1454	135666	108	7.55355	1.74579	5.44991	ring_37_1_peak_33
Pf3D7_01_v3	140937	141210	274	141126	84	6.66953	1.79864	4.72937	ring_37_1_peak_34
Pf3D7_01_v3	141691	141985	295	141918	82	3.48717	1.47096	2.18038	ring_37_1_peak_35
Pf3D7_01_v3	143981	144667	687	144499	103	7.13348	1.73487	5.10685	ring_37_1_peak_36
Pf3D7_01_v3	148535	150490	1956	149070	111	11.3695	2.03085	8.63794	ring_37_1_peak_37
Pf3D7_01_v3	155464	155788	325	155785	70	3.15866	1.47629	1.92132	ring_37_1_peak_38
Pf3D7_01_v3	156295	156583	289	156432	96	11.0353	2.12079	8.35366	ring_37_1_peak_39
Pf3D7_01_v3	164476	164698	223	164549	65	4.84629	1.72173	3.25785	ring_37_1_peak_40
Pf3D7_01_v3	167245	167446	202	167441	52	2.89733	1.52771	1.71582	ring_37_1_peak_41
Pf3D7_01_v3	179857	180648	792	180009	106	10.8854	2.02766	8.22617	ring_37_1_peak_42
Pf3D7_01_v3	193582	193931	350	193771	75	2.90334	1.4251	1.72045	ring_37_1_peak_43
Pf3D7_01_v3	195908	196214	307	195909	85	4.38423	1.55764	2.89065	ring_37_1_peak_44
Pf3D7_01_v3	199094	200611	1518	200067	115	12.2021	2.06692	9.34994	ring_37_1_peak_45
Pf3D7_01_v3	203088	204031	944	203602	120	11.4468	1.97839	8.70271	ring_37_1_peak_46
Pf3D7_01_v3	207869	208085	217	207883	63	2.8002	1.45657	1.63963	ring_37_1_peak_47
Pf3D7_01_v3	211026	212071	1046	211107	100	7.91187	1.81734	5.7448	ring_37_1_peak_48
Pf3D7_01_v3	215910	216622	713	216068	98	3.89597	1.46327	2.50372	ring_37_1_peak_49
Pf3D7_01_v3	217156	217539	384	217402	87	5.38741	1.65199	3.69178	ring_37_1_peak_50
Pf3D7_01_v3	222339	222593	255	222592	61	2.69445	1.44973	1.55626	ring_37_1_peak_51
Pf3D7_01_v3	222986	223791	806	223346	79	3.05077	1.4301	1.83667	ring_37_1_peak_52
Pf3D7_01_v3	228711	229127	417	228953	82	3.89441	1.51665	2.50238	ring_37_1_peak_53
Pf3D7_01_v3	230506	231121	616	230644	76	3.91544	1.54403	2.51895	ring_37_1_peak_54
Pf3D7_01_v3	232929	233195	267	232982	74	4.85795	1.66428	3.26713	ring_37_1_peak_55
Pf3D7_01_v3	241534	243975	2442	242705	103	7.73187	1.7855	5.59646	ring_37_1_peak_56
Pf3D7_01_v3	244201	244595	395	244435	87	6.34491	1.74754	4.46472	ring_37_1_peak_57
Pf3D7_01_v3	245193	245500	308	245322	91	5.88983	1.68164	4.09673	ring_37_1_peak_58
Pf3D7_01_v3	254146	254467	322	254348	67	2.45767	1.39238	1.37158	ring_37_1_peak_59
Pf3D7_01_v3	255953	256360	408	256358	73	2.40057	1.36583	1.3268	ring_37_1_peak_60
Pf3D7_01_v3	260842	261274	433	261156	77	3.77542	1.52329	2.40831	ring_37_1_peak_61
Pf3D7_01_v3	267955	269101	1147	268513	111	10.8637	1.99134	8.20787	ring_37_1_peak_62
Pf3D7_01_v3	277096	277324	229	277287	66	5.37361	1.78161	3.68078	ring_37_1_peak_63
Pf3D7_01_v3	278102	278328	227	278136	75	5.85451	1.77206	4.06806	ring_37_1_peak_64
Pf3D7_01_v3	281538	282406	869	282293	104	9.03515	1.88882	6.67344	ring_37_1_peak_65
Pf3D7_01_v3	283514	284530	1017	284028	98	5.80582	1.64149	4.02871	ring_37_1_peak_66
Pf3D7_01_v3	302893	303349	457	303019	91	6.89812	1.77773	4.91547	ring_37_1_peak_67
Pf3D7_01_v3	306639	306859	221	306639	71	3.18017	1.47502	1.93822	ring_37_1_peak_68
Pf3D7_01_v3	307093	307562	470	307331	96	7.4867	1.80287	5.39501	ring_37_1_peak_69
Pf3D7_01_v3	307880	309164	1285	308131	103	6.39929	1.67221	4.50928	ring_37_1_peak_70
Pf3D7_01_v3	337650	338027	378	337827	91	4.7396	1.56966	3.17323	ring_37_1_peak_71
Pf3D7_01_v3	339726	340255	530	339898	95	4.41187	1.52277	2.91241	ring_37_1_peak_72
Pf3D7_01_v3	340850	341997	1148	341218	109	6.04822	1.6186	4.22411	ring_37_1_peak_73
Pf3D7_01_v3	353000	353576	577	353172	99	4.37923	1.50644	2.88658	ring_37_1_peak_74
Pf3D7_01_v3	353805	354231	427	353974	92	3.05298	1.39334	1.83863	ring_37_1_peak_75
Pf3D7_01_v3	363561	363915	355	363865	80	4.40651	1.58188	2.90798	ring_37_1_peak_76
Pf3D7_01_v3	365871	366514	644	366098	118	11.9281	2.02613	9.11542	ring_37_1_peak_77
Pf3D7_01_v3	367771	368061	291	367960	99	2.90924	1.36196	1.72505	ring_37_1_peak_78
Pf3D7_01_v3	369506	369991	486	369770	85	6.16728	1.74146	4.32132	ring_37_1_peak_79
Pf3D7_01_v3	381841	382349	509	382204	106	7.67316	1.76525	5.54773	ring_37_1_peak_80
Pf3D7_01_v3	389292	389518	227	389414	83	5.96838	1.73292	4.16026	ring_37_1_peak_81
Pf3D7_01_v3	396775	397305	531	397251	85	4.17746	1.53569	2.72653	ring_37_1_peak_82
Pf3D7_01_v3	401044	401457	414	401172	86	5.52894	1.67131	3.80541	ring_37_1_peak_83
Pf3D7_01_v3	407357	407645	289	407578	84	4.86045	1.61221	3.26906	ring_37_1_peak_84
Pf3D7_01_v3	407911	409152	1242	408569	103	4.49582	1.50477	2.9793	ring_37_1_peak_85
Pf3D7_01_v3	409644	409923	280	409766	67	2.39733	1.38378	1.32449	ring_37_1_peak_86
Pf3D7_01_v3	413912	414207	296	414202	72	3.3482	1.49231	2.07026	ring_37_1_peak_87
Pf3D7_01_v3	414425	414933	509	414646	92	7.60848	1.83836	5.49448	ring_37_1_peak_88
Pf3D7_01_v3	423848	424268	421	424122	98	6.18406	1.6756	4.33464	ring_37_1_peak_89
Pf3D7_01_v3	424511	424778	268	424514	91	2.96173	1.38592	1.76635	ring_37_1_peak_90
Pf3D7_01_v3	431718	432153	436	432044	86	7.35691	1.85417	5.28882	ring_37_1_peak_91
Pf3D7_01_v3	451741	452012	272	451876	72	3.98268	1.57091	2.57245	ring_37_1_peak_92
Pf3D7_01_v3	466717	467036	320	466979	81	3.35709	1.45952	2.07721	ring_37_1_peak_93
Pf3D7_01_v3	468859	469268	410	469048	99	3.92908	1.46361	2.53004	ring_37_1_peak_94
Pf3D7_01_v3	469721	470237	517	469871	92	7.00923	1.78234	5.00557	ring_37_1_peak_95
Pf3D7_01_v3	476421	478013	1593	476733	118	13.0959	2.11244	10.1242	ring_37_1_peak_96
Pf3D7_01_v3	478771	480216	1446	479493	80	6.01997	1.75684	4.20106	ring_37_1_peak_97
Pf3D7_01_v3	498076	498819	744	498792	83	5.96323	1.73239	4.15618	ring_37_1_peak_98
Pf3D7_01_v3	499018	499375	358	499290	95	8.36527	1.88825	6.11936	ring_37_1_peak_99
Pf3D7_01_v3	501098	501812	715	501353	120	6.84117	1.64118	4.86911	ring_37_1_peak_100
Pf3D7_01_v3	505227	506270	1044	505728	119	11.3194	1.97516	8.59526	ring_37_1_peak_101
Pf3D7_01_v3	508226	508790	565	508637	91	5.56131	1.64999	3.83156	ring_37_1_peak_102
Pf3D7_01_v3	512558	514413	1856	513555	113	10.0408	1.91518	7.51428	ring_37_1_peak_103
Pf3D7_01_v3	515040	515504	465	515181	91	2.9966	1.38974	1.79387	ring_37_1_peak_104
Pf3D7_01_v3	517345	517739	395	517732	83	6.37718	1.77516	4.49103	ring_37_1_peak_105
Pf3D7_01_v3	528155	528740	586	528640	83	4.77346	1.60771	3.20023	ring_37_1_peak_106
Pf3D7_01_v3	529396	529883	488	529611	82	3.47324	1.46938	2.1694	ring_37_1_peak_107
Pf3D7_01_v3	530387	531327	941	530666	90	3.76766	1.4747	2.40235	ring_37_1_peak_108
Pf3D7_01_v3	532085	533004	920	532559	91	6.08927	1.70077	4.25737	ring_37_1_peak_109
Pf3D7_01_v3	533502	533983	482	533632	120	5.28485	1.52212	3.60924	ring_37_1_peak_110
Pf3D7_01_v3	545888	546462	575	545923	76	4.18226	1.5752	2.73036	ring_37_1_peak_111
Pf3D7_01_v3	563934	564309	376	564187	100	6.29439	1.67634	4.42352	ring_37_1_peak_112
Pf3D7_01_v3	592264	592811	548	592416	92	13.7341	2.41451	10.6812	ring_37_1_peak_113
Pf3D7_01_v3	595424	596030	607	595757	108	10.3959	1.97422	7.81276	ring_37_1_peak_114
Pf3D7_01_v3	598745	599349	605	599111	98	5.93467	1.65314	4.13284	ring_37_1_peak_115
Pf3D7_01_v3	600718	601118	401	600991	75	6.31201	1.82368	4.43784	ring_37_1_peak_116
Pf3D7_01_v3	604516	605427	912	604858	84	7.77546	1.91079	5.63267	ring_37_1_peak_117
Pf3D7_01_v3	607492	608752	1261	608722	88	8.9046	1.99064	6.56538	ring_37_1_peak_118
Pf3D7_01_v3	609565	612825	3261	612264	112	8.81219	1.82584	6.48829	ring_37_1_peak_119
Pf3D7_01_v3	613294	614953	1660	614864	101	6.39969	1.68108	4.50958	ring_37_1_peak_120
Pf3D7_01_v3	617235	621355	4121	617501	147	24.8364	2.66303	20.7403	ring_37_1_peak_121
Pf3D7_01_v3	623444	625469	2026	624679	103	15.6472	2.45621	12.3705	ring_37_1_peak_122
Pf3D7_01_v3	627142	628641	1500	627812	95	7.49693	1.80965	5.4035	ring_37_1_peak_123
Pf3D7_01_v3	629140	629858	719	629478	92	7.03219	1.7845	5.02415	ring_37_1_peak_124
Pf3D7_01_v3	630220	640218	9999	639944	107	9.0936	1.87568	6.72191	ring_37_1_peak_125
Pf3D7_02_v3	3069	3771	703	3325	68	4.33607	1.63664	2.85235	ring_37_1_peak_126
Pf3D7_02_v3	4282	5003	722	4790	76	10.3846	2.27066	7.8033	ring_37_1_peak_127
Pf3D7_02_v3	6735	6974	240	6903	58	3.9314	1.64718	2.53185	ring_37_1_peak_128
Pf3D7_02_v3	8084	8356	273	8126	63	4.34194	1.66949	2.85686	ring_37_1_peak_129
Pf3D7_02_v3	8790	14664	5875	13520	102	13.4727	2.27857	10.4534	ring_37_1_peak_130
Pf3D7_02_v3	14975	19793	4819	18763	103	13.6962	2.28777	10.648	ring_37_1_peak_131
Pf3D7_02_v3	20129	23073	2945	22526	118	19.8071	2.62242	16.0914	ring_37_1_peak_132
Pf3D7_02_v3	23445	24024	580	23534	83	9.38471	2.08349	6.96421	ring_37_1_peak_133
Pf3D7_02_v3	25150	26937	1788	25580	98	9.91393	2.00471	7.4081	ring_37_1_peak_134
Pf3D7_02_v3	27699	27916	218	27846	86	5.88374	1.70715	4.09168	ring_37_1_peak_135
Pf3D7_02_v3	28124	29000	877	28664	87	6.21879	1.73504	4.36291	ring_37_1_peak_136
Pf3D7_02_v3	30071	31087	1017	30830	98	9.74668	1.99003	7.26717	ring_37_1_peak_137
Pf3D7_02_v3	33155	33425	271	33291	76	6.47481	1.83432	4.57072	ring_37_1_peak_138
Pf3D7_02_v3	36515	37053	539	36848	82	3.87928	1.51497	2.49035	ring_37_1_peak_139
Pf3D7_02_v3	41639	42270	632	41816	85	5.06996	1.6293	3.43747	ring_37_1_peak_140
Pf3D7_02_v3	45673	45952	280	45729	82	3.61438	1.48534	2.28067	ring_37_1_peak_141
Pf3D7_02_v3	49181	49780	600	49485	93	10.0571	2.05777	7.52738	ring_37_1_peak_142
Pf3D7_02_v3	57563	57922	360	57624	79	2.88624	1.41021	1.7075	ring_37_1_peak_143
Pf3D7_02_v3	78000	78508	509	78140	70	2.58358	1.39986	1.46974	ring_37_1_peak_144
Pf3D7_02_v3	81585	82914	1330	82826	86	5.20949	1.63882	3.54874	ring_37_1_peak_145
Pf3D7_02_v3	86806	87278	473	87182	74	4.60967	1.63532	3.06924	ring_37_1_peak_146
Pf3D7_02_v3	96634	96847	214	96678	70	3.83469	1.56258	2.45488	ring_37_1_peak_147
Pf3D7_02_v3	103726	105028	1303	104774	116	13.4537	2.15415	10.4365	ring_37_1_peak_148
Pf3D7_02_v3	122999	123256	258	123149	87	6.23975	1.73712	4.38002	ring_37_1_peak_149
Pf3D7_02_v3	123685	124031	347	123786	61	3.31048	1.53932	2.04114	ring_37_1_peak_150
Pf3D7_02_v3	130674	131302	629	130937	103	9.90775	1.96806	7.40271	ring_37_1_peak_151
Pf3D7_02_v3	136356	136637	282	136467	78	4.89674	1.64626	3.29834	ring_37_1_peak_152
Pf3D7_02_v3	149637	150479	843	150017	98	11.0274	2.10263	8.34705	ring_37_1_peak_153
Pf3D7_02_v3	152115	152921	807	152228	88	5.01899	1.61021	3.3966	ring_37_1_peak_154
Pf3D7_02_v3	153813	154241	429	154049	84	4.02018	1.52268	2.60218	ring_37_1_peak_155
Pf3D7_02_v3	158204	158643	440	158404	80	6.69868	1.82909	4.7533	ring_37_1_peak_156
Pf3D7_02_v3	164723	164949	227	164727	71	4.59505	1.65075	3.05752	ring_37_1_peak_157
Pf3D7_02_v3	169451	169914	464	169797	86	8.07789	1.92561	5.88158	ring_37_1_peak_158
Pf3D7_02_v3	177067	177904	838	177718	118	15.0382	2.2571	11.8312	ring_37_1_peak_159
Pf3D7_02_v3	180467	180780	314	180618	72	4.27023	1.60584	2.80075	ring_37_1_peak_160
Pf3D7_02_v3	184901	185129	229	185003	87	3.19097	1.42189	1.94671	ring_37_1_peak_161
Pf3D7_02_v3	185352	186005	654	185485	90	6.80978	1.77521	4.84344	ring_37_1_peak_162
Pf3D7_02_v3	196142	196838	697	196471	86	2.41553	1.33502	1.33852	ring_37_1_peak_163
Pf3D7_02_v3	206224	207280	1057	206910	111	5.0987	1.533	3.4606	ring_37_1_peak_164
Pf3D7_02_v3	211259	211564	306	211451	84	4.60083	1.58484	3.06205	ring_37_1_peak_165
Pf3D7_02_v3	211983	212274	292	212113	88	3.22428	1.4227	1.973	ring_37_1_peak_166
Pf3D7_02_v3	216278	216592	315	216390	60	4.74585	1.74711	3.17816	ring_37_1_peak_167
Pf3D7_02_v3	236578	237627	1050	236945	106	5.66276	1.59728	3.91356	ring_37_1_peak_168
Pf3D7_02_v3	239430	240121	692	239864	95	6.78137	1.74452	4.82064	ring_37_1_peak_169
Pf3D7_02_v3	249071	249645	575	249446	101	6.26587	1.66939	4.4012	ring_37_1_peak_170
Pf3D7_02_v3	249968	250537	570	250252	105	5.78639	1.61156	4.01296	ring_37_1_peak_171
Pf3D7_02_v3	256170	256417	248	256221	75	4.16151	1.57759	2.71383	ring_37_1_peak_172
Pf3D7_02_v3	264966	265684	719	265310	89	7.19155	1.81799	5.15442	ring_37_1_peak_173
Pf3D7_02_v3	265940	266606	667	266000	108	10.2076	1.95914	7.65482	ring_37_1_peak_174
Pf3D7_02_v3	272097	272647	551	272269	81	3.58479	1.48562	2.25716	ring_37_1_peak_175
Pf3D7_02_v3	273787	274165	379	273998	81	3.77789	1.50749	2.41031	ring_37_1_peak_176
Pf3D7_02_v3	284024	284947	924	284399	111	9.63204	1.89519	7.17154	ring_37_1_peak_177
Pf3D7_02_v3	286297	287112	816	286649	103	7.93245	1.80241	5.76204	ring_37_1_peak_178
Pf3D7_02_v3	290767	291417	651	291194	122	10.4135	1.89273	7.82789	ring_37_1_peak_179
Pf3D7_02_v3	294631	295531	901	294837	90	5.22187	1.62146	3.55858	ring_37_1_peak_180
Pf3D7_02_v3	299219	300255	1037	299647	92	3.80634	1.47235	2.43284	ring_37_1_peak_181
Pf3D7_02_v3	301645	301989	345	301815	95	2.71585	1.34989	1.57317	ring_37_1_peak_182
Pf3D7_02_v3	303881	305211	1331	303943	100	11.2146	2.10206	8.50578	ring_37_1_peak_183
Pf3D7_02_v3	306041	306601	561	306464	94	6.08565	1.68544	4.25448	ring_37_1_peak_184
Pf3D7_02_v3	309001	309536	536	309413	92	7.37634	1.81669	5.30464	ring_37_1_peak_185
Pf3D7_02_v3	309731	310241	511	309755	75	4.25943	1.58908	2.79179	ring_37_1_peak_186
Pf3D7_02_v3	311624	311871	248	311829	89	2.48105	1.33624	1.38926	ring_37_1_peak_187
Pf3D7_02_v3	313743	314343	601	313997	106	8.7608	1.8544	6.44592	ring_37_1_peak_188
Pf3D7_02_v3	315943	316147	205	316147	74	2.37747	1.3599	1.30886	ring_37_1_peak_189
Pf3D7_02_v3	317790	319434	1645	318383	115	14.5815	2.24814	11.4252	ring_37_1_peak_190
Pf3D7_02_v3	320286	320601	316	320353	79	4.05799	1.54731	2.63229	ring_37_1_peak_191
Pf3D7_02_v3	322382	323607	1226	322817	96	7.58233	1.81146	5.47266	ring_37_1_peak_192
Pf3D7_02_v3	325017	325321	305	325167	86	6.80488	1.79932	4.83974	ring_37_1_peak_193
Pf3D7_02_v3	334932	335178	247	335053	60	5.08714	1.79429	3.45149	ring_37_1_peak_194
Pf3D7_02_v3	347263	347675	413	347531	85	3.91835	1.5079	2.5212	ring_37_1_peak_195
Pf3D7_02_v3	349057	349394	338	349372	75	6.31201	1.82368	4.43784	ring_37_1_peak_196
Pf3D7_02_v3	354592	356131	1540	355731	129	23.237	2.7508	19.245	ring_37_1_peak_197
Pf3D7_02_v3	362464	362691	228	362686	86	3.28514	1.4353	2.02118	ring_37_1_peak_198
Pf3D7_02_v3	363289	364595	1307	364048	109	12.4709	2.13282	9.58203	ring_37_1_peak_199
Pf3D7_02_v3	365993	366284	292	366282	81	3.39825	1.46426	2.10982	ring_37_1_peak_200
Pf3D7_02_v3	366965	367475	511	367431	76	4.48318	1.60998	2.96898	ring_37_1_peak_201
Pf3D7_02_v3	370868	371544	677	371206	92	6.10847	1.69749	4.27308	ring_37_1_peak_202
Pf3D7_02_v3	371919	372810	892	372520	108	10.1544	1.95488	7.60948	ring_37_1_peak_203
Pf3D7_02_v3	373573	374248	676	373740	86	3.67662	1.47823	2.32987	ring_37_1_peak_204
Pf3D7_02_v3	374656	376942	2287	376289	106	10.1994	1.97172	7.64805	ring_37_1_peak_205
Pf3D7_02_v3	377524	378418	895	378016	94	7.61411	1.82636	5.49917	ring_37_1_peak_206
Pf3D7_02_v3	378644	378850	207	378772	82	3.11277	1.42794	1.88507	ring_37_1_peak_207
Pf3D7_02_v3	379270	379796	527	379651	102	7.68642	1.78696	5.55887	ring_37_1_peak_208
Pf3D7_02_v3	381319	382031	713	381348	97	6.85355	1.74054	4.87906	ring_37_1_peak_209
Pf3D7_02_v3	387303	387579	277	387517	84	6.51169	1.78257	4.60088	ring_37_1_peak_210
Pf3D7_02_v3	393073	393379	307	393226	80	6.15104	1.77083	4.30794	ring_37_1_peak_211
Pf3D7_02_v3	398302	398718	417	398302	83	2.45482	1.34669	1.36938	ring_37_1_peak_212
Pf3D7_02_v3	400523	400724	202	400582	72	3.626	1.52703	2.28982	ring_37_1_peak_213
Pf3D7_02_v3	404295	404977	683	404536	86	3.77612	1.48898	2.40884	ring_37_1_peak_214
Pf3D7_02_v3	414117	414615	499	414520	96	6.12284	1.67932	4.28499	ring_37_1_peak_215
Pf3D7_02_v3	415589	415870	282	415721	78	6.3559	1.80654	4.47374	ring_37_1_peak_216
Pf3D7_02_v3	418947	419498	552	419397	95	6.97305	1.76201	4.97574	ring_37_1_peak_217
Pf3D7_02_v3	423127	423753	627	423311	105	8.48072	1.83707	6.21491	ring_37_1_peak_218
Pf3D7_02_v3	428927	429180	254	428961	62	3.96802	1.62539	2.56079	ring_37_1_peak_219
Pf3D7_02_v3	463419	464258	840	464175	87	6.73649	1.78624	4.78426	ring_37_1_peak_220
Pf3D7_02_v3	468038	468272	235	468271	65	3.65632	1.56548	2.31397	ring_37_1_peak_221
Pf3D7_02_v3	471121	471470	350	471404	65	3.37872	1.52808	2.09434	ring_37_1_peak_222
Pf3D7_02_v3	473261	473519	259	473453	88	3.82818	1.48766	2.44978	ring_37_1_peak_223
Pf3D7_02_v3	476352	476857	506	476530	82	4.42568	1.57493	2.92343	ring_37_1_peak_224
Pf3D7_02_v3	479126	479329	204	479134	73	5.22584	1.7133	3.56183	ring_37_1_peak_225
Pf3D7_02_v3	484075	484966	892	484541	128	11.4936	1.93622	8.74335	ring_37_1_peak_226
Pf3D7_02_v3	486140	486965	826	486346	98	5.89763	1.64979	4.10292	ring_37_1_peak_227
Pf3D7_02_v3	487863	488093	231	488073	80	4.37274	1.57814	2.88125	ring_37_1_peak_228
Pf3D7_02_v3	488381	488933	553	488439	83	5.1507	1.6476	3.50177	ring_37_1_peak_229
Pf3D7_02_v3	493612	493943	332	493671	85	4.9299	1.61479	3.32515	ring_37_1_peak_230
Pf3D7_02_v3	496709	497125	417	497125	79	2.7403	1.39233	1.59227	ring_37_1_peak_231
Pf3D7_02_v3	510020	510275	256	510184	72	3.626	1.52703	2.28982	ring_37_1_peak_232
Pf3D7_02_v3	512950	513489	540	513045	114	8.65135	1.80332	6.35538	ring_37_1_peak_233
Pf3D7_02_v3	514338	515147	810	514463	105	6.78416	1.69609	4.82276	ring_37_1_peak_234
Pf3D7_02_v3	520560	520768	209	520705	100	9.63088	1.96548	7.17052	ring_37_1_peak_235
Pf3D7_02_v3	529076	529282	207	529179	93	2.39739	1.31839	1.32454	ring_37_1_peak_236
Pf3D7_02_v3	530254	531136	883	530394	98	4.2736	1.4996	2.80317	ring_37_1_peak_237
Pf3D7_02_v3	533456	534181	726	533931	97	8.62288	1.89801	6.33177	ring_37_1_peak_238
Pf3D7_02_v3	538310	538683	374	538543	95	7.80722	1.83778	5.65896	ring_37_1_peak_239
Pf3D7_02_v3	538914	539137	224	539073	87	3.05488	1.40671	1.83994	ring_37_1_peak_240
Pf3D7_02_v3	549005	549214	210	549155	64	4.70935	1.71118	3.14893	ring_37_1_peak_241
Pf3D7_02_v3	549597	549804	208	549656	79	7.84927	1.95963	5.69387	ring_37_1_peak_242
Pf3D7_02_v3	553866	554144	279	554017	92	8.67802	1.93794	6.37751	ring_37_1_peak_243
Pf3D7_02_v3	561882	562130	249	562000	99	4.66405	1.53308	3.11246	ring_37_1_peak_244
Pf3D7_02_v3	566925	567954	1030	567494	110	10.5443	1.97286	7.93926	ring_37_1_peak_245
Pf3D7_02_v3	568653	569005	353	568661	76	5.68109	1.74575	3.92824	ring_37_1_peak_246
Pf3D7_02_v3	569468	569956	489	569725	102	6.27582	1.66589	4.40939	ring_37_1_peak_247
Pf3D7_02_v3	571730	572629	900	572127	104	5.75571	1.61273	3.98798	ring_37_1_peak_248
Pf3D7_02_v3	575269	575483	215	575320	79	3.19538	1.44738	1.95031	ring_37_1_peak_249
Pf3D7_02_v3	579298	582835	3538	581388	116	10.368	1.92253	7.79029	ring_37_1_peak_250
Pf3D7_02_v3	587485	587745	261	587580	80	3.67866	1.50007	2.33155	ring_37_1_peak_251
Pf3D7_02_v3	596386	596652	267	596649	70	2.63315	1.4066	1.50861	ring_37_1_peak_252
Pf3D7_02_v3	596862	597195	334	596904	70	5.27314	1.73917	3.59975	ring_37_1_peak_253
Pf3D7_02_v3	607460	609300	1841	607885	119	7.52429	1.69605	5.42605	ring_37_1_peak_254
Pf3D7_02_v3	617084	617958	875	617441	116	9.94009	1.89047	7.43014	ring_37_1_peak_255
Pf3D7_02_v3	618424	619312	889	618673	94	6.44442	1.71876	4.54597	ring_37_1_peak_256
Pf3D7_02_v3	629585	629914	330	629770	81	2.92843	1.40927	1.74014	ring_37_1_peak_257
Pf3D7_02_v3	630336	631191	856	630384	93	4.03669	1.49249	2.61509	ring_37_1_peak_258
Pf3D7_02_v3	634569	635460	892	635089	115	8.02458	1.75067	5.83771	ring_37_1_peak_259
Pf3D7_02_v3	636269	636868	600	636637	95	5.58881	1.63453	3.85374	ring_37_1_peak_260
Pf3D7_02_v3	646852	648458	1607	648289	101	5.07475	1.56374	3.44146	ring_37_1_peak_261
Pf3D7_02_v3	649218	649748	531	649454	103	4.04785	1.46363	2.62399	ring_37_1_peak_262
Pf3D7_02_v3	650862	651669	808	650952	87	3.82368	1.49061	2.44608	ring_37_1_peak_263
Pf3D7_02_v3	652578	653298	721	652789	104	6.89548	1.70999	4.91353	ring_37_1_peak_264
Pf3D7_02_v3	660879	662208	1330	661747	98	8.57516	1.88726	6.29173	ring_37_1_peak_265
Pf3D7_02_v3	662849	663717	869	663330	92	5.41257	1.63107	3.71158	ring_37_1_peak_266
Pf3D7_02_v3	682428	682715	288	682608	70	4.77916	1.67924	3.20488	ring_37_1_peak_267
Pf3D7_02_v3	687538	688258	721	688008	100	6.08635	1.65796	4.2551	ring_37_1_peak_268
Pf3D7_02_v3	694162	694462	301	694443	64	3.52373	1.55294	2.20939	ring_37_1_peak_269
Pf3D7_02_v3	698698	699347	650	699210	95	6.33034	1.70318	4.45277	ring_37_1_peak_270
Pf3D7_02_v3	707798	709223	1426	708333	111	9.48343	1.88358	7.04711	ring_37_1_peak_271
Pf3D7_02_v3	720673	721709	1037	721560	96	5.85733	1.65497	4.07017	ring_37_1_peak_272
Pf3D7_02_v3	725590	726036	447	725797	104	3.08179	1.36893	1.86132	ring_37_1_peak_273
Pf3D7_02_v3	729223	729547	325	729371	75	5.32087	1.71149	3.63824	ring_37_1_peak_274
Pf3D7_02_v3	735415	736770	1356	736448	107	10.745	2.00913	8.10783	ring_37_1_peak_275
Pf3D7_02_v3	739366	739667	302	739435	87	4.64543	1.57653	3.09763	ring_37_1_peak_276
Pf3D7_02_v3	750411	751252	842	750647	88	6.79189	1.78551	4.82886	ring_37_1_peak_277
Pf3D7_02_v3	756262	756698	437	756626	92	14.022	2.44234	10.9337	ring_37_1_peak_278
Pf3D7_02_v3	757481	758198	718	757591	96	5.26668	1.60028	3.59459	ring_37_1_peak_279
Pf3D7_02_v3	783885	784380	496	784064	88	5.72141	1.68034	3.96015	ring_37_1_peak_280
Pf3D7_02_v3	797332	797682	351	797473	72	3.91589	1.56275	2.51929	ring_37_1_peak_281
Pf3D7_02_v3	798884	799483	600	799147	93	7.33481	1.80673	5.27052	ring_37_1_peak_282
Pf3D7_02_v3	821610	821892	283	821889	70	3.67116	1.54198	2.32579	ring_37_1_peak_283
Pf3D7_02_v3	842890	843188	299	843093	95	7.69001	1.82716	5.56168	ring_37_1_peak_284
Pf3D7_02_v3	843512	843898	387	843669	107	9.74762	1.92854	7.26782	ring_37_1_peak_285
Pf3D7_02_v3	845565	845991	427	845729	69	4.02408	1.5916	2.6053	ring_37_1_peak_286
Pf3D7_02_v3	848523	848981	459	848804	105	4.67864	1.51508	3.1243	ring_37_1_peak_287
Pf3D7_02_v3	857925	858160	236	858053	61	4.7419	1.73845	3.17493	ring_37_1_peak_288
Pf3D7_02_v3	860758	861347	590	861146	97	3.70318	1.44719	2.35123	ring_37_1_peak_289
Pf3D7_02_v3	863340	863646	307	863497	67	3.39798	1.52094	2.10968	ring_37_1_peak_290
Pf3D7_02_v3	873081	873350	270	873087	71	3.23183	1.48165	1.97897	ring_37_1_peak_291
Pf3D7_02_v3	873990	874333	344	874190	102	6.64208	1.69756	4.70656	ring_37_1_peak_292
Pf3D7_02_v3	890015	890282	268	890260	74	2.92141	1.43078	1.73459	ring_37_1_peak_293
Pf3D7_02_v3	893413	894081	669	893815	97	7.61782	1.8088	5.50222	ring_37_1_peak_294
Pf3D7_02_v3	896607	897167	561	897056	82	4.20666	1.55106	2.74996	ring_37_1_peak_295
Pf3D7_02_v3	899926	900208	283	900069	107	11.5853	2.07716	8.8214	ring_37_1_peak_296
Pf3D7_02_v3	904865	905474	610	905227	88	3.88566	1.49373	2.49526	ring_37_1_peak_297
Pf3D7_02_v3	908041	908716	676	908567	88	6.4559	1.75266	4.5553	ring_37_1_peak_298
Pf3D7_02_v3	909801	910293	493	910144	99	17.1804	2.6463	13.7393	ring_37_1_peak_299
Pf3D7_02_v3	913626	913858	233	913677	64	4.88345	1.73402	3.28759	ring_37_1_peak_300
Pf3D7_02_v3	914112	914335	224	914221	78	2.44301	1.35771	1.36023	ring_37_1_peak_301
Pf3D7_02_v3	916430	917613	1184	916825	99	10.377	2.03748	7.79797	ring_37_1_peak_302
Pf3D7_02_v3	918333	918903	571	918725	90	6.11362	1.70831	4.27733	ring_37_1_peak_303
Pf3D7_02_v3	919145	919593	449	919146	84	4.20777	1.54292	2.75059	ring_37_1_peak_304
Pf3D7_02_v3	920165	921204	1040	920697	98	5.41483	1.60593	3.7133	ring_37_1_peak_305
Pf3D7_02_v3	921984	923677	1694	923317	97	7.28196	1.77886	5.22751	ring_37_1_peak_306
Pf3D7_02_v3	924936	925232	297	924952	72	5.80846	1.78837	4.03072	ring_37_1_peak_307
Pf3D7_02_v3	926056	928433	2378	927768	98	7.35	1.7794	5.28311	ring_37_1_peak_308
Pf3D7_02_v3	929054	931500	2447	930011	106	9.02673	1.87611	6.66639	ring_37_1_peak_309
Pf3D7_02_v3	931761	934840	3080	934405	103	8.9247	1.88573	6.58175	ring_37_1_peak_310
Pf3D7_02_v3	935900	939210	3311	937697	124	14.4436	2.16635	11.3031	ring_37_1_peak_311
Pf3D7_02_v3	939725	939990	266	939948	71	5.03754	1.70404	3.4115	ring_37_1_peak_312
Pf3D7_02_v3	943953	944204	252	944203	69	2.44093	1.38346	1.35857	ring_37_1_peak_313
Pf3D7_02_v3	944603	945050	448	944756	78	4.34314	1.58414	2.85768	ring_37_1_peak_314
Pf3D7_03_v3	4483	4958	476	4786	77	4.59167	1.61724	3.05502	ring_37_1_peak_315
Pf3D7_03_v3	5854	6674	821	6634	72	4.60579	1.64618	3.06614	ring_37_1_peak_316
Pf3D7_03_v3	8322	8728	407	8672	80	9.37533	2.1129	6.95659	ring_37_1_peak_317
Pf3D7_03_v3	8937	9280	344	9192	73	5.9663	1.79928	4.15856	ring_37_1_peak_318
Pf3D7_03_v3	9507	9743	237	9711	61	3.53069	1.57059	2.21476	ring_37_1_peak_319
Pf3D7_03_v3	10574	12556	1983	11936	109	13.4814	2.21385	10.4612	ring_37_1_peak_320
Pf3D7_03_v3	13031	16856	3826	14433	123	22.5742	2.77584	18.6262	ring_37_1_peak_321
Pf3D7_03_v3	17112	18248	1137	17233	90	6.66819	1.76165	4.72827	ring_37_1_peak_322
Pf3D7_03_v3	18552	21626	3075	21365	103	9.40562	1.92602	6.98151	ring_37_1_peak_323
Pf3D7_03_v3	21888	23071	1184	22402	101	7.33569	1.76218	5.27124	ring_37_1_peak_324
Pf3D7_03_v3	23362	26564	3203	26042	112	16.1753	2.40134	12.8359	ring_37_1_peak_325
Pf3D7_03_v3	26902	27192	291	27138	77	4.93938	1.6565	3.33264	ring_37_1_peak_326
Pf3D7_03_v3	27489	32738	5250	31474	127	19.0693	2.47015	15.4326	ring_37_1_peak_327
Pf3D7_03_v3	33043	33414	372	33217	84	5.68717	1.69814	3.93302	ring_37_1_peak_328
Pf3D7_03_v3	33836	34693	858	34389	109	14.3098	2.28072	11.1874	ring_37_1_peak_329
Pf3D7_03_v3	35328	35881	554	35461	93	10.2379	2.07447	7.6804	ring_37_1_peak_330
Pf3D7_03_v3	36894	39098	2205	37486	103	4.67294	1.5208	3.11999	ring_37_1_peak_331
Pf3D7_03_v3	39391	40414	1024	39963	120	15.5132	2.27544	12.2523	ring_37_1_peak_332
Pf3D7_03_v3	41439	42323	885	42044	105	6.55177	1.67655	4.63371	ring_37_1_peak_333
Pf3D7_03_v3	43110	44404	1295	43208	97	13.2536	2.31119	10.2606	ring_37_1_peak_334
Pf3D7_03_v3	52366	53026	661	52529	100	3.66044	1.43489	2.31712	ring_37_1_peak_335
Pf3D7_03_v3	61947	62511	565	62097	89	5.8932	1.69211	4.09938	ring_37_1_peak_336
Pf3D7_03_v3	68348	68722	375	68431	58	3.03016	1.51436	1.82048	ring_37_1_peak_337
Pf3D7_03_v3	70128	71937	1810	70853	102	5.8894	1.63224	4.09637	ring_37_1_peak_338
Pf3D7_03_v3	82112	83027	916	82326	95	9.38662	1.98048	6.9658	ring_37_1_peak_339
Pf3D7_03_v3	91622	92825	1204	91856	80	4.57107	1.60005	3.03909	ring_37_1_peak_340
Pf3D7_03_v3	108273	108998	726	108494	111	9.31242	1.87022	6.90389	ring_37_1_peak_341
Pf3D7_03_v3	114113	114821	709	114479	80	3.30993	1.45747	2.04068	ring_37_1_peak_342
Pf3D7_03_v3	115419	116310	892	116056	89	4.77569	1.5814	3.20205	ring_37_1_peak_343
Pf3D7_03_v3	116996	117450	455	117048	79	2.94871	1.41779	1.7561	ring_37_1_peak_344
Pf3D7_03_v3	119366	119774	409	119623	69	6.12164	1.84959	4.28403	ring_37_1_peak_345
Pf3D7_03_v3	124424	124633	210	124568	59	3.29376	1.54799	2.02804	ring_37_1_peak_346
Pf3D7_03_v3	125923	126926	1004	126658	106	9.5527	1.91901	7.10445	ring_37_1_peak_347
Pf3D7_03_v3	127129	127738	610	127233	111	13.1948	2.17404	10.2093	ring_37_1_peak_348
Pf3D7_03_v3	128249	129721	1473	128861	105	7.26822	1.73658	5.2163	ring_37_1_peak_349
Pf3D7_03_v3	145111	145688	578	145439	69	4.81076	1.68955	3.22999	ring_37_1_peak_350
Pf3D7_03_v3	152905	153132	228	153121	87	4.30528	1.54133	2.82825	ring_37_1_peak_351
Pf3D7_03_v3	154197	154485	289	154352	75	4.87802	1.66081	3.28337	ring_37_1_peak_352
Pf3D7_03_v3	159672	159991	320	159730	79	3.30373	1.46021	2.03582	ring_37_1_peak_353
Pf3D7_03_v3	160200	160392	193	160246	73	3.25861	1.47701	2.00025	ring_37_1_peak_354
Pf3D7_03_v3	160658	160990	333	160831	82	3.02405	1.41758	1.81567	ring_37_1_peak_355
Pf3D7_03_v3	169916	170870	955	170705	73	5.29167	1.72098	3.61467	ring_37_1_peak_356
Pf3D7_03_v3	171996	172763	768	172447	110	12.6758	2.14112	9.75987	ring_37_1_peak_357
Pf3D7_03_v3	179459	179753	295	179569	74	5.35619	1.72193	3.66668	ring_37_1_peak_358
Pf3D7_03_v3	182639	182847	209	182679	79	10.2994	2.2236	7.73283	ring_37_1_peak_359
Pf3D7_03_v3	183499	184074	576	183909	93	6.2356	1.70441	4.37676	ring_37_1_peak_360
Pf3D7_03_v3	191328	191594	267	191536	74	2.43385	1.36743	1.35282	ring_37_1_peak_361
Pf3D7_03_v3	195537	196134	598	195855	82	5.9847	1.74063	4.17342	ring_37_1_peak_362
Pf3D7_03_v3	196856	197120	265	196993	78	6.61048	1.83422	4.68048	ring_37_1_peak_363
Pf3D7_03_v3	199801	200546	746	200180	112	12.5613	2.11649	9.66012	ring_37_1_peak_364
Pf3D7_03_v3	204919	205610	692	205351	102	5.69443	1.61515	3.9382	ring_37_1_peak_365
Pf3D7_03_v3	207596	207869	274	207769	77	5.29435	1.69624	3.61696	ring_37_1_peak_366
Pf3D7_03_v3	208063	208631	569	208321	94	8.07602	1.86858	5.87996	ring_37_1_peak_367
Pf3D7_03_v3	212973	213179	207	212973	66	2.92056	1.46088	1.73395	ring_37_1_peak_368
Pf3D7_03_v3	222212	222437	226	222219	51	2.61203	1.48588	1.49206	ring_37_1_peak_369
Pf3D7_03_v3	224837	225287	451	225157	67	2.54405	1.4046	1.43864	ring_37_1_peak_370
Pf3D7_03_v3	234347	235031	685	234607	97	10.2274	2.04016	7.67183	ring_37_1_peak_371
Pf3D7_03_v3	237335	237825	491	237617	97	5.92395	1.65659	4.12421	ring_37_1_peak_372
Pf3D7_03_v3	238911	239147	237	239093	74	2.68153	1.39997	1.54674	ring_37_1_peak_373
Pf3D7_03_v3	245601	246034	434	245704	80	4.26619	1.5663	2.79731	ring_37_1_peak_374
Pf3D7_03_v3	246289	246875	587	246684	107	11.5232	2.07212	8.76889	ring_37_1_peak_375
Pf3D7_03_v3	254564	254850	287	254638	80	2.47578	1.35669	1.38591	ring_37_1_peak_376
Pf3D7_03_v3	256178	256492	315	256250	79	3.57213	1.49161	2.24709	ring_37_1_peak_377
Pf3D7_03_v3	276415	276968	554	276855	93	6.92421	1.76866	4.93573	ring_37_1_peak_378
Pf3D7_03_v3	282830	283495	666	282939	98	6.83774	1.734	4.86619	ring_37_1_peak_379
Pf3D7_03_v3	283814	284008	195	284003	59	2.58619	1.44209	1.47173	ring_37_1_peak_380
Pf3D7_03_v3	289216	289789	574	289535	92	4.85397	1.57693	3.26391	ring_37_1_peak_381
Pf3D7_03_v3	290201	290643	443	290369	81	7.79304	1.93663	5.64718	ring_37_1_peak_382
Pf3D7_03_v3	299036	299646	611	299245	96	5.24953	1.59867	3.58088	ring_37_1_peak_383
Pf3D7_03_v3	301093	301483	391	301268	98	8.74129	1.90184	6.42985	ring_37_1_peak_384
Pf3D7_03_v3	306141	306565	425	306557	95	4.8998	1.56963	3.30081	ring_37_1_peak_385
Pf3D7_03_v3	307186	307413	228	307410	88	3.91465	1.49678	2.51855	ring_37_1_peak_386
Pf3D7_03_v3	315264	315596	333	315264	75	2.42183	1.36303	1.34345	ring_37_1_peak_387
Pf3D7_03_v3	326416	326731	316	326697	95	4.17483	1.49967	2.7246	ring_37_1_peak_388
Pf3D7_03_v3	329737	330831	1095	330098	102	4.53629	1.51154	3.01123	ring_37_1_peak_389
Pf3D7_03_v3	334254	334494	241	334365	89	7.26126	1.82471	5.21057	ring_37_1_peak_390
Pf3D7_03_v3	338306	339059	754	338679	85	4.33584	1.55252	2.85226	ring_37_1_peak_391
Pf3D7_03_v3	356797	357002	206	356829	85	2.88048	1.39231	1.70299	ring_37_1_peak_392
Pf3D7_03_v3	357751	357973	223	357971	61	2.57216	1.43147	1.46077	ring_37_1_peak_393
Pf3D7_03_v3	358536	359931	1396	359071	101	9.74723	1.9684	7.26752	ring_37_1_peak_394
Pf3D7_03_v3	363154	363902	749	363764	84	4.19197	1.54123	2.73806	ring_37_1_peak_395
Pf3D7_03_v3	372955	374187	1233	373176	96	7.31105	1.78706	5.25117	ring_37_1_peak_396
Pf3D7_03_v3	375871	376333	463	376238	100	10.8514	2.07066	8.19732	ring_37_1_peak_397
Pf3D7_03_v3	376566	376885	320	376629	82	3.61438	1.48534	2.28067	ring_37_1_peak_398
Pf3D7_03_v3	379221	380207	987	379698	109	8.11463	1.78612	5.91204	ring_37_1_peak_399
Pf3D7_03_v3	380549	381201	653	380776	90	5.67909	1.66619	3.92663	ring_37_1_peak_400
Pf3D7_03_v3	381966	382739	774	382336	101	9.67508	1.96225	7.20713	ring_37_1_peak_401
Pf3D7_03_v3	389992	390243	252	390214	71	2.58057	1.39618	1.46725	ring_37_1_peak_402
Pf3D7_03_v3	391492	391802	311	391542	83	6.80829	1.81951	4.84222	ring_37_1_peak_403
Pf3D7_03_v3	392119	392442	324	392120	73	2.61146	1.39394	1.49164	ring_37_1_peak_404
Pf3D7_03_v3	399512	400074	563	399702	95	4.26257	1.50825	2.7944	ring_37_1_peak_405
Pf3D7_03_v3	403776	405589	1814	404067	112	7.27261	1.70539	5.21998	ring_37_1_peak_406
Pf3D7_03_v3	416498	417144	647	416649	104	11.8289	2.12099	9.03032	ring_37_1_peak_407
Pf3D7_03_v3	428633	429112	480	428843	102	3.03905	1.36886	1.82761	ring_37_1_peak_408
Pf3D7_03_v3	429579	429933	355	429582	92	5.66531	1.65531	3.91547	ring_37_1_peak_409
Pf3D7_03_v3	434333	434533	201	434520	79	3.38679	1.46998	2.10077	ring_37_1_peak_410
Pf3D7_03_v3	437427	437919	493	437593	102	7.19106	1.74469	5.15406	ring_37_1_peak_411
Pf3D7_03_v3	438521	438783	263	438522	65	2.8726	1.45838	1.69683	ring_37_1_peak_412
Pf3D7_03_v3	444322	445306	985	444965	100	4.45608	1.51045	2.94741	ring_37_1_peak_413
Pf3D7_03_v3	453122	453647	526	453168	85	5.7159	1.69561	3.95563	ring_37_1_peak_414
Pf3D7_03_v3	455329	456543	1215	456313	114	4.9427	1.51127	3.3353	ring_37_1_peak_415
Pf3D7_03_v3	457027	457440	414	457033	83	5.68079	1.70306	3.92797	ring_37_1_peak_416
Pf3D7_03_v3	467323	468119	797	467575	100	5.2397	1.58228	3.57292	ring_37_1_peak_417
Pf3D7_03_v3	471442	472005	564	471855	102	8.8724	1.88751	6.5385	ring_37_1_peak_418
Pf3D7_03_v3	475030	475326	297	475030	67	3.06813	1.47682	1.85048	ring_37_1_peak_419
Pf3D7_03_v3	478010	478253	244	478148	83	3.66203	1.48708	2.31849	ring_37_1_peak_420
Pf3D7_03_v3	480469	480683	215	480683	73	2.38924	1.3643	1.318	ring_37_1_peak_421
Pf3D7_03_v3	482441	482761	321	482563	79	3.78022	1.51563	2.41219	ring_37_1_peak_422
Pf3D7_03_v3	490968	491376	409	491344	83	4.5395	1.58275	3.01391	ring_37_1_peak_423
Pf3D7_03_v3	491658	491904	247	491691	83	3.98281	1.5225	2.57248	ring_37_1_peak_424
Pf3D7_03_v3	493143	493491	349	493386	78	6.47578	1.81958	4.57156	ring_37_1_peak_425
Pf3D7_03_v3	495082	495641	560	495373	112	11.2341	2.01346	8.52222	ring_37_1_peak_426
Pf3D7_03_v3	500419	501023	605	500681	92	4.56198	1.54824	3.03178	ring_37_1_peak_427
Pf3D7_03_v3	507412	508760	1349	508211	109	10.8734	2.00557	8.21613	ring_37_1_peak_428
Pf3D7_03_v3	510304	510845	542	510325	85	4.40045	1.55936	2.90352	ring_37_1_peak_429
Pf3D7_03_v3	515927	516126	200	515933	83	2.83779	1.39278	1.66926	ring_37_1_peak_430
Pf3D7_03_v3	518198	518651	454	518623	77	5.08749	1.67312	3.45176	ring_37_1_peak_431
Pf3D7_03_v3	518936	519673	738	519458	87	4.71248	1.58342	3.15133	ring_37_1_peak_432
Pf3D7_03_v3	529162	529370	209	529188	76	5.45084	1.7199	3.7421	ring_37_1_peak_433
Pf3D7_03_v3	529727	530196	470	530100	84	3.97363	1.51764	2.56534	ring_37_1_peak_434
Pf3D7_03_v3	550007	550212	206	550011	73	2.41195	1.36736	1.33566	ring_37_1_peak_435
Pf3D7_03_v3	558472	558680	209	558625	66	6.91103	1.97577	4.92526	ring_37_1_peak_436
Pf3D7_03_v3	563942	564222	281	564212	74	4.5728	1.631	3.04053	ring_37_1_peak_437
Pf3D7_03_v3	579724	580483	760	580089	96	6.04603	1.67229	4.22245	ring_37_1_peak_438
Pf3D7_03_v3	586747	587012	266	586909	69	2.71343	1.42096	1.57123	ring_37_1_peak_439
Pf3D7_03_v3	589240	589940	701	589487	128	8.1047	1.7034	5.90385	ring_37_1_peak_440
Pf3D7_03_v3	590554	590927	374	590762	101	4.9449	1.552	3.33706	ring_37_1_peak_441
Pf3D7_03_v3	591684	592276	593	591884	91	6.03986	1.69604	4.21725	ring_37_1_peak_442
Pf3D7_03_v3	605984	606244	261	606014	67	4.04745	1.60571	2.62364	ring_37_1_peak_443
Pf3D7_03_v3	617124	618760	1637	618499	107	5.88247	1.61221	4.09079	ring_37_1_peak_444
Pf3D7_03_v3	618969	622705	3737	621288	115	6.9146	1.66523	4.92836	ring_37_1_peak_445
Pf3D7_03_v3	623580	623794	215	623606	76	5.3334	1.70668	3.64844	ring_37_1_peak_446
Pf3D7_03_v3	637045	637314	270	637147	85	4.40045	1.55936	2.90352	ring_37_1_peak_447
Pf3D7_03_v3	652943	653284	342	653153	65	4.19224	1.63651	2.73826	ring_37_1_peak_448
Pf3D7_03_v3	662809	663225	417	663120	101	9.40598	1.9393	6.98184	ring_37_1_peak_449
Pf3D7_03_v3	664445	664857	413	664598	100	5.09153	1.56885	3.4548	ring_37_1_peak_450
Pf3D7_03_v3	678241	678466	226	678364	79	6.26132	1.78934	4.39771	ring_37_1_peak_451
Pf3D7_03_v3	685737	686000	264	685782	69	3.02223	1.46241	1.81418	ring_37_1_peak_452
Pf3D7_03_v3	687207	687537	331	687360	100	8.67472	1.88316	6.37462	ring_37_1_peak_453
Pf3D7_03_v3	689300	689534	235	689396	72	4.70931	1.65855	3.14889	ring_37_1_peak_454
Pf3D7_03_v3	690084	690664	581	690215	106	8.22523	1.81059	6.00431	ring_37_1_peak_455
Pf3D7_03_v3	690974	692299	1326	691722	128	15.8618	2.23568	12.5591	ring_37_1_peak_456
Pf3D7_03_v3	699826	700158	333	700150	83	3.76355	1.49835	2.3989	ring_37_1_peak_457
Pf3D7_03_v3	706635	706978	344	706701	77	4.39757	1.59516	2.90123	ring_37_1_peak_458
Pf3D7_03_v3	730384	731536	1153	731208	105	9.56373	1.92624	7.11381	ring_37_1_peak_459
Pf3D7_03_v3	735636	736031	396	735796	86	8.39022	1.95653	6.14001	ring_37_1_peak_460
Pf3D7_03_v3	740027	740460	434	740227	81	4.15819	1.54996	2.71147	ring_37_1_peak_461
Pf3D7_03_v3	744191	744861	671	744366	83	3.17195	1.43169	1.93168	ring_37_1_peak_462
Pf3D7_03_v3	748783	750365	1583	749992	104	6.60032	1.685	4.67229	ring_37_1_peak_463
Pf3D7_03_v3	752342	753448	1107	753157	94	6.12957	1.68953	4.2904	ring_37_1_peak_464
Pf3D7_03_v3	753699	755312	1614	754308	116	12.1128	2.05325	9.27303	ring_37_1_peak_465
Pf3D7_03_v3	757431	757940	510	757728	85	5.1063	1.63306	3.46683	ring_37_1_peak_466
Pf3D7_03_v3	768882	769307	426	769238	110	7.379	1.72256	5.30691	ring_37_1_peak_467
Pf3D7_03_v3	770302	770632	331	770453	84	4.59228	1.58393	3.05546	ring_37_1_peak_468
Pf3D7_03_v3	771462	771673	212	771545	76	4.5072	1.61275	2.98818	ring_37_1_peak_469
Pf3D7_03_v3	772340	773415	1076	773077	110	11.1061	2.0171	8.41357	ring_37_1_peak_470
Pf3D7_03_v3	776237	776460	224	776457	76	3.42133	1.48528	2.12824	ring_37_1_peak_471
Pf3D7_03_v3	776837	777151	315	776837	79	2.4539	1.3565	1.3688	ring_37_1_peak_472
Pf3D7_03_v3	780793	781100	308	781097	84	4.26219	1.54876	2.7941	ring_37_1_peak_473
Pf3D7_03_v3	781614	782478	865	781683	97	6.79186	1.73501	4.82884	ring_37_1_peak_474
Pf3D7_03_v3	784439	785189	751	784692	102	5.97969	1.64013	4.16927	ring_37_1_peak_475
Pf3D7_03_v3	785709	786105	397	785924	89	5.1914	1.62295	3.53435	ring_37_1_peak_476
Pf3D7_03_v3	790260	790922	663	790454	92	6.43247	1.72813	4.53624	ring_37_1_peak_477
Pf3D7_03_v3	797322	797773	452	797570	103	9.08273	1.89897	6.71314	ring_37_1_peak_478
Pf3D7_03_v3	798036	799229	1194	799226	90	2.4823	1.33425	1.39028	ring_37_1_peak_479
Pf3D7_03_v3	799490	800881	1392	800566	103	5.72506	1.61393	3.96303	ring_37_1_peak_480
Pf3D7_03_v3	803525	804369	845	803844	91	9.15464	1.99018	6.77285	ring_37_1_peak_481
Pf3D7_03_v3	804595	804790	196	804600	86	3.98117	1.51096	2.57127	ring_37_1_peak_482
Pf3D7_03_v3	807410	807646	237	807572	90	5.02859	1.60239	3.40423	ring_37_1_peak_483
Pf3D7_03_v3	810831	811140	310	810954	94	5.78005	1.65689	4.00768	ring_37_1_peak_484
Pf3D7_03_v3	811450	812882	1433	812008	100	8.16769	1.83944	5.95641	ring_37_1_peak_485
Pf3D7_03_v3	816346	816726	381	816503	87	6.80493	1.79298	4.83974	ring_37_1_peak_486
Pf3D7_03_v3	824820	825077	258	824865	81	6.06639	1.75541	4.2388	ring_37_1_peak_487
Pf3D7_03_v3	827803	828032	230	827815	84	3.16688	1.42805	1.92768	ring_37_1_peak_488
Pf3D7_03_v3	829300	829555	256	829341	76	2.46626	1.36609	1.37833	ring_37_1_peak_489
Pf3D7_03_v3	842724	843527	804	843490	73	5.93455	1.79561	4.13278	ring_37_1_peak_490
Pf3D7_03_v3	843984	844337	354	844334	78	3.21563	1.45323	1.96618	ring_37_1_peak_491
Pf3D7_03_v3	846506	847172	667	846918	111	13.9917	2.23703	10.9071	ring_37_1_peak_492
Pf3D7_03_v3	848643	850691	2049	849968	121	10.0775	1.87384	7.54475	ring_37_1_peak_493
Pf3D7_03_v3	851501	851797	297	851605	97	5.17887	1.58814	3.52436	ring_37_1_peak_494
Pf3D7_03_v3	852831	853075	245	852886	92	4.31379	1.5236	2.83491	ring_37_1_peak_495
Pf3D7_03_v3	853596	854305	710	854151	98	6.92109	1.7414	4.93321	ring_37_1_peak_496
Pf3D7_03_v3	855216	856206	991	855422	111	7.12687	1.69808	5.10143	ring_37_1_peak_497
Pf3D7_03_v3	856552	857134	583	856737	96	4.72271	1.54908	3.15978	ring_37_1_peak_498
Pf3D7_03_v3	871644	872338	695	871753	97	5.99899	1.66342	4.18407	ring_37_1_peak_499
Pf3D7_03_v3	878831	879047	217	878955	79	7.16808	1.88669	5.13526	ring_37_1_peak_500
Pf3D7_03_v3	884577	884809	233	884578	67	3.42926	1.52508	2.13449	ring_37_1_peak_501
Pf3D7_03_v3	895267	895569	303	895268	82	5.14634	1.65228	3.4983	ring_37_1_peak_502
Pf3D7_03_v3	896796	897106	311	896914	81	4.45513	1.58264	2.94664	ring_37_1_peak_503
Pf3D7_03_v3	897957	899039	1083	898319	126	16.0524	2.26471	12.7275	ring_37_1_peak_504
Pf3D7_03_v3	899294	899808	515	899617	91	3.38749	1.43175	2.10135	ring_37_1_peak_505
Pf3D7_03_v3	914798	914994	197	914798	69	2.52339	1.39491	1.4224	ring_37_1_peak_506
Pf3D7_03_v3	917228	917442	215	917365	78	3.76633	1.51809	2.40128	ring_37_1_peak_507
Pf3D7_03_v3	924733	925113	381	924916	99	10.5814	2.05528	7.97016	ring_37_1_peak_508
Pf3D7_03_v3	928785	929020	236	928787	80	5.43761	1.69437	3.73156	ring_37_1_peak_509
Pf3D7_03_v3	930859	931086	228	931058	85	4.35447	1.55449	2.86677	ring_37_1_peak_510
Pf3D7_03_v3	938127	938987	861	938689	121	10.1993	1.88262	7.64791	ring_37_1_peak_511
Pf3D7_03_v3	957166	957454	289	957263	69	4.56968	1.65976	3.03788	ring_37_1_peak_512
Pf3D7_03_v3	965598	965986	389	965970	76	3.39962	1.48267	2.11092	ring_37_1_peak_513
Pf3D7_03_v3	971454	972396	943	972063	109	6.59123	1.66317	4.66592	ring_37_1_peak_514
Pf3D7_03_v3	980808	981867	1060	981196	110	9.92009	1.92372	7.4132	ring_37_1_peak_515
Pf3D7_03_v3	982977	983528	552	983096	93	5.27826	1.61382	3.604	ring_37_1_peak_516
Pf3D7_03_v3	992270	992461	192	992272	73	3.32795	1.48568	2.05497	ring_37_1_peak_517
Pf3D7_03_v3	1015984	1016838	855	1016395	93	4.96905	1.5841	3.35635	ring_37_1_peak_518
Pf3D7_03_v3	1019123	1019704	582	1019493	99	4.83516	1.54893	3.24954	ring_37_1_peak_519
Pf3D7_03_v3	1028026	1028884	859	1028304	101	8.42509	1.8556	6.16917	ring_37_1_peak_520
Pf3D7_03_v3	1030931	1032190	1260	1031694	85	8.66301	1.99199	6.36492	ring_37_1_peak_521
Pf3D7_03_v3	1033005	1033946	942	1033362	101	5.22156	1.57695	3.55844	ring_37_1_peak_522
Pf3D7_03_v3	1034566	1035852	1287	1035663	86	3.5379	1.46314	2.22061	ring_37_1_peak_523
Pf3D7_03_v3	1036050	1036696	647	1036270	87	7.85971	1.89659	5.70282	ring_37_1_peak_524
Pf3D7_03_v3	1037249	1037453	205	1037359	97	7.84829	1.8293	5.69303	ring_37_1_peak_525
Pf3D7_03_v3	1037689	1038284	596	1038058	118	12.537	2.07109	9.63898	ring_37_1_peak_526
Pf3D7_03_v3	1040648	1042665	2018	1040990	149	21.2966	2.42368	17.4487	ring_37_1_peak_527
Pf3D7_03_v3	1042926	1048694	5769	1043741	115	11.9388	2.04699	9.12339	ring_37_1_peak_528
Pf3D7_03_v3	1049014	1049263	250	1049188	82	5.01612	1.63842	3.39416	ring_37_1_peak_529
Pf3D7_03_v3	1049757	1051136	1380	1050632	90	5.25762	1.62498	3.58735	ring_37_1_peak_530
Pf3D7_03_v3	1051363	1055844	4482	1053978	127	14.652	2.15928	11.4878	ring_37_1_peak_531
Pf3D7_03_v3	1056401	1056759	359	1056603	76	6.9095	1.88261	4.92486	ring_37_1_peak_532
Pf3D7_03_v3	1061583	1061777	195	1061584	64	2.4421	1.40059	1.35957	ring_37_1_peak_533
Pf3D7_04_v3	5929	6242	314	6002	67	6.98699	1.97478	4.98729	ring_37_1_peak_534
Pf3D7_04_v3	7542	17400	9859	12289	114	14.2687	2.23264	11.1508	ring_37_1_peak_535
Pf3D7_04_v3	18973	21053	2081	20771	113	16.0175	2.37863	12.6968	ring_37_1_peak_536
Pf3D7_04_v3	21469	25033	3565	23089	108	10.9217	2.01635	8.25693	ring_37_1_peak_537
Pf3D7_04_v3	25268	26316	1049	25995	122	18.0878	2.44766	14.5497	ring_37_1_peak_538
Pf3D7_04_v3	28619	30522	1904	29063	129	13.6356	2.07608	10.5953	ring_37_1_peak_539
Pf3D7_04_v3	30749	31032	284	31028	86	3.08291	1.41266	1.86205	ring_37_1_peak_540
Pf3D7_04_v3	31293	31580	288	31455	94	5.65017	1.6447	3.90332	ring_37_1_peak_541
Pf3D7_04_v3	31815	32083	269	32053	84	4.07598	1.52872	2.64602	ring_37_1_peak_542
Pf3D7_04_v3	32547	32828	282	32604	91	4.97387	1.59276	3.36023	ring_37_1_peak_543
Pf3D7_04_v3	33216	33971	756	33612	95	6.57331	1.72548	4.6511	ring_37_1_peak_544
Pf3D7_04_v3	36055	36277	223	36101	68	7.28518	2.00112	5.23003	ring_37_1_peak_545
Pf3D7_04_v3	36474	37678	1205	37283	88	8.44137	1.94573	6.18255	ring_37_1_peak_546
Pf3D7_04_v3	38898	40037	1140	39540	104	9.62774	1.938	7.16804	ring_37_1_peak_547
Pf3D7_04_v3	42372	43019	648	42372	86	3.907	1.50304	2.51225	ring_37_1_peak_548
Pf3D7_04_v3	45729	46074	346	45920	86	4.73181	1.58974	3.167	ring_37_1_peak_549
Pf3D7_04_v3	46281	46929	649	46605	101	8.81597	1.88898	6.4915	ring_37_1_peak_550
Pf3D7_04_v3	47662	48748	1087	47910	101	7.29288	1.75849	5.23637	ring_37_1_peak_551
Pf3D7_04_v3	49527	51151	1625	49948	99	8.36114	1.86224	6.11629	ring_37_1_peak_552
Pf3D7_04_v3	51459	51870	412	51736	91	6.25495	1.7166	4.39259	ring_37_1_peak_553
Pf3D7_04_v3	52126	55026	2901	54368	107	7.50715	1.74676	5.41171	ring_37_1_peak_554
Pf3D7_04_v3	55308	56522	1215	55442	96	9.1917	1.95556	6.80388	ring_37_1_peak_555
Pf3D7_04_v3	59867	60601	735	60331	79	2.71652	1.38939	1.57366	ring_37_1_peak_556
Pf3D7_04_v3	63101	64130	1030	63401	107	6.14732	1.63443	4.30502	ring_37_1_peak_557
Pf3D7_04_v3	66665	67288	624	66917	90	8.5467	1.94052	6.26971	ring_37_1_peak_558
Pf3D7_04_v3	70065	70688	624	70247	106	11.1681	2.05074	8.46616	ring_37_1_peak_559
Pf3D7_04_v3	79471	80191	721	79922	88	7.40525	1.84522	5.32857	ring_37_1_peak_560
Pf3D7_04_v3	82806	83189	384	82897	90	4.89151	1.58881	3.29401	ring_37_1_peak_561
Pf3D7_04_v3	85746	86119	374	86071	84	3.40321	1.45475	2.11381	ring_37_1_peak_562
Pf3D7_04_v3	89562	90125	564	89798	83	3.42403	1.4604	2.13032	ring_37_1_peak_563
Pf3D7_04_v3	92678	93105	428	92968	89	3.245	1.42212	1.98944	ring_37_1_peak_564
Pf3D7_04_v3	104077	104320	244	104245	85	5.59616	1.68338	3.85975	ring_37_1_peak_565
Pf3D7_04_v3	108867	109237	371	109179	86	4.24134	1.53854	2.77726	ring_37_1_peak_566
Pf3D7_04_v3	109462	110374	913	109944	98	7.88551	1.82664	5.72422	ring_37_1_peak_567
Pf3D7_04_v3	124040	124388	349	124382	82	3.44552	1.46623	2.1473	ring_37_1_peak_568
Pf3D7_04_v3	127606	128332	727	127821	81	3.49579	1.47546	2.18711	ring_37_1_peak_569
Pf3D7_04_v3	128899	129274	376	129063	80	5.97678	1.75222	4.16699	ring_37_1_peak_570
Pf3D7_04_v3	130299	130568	270	130538	66	4.74801	1.70193	3.17996	ring_37_1_peak_571
Pf3D7_04_v3	132211	133851	1641	133383	106	6.5709	1.67389	4.6492	ring_37_1_peak_572
Pf3D7_04_v3	137869	138126	258	138106	61	5.1491	1.79394	3.50047	ring_37_1_peak_573
Pf3D7_04_v3	139578	140596	1019	140281	81	2.5418	1.36236	1.43696	ring_37_1_peak_574
Pf3D7_04_v3	141235	141958	724	141741	100	7.44138	1.77658	5.35784	ring_37_1_peak_575
Pf3D7_04_v3	150491	150700	210	150556	75	4.62144	1.63121	3.07861	ring_37_1_peak_576
Pf3D7_04_v3	156162	156792	631	156791	87	3.15342	1.41772	1.91722	ring_37_1_peak_577
Pf3D7_04_v3	159451	159922	472	159694	83	3.39681	1.45732	2.10872	ring_37_1_peak_578
Pf3D7_04_v3	167508	169985	2478	168545	137	13.6183	2.02698	10.5798	ring_37_1_peak_579
Pf3D7_04_v3	170601	171912	1312	171019	146	15.6707	2.10292	12.3914	ring_37_1_peak_580
Pf3D7_04_v3	175422	175973	552	175818	85	7.62085	1.88766	5.50451	ring_37_1_peak_581
Pf3D7_04_v3	179292	179872	581	179604	83	4.67208	1.59692	3.1192	ring_37_1_peak_582
Pf3D7_04_v3	191139	191352	214	191203	73	2.87465	1.42824	1.69835	ring_37_1_peak_583
Pf3D7_04_v3	196269	196691	423	196505	74	2.81853	1.41764	1.65405	ring_37_1_peak_584
Pf3D7_04_v3	199183	199737	555	199454	78	4.00543	1.54566	2.59051	ring_37_1_peak_585
Pf3D7_04_v3	200427	201126	700	200827	98	7.32477	1.77717	5.26259	ring_37_1_peak_586
Pf3D7_04_v3	213270	213645	376	213407	99	8.46028	1.87087	6.19803	ring_37_1_peak_587
Pf3D7_04_v3	221860	222782	923	222480	84	3.73851	1.49196	2.37901	ring_37_1_peak_588
Pf3D7_04_v3	238709	239316	608	239054	86	3.67662	1.47823	2.32987	ring_37_1_peak_589
Pf3D7_04_v3	241866	242073	208	241916	79	2.66943	1.38356	1.5372	ring_37_1_peak_590
Pf3D7_04_v3	259298	259703	406	259582	88	5.99711	1.70758	4.18269	ring_37_1_peak_591
Pf3D7_04_v3	265569	266031	463	265569	73	2.5994	1.39235	1.48203	ring_37_1_peak_592
Pf3D7_04_v3	267353	268107	755	267771	93	7.83115	1.8526	5.67879	ring_37_1_peak_593
Pf3D7_04_v3	270032	270393	362	270275	82	5.22193	1.66031	3.55858	ring_37_1_peak_594
Pf3D7_04_v3	273047	274369	1323	273603	111	6.91361	1.68106	4.92746	ring_37_1_peak_595
Pf3D7_04_v3	275217	275881	665	275587	110	9.29706	1.87465	6.89109	ring_37_1_peak_596
Pf3D7_04_v3	286409	286827	419	286698	82	5.79964	1.72124	4.02344	ring_37_1_peak_597
Pf3D7_04_v3	292116	300372	8257	295509	124	14.1988	2.149	11.0896	ring_37_1_peak_598
Pf3D7_04_v3	300597	300895	299	300707	95	5.82803	1.65679	4.04663	ring_37_1_peak_599
Pf3D7_04_v3	304140	304523	384	304253	75	4.4943	1.61647	2.97806	ring_37_1_peak_600
Pf3D7_04_v3	307290	307549	260	307545	80	3.21559	1.44641	1.96618	ring_37_1_peak_601
Pf3D7_04_v3	308266	308750	485	308289	96	7.82762	1.83348	5.67578	ring_37_1_peak_602
Pf3D7_04_v3	309296	309798	503	309415	101	4.82146	1.54079	3.23851	ring_37_1_peak_603
Pf3D7_04_v3	310033	311478	1446	311354	109	5.17266	1.54543	3.51955	ring_37_1_peak_604
Pf3D7_04_v3	323575	324033	459	323819	110	3.309	1.37843	2.04003	ring_37_1_peak_605
Pf3D7_04_v3	324244	324640	397	324252	96	3.70946	1.45063	2.35606	ring_37_1_peak_606
Pf3D7_04_v3	329907	330099	193	330070	95	4.3817	1.51985	2.88866	ring_37_1_peak_607
Pf3D7_04_v3	333179	333424	246	333233	75	2.57124	1.3826	1.46001	ring_37_1_peak_608
Pf3D7_04_v3	335195	335496	302	335434	72	3.626	1.52703	2.28982	ring_37_1_peak_609
Pf3D7_04_v3	339554	340116	563	339999	69	2.79157	1.43155	1.63269	ring_37_1_peak_610
Pf3D7_04_v3	356000	357459	1460	356237	100	6.42963	1.68825	4.53394	ring_37_1_peak_611
Pf3D7_04_v3	358007	358299	293	358198	69	2.92557	1.44955	1.73795	ring_37_1_peak_612
Pf3D7_04_v3	359159	359606	448	359446	80	2.56478	1.36782	1.45486	ring_37_1_peak_613
Pf3D7_04_v3	360622	361072	451	360687	87	4.07415	1.51713	2.64441	ring_37_1_peak_614
Pf3D7_04_v3	362540	363176	637	362761	90	6.80834	1.77507	4.84222	ring_37_1_peak_615
Pf3D7_04_v3	380126	380434	309	380383	81	3.72662	1.50171	2.36966	ring_37_1_peak_616
Pf3D7_04_v3	385131	386143	1013	385483	111	8.676	1.82039	6.37572	ring_37_1_peak_617
Pf3D7_04_v3	387587	387784	198	387783	81	2.36853	1.34072	1.30165	ring_37_1_peak_618
Pf3D7_04_v3	387992	388213	222	388110	77	2.48811	1.36618	1.39481	ring_37_1_peak_619
Pf3D7_04_v3	407101	407526	426	407267	83	7.37416	1.87753	5.30284	ring_37_1_peak_620
Pf3D7_04_v3	413592	416151	2560	415557	110	8.56297	1.81669	6.28306	ring_37_1_peak_621
Pf3D7_04_v3	417960	418192	233	418110	93	4.0799	1.49681	2.6488	ring_37_1_peak_622
Pf3D7_04_v3	422254	422529	276	422255	68	2.70536	1.42347	1.56479	ring_37_1_peak_623
Pf3D7_04_v3	427724	428291	568	428034	87	5.07682	1.6206	3.44305	ring_37_1_peak_624
Pf3D7_04_v3	428815	429227	413	429001	86	4.93974	1.61119	3.33287	ring_37_1_peak_625
Pf3D7_04_v3	436440	436835	396	436685	75	4.84595	1.65712	3.25757	ring_37_1_peak_626
Pf3D7_04_v3	439027	439482	456	439482	74	2.78133	1.41286	1.62469	ring_37_1_peak_627
Pf3D7_04_v3	439738	440340	603	440034	99	6.65976	1.71326	4.72122	ring_37_1_peak_628
Pf3D7_04_v3	442614	442987	374	442669	79	2.43198	1.35371	1.35168	ring_37_1_peak_629
Pf3D7_04_v3	446029	446481	453	446329	77	4.29025	1.58288	2.81628	ring_37_1_peak_630
Pf3D7_04_v3	446782	447646	865	446884	90	4.95969	1.59557	3.34893	ring_37_1_peak_631
Pf3D7_04_v3	452131	452638	508	452448	98	6.25682	1.68213	4.39391	ring_37_1_peak_632
Pf3D7_04_v3	453522	453937	416	453883	104	4.64599	1.51525	3.09809	ring_37_1_peak_633
Pf3D7_04_v3	455069	455554	486	455377	95	7.1251	1.77586	5.09987	ring_37_1_peak_634
Pf3D7_04_v3	466345	466938	594	466376	89	4.44916	1.54837	2.9421	ring_37_1_peak_635
Pf3D7_04_v3	470950	471333	384	471328	71	2.70462	1.41281	1.56427	ring_37_1_peak_636
Pf3D7_04_v3	472257	472727	471	472320	90	3.49686	1.44625	2.18802	ring_37_1_peak_637
Pf3D7_04_v3	475080	475281	202	475086	86	3.69071	1.47976	2.34111	ring_37_1_peak_638
Pf3D7_04_v3	479784	480090	307	479953	87	7.36268	1.84784	5.29365	ring_37_1_peak_639
Pf3D7_04_v3	486681	487760	1080	487238	114	9.75743	1.88778	7.27599	ring_37_1_peak_640
Pf3D7_04_v3	490882	491244	363	490939	87	8.19461	1.9294	5.9789	ring_37_1_peak_641
Pf3D7_04_v3	491667	492210	544	492038	89	3.51651	1.45136	2.20357	ring_37_1_peak_642
Pf3D7_04_v3	500468	501144	677	500666	108	9.94357	1.938	7.43308	ring_37_1_peak_643
Pf3D7_04_v3	501410	501802	393	501455	78	3.65675	1.50534	2.31423	ring_37_1_peak_644
Pf3D7_04_v3	507524	507833	310	507524	73	2.42336	1.3689	1.34464	ring_37_1_peak_645
Pf3D7_04_v3	510823	511023	201	511015	74	5.09073	1.69128	3.45412	ring_37_1_peak_646
Pf3D7_04_v3	521634	522192	559	521779	77	5.17499	1.68291	3.52118	ring_37_1_peak_647
Pf3D7_04_v3	522878	523347	470	522934	91	7.51373	1.83588	5.41705	ring_37_1_peak_648
Pf3D7_04_v3	530568	531727	1160	531311	112	6.53145	1.64656	4.61719	ring_37_1_peak_649
Pf3D7_04_v3	537842	538726	885	538432	100	4.11278	1.47824	2.67496	ring_37_1_peak_650
Pf3D7_04_v3	546001	547357	1357	546652	139	16.4498	2.19534	13.082	ring_37_1_peak_651
Pf3D7_04_v3	548707	549235	529	548992	81	3.80107	1.5101	2.42876	ring_37_1_peak_652
Pf3D7_04_v3	549434	549796	363	549472	82	4.52069	1.58523	2.99876	ring_37_1_peak_653
Pf3D7_04_v3	549995	554118	4124	553794	123	13.6601	2.11783	10.6164	ring_37_1_peak_654
Pf3D7_04_v3	561760	562280	521	561893	96	11.9737	2.20551	9.15363	ring_37_1_peak_655
Pf3D7_04_v3	562515	563054	540	562671	71	6.52908	1.88116	4.615	ring_37_1_peak_656
Pf3D7_04_v3	563791	567276	3486	566420	117	8.94318	1.81072	6.59667	ring_37_1_peak_657
Pf3D7_04_v3	567491	568547	1057	567883	100	7.61789	1.79189	5.50222	ring_37_1_peak_658
Pf3D7_04_v3	568766	569421	656	569156	100	11.9403	2.16497	9.12458	ring_37_1_peak_659
Pf3D7_04_v3	583409	583894	486	583485	71	8.57502	2.12322	6.29164	ring_37_1_peak_660
Pf3D7_04_v3	584170	584741	572	584611	92	17.0579	2.74249	13.6307	ring_37_1_peak_661
Pf3D7_04_v3	598577	599948	1372	599061	111	9.40983	1.87783	6.98505	ring_37_1_peak_662
Pf3D7_04_v3	603303	604255	953	603834	97	6.44498	1.7038	4.54639	ring_37_1_peak_663
Pf3D7_04_v3	609560	609908	349	609797	105	8.20164	1.81402	5.98489	ring_37_1_peak_664
Pf3D7_04_v3	612919	614244	1326	614070	118	13.049	2.10897	10.0833	ring_37_1_peak_665
Pf3D7_04_v3	617107	617771	665	617438	112	7.76011	1.74374	5.61977	ring_37_1_peak_666
Pf3D7_04_v3	625057	625933	877	625440	87	7.3867	1.8502	5.31349	ring_37_1_peak_667
Pf3D7_04_v3	668758	669049	292	669048	69	2.71274	1.42087	1.57071	ring_37_1_peak_668
Pf3D7_04_v3	674939	675231	293	674940	77	3.27795	1.46427	2.01552	ring_37_1_peak_669
Pf3D7_04_v3	683592	684766	1175	684164	98	3.44385	1.41872	2.14597	ring_37_1_peak_670
Pf3D7_04_v3	688656	689061	406	688925	76	5.61879	1.73876	3.87804	ring_37_1_peak_671
Pf3D7_04_v3	695479	695817	339	695538	86	6.91911	1.81068	4.93174	ring_37_1_peak_672
Pf3D7_04_v3	707175	707758	584	707489	105	8.8769	1.86972	6.5422	ring_37_1_peak_673
Pf3D7_04_v3	711064	711831	768	711441	104	8.96677	1.88314	6.61638	ring_37_1_peak_674
Pf3D7_04_v3	713327	714242	916	713545	105	6.45679	1.66854	4.55603	ring_37_1_peak_675
Pf3D7_04_v3	718381	719203	823	719198	92	4.7225	1.56405	3.15965	ring_37_1_peak_676
Pf3D7_04_v3	719957	720286	330	720088	86	4.22569	1.53689	2.76477	ring_37_1_peak_677
Pf3D7_04_v3	720673	720868	196	720813	86	4.41643	1.55692	2.91619	ring_37_1_peak_678
Pf3D7_04_v3	737075	738028	954	737267	93	3.5183	1.43975	2.20493	ring_37_1_peak_679
Pf3D7_04_v3	745321	745715	395	745591	79	4.37482	1.58299	2.88288	ring_37_1_peak_680
Pf3D7_04_v3	762041	762397	357	762184	89	3.86134	1.48777	2.47614	ring_37_1_peak_681
Pf3D7_04_v3	766624	767585	962	767145	107	13.4156	2.22629	10.4036	ring_37_1_peak_682
Pf3D7_04_v3	776040	776445	406	776043	82	3.71572	1.49672	2.3611	ring_37_1_peak_683
Pf3D7_04_v3	787471	788652	1182	788238	121	17.111	2.38481	13.6784	ring_37_1_peak_684
Pf3D7_04_v3	803560	803816	257	803663	70	4.71577	1.67151	3.1541	ring_37_1_peak_685
Pf3D7_04_v3	808226	808576	351	808551	78	3.17518	1.44838	1.9343	ring_37_1_peak_686
Pf3D7_04_v3	814238	814575	338	814342	81	2.87939	1.40341	1.70208	ring_37_1_peak_687
Pf3D7_04_v3	819785	820529	745	820256	108	7.6576	1.75423	5.53518	ring_37_1_peak_688
Pf3D7_04_v3	836160	837043	884	836512	112	10.2071	1.93397	7.65442	ring_37_1_peak_689
Pf3D7_04_v3	837562	837905	344	837674	88	5.64406	1.67267	3.89853	ring_37_1_peak_690
Pf3D7_04_v3	839192	840148	957	839210	97	10.6951	2.0817	8.06622	ring_37_1_peak_691
Pf3D7_04_v3	841555	842528	974	842358	97	8.20456	1.86093	5.98701	ring_37_1_peak_692
Pf3D7_04_v3	847797	848040	244	847936	81	5.04188	1.6463	3.41492	ring_37_1_peak_693
Pf3D7_04_v3	860209	860523	315	860523	83	2.47623	1.34932	1.38617	ring_37_1_peak_694
Pf3D7_04_v3	891562	892326	765	891728	94	5.66858	1.64643	3.91807	ring_37_1_peak_695
Pf3D7_04_v3	892714	892920	207	892917	66	2.85114	1.45128	1.67985	ring_37_1_peak_696
Pf3D7_04_v3	896808	897629	822	897366	85	9.43274	2.06919	7.00428	ring_37_1_peak_697
Pf3D7_04_v3	900699	901028	330	900968	83	6.46604	1.78432	4.56358	ring_37_1_peak_698
Pf3D7_04_v3	903012	903301	290	903018	65	3.72415	1.57455	2.36764	ring_37_1_peak_699
Pf3D7_04_v3	907100	908364	1265	907594	99	6.03846	1.65807	4.21614	ring_37_1_peak_700
Pf3D7_04_v3	911019	911277	259	911116	83	4.81194	1.6118	3.23081	ring_37_1_peak_701
Pf3D7_04_v3	920912	921147	236	920996	85	3.38303	1.44928	2.09783	ring_37_1_peak_702
Pf3D7_04_v3	922685	923198	514	922837	103	7.11281	1.73312	5.08999	ring_37_1_peak_703
Pf3D7_04_v3	923671	924462	792	923702	114	10.4953	1.94396	7.89739	ring_37_1_peak_704
Pf3D7_04_v3	926026	926325	300	926294	87	4.28957	1.53969	2.81575	ring_37_1_peak_705
Pf3D7_04_v3	935143	936406	1264	935524	114	12.1101	2.06698	9.27076	ring_37_1_peak_706
Pf3D7_04_v3	937708	937996	289	937959	84	6.32945	1.76399	4.45212	ring_37_1_peak_707
Pf3D7_04_v3	938356	939148	793	938703	120	12.78	2.0752	9.8488	ring_37_1_peak_708
Pf3D7_04_v3	950671	951282	612	950951	247	61.9608	3.56326	55.7044	ring_37_1_peak_709
Pf3D7_04_v3	962784	965692	2909	965382	206	29.938	2.47765	25.4719	ring_37_1_peak_710
Pf3D7_04_v3	967404	968058	655	967803	160	7.20155	1.55321	5.16275	ring_37_1_peak_711
Pf3D7_04_v3	968932	970523	1592	969911	197	37.3787	2.89794	32.4946	ring_37_1_peak_712
Pf3D7_04_v3	971354	974014	2661	973707	182	14.5183	1.87762	11.3693	ring_37_1_peak_713
Pf3D7_04_v3	975012	975841	830	975765	90	4.67489	1.56721	3.12136	ring_37_1_peak_714
Pf3D7_04_v3	976215	977007	793	976732	122	12.1831	2.0191	9.33389	ring_37_1_peak_715
Pf3D7_04_v3	982165	982705	541	982402	94	6.26302	1.70194	4.39893	ring_37_1_peak_716
Pf3D7_04_v3	986264	987588	1325	987051	108	6.80963	1.68517	4.84332	ring_37_1_peak_717
Pf3D7_04_v3	1008867	1009184	318	1008874	91	3.91338	1.48652	2.51744	ring_37_1_peak_718
Pf3D7_04_v3	1009598	1010486	889	1009933	102	11.4205	2.10309	8.68069	ring_37_1_peak_719
Pf3D7_04_v3	1010842	1011218	377	1010955	73	4.35415	1.61057	2.86655	ring_37_1_peak_720
Pf3D7_04_v3	1023236	1023767	532	1023484	101	6.51616	1.69123	4.60434	ring_37_1_peak_721
Pf3D7_04_v3	1029528	1029742	215	1029689	86	2.50973	1.34631	1.41175	ring_37_1_peak_722
Pf3D7_04_v3	1030308	1030761	454	1030537	88	5.77997	1.68614	4.00768	ring_37_1_peak_723
Pf3D7_04_v3	1031346	1033073	1728	1031653	100	6.25616	1.67297	4.39346	ring_37_1_peak_724
Pf3D7_04_v3	1040460	1041308	849	1040881	107	5.67693	1.59486	3.92473	ring_37_1_peak_725
Pf3D7_04_v3	1059062	1059596	535	1059494	93	4.85262	1.57284	3.26277	ring_37_1_peak_726
Pf3D7_04_v3	1061709	1061917	209	1061813	86	7.17591	1.8362	5.14157	ring_37_1_peak_727
Pf3D7_04_v3	1062964	1063224	261	1063221	86	3.17022	1.42248	1.93035	ring_37_1_peak_728
Pf3D7_04_v3	1065928	1066202	275	1065989	59	3.27724	1.54557	2.01504	ring_37_1_peak_729
Pf3D7_04_v3	1077311	1077519	209	1077514	85	3.45013	1.45673	2.15099	ring_37_1_peak_730
Pf3D7_04_v3	1082952	1083236	285	1083217	78	4.19543	1.56737	2.74075	ring_37_1_peak_731
Pf3D7_04_v3	1085974	1086319	346	1086116	79	6.32362	1.79605	4.44732	ring_37_1_peak_732
Pf3D7_04_v3	1088891	1089378	488	1089020	88	3.82818	1.48766	2.44978	ring_37_1_peak_733
Pf3D7_04_v3	1093770	1094422	653	1093874	78	2.62448	1.38076	1.50184	ring_37_1_peak_734
Pf3D7_04_v3	1095038	1097037	2000	1095803	119	7.42736	1.6888	5.34654	ring_37_1_peak_735
Pf3D7_04_v3	1100305	1102029	1725	1101460	112	9.21485	1.8571	6.82351	ring_37_1_peak_736
Pf3D7_04_v3	1104022	1104346	325	1104051	88	5.97857	1.70576	4.16852	ring_37_1_peak_737
Pf3D7_04_v3	1104722	1105369	648	1105207	69	2.95294	1.4532	1.75951	ring_37_1_peak_738
Pf3D7_04_v3	1110584	1111947	1364	1111753	107	6.64698	1.676	4.71067	ring_37_1_peak_739
Pf3D7_04_v3	1113492	1113838	347	1113781	84	2.97945	1.40653	1.78039	ring_37_1_peak_740
Pf3D7_04_v3	1119335	1120037	703	1119917	111	6.53852	1.65097	4.62267	ring_37_1_peak_741
Pf3D7_04_v3	1124526	1125068	543	1124680	94	8.2206	1.88178	6.00046	ring_37_1_peak_742
Pf3D7_04_v3	1146934	1147193	260	1146938	76	3.00188	1.43405	1.79802	ring_37_1_peak_743
Pf3D7_04_v3	1152878	1153283	406	1153001	83	7.31217	1.87118	5.252	ring_37_1_peak_744
Pf3D7_04_v3	1156527	1160501	3975	1159944	129	16.6564	2.28278	13.266	ring_37_1_peak_745
Pf3D7_04_v3	1160819	1162789	1971	1161472	97	6.23483	1.68481	4.37626	ring_37_1_peak_746
Pf3D7_04_v3	1163126	1163482	357	1163480	87	2.39637	1.33053	1.3237	ring_37_1_peak_747
Pf3D7_04_v3	1163996	1164251	256	1164126	82	4.57781	1.5914	3.04402	ring_37_1_peak_748
Pf3D7_04_v3	1164581	1164892	312	1164695	80	3.70825	1.50345	2.35506	ring_37_1_peak_749
Pf3D7_04_v3	1165188	1165722	535	1165382	78	2.56674	1.37347	1.45635	ring_37_1_peak_750
Pf3D7_04_v3	1166485	1167443	959	1166844	135	21.9346	2.59147	18.0333	ring_37_1_peak_751
Pf3D7_04_v3	1170335	1170550	216	1170346	62	3.45842	1.55477	2.1576	ring_37_1_peak_752
Pf3D7_04_v3	1173326	1174526	1201	1173592	108	16.3014	2.45464	12.9488	ring_37_1_peak_753
Pf3D7_04_v3	1175112	1175698	587	1175490	97	9.70972	1.99427	7.23619	ring_37_1_peak_754
Pf3D7_04_v3	1176080	1177808	1729	1177385	107	9.49166	1.90786	7.05372	ring_37_1_peak_755
Pf3D7_04_v3	1178329	1178621	293	1178427	70	3.8575	1.56544	2.47291	ring_37_1_peak_756
Pf3D7_04_v3	1179111	1180392	1282	1180246	107	8.87575	1.85805	6.54139	ring_37_1_peak_757
Pf3D7_04_v3	1181334	1181645	312	1181592	80	5.78552	1.73176	4.0122	ring_37_1_peak_758
Pf3D7_04_v3	1182459	1184508	2050	1182760	126	20.0725	2.55287	16.331	ring_37_1_peak_759
Pf3D7_04_v3	1185055	1188193	3139	1186247	102	8.00102	1.8137	5.81829	ring_37_1_peak_760
Pf3D7_04_v3	1188437	1192875	4439	1191595	125	15.3226	2.22107	12.0826	ring_37_1_peak_761
Pf3D7_04_v3	1196891	1197180	290	1196915	75	6.45484	1.83976	4.55446	ring_37_1_peak_762
Pf3D7_05_v3	23605	26342	2738	23773	125	12.4873	2.02201	9.59615	ring_37_1_peak_763
Pf3D7_05_v3	27415	28454	1040	27991	95	9.77782	2.01582	7.29301	ring_37_1_peak_764
Pf3D7_05_v3	33581	34056	476	33734	88	6.69468	1.77601	4.75002	ring_37_1_peak_765
Pf3D7_05_v3	36864	37118	255	36870	76	3.99607	1.55349	2.5833	ring_37_1_peak_766
Pf3D7_05_v3	39599	40044	446	39803	83	2.74398	1.38165	1.59521	ring_37_1_peak_767
Pf3D7_05_v3	42945	43848	904	43696	83	5.84374	1.71999	4.05924	ring_37_1_peak_768
Pf3D7_05_v3	47147	47448	302	47293	85	4.27195	1.54575	2.80186	ring_37_1_peak_769
Pf3D7_05_v3	50968	51692	725	51116	94	5.34413	1.61583	3.65703	ring_37_1_peak_770
Pf3D7_05_v3	56480	56725	246	56615	80	5.86991	1.74079	4.08054	ring_37_1_peak_771
Pf3D7_05_v3	69050	69506	457	69356	90	5.43921	1.64278	3.73287	ring_37_1_peak_772
Pf3D7_05_v3	81826	82215	390	82177	77	2.52213	1.37055	1.42152	ring_37_1_peak_773
Pf3D7_05_v3	84475	84936	462	84533	97	7.45977	1.79472	5.37323	ring_37_1_peak_774
Pf3D7_05_v3	88232	88669	438	88415	87	7.41079	1.85256	5.33321	ring_37_1_peak_775
Pf3D7_05_v3	92089	92968	880	92411	86	5.81528	1.70025	4.03635	ring_37_1_peak_776
Pf3D7_05_v3	135339	135807	469	135485	89	8.37521	1.9317	6.12782	ring_37_1_peak_777
Pf3D7_05_v3	142873	143799	927	143425	92	6.3298	1.71844	4.45236	ring_37_1_peak_778
Pf3D7_05_v3	144574	145032	459	144922	98	6.08462	1.66665	4.2537	ring_37_1_peak_779
Pf3D7_05_v3	149537	149983	447	149667	99	7.50587	1.78763	5.41072	ring_37_1_peak_780
Pf3D7_05_v3	158522	159139	618	158792	78	4.42896	1.59384	2.92603	ring_37_1_peak_781
Pf3D7_05_v3	160315	161047	733	160975	86	2.40522	1.33378	1.33055	ring_37_1_peak_782
Pf3D7_05_v3	161373	162213	841	161746	105	10.9811	2.04285	8.30747	ring_37_1_peak_783
Pf3D7_05_v3	163432	164825	1394	163653	86	6.1838	1.73729	4.33442	ring_37_1_peak_784
Pf3D7_05_v3	168888	169090	203	169089	79	2.50932	1.36351	1.41145	ring_37_1_peak_785
Pf3D7_05_v3	172491	174253	1763	173538	131	16.5752	2.2615	13.1945	ring_37_1_peak_786
Pf3D7_05_v3	177620	178509	890	178121	107	3.30169	1.38395	2.03426	ring_37_1_peak_787
Pf3D7_05_v3	180465	181294	830	181023	81	6.41997	1.79269	4.52628	ring_37_1_peak_788
Pf3D7_05_v3	182264	182973	710	182803	99	6.09471	1.66309	4.26186	ring_37_1_peak_789
Pf3D7_05_v3	191124	191511	388	191284	85	5.19803	1.64253	3.53959	ring_37_1_peak_790
Pf3D7_05_v3	191791	192318	528	192179	89	3.66528	1.46716	2.32111	ring_37_1_peak_791
Pf3D7_05_v3	192801	193286	486	192968	70	5.53355	1.77058	3.80912	ring_37_1_peak_792
Pf3D7_05_v3	193978	194586	609	194094	96	6.33796	1.69897	4.45896	ring_37_1_peak_793
Pf3D7_05_v3	200792	203083	2292	201835	94	5.36177	1.6175	3.67116	ring_37_1_peak_794
Pf3D7_05_v3	203542	204228	687	203544	89	3.47673	1.44711	2.17206	ring_37_1_peak_795
Pf3D7_05_v3	212209	212662	454	212313	109	7.51676	1.73815	5.41963	ring_37_1_peak_796
Pf3D7_05_v3	214183	214401	219	214292	97	7.30436	1.78086	5.24578	ring_37_1_peak_797
Pf3D7_05_v3	217658	218085	428	217888	71	2.84619	1.43157	1.67587	ring_37_1_peak_798
Pf3D7_05_v3	222760	223379	620	222916	75	4.91844	1.66545	3.31578	ring_37_1_peak_799
Pf3D7_05_v3	224564	224817	254	224696	83	3.74892	1.49673	2.38743	ring_37_1_peak_800
Pf3D7_05_v3	226261	227295	1035	226558	104	3.2268	1.38317	1.97509	ring_37_1_peak_801
Pf3D7_05_v3	228701	229165	465	229063	88	6.32856	1.74018	4.45143	ring_37_1_peak_802
Pf3D7_05_v3	230790	231036	247	230948	73	4.36439	1.61179	2.87489	ring_37_1_peak_803
Pf3D7_05_v3	236229	237607	1379	237271	102	7.9101	1.80598	5.74361	ring_37_1_peak_804
Pf3D7_05_v3	240517	240819	303	240667	96	5.08033	1.58284	3.44583	ring_37_1_peak_805
Pf3D7_05_v3	241210	241801	592	241282	82	3.54329	1.47732	2.22472	ring_37_1_peak_806
Pf3D7_05_v3	242305	242672	368	242562	84	5.73702	1.70328	3.97278	ring_37_1_peak_807
Pf3D7_05_v3	259998	260601	604	260501	86	8.77511	1.99466	6.45775	ring_37_1_peak_808
Pf3D7_05_v3	272017	272282	266	272068	79	4.54723	1.60224	3.01995	ring_37_1_peak_809
Pf3D7_05_v3	273511	274112	602	273996	97	8.27737	1.86739	6.04636	ring_37_1_peak_810
Pf3D7_05_v3	275595	276018	424	275756	87	4.90072	1.60268	3.30158	ring_37_1_peak_811
Pf3D7_05_v3	277542	278004	463	277700	83	3.04496	1.41703	1.83218	ring_37_1_peak_812
Pf3D7_05_v3	281311	281931	621	281641	111	7.65129	1.73971	5.52985	ring_37_1_peak_813
Pf3D7_05_v3	282181	282488	308	282187	74	3.89865	1.55113	2.50593	ring_37_1_peak_814
Pf3D7_05_v3	286580	287102	523	286865	89	6.74053	1.77447	4.78723	ring_37_1_peak_815
Pf3D7_05_v3	289436	290447	1012	290036	96	7.42634	1.79744	5.34563	ring_37_1_peak_816
Pf3D7_05_v3	294771	295366	596	294922	95	11.0676	2.13273	8.38121	ring_37_1_peak_817
Pf3D7_05_v3	298595	299152	558	299033	86	5.30191	1.64825	3.62294	ring_37_1_peak_818
Pf3D7_05_v3	302339	303019	681	302543	98	5.44952	1.6091	3.7412	ring_37_1_peak_819
Pf3D7_05_v3	303717	303986	270	303717	71	2.84619	1.43157	1.67587	ring_37_1_peak_820
Pf3D7_05_v3	307580	308597	1018	308330	118	11.5467	1.99801	8.78798	ring_37_1_peak_821
Pf3D7_05_v3	308988	309370	383	309079	80	3.87643	1.52256	2.48804	ring_37_1_peak_822
Pf3D7_05_v3	313330	313561	232	313356	70	2.51053	1.38988	1.4123	ring_37_1_peak_823
Pf3D7_05_v3	313997	314752	756	314115	107	9.46637	1.90582	7.03266	ring_37_1_peak_824
Pf3D7_05_v3	316646	317033	388	316842	85	3.88869	1.5047	2.49767	ring_37_1_peak_825
Pf3D7_05_v3	317307	317523	217	317354	88	4.01737	1.50755	2.59988	ring_37_1_peak_826
Pf3D7_05_v3	324158	324665	508	324277	76	3.59031	1.50555	2.26153	ring_37_1_peak_827
Pf3D7_05_v3	325882	326526	645	326143	94	6.35374	1.71036	4.47198	ring_37_1_peak_828
Pf3D7_05_v3	328953	329160	208	328955	77	3.31973	1.46929	2.04838	ring_37_1_peak_829
Pf3D7_05_v3	331697	332416	720	332311	101	9.3659	1.93588	6.94872	ring_37_1_peak_830
Pf3D7_05_v3	332978	334009	1032	333737	98	7.32806	1.77747	5.26503	ring_37_1_peak_831
Pf3D7_05_v3	335320	336588	1269	335475	120	9.25824	1.81946	6.85985	ring_37_1_peak_832
Pf3D7_05_v3	342379	342954	576	342815	82	4.70039	1.60461	3.14178	ring_37_1_peak_833
Pf3D7_05_v3	345229	345431	203	345306	69	4.85106	1.69452	3.26175	ring_37_1_peak_834
Pf3D7_05_v3	345833	346311	479	346000	80	5.12553	1.66063	3.48147	ring_37_1_peak_835
Pf3D7_05_v3	348834	349086	253	349038	74	2.98713	1.43911	1.78627	ring_37_1_peak_836
Pf3D7_05_v3	352385	353852	1468	353692	109	7.35248	1.72491	5.28509	ring_37_1_peak_837
Pf3D7_05_v3	356153	356688	536	356562	97	9.99118	2.01921	7.47336	ring_37_1_peak_838
Pf3D7_05_v3	360221	360427	207	360296	94	8.56285	1.913	6.28299	ring_37_1_peak_839
Pf3D7_05_v3	360870	361353	484	360990	82	4.46093	1.57876	2.95144	ring_37_1_peak_840
Pf3D7_05_v3	361897	362276	380	362166	71	3.67037	1.53714	2.32525	ring_37_1_peak_841
Pf3D7_05_v3	368432	368766	335	368580	76	4.83308	1.65002	3.24801	ring_37_1_peak_842
Pf3D7_05_v3	369597	370091	495	369933	86	6.29885	1.74882	4.42703	ring_37_1_peak_843
Pf3D7_05_v3	372717	372999	283	372825	80	5.47765	1.69869	3.76373	ring_37_1_peak_844
Pf3D7_05_v3	381353	381571	219	381568	87	3.57126	1.46352	2.24675	ring_37_1_peak_845
Pf3D7_05_v3	381865	382151	287	382008	85	4.73466	1.59446	3.16936	ring_37_1_peak_846
Pf3D7_05_v3	395721	396740	1020	396305	104	9.2026	1.90272	6.81301	ring_37_1_peak_847
Pf3D7_05_v3	404920	405558	639	405413	78	7.25384	1.90399	5.20492	ring_37_1_peak_848
Pf3D7_05_v3	410339	410590	252	410571	86	4.9046	1.60757	3.30462	ring_37_1_peak_849
Pf3D7_05_v3	412238	412649	412	412520	89	5.59655	1.66301	3.86003	ring_37_1_peak_850
Pf3D7_05_v3	413454	413649	196	413466	66	3.62201	1.5556	2.28681	ring_37_1_peak_851
Pf3D7_05_v3	422922	423115	194	423071	72	3.94918	1.56682	2.54581	ring_37_1_peak_852
Pf3D7_05_v3	438952	439444	493	439183	85	5.93819	1.71823	4.13587	ring_37_1_peak_853
Pf3D7_05_v3	445009	445204	196	445035	77	3.6686	1.51075	2.32373	ring_37_1_peak_854
Pf3D7_05_v3	446396	446790	395	446560	84	3.93019	1.51291	2.53094	ring_37_1_peak_855
Pf3D7_05_v3	469487	469782	296	469624	83	6.64679	1.80292	4.71052	ring_37_1_peak_856
Pf3D7_05_v3	472487	473166	680	472683	92	6.31501	1.71704	4.44026	ring_37_1_peak_857
Pf3D7_05_v3	473375	473916	542	473646	92	7.1889	1.79917	5.1526	ring_37_1_peak_858
Pf3D7_05_v3	475065	475398	334	475169	91	7.81144	1.86392	5.6625	ring_37_1_peak_859
Pf3D7_05_v3	481494	481727	234	481669	64	4.80564	1.72382	3.22584	ring_37_1_peak_860
Pf3D7_05_v3	494918	495217	300	495084	81	4.73257	1.61288	3.16767	ring_37_1_peak_861
Pf3D7_05_v3	508735	509510	776	509250	97	8.09724	1.8514	5.89762	ring_37_1_peak_862
Pf3D7_05_v3	511331	511869	539	511809	90	4.32503	1.53198	2.84331	ring_37_1_peak_863
Pf3D7_05_v3	513573	513860	288	513697	84	6.27966	1.7589	4.41259	ring_37_1_peak_864
Pf3D7_05_v3	520738	521292	555	520920	86	5.58688	1.67718	3.85215	ring_37_1_peak_865
Pf3D7_05_v3	521938	522431	494	522403	93	5.47437	1.63253	3.76111	ring_37_1_peak_866
Pf3D7_05_v3	531278	531650	373	531511	105	7.71367	1.77362	5.58135	ring_37_1_peak_867
Pf3D7_05_v3	533680	534138	459	534132	86	8.17674	1.93539	5.96416	ring_37_1_peak_868
Pf3D7_05_v3	546871	547154	284	546871	74	2.94757	1.4341	1.75517	ring_37_1_peak_869
Pf3D7_05_v3	557187	557400	214	557188	72	2.51801	1.3846	1.41833	ring_37_1_peak_870
Pf3D7_05_v3	565055	565323	269	565316	71	4.65423	1.65791	3.10491	ring_37_1_peak_871
Pf3D7_05_v3	566221	566426	206	566303	72	3.81858	1.55081	2.44216	ring_37_1_peak_872
Pf3D7_05_v3	575059	575331	273	575216	81	3.75627	1.50505	2.39304	ring_37_1_peak_873
Pf3D7_05_v3	576011	577246	1236	576572	88	5.95847	1.70377	4.15234	ring_37_1_peak_874
Pf3D7_05_v3	589420	589836	417	589728	89	2.68262	1.35952	1.54762	ring_37_1_peak_875
Pf3D7_05_v3	592020	592413	394	592100	85	5.36638	1.65985	3.67488	ring_37_1_peak_876
Pf3D7_05_v3	615970	616167	198	616093	87	4.28957	1.53969	2.81575	ring_37_1_peak_877
Pf3D7_05_v3	619655	619992	338	619778	90	10.5329	2.12956	7.92938	ring_37_1_peak_878
Pf3D7_05_v3	621108	621705	598	621450	85	3.40975	1.45225	2.11896	ring_37_1_peak_879
Pf3D7_05_v3	622243	622643	401	622344	97	4.0555	1.48173	2.63022	ring_37_1_peak_880
Pf3D7_05_v3	629314	629526	213	629509	75	4.42289	1.60816	2.92101	ring_37_1_peak_881
Pf3D7_05_v3	630233	630450	218	630450	67	2.46987	1.39411	1.38109	ring_37_1_peak_882
Pf3D7_05_v3	631948	632163	216	632078	66	3.37025	1.52203	2.08774	ring_37_1_peak_883
Pf3D7_05_v3	634484	635311	828	634844	109	10.0879	1.94319	7.55342	ring_37_1_peak_884
Pf3D7_05_v3	651047	651457	411	651303	106	7.97855	1.79036	5.79956	ring_37_1_peak_885
Pf3D7_05_v3	653962	655268	1307	654143	116	7.42182	1.70033	5.34197	ring_37_1_peak_886
Pf3D7_05_v3	660473	660749	277	660728	75	4.04	1.56328	2.61787	ring_37_1_peak_887
Pf3D7_05_v3	663730	664229	500	663989	84	3.34959	1.44873	2.07132	ring_37_1_peak_888
Pf3D7_05_v3	664441	664676	236	664477	74	5.11076	1.6936	3.47035	ring_37_1_peak_889
Pf3D7_05_v3	665190	665687	498	665523	86	3.92175	1.50462	2.52391	ring_37_1_peak_890
Pf3D7_05_v3	667824	668460	637	668154	111	16.6627	2.45124	13.2718	ring_37_1_peak_891
Pf3D7_05_v3	671524	671800	277	671659	111	11.5705	2.04656	8.80837	ring_37_1_peak_892
Pf3D7_05_v3	673752	674319	568	674129	106	13.7559	2.26362	10.701	ring_37_1_peak_893
Pf3D7_05_v3	679279	680182	904	679980	107	8.135	1.79796	5.9294	ring_37_1_peak_894
Pf3D7_05_v3	680379	680843	465	680552	116	13.8489	2.18401	10.7832	ring_37_1_peak_895
Pf3D7_05_v3	686869	688115	1247	687663	104	6.24064	1.65438	4.38077	ring_37_1_peak_896
Pf3D7_05_v3	688637	689174	538	688961	92	3.10026	1.39843	1.87588	ring_37_1_peak_897
Pf3D7_05_v3	712908	713405	498	712981	107	4.62683	1.5045	3.0829	ring_37_1_peak_898
Pf3D7_05_v3	731552	732647	1096	731952	89	7.70892	1.86775	5.57754	ring_37_1_peak_899
Pf3D7_05_v3	733392	734294	903	733794	97	5.79437	1.64478	4.01937	ring_37_1_peak_900
Pf3D7_05_v3	736074	737072	999	736680	102	4.00136	1.46205	2.58727	ring_37_1_peak_901
Pf3D7_05_v3	740361	741302	942	740524	79	8.06954	1.98322	5.87484	ring_37_1_peak_902
Pf3D7_05_v3	743603	745204	1602	744308	99	4.23465	1.49279	2.77217	ring_37_1_peak_903
Pf3D7_05_v3	745858	746078	221	745943	73	7.13003	1.93341	5.10398	ring_37_1_peak_904
Pf3D7_05_v3	747855	748761	907	748365	107	10.4399	1.98448	7.85039	ring_37_1_peak_905
Pf3D7_05_v3	763603	765076	1474	764115	122	12.9968	2.07731	10.037	ring_37_1_peak_906
Pf3D7_05_v3	771257	771469	213	771264	84	3.56791	1.47312	2.2443	ring_37_1_peak_907
Pf3D7_05_v3	772262	772998	737	772768	106	5.93933	1.62078	4.13671	ring_37_1_peak_908
Pf3D7_05_v3	788915	789265	351	789127	85	9.02421	2.02819	6.66428	ring_37_1_peak_909
Pf3D7_05_v3	796830	797310	481	797161	109	10.0879	1.94319	7.55342	ring_37_1_peak_910
Pf3D7_05_v3	801515	802277	763	801794	89	4.02082	1.50438	2.60267	ring_37_1_peak_911
Pf3D7_05_v3	802536	803222	687	802700	98	8.46685	1.87775	6.20354	ring_37_1_peak_912
Pf3D7_05_v3	804499	805038	540	804681	91	4.90606	1.58609	3.30578	ring_37_1_peak_913
Pf3D7_05_v3	813987	814394	408	814262	78	7.82291	1.96564	5.67191	ring_37_1_peak_914
Pf3D7_05_v3	820781	821058	278	821016	84	6.01533	1.73186	4.19741	ring_37_1_peak_915
Pf3D7_05_v3	835704	836046	343	835946	75	4.97399	1.67183	3.36033	ring_37_1_peak_916
Pf3D7_05_v3	847788	848053	266	847951	74	5.19155	1.70294	3.53444	ring_37_1_peak_917
Pf3D7_05_v3	849907	850322	416	849981	91	3.88503	1.48361	2.4948	ring_37_1_peak_918
Pf3D7_05_v3	853285	853583	299	853341	80	4.64143	1.60779	3.09467	ring_37_1_peak_919
Pf3D7_05_v3	857253	857891	639	857849	91	2.98494	1.38846	1.7847	ring_37_1_peak_920
Pf3D7_05_v3	860210	860483	274	860372	84	6.48945	1.7803	4.58277	ring_37_1_peak_921
Pf3D7_05_v3	863258	863654	397	863628	82	3.68655	1.49345	2.33798	ring_37_1_peak_922
Pf3D7_05_v3	883336	883868	533	883546	83	4.97315	1.62888	3.35971	ring_37_1_peak_923
Pf3D7_05_v3	884357	884835	479	884602	104	5.80811	1.61726	4.03044	ring_37_1_peak_924
Pf3D7_05_v3	890135	890510	376	890336	97	5.02901	1.5742	3.40455	ring_37_1_peak_925
Pf3D7_05_v3	897721	897945	225	897728	84	4.06718	1.52777	2.63864	ring_37_1_peak_926
Pf3D7_05_v3	908306	908818	513	908427	85	10.1403	2.14043	7.59776	ring_37_1_peak_927
Pf3D7_05_v3	910584	911133	550	910830	87	3.88154	1.49677	2.49226	ring_37_1_peak_928
Pf3D7_05_v3	911783	912313	531	911933	80	8.14753	1.98255	5.93976	ring_37_1_peak_929
Pf3D7_05_v3	914762	915397	636	915059	97	9.99118	2.01921	7.47336	ring_37_1_peak_930
Pf3D7_05_v3	916418	917080	663	916464	77	4.3286	1.58727	2.84631	ring_37_1_peak_931
Pf3D7_05_v3	923472	923842	371	923830	77	3.10148	1.44289	1.87682	ring_37_1_peak_932
Pf3D7_05_v3	928484	928838	355	928809	70	4.53166	1.64898	3.00758	ring_37_1_peak_933
Pf3D7_05_v3	930339	930985	647	930704	72	4.51293	1.63506	2.99296	ring_37_1_peak_934
Pf3D7_05_v3	933276	933515	240	933354	80	4.81234	1.62653	3.23117	ring_37_1_peak_935
Pf3D7_05_v3	934552	934998	447	934739	86	5.62576	1.68112	3.88359	ring_37_1_peak_936
Pf3D7_05_v3	935699	936165	467	935778	99	7.28677	1.76843	5.23133	ring_37_1_peak_937
Pf3D7_05_v3	940297	940540	244	940508	78	2.70693	1.39109	1.56606	ring_37_1_peak_938
Pf3D7_05_v3	940847	941586	740	941539	101	5.22156	1.57695	3.55844	ring_37_1_peak_939
Pf3D7_05_v3	948773	949373	601	949206	86	5.47148	1.66549	3.7589	ring_37_1_peak_940
Pf3D7_05_v3	950766	951305	540	950980	82	4.32034	1.56348	2.83979	ring_37_1_peak_941
Pf3D7_05_v3	952873	953495	623	953209	107	8.33811	1.81446	6.09706	ring_37_1_peak_942
Pf3D7_05_v3	958077	958385	309	958238	77	2.57959	1.3779	1.46644	ring_37_1_peak_943
Pf3D7_05_v3	960565	960875	311	960571	81	3.58105	1.48519	2.25416	ring_37_1_peak_944
Pf3D7_05_v3	961672	961990	319	961725	80	4.25611	1.56518	2.78925	ring_37_1_peak_945
Pf3D7_05_v3	963335	964303	969	963895	105	10.2008	1.97863	7.6491	ring_37_1_peak_946
Pf3D7_05_v3	969032	969712	681	969292	82	7.31941	1.87941	5.25823	ring_37_1_peak_947
Pf3D7_05_v3	975049	975503	455	975353	85	7.39758	1.86529	5.32218	ring_37_1_peak_948
Pf3D7_05_v3	981477	981702	226	981594	56	4.05955	1.68088	2.63294	ring_37_1_peak_949
Pf3D7_05_v3	991006	991687	682	991299	109	9.08188	1.86326	6.71237	ring_37_1_peak_950
Pf3D7_05_v3	998962	1001720	2759	999432	128	10.4724	1.86649	7.87793	ring_37_1_peak_951
Pf3D7_05_v3	1009072	1009367	296	1009112	75	3.49745	1.49844	2.18842	ring_37_1_peak_952
Pf3D7_05_v3	1013543	1014148	606	1013880	87	3.94006	1.50298	2.53856	ring_37_1_peak_953
Pf3D7_05_v3	1022221	1022715	495	1022265	94	7.34688	1.80188	5.28085	ring_37_1_peak_954
Pf3D7_05_v3	1028658	1029595	938	1029554	92	4.19359	1.51158	2.73926	ring_37_1_peak_955
Pf3D7_05_v3	1029900	1030276	377	1030095	81	3.65329	1.4934	2.31164	ring_37_1_peak_956
Pf3D7_05_v3	1036343	1037977	1635	1037390	137	12.9276	1.98278	9.97649	ring_37_1_peak_957
Pf3D7_05_v3	1041897	1043683	1787	1042889	111	8.83655	1.83298	6.50869	ring_37_1_peak_958
Pf3D7_05_v3	1058303	1058696	394	1058560	90	5.32968	1.63205	3.64542	ring_37_1_peak_959
Pf3D7_05_v3	1064314	1064731	418	1064642	84	6.56171	1.78767	4.64158	ring_37_1_peak_960
Pf3D7_05_v3	1071892	1072089	198	1072012	79	6.39788	1.80404	4.50812	ring_37_1_peak_961
Pf3D7_05_v3	1075992	1076361	370	1076024	101	8.11799	1.82933	5.91477	ring_37_1_peak_962
Pf3D7_05_v3	1082423	1082807	385	1082547	79	7.52841	1.92528	5.42922	ring_37_1_peak_963
Pf3D7_05_v3	1085941	1086523	583	1086324	83	3.54853	1.4744	2.2289	ring_37_1_peak_964
Pf3D7_05_v3	1091863	1092611	749	1092425	83	6.4379	1.78142	4.5408	ring_37_1_peak_965
Pf3D7_05_v3	1101259	1102908	1650	1102051	105	9.82503	1.94773	7.33283	ring_37_1_peak_966
Pf3D7_05_v3	1103256	1103582	327	1103282	79	4.91371	1.64281	3.31209	ring_37_1_peak_967
Pf3D7_05_v3	1104236	1105302	1067	1104490	101	7.14458	1.74571	5.11617	ring_37_1_peak_968
Pf3D7_05_v3	1107563	1110035	2473	1107948	109	6.62872	1.66622	4.69558	ring_37_1_peak_969
Pf3D7_05_v3	1111588	1112282	695	1112048	104	8.72616	1.86315	6.41729	ring_37_1_peak_970
Pf3D7_05_v3	1125682	1127967	2286	1126841	136	16.4776	2.21798	13.1073	ring_37_1_peak_971
Pf3D7_05_v3	1135951	1136319	369	1136195	89	7.71567	1.8684	5.58301	ring_37_1_peak_972
Pf3D7_05_v3	1144325	1145277	953	1144887	98	10.8406	2.08618	8.18836	ring_37_1_peak_973
Pf3D7_05_v3	1154310	1155523	1214	1155246	95	6.4307	1.7124	4.53485	ring_37_1_peak_974
Pf3D7_05_v3	1159472	1160173	702	1159736	84	6.76048	1.80789	4.80355	ring_37_1_peak_975
Pf3D7_05_v3	1160515	1161020	506	1160908	91	5.65585	1.65912	3.90783	ring_37_1_peak_976
Pf3D7_05_v3	1166908	1167493	586	1167115	96	4.22228	1.50105	2.76252	ring_37_1_peak_977
Pf3D7_05_v3	1185751	1185954	204	1185855	66	6.91103	1.97577	4.92526	ring_37_1_peak_978
Pf3D7_05_v3	1187160	1187986	827	1187445	93	7.83575	1.85303	5.6827	ring_37_1_peak_979
Pf3D7_05_v3	1194074	1194566	493	1194117	95	6.23121	1.69406	4.3731	ring_37_1_peak_980
Pf3D7_05_v3	1196398	1196857	460	1196683	70	2.47459	1.38494	1.385	ring_37_1_peak_981
Pf3D7_05_v3	1204870	1205210	341	1205048	87	7.80508	1.89123	5.65712	ring_37_1_peak_982
Pf3D7_05_v3	1209759	1209959	201	1209812	80	2.47578	1.35669	1.38591	ring_37_1_peak_983
Pf3D7_05_v3	1229144	1229668	525	1229616	91	5.18165	1.61311	3.52662	ring_37_1_peak_984
Pf3D7_05_v3	1242772	1242965	194	1242895	90	4.52927	1.5526	3.00596	ring_37_1_peak_985
Pf3D7_05_v3	1251976	1252797	822	1252280	117	20.5827	2.69623	16.7928	ring_37_1_peak_986
Pf3D7_05_v3	1255840	1256119	280	1255957	76	2.68797	1.39463	1.55118	ring_37_1_peak_987
Pf3D7_05_v3	1257810	1258568	759	1258522	90	5.53182	1.65184	3.80766	ring_37_1_peak_988
Pf3D7_05_v3	1259425	1259785	361	1259727	82	5.75536	1.71659	3.98766	ring_37_1_peak_989
Pf3D7_05_v3	1262759	1262968	210	1262947	67	3.90858	1.58777	2.51355	ring_37_1_peak_990
Pf3D7_05_v3	1263425	1264157	733	1263685	91	4.40405	1.53625	2.90602	ring_37_1_peak_991
Pf3D7_05_v3	1264747	1264939	193	1264747	83	2.55225	1.35859	1.44515	ring_37_1_peak_992
Pf3D7_05_v3	1267922	1268220	299	1268115	63	3.46889	1.55078	2.16599	ring_37_1_peak_993
Pf3D7_05_v3	1268751	1269100	350	1268930	87	6.57174	1.76998	4.64992	ring_37_1_peak_994
Pf3D7_05_v3	1274547	1275398	852	1274997	99	6.34318	1.68521	4.46332	ring_37_1_peak_995
Pf3D7_05_v3	1277667	1278290	624	1277790	77	5.64454	1.73518	3.89885	ring_37_1_peak_996
Pf3D7_05_v3	1309058	1309660	603	1309444	81	5.3083	1.67488	3.62811	ring_37_1_peak_997
Pf3D7_05_v3	1313133	1313557	425	1313443	86	6.43688	1.76262	4.53999	ring_37_1_peak_998
Pf3D7_05_v3	1322605	1323181	577	1322756	99	7.70753	1.80526	5.57658	ring_37_1_peak_999
Pf3D7_05_v3	1330065	1330283	219	1330170	83	6.00738	1.73696	4.19108	ring_37_1_peak_1000
Pf3D7_05_v3	1333761	1334672	912	1333890	83	5.7814	1.71352	4.0088	ring_37_1_peak_1001
Pf3D7_05_v3	1335536	1338038	2503	1336948	125	16.9289	2.33532	13.5155	ring_37_1_peak_1002
Pf3D7_05_v3	1338375	1339612	1238	1338796	89	6.37606	1.73916	4.49015	ring_37_1_peak_1003
Pf3D7_05_v3	1339868	1340613	746	1339937	85	4.80378	1.60167	3.22446	ring_37_1_peak_1004
Pf3D7_05_v3	1342150	1342638	489	1342622	86	4.97506	1.61482	3.36111	ring_37_1_peak_1005
Pf3D7_06_v3	3475	4533	1059	3674	82	8.23849	1.97452	6.01417	ring_37_1_peak_1006
Pf3D7_06_v3	4810	6867	2058	4941	99	7.13645	1.75524	5.10943	ring_37_1_peak_1007
Pf3D7_06_v3	7067	8350	1284	8093	78	3.45223	1.48135	2.15263	ring_37_1_peak_1008
Pf3D7_06_v3	10110	10474	365	10231	80	4.79148	1.62424	3.21456	ring_37_1_peak_1009
Pf3D7_06_v3	10687	11015	329	10955	89	5.52112	1.65558	3.79892	ring_37_1_peak_1010
Pf3D7_06_v3	11686	12739	1054	11921	106	9.94361	1.95087	7.43308	ring_37_1_peak_1011
Pf3D7_06_v3	15461	16006	546	15743	85	5.06996	1.6293	3.43747	ring_37_1_peak_1012
Pf3D7_06_v3	21829	22383	555	22334	76	6.45653	1.83229	4.5558	ring_37_1_peak_1013
Pf3D7_06_v3	27051	27640	590	27530	90	6.23554	1.72007	4.37676	ring_37_1_peak_1014
Pf3D7_06_v3	29635	30988	1354	30622	111	14.9522	2.31346	11.7548	ring_37_1_peak_1015
Pf3D7_06_v3	32085	32893	809	32299	94	5.54065	1.63439	3.81486	ring_37_1_peak_1016
Pf3D7_06_v3	35642	36220	579	35979	88	5.62485	1.67077	3.88303	ring_37_1_peak_1017
Pf3D7_06_v3	38938	39435	498	39084	93	7.55496	1.8271	5.451	ring_37_1_peak_1018
Pf3D7_06_v3	60657	61199	543	60843	67	7.23173	2.00526	5.18676	ring_37_1_peak_1019
Pf3D7_06_v3	62264	62512	249	62445	75	10.0115	2.24117	7.48949	ring_37_1_peak_1020
Pf3D7_06_v3	93451	94464	1014	93769	105	5.85617	1.61753	4.06926	ring_37_1_peak_1021
Pf3D7_06_v3	94962	95338	377	95177	90	3.06991	1.40031	1.85191	ring_37_1_peak_1022
Pf3D7_06_v3	102061	102419	359	102180	82	3.71572	1.49672	2.3611	ring_37_1_peak_1023
Pf3D7_06_v3	102957	103395	439	102977	78	5.10712	1.66963	3.46745	ring_37_1_peak_1024
Pf3D7_06_v3	105556	105775	220	105759	79	5.4906	1.70595	3.77438	ring_37_1_peak_1025
Pf3D7_06_v3	106173	106469	297	106338	72	4.88594	1.67959	3.28956	ring_37_1_peak_1026
Pf3D7_06_v3	108384	108720	337	108392	70	4.4668	1.64102	2.95594	ring_37_1_peak_1027
Pf3D7_06_v3	116878	117111	234	116880	78	3.45223	1.48135	2.15263	ring_37_1_peak_1028
Pf3D7_06_v3	126019	126277	259	126269	75	2.90629	1.42547	1.72279	ring_37_1_peak_1029
Pf3D7_06_v3	128885	129790	906	129584	96	9.73162	2.00385	7.25462	ring_37_1_peak_1030
Pf3D7_06_v3	139699	140274	576	140109	100	7.52366	1.78372	5.42556	ring_37_1_peak_1031
Pf3D7_06_v3	144268	145063	796	144742	105	9.00895	1.8806	6.65169	ring_37_1_peak_1032
Pf3D7_06_v3	145423	145698	276	145639	75	4.78904	1.65057	3.21276	ring_37_1_peak_1033
Pf3D7_06_v3	146927	147251	325	147096	78	6.92596	1.86845	4.93718	ring_37_1_peak_1034
Pf3D7_06_v3	148157	148843	687	148193	84	4.28745	1.55147	2.81428	ring_37_1_peak_1035
Pf3D7_06_v3	154242	154779	538	154473	74	4.7217	1.64841	3.15907	ring_37_1_peak_1036
Pf3D7_06_v3	163909	164583	675	164211	100	7.82046	1.80943	5.67011	ring_37_1_peak_1037
Pf3D7_06_v3	172858	173957	1100	173103	118	12.0796	2.03731	9.24476	ring_37_1_peak_1038
Pf3D7_06_v3	175976	176741	766	176658	104	7.57018	1.76674	5.4632	ring_37_1_peak_1039
Pf3D7_06_v3	182942	183348	407	183304	92	4.40564	1.53275	2.90727	ring_37_1_peak_1040
Pf3D7_06_v3	194449	195527	1079	195187	110	7.11897	1.70171	5.09534	ring_37_1_peak_1041
Pf3D7_06_v3	202630	202905	276	202808	85	8.23392	1.94903	6.0104	ring_37_1_peak_1042
Pf3D7_06_v3	207887	208302	416	208195	106	6.28103	1.6496	4.41373	ring_37_1_peak_1043
Pf3D7_06_v3	213753	214093	341	213972	72	3.67313	1.53287	2.32718	ring_37_1_peak_1044
Pf3D7_06_v3	217285	217861	577	217354	94	4.37919	1.52304	2.88655	ring_37_1_peak_1045
Pf3D7_06_v3	225707	225897	191	225895	89	2.8386	1.37721	1.66989	ring_37_1_peak_1046
Pf3D7_06_v3	228009	228523	515	228431	90	7.51733	1.84271	5.42006	ring_37_1_peak_1047
Pf3D7_06_v3	230570	230896	327	230783	89	6.37529	1.73909	4.48955	ring_37_1_peak_1048
Pf3D7_06_v3	231668	232117	450	231999	84	6.78347	1.81023	4.82222	ring_37_1_peak_1049
Pf3D7_06_v3	250923	251943	1021	251484	100	5.0267	1.56295	3.40292	ring_37_1_peak_1050
Pf3D7_06_v3	261019	261453	435	261193	98	8.64066	1.89301	6.3464	ring_37_1_peak_1051
Pf3D7_06_v3	265964	266228	265	265972	81	6.28548	1.77853	4.41722	ring_37_1_peak_1052
Pf3D7_06_v3	270717	271318	602	271047	98	3.56886	1.43117	2.24512	ring_37_1_peak_1053
Pf3D7_06_v3	273382	273695	314	273685	74	5.01119	1.68207	3.39026	ring_37_1_peak_1054
Pf3D7_06_v3	275916	276346	431	275916	83	2.40189	1.34017	1.32788	ring_37_1_peak_1055
Pf3D7_06_v3	282196	282590	395	282402	111	6.28539	1.63055	4.41717	ring_37_1_peak_1056
Pf3D7_06_v3	284886	285618	733	285103	98	5.73316	1.63491	3.9696	ring_37_1_peak_1057
Pf3D7_06_v3	290627	290840	214	290646	71	5.61164	1.77254	3.87227	ring_37_1_peak_1058
Pf3D7_06_v3	295137	296768	1632	295834	114	7.64749	1.72609	5.52662	ring_37_1_peak_1059
Pf3D7_06_v3	301853	302455	603	301929	107	12.4494	2.14736	9.56335	ring_37_1_peak_1060
Pf3D7_06_v3	312477	312748	272	312737	77	3.3478	1.47266	2.06991	ring_37_1_peak_1061
Pf3D7_06_v3	321265	321752	488	321382	81	4.32121	1.56795	2.84037	ring_37_1_peak_1062
Pf3D7_06_v3	322922	323196	275	323195	83	2.43355	1.34408	1.3526	ring_37_1_peak_1063
Pf3D7_06_v3	326189	326763	575	326403	102	10.5962	2.03322	7.9828	ring_37_1_peak_1064
Pf3D7_06_v3	328056	328314	259	328176	78	4.10967	1.55759	2.67271	ring_37_1_peak_1065
Pf3D7_06_v3	339807	340487	681	340304	71	3.32161	1.49312	2.04999	ring_37_1_peak_1066
Pf3D7_06_v3	351849	352378	530	352063	87	4.33683	1.54461	2.85277	ring_37_1_peak_1067
Pf3D7_06_v3	358659	359329	671	358888	92	7.02617	1.78393	5.0194	ring_37_1_peak_1068
Pf3D7_06_v3	359605	359798	194	359739	82	5.73675	1.71464	3.97253	ring_37_1_peak_1069
Pf3D7_06_v3	362840	363722	883	363092	106	10.599	2.00429	7.98521	ring_37_1_peak_1070
Pf3D7_06_v3	372721	373038	318	372937	77	5.80927	1.75343	4.03135	ring_37_1_peak_1071
Pf3D7_06_v3	373565	374004	440	373627	77	3.46189	1.48629	2.16038	ring_37_1_peak_1072
Pf3D7_06_v3	374686	374984	299	374897	88	3.21172	1.42132	1.96309	ring_37_1_peak_1073
Pf3D7_06_v3	376126	376589	464	376421	77	5.05776	1.66978	3.42783	ring_37_1_peak_1074
Pf3D7_06_v3	377679	377902	224	377857	85	4.66448	1.58712	3.11286	ring_37_1_peak_1075
Pf3D7_06_v3	380341	380594	254	380418	90	2.82616	1.37337	1.66008	ring_37_1_peak_1076
Pf3D7_06_v3	386854	387216	363	387104	90	8.25973	1.91327	6.03178	ring_37_1_peak_1077
Pf3D7_06_v3	390433	390671	239	390515	58	2.77707	1.47596	1.62124	ring_37_1_peak_1078
Pf3D7_06_v3	400539	400782	244	400675	84	5.45229	1.67389	3.74336	ring_37_1_peak_1079
Pf3D7_06_v3	406557	407277	721	406969	103	10.1533	1.98862	7.60857	ring_37_1_peak_1080
Pf3D7_06_v3	408977	409232	256	409113	71	3.86701	1.56163	2.48055	ring_37_1_peak_1081
Pf3D7_06_v3	410627	411284	658	411035	103	13.5467	2.27499	10.5185	ring_37_1_peak_1082
Pf3D7_06_v3	416732	417079	348	416865	97	4.1974	1.49546	2.74225	ring_37_1_peak_1083
Pf3D7_06_v3	418097	418747	651	418424	106	11.8017	2.10256	9.0067	ring_37_1_peak_1084
Pf3D7_06_v3	419152	419492	341	419314	85	4.22451	1.5407	2.76394	ring_37_1_peak_1085
Pf3D7_06_v3	421457	421709	253	421594	82	6.15604	1.75854	4.3119	ring_37_1_peak_1086
Pf3D7_06_v3	428095	428353	259	428203	73	4.86494	1.67102	3.27291	ring_37_1_peak_1087
Pf3D7_06_v3	435328	435572	245	435456	82	7.98381	1.94816	5.8038	ring_37_1_peak_1088
Pf3D7_06_v3	450099	450444	346	450265	80	6.35196	1.79224	4.47065	ring_37_1_peak_1089
Pf3D7_06_v3	453773	454483	711	454034	105	10.3535	1.99119	7.77831	ring_37_1_peak_1090
Pf3D7_06_v3	454920	455470	551	455054	101	5.82341	1.63051	4.04281	ring_37_1_peak_1091
Pf3D7_06_v3	458157	458682	526	458404	94	4.33393	1.51861	2.85075	ring_37_1_peak_1092
Pf3D7_06_v3	472773	473217	445	473142	89	3.70665	1.47153	2.35371	ring_37_1_peak_1093
Pf3D7_06_v3	473611	474109	499	473611	72	2.40145	1.36884	1.32753	ring_37_1_peak_1094
Pf3D7_06_v3	492652	493488	837	493339	110	7.96434	1.76923	5.78781	ring_37_1_peak_1095
Pf3D7_06_v3	494209	494616	408	494228	81	5.82676	1.73006	4.04563	ring_37_1_peak_1096
Pf3D7_06_v3	499628	500132	505	499796	106	10.1633	1.96877	7.61717	ring_37_1_peak_1097
Pf3D7_06_v3	500858	501239	382	500975	94	6.04678	1.68182	4.22301	ring_37_1_peak_1098
Pf3D7_06_v3	509601	510106	506	509661	78	3.62698	1.50187	2.29061	ring_37_1_peak_1099
Pf3D7_06_v3	517648	518260	613	517652	87	4.49723	1.56125	2.98033	ring_37_1_peak_1100
Pf3D7_06_v3	524681	525003	323	524682	67	2.59442	1.41168	1.47828	ring_37_1_peak_1101
Pf3D7_06_v3	526231	526656	426	526529	86	5.21398	1.63928	3.55241	ring_37_1_peak_1102
Pf3D7_06_v3	531496	531717	222	531538	86	4.71073	1.58756	3.14996	ring_37_1_peak_1103
Pf3D7_06_v3	531955	532888	934	532345	105	8.20332	1.81416	5.98608	ring_37_1_peak_1104
Pf3D7_06_v3	548345	548810	466	548386	75	8.21323	2.03737	5.99432	ring_37_1_peak_1105
Pf3D7_06_v3	556787	557193	407	557176	68	3.06633	1.47237	1.84919	ring_37_1_peak_1106
Pf3D7_06_v3	560191	560951	761	560648	74	2.70606	1.40315	1.56538	ring_37_1_peak_1107
Pf3D7_06_v3	568222	568827	606	568702	95	5.7351	1.64815	3.97117	ring_37_1_peak_1108
Pf3D7_06_v3	569144	569429	286	569196	86	4.29387	1.54407	2.81918	ring_37_1_peak_1109
Pf3D7_06_v3	573568	574956	1389	574655	113	11.5358	2.02995	8.77899	ring_37_1_peak_1110
Pf3D7_06_v3	576732	577143	412	576813	91	5.60922	1.65462	3.8702	ring_37_1_peak_1111
Pf3D7_06_v3	580504	581133	630	580598	88	3.07594	1.40632	1.8566	ring_37_1_peak_1112
Pf3D7_06_v3	583020	583612	593	583199	78	3.8162	1.52386	2.44026	ring_37_1_peak_1113
Pf3D7_06_v3	587180	587431	252	587423	76	3.44293	1.48789	2.14537	ring_37_1_peak_1114
Pf3D7_06_v3	587980	588586	607	588020	82	4.03266	1.53194	2.61189	ring_37_1_peak_1115
Pf3D7_06_v3	594312	594670	359	594414	80	2.89499	1.40824	1.71381	ring_37_1_peak_1116
Pf3D7_06_v3	597904	598101	198	597910	66	3.38039	1.52339	2.09577	ring_37_1_peak_1117
Pf3D7_06_v3	604590	604844	255	604731	76	6.45099	1.83167	4.55119	ring_37_1_peak_1118
Pf3D7_06_v3	613321	613752	432	613514	85	6.31671	1.75658	4.44156	ring_37_1_peak_1119
Pf3D7_06_v3	615646	616159	514	615935	69	4.31042	1.62751	2.83234	ring_37_1_peak_1120
Pf3D7_06_v3	618098	618301	204	618170	75	10.0115	2.24117	7.48949	ring_37_1_peak_1121
Pf3D7_06_v3	619297	619560	264	619382	91	7.00893	1.78822	5.00533	ring_37_1_peak_1122
Pf3D7_06_v3	623281	624011	731	623794	96	5.08033	1.58284	3.44583	ring_37_1_peak_1123
Pf3D7_06_v3	632537	633587	1051	633203	101	5.33795	1.58738	3.65201	ring_37_1_peak_1124
Pf3D7_06_v3	634697	635386	690	634971	111	6.05711	1.61202	4.23156	ring_37_1_peak_1125
Pf3D7_06_v3	637495	638086	592	638062	73	3.28465	1.48027	2.02083	ring_37_1_peak_1126
Pf3D7_06_v3	644406	645014	609	644461	100	4.5153	1.51596	2.99451	ring_37_1_peak_1127
Pf3D7_06_v3	645577	645866	290	645577	71	3.43894	1.50802	2.14213	ring_37_1_peak_1128
Pf3D7_06_v3	647970	648395	426	648270	85	5.81611	1.70582	4.03698	ring_37_1_peak_1129
Pf3D7_06_v3	650956	651589	634	651247	99	5.53255	1.61262	3.80828	ring_37_1_peak_1130
Pf3D7_06_v3	658007	658214	208	658203	78	5.75068	1.74049	3.98384	ring_37_1_peak_1131
Pf3D7_06_v3	659233	659450	218	659310	82	7.09949	1.85662	5.07921	ring_37_1_peak_1132
Pf3D7_06_v3	663602	664758	1157	663943	99	8.26908	1.85423	6.0398	ring_37_1_peak_1133
Pf3D7_06_v3	670053	670860	808	670204	100	9.28953	1.9361	6.88453	ring_37_1_peak_1134
Pf3D7_06_v3	674561	674763	203	674577	80	2.67933	1.38199	1.54508	ring_37_1_peak_1135
Pf3D7_06_v3	682105	682551	447	682258	78	9.68671	2.16845	7.21686	ring_37_1_peak_1136
Pf3D7_06_v3	685538	686326	789	686022	108	9.42716	1.89663	6.99963	ring_37_1_peak_1137
Pf3D7_06_v3	686580	686905	326	686727	86	4.14809	1.52869	2.70314	ring_37_1_peak_1138
Pf3D7_06_v3	687192	687389	198	687368	78	4.00237	1.54531	2.58804	ring_37_1_peak_1139
Pf3D7_06_v3	691881	692110	230	692066	74	7.59392	1.97716	5.48272	ring_37_1_peak_1140
Pf3D7_06_v3	696260	697366	1107	696914	107	10.4126	1.98226	7.82701	ring_37_1_peak_1141
Pf3D7_06_v3	702179	702450	272	702278	85	5.73584	1.69764	3.97173	ring_37_1_peak_1142
Pf3D7_06_v3	722807	724373	1567	722995	114	7.52623	1.7167	5.42783	ring_37_1_peak_1143
Pf3D7_06_v3	724973	725826	854	725164	133	11.8482	1.93374	9.04735	ring_37_1_peak_1144
Pf3D7_06_v3	726075	730974	4900	728314	122	15.6482	2.2685	12.3713	ring_37_1_peak_1145
Pf3D7_06_v3	731209	731882	674	731382	106	11.7607	2.09921	8.97146	ring_37_1_peak_1146
Pf3D7_06_v3	735442	736387	946	736127	93	5.24319	1.61046	3.57564	ring_37_1_peak_1147
Pf3D7_06_v3	738516	739073	558	738619	95	3.86458	1.46902	2.47875	ring_37_1_peak_1148
Pf3D7_06_v3	758643	758993	351	758794	74	3.31822	1.4805	2.0472	ring_37_1_peak_1149
Pf3D7_06_v3	760156	760887	732	760590	92	7.58124	1.83582	5.47173	ring_37_1_peak_1150
Pf3D7_06_v3	774740	775084	345	774963	91	4.62567	1.55837	3.08206	ring_37_1_peak_1151
Pf3D7_06_v3	800240	800537	298	800528	101	6.49663	1.68953	4.58852	ring_37_1_peak_1152
Pf3D7_06_v3	804647	805005	359	804856	78	4.44628	1.59579	2.93983	ring_37_1_peak_1153
Pf3D7_06_v3	807536	808268	733	807598	97	4.77075	1.55002	3.19814	ring_37_1_peak_1154
Pf3D7_06_v3	815795	817671	1877	816801	120	7.908	1.72052	5.74176	ring_37_1_peak_1155
Pf3D7_06_v3	820064	821147	1084	820872	104	9.65395	1.94017	7.18967	ring_37_1_peak_1156
Pf3D7_06_v3	822628	823132	505	823005	92	7.39451	1.81839	5.31964	ring_37_1_peak_1157
Pf3D7_06_v3	823535	823765	231	823535	83	2.82593	1.39138	1.65989	ring_37_1_peak_1158
Pf3D7_06_v3	835635	835957	323	835673	74	5.72031	1.76375	3.95945	ring_37_1_peak_1159
Pf3D7_06_v3	840584	841064	481	840873	76	6.05699	1.78778	4.23145	ring_37_1_peak_1160
Pf3D7_06_v3	856338	857045	708	856849	100	9.28547	1.93575	6.88124	ring_37_1_peak_1161
Pf3D7_06_v3	858949	859179	231	859178	59	2.4372	1.41908	1.35551	ring_37_1_peak_1162
Pf3D7_06_v3	868139	868680	542	868675	81	3.63875	1.49176	2.29991	ring_37_1_peak_1163
Pf3D7_06_v3	868932	869926	995	869374	104	8.80491	1.86969	6.48215	ring_37_1_peak_1164
Pf3D7_06_v3	877425	877628	204	877474	59	3.63803	1.59805	2.2996	ring_37_1_peak_1165
Pf3D7_06_v3	879227	879442	216	879231	77	2.67353	1.38982	1.54047	ring_37_1_peak_1166
Pf3D7_06_v3	879906	880699	794	880245	98	6.25682	1.68213	4.39391	ring_37_1_peak_1167
Pf3D7_06_v3	887096	888028	933	887851	100	6.46868	1.69168	4.56576	ring_37_1_peak_1168
Pf3D7_06_v3	898758	899172	415	898885	89	7.86392	1.88263	5.70637	ring_37_1_peak_1169
Pf3D7_06_v3	903729	904229	501	904033	100	8.00413	1.82531	5.82075	ring_37_1_peak_1170
Pf3D7_06_v3	909012	909249	238	909116	72	7.3325	1.96624	5.26864	ring_37_1_peak_1171
Pf3D7_06_v3	919826	920255	430	919941	106	9.91715	1.94871	7.41075	ring_37_1_peak_1172
Pf3D7_06_v3	920571	920762	192	920577	75	3.72496	1.52584	2.36832	ring_37_1_peak_1173
Pf3D7_06_v3	921373	923520	2148	922043	117	15.0761	2.26853	11.8649	ring_37_1_peak_1174
Pf3D7_06_v3	928021	928575	555	928346	87	6.28184	1.74129	4.41442	ring_37_1_peak_1175
Pf3D7_06_v3	937242	938144	903	937817	127	16.255	2.27091	12.9071	ring_37_1_peak_1176
Pf3D7_06_v3	946459	946831	373	946470	85	3.18753	1.42738	1.94414	ring_37_1_peak_1177
Pf3D7_06_v3	957181	957803	623	957439	91	4.19056	1.51475	2.73715	ring_37_1_peak_1178
Pf3D7_06_v3	959809	960327	519	960173	100	8.05059	1.82932	5.85911	ring_37_1_peak_1179
Pf3D7_06_v3	960936	961323	388	961215	86	3.81937	1.49364	2.44261	ring_37_1_peak_1180
Pf3D7_06_v3	964429	965103	675	964892	94	5.83642	1.66217	4.05331	ring_37_1_peak_1181
Pf3D7_06_v3	967085	967933	849	967316	95	5.97915	1.67079	4.16899	ring_37_1_peak_1182
Pf3D7_06_v3	977267	977919	653	977574	113	8.71938	1.81353	6.41161	ring_37_1_peak_1183
Pf3D7_06_v3	981014	982407	1394	981357	113	9.06521	1.84019	6.69848	ring_37_1_peak_1184
Pf3D7_06_v3	999544	999991	448	999865	83	3.31613	1.44817	2.0456	ring_37_1_peak_1185
Pf3D7_06_v3	1001269	1002023	755	1001548	88	7.69303	1.87316	5.56416	ring_37_1_peak_1186
Pf3D7_06_v3	1002858	1003865	1008	1003390	105	9.86228	1.95079	7.36435	ring_37_1_peak_1187
Pf3D7_06_v3	1010303	1010616	314	1010424	88	7.26391	1.83148	5.21275	ring_37_1_peak_1188
Pf3D7_06_v3	1020563	1021156	594	1020853	88	5.26948	1.63536	3.59688	ring_37_1_peak_1189
Pf3D7_06_v3	1023093	1023291	199	1023277	65	3.75843	1.57912	2.39478	ring_37_1_peak_1190
Pf3D7_06_v3	1027404	1027831	428	1027585	97	7.45977	1.79472	5.37323	ring_37_1_peak_1191
Pf3D7_06_v3	1028971	1029319	349	1029098	84	5.35628	1.66394	3.66668	ring_37_1_peak_1192
Pf3D7_06_v3	1039943	1041104	1162	1040455	90	7.32456	1.82435	5.26245	ring_37_1_peak_1193
Pf3D7_06_v3	1044506	1044852	347	1044569	79	2.86152	1.40719	1.68807	ring_37_1_peak_1194
Pf3D7_06_v3	1061335	1062296	962	1062053	108	10.2611	1.96343	7.70024	ring_37_1_peak_1195
Pf3D7_06_v3	1075408	1076037	630	1075606	99	8.96043	1.91435	6.61103	ring_37_1_peak_1196
Pf3D7_06_v3	1079701	1079955	255	1079808	73	2.4463	1.37198	1.36261	ring_37_1_peak_1197
Pf3D7_06_v3	1091505	1093170	1666	1092302	107	10.2227	1.96692	7.6676	ring_37_1_peak_1198
Pf3D7_06_v3	1100384	1100813	430	1100635	76	2.3881	1.35587	1.31726	ring_37_1_peak_1199
Pf3D7_06_v3	1109910	1110316	407	1110022	103	8.77709	1.87336	6.45926	ring_37_1_peak_1200
Pf3D7_06_v3	1114476	1115962	1487	1115559	138	19.1015	2.37402	15.4599	ring_37_1_peak_1201
Pf3D7_06_v3	1116848	1117362	515	1116989	93	6.21562	1.70254	4.36048	ring_37_1_peak_1202
Pf3D7_06_v3	1120324	1120543	220	1120488	92	4.39023	1.53122	2.89512	ring_37_1_peak_1203
Pf3D7_06_v3	1121743	1122153	411	1121947	93	9.91002	2.04418	7.40455	ring_37_1_peak_1204
Pf3D7_06_v3	1122836	1123618	783	1123429	98	8.85471	1.91179	6.52373	ring_37_1_peak_1205
Pf3D7_06_v3	1124037	1124964	928	1124838	104	5.66917	1.60525	3.91856	ring_37_1_peak_1206
Pf3D7_06_v3	1126069	1128018	1950	1127250	102	9.33782	1.92685	6.9252	ring_37_1_peak_1207
Pf3D7_06_v3	1129149	1130818	1670	1130221	116	14.6763	2.2468	11.5095	ring_37_1_peak_1208
Pf3D7_06_v3	1131137	1131819	683	1131594	125	14.7281	2.1791	11.5553	ring_37_1_peak_1209
Pf3D7_06_v3	1132340	1132959	620	1132787	95	5.71666	1.64644	3.95623	ring_37_1_peak_1210
Pf3D7_06_v3	1134441	1135418	978	1135022	86	4.61368	1.57749	3.07223	ring_37_1_peak_1211
Pf3D7_06_v3	1136275	1136965	691	1136485	118	10.7322	1.93799	8.09704	ring_37_1_peak_1212
Pf3D7_06_v3	1137459	1137885	427	1137820	78	4.19191	1.56697	2.73806	ring_37_1_peak_1213
Pf3D7_06_v3	1138968	1139682	715	1139386	97	6.09383	1.67203	4.26125	ring_37_1_peak_1214
Pf3D7_06_v3	1140421	1140990	570	1140749	103	6.00955	1.63863	4.19281	ring_37_1_peak_1215
Pf3D7_06_v3	1142680	1144194	1515	1143466	102	11.6735	2.12459	8.89765	ring_37_1_peak_1216
Pf3D7_06_v3	1145619	1146739	1121	1146114	97	8.49897	1.88703	6.22992	ring_37_1_peak_1217
Pf3D7_06_v3	1146992	1147210	219	1147137	77	2.53354	1.37201	1.43039	ring_37_1_peak_1218
Pf3D7_06_v3	1147497	1148212	716	1147957	96	5.047	1.57971	3.41897	ring_37_1_peak_1219
Pf3D7_06_v3	1149266	1149900	635	1149706	87	5.07682	1.6206	3.44305	ring_37_1_peak_1220
Pf3D7_06_v3	1150178	1150607	430	1150394	73	3.48547	1.50525	2.17904	ring_37_1_peak_1221
Pf3D7_06_v3	1151539	1152258	720	1151698	87	5.93116	1.70645	4.13018	ring_37_1_peak_1222
Pf3D7_06_v3	1153232	1153640	409	1153239	75	3.03413	1.44151	1.82361	ring_37_1_peak_1223
Pf3D7_06_v3	1161800	1162050	251	1161861	89	7.031	1.80252	5.02333	ring_37_1_peak_1224
Pf3D7_06_v3	1166339	1166673	335	1166473	87	4.66212	1.57825	3.111	ring_37_1_peak_1225
Pf3D7_06_v3	1168195	1168819	625	1168527	105	9.18253	1.89488	6.79615	ring_37_1_peak_1226
Pf3D7_06_v3	1186879	1187496	618	1187038	95	5.1671	1.59496	3.51492	ring_37_1_peak_1227
Pf3D7_06_v3	1188294	1188553	260	1188341	84	3.70966	1.48878	2.35613	ring_37_1_peak_1228
Pf3D7_06_v3	1190276	1190754	479	1190499	90	4.40273	1.53984	2.905	ring_37_1_peak_1229
Pf3D7_06_v3	1192583	1192872	290	1192593	72	4.66257	1.65297	3.1113	ring_37_1_peak_1230
Pf3D7_06_v3	1193635	1194003	369	1193920	75	7.83362	1.99467	5.68094	ring_37_1_peak_1231
Pf3D7_06_v3	1196085	1198088	2004	1197267	116	11.2968	1.99208	8.57598	ring_37_1_peak_1232
Pf3D7_06_v3	1206047	1207691	1645	1206746	124	12.3671	2.01973	9.4913	ring_37_1_peak_1233
Pf3D7_06_v3	1210545	1210894	350	1210881	91	8.02282	1.8838	5.83649	ring_37_1_peak_1234
Pf3D7_06_v3	1211653	1211871	219	1211728	82	3.61139	1.485	2.2782	ring_37_1_peak_1235
Pf3D7_06_v3	1214365	1215349	985	1215026	94	5.52493	1.63291	3.80204	ring_37_1_peak_1236
Pf3D7_06_v3	1226273	1226912	640	1226892	87	2.53154	1.3466	1.42887	ring_37_1_peak_1237
Pf3D7_06_v3	1230758	1231173	416	1231047	98	6.90018	1.73955	4.91707	ring_37_1_peak_1238
Pf3D7_06_v3	1232411	1232858	448	1232418	95	5.28748	1.6063	3.61153	ring_37_1_peak_1239
Pf3D7_06_v3	1237221	1237792	572	1237414	97	7.00129	1.75378	4.99907	ring_37_1_peak_1240
Pf3D7_06_v3	1238711	1239228	518	1239079	89	4.57766	1.56142	3.04396	ring_37_1_peak_1241
Pf3D7_06_v3	1243939	1244768	830	1244120	74	4.55445	1.62885	3.02584	ring_37_1_peak_1242
Pf3D7_06_v3	1256415	1256699	285	1256536	69	6.04722	1.84056	4.22326	ring_37_1_peak_1243
Pf3D7_06_v3	1262768	1263214	447	1262781	78	5.88378	1.75506	4.09168	ring_37_1_peak_1244
Pf3D7_06_v3	1265217	1265528	312	1265225	74	2.69378	1.40156	1.55579	ring_37_1_peak_1245
Pf3D7_06_v3	1267708	1268059	352	1267829	84	4.09811	1.53111	2.66327	ring_37_1_peak_1246
Pf3D7_06_v3	1273160	1273436	277	1273379	90	4.92551	1.59218	3.32139	ring_37_1_peak_1247
Pf3D7_06_v3	1276584	1276922	339	1276621	84	8.31329	1.96521	6.07646	ring_37_1_peak_1248
Pf3D7_06_v3	1281929	1282330	402	1282042	83	4.91618	1.62285	3.31392	ring_37_1_peak_1249
Pf3D7_06_v3	1282724	1283044	321	1282925	71	5.05983	1.70671	3.42924	ring_37_1_peak_1250
Pf3D7_06_v3	1291379	1292607	1229	1291717	107	14.9577	2.35353	11.7599	ring_37_1_peak_1251
Pf3D7_06_v3	1302355	1302890	536	1302847	84	13.5613	2.50657	10.5302	ring_37_1_peak_1252
Pf3D7_06_v3	1303626	1303899	274	1303645	59	4.84464	1.76935	3.25662	ring_37_1_peak_1253
Pf3D7_06_v3	1304202	1304501	300	1304452	60	5.12011	1.79884	3.47719	ring_37_1_peak_1254
Pf3D7_06_v3	1330573	1330821	249	1330601	87	3.544	1.46057	2.22522	ring_37_1_peak_1255
Pf3D7_06_v3	1333567	1333969	403	1333749	94	5.13589	1.59605	3.48994	ring_37_1_peak_1256
Pf3D7_06_v3	1336444	1337239	796	1337079	95	8.79847	1.92737	6.47695	ring_37_1_peak_1257
Pf3D7_06_v3	1341431	1342303	873	1341755	111	8.58476	1.81324	6.29987	ring_37_1_peak_1258
Pf3D7_06_v3	1351041	1351757	717	1351630	88	6.43454	1.75057	4.53791	ring_37_1_peak_1259
Pf3D7_06_v3	1353945	1355517	1573	1354479	135	15.506	2.16142	12.2456	ring_37_1_peak_1260
Pf3D7_06_v3	1356006	1356637	632	1356348	97	10.4234	2.05756	7.83595	ring_37_1_peak_1261
Pf3D7_06_v3	1357294	1357763	470	1357334	91	6.14667	1.70626	4.30443	ring_37_1_peak_1262
Pf3D7_06_v3	1359035	1359895	861	1359067	87	3.58494	1.465	2.25723	ring_37_1_peak_1263
Pf3D7_06_v3	1360095	1364066	3972	1363116	110	7.60478	1.74059	5.49134	ring_37_1_peak_1264
Pf3D7_06_v3	1364451	1365158	708	1364999	94	6.28297	1.70379	4.41531	ring_37_1_peak_1265
Pf3D7_06_v3	1365403	1366516	1114	1366211	103	12.6987	2.20285	9.77971	ring_37_1_peak_1266
Pf3D7_06_v3	1371854	1372719	866	1372501	101	5.594	1.61019	3.85802	ring_37_1_peak_1267
Pf3D7_06_v3	1374896	1376520	1625	1376267	121	22.5104	2.7971	18.5683	ring_37_1_peak_1268
Pf3D7_06_v3	1377994	1378378	385	1378253	78	4.19191	1.56697	2.73806	ring_37_1_peak_1269
Pf3D7_06_v3	1379175	1379632	458	1379544	80	5.30598	1.68017	3.62624	ring_37_1_peak_1270
Pf3D7_06_v3	1379837	1382628	2792	1382262	102	8.85791	1.88629	6.52637	ring_37_1_peak_1271
Pf3D7_06_v3	1383672	1384226	555	1383893	82	7.87013	1.9364	5.71111	ring_37_1_peak_1272
Pf3D7_06_v3	1384830	1388605	3776	1387726	113	9.51903	1.8751	7.07647	ring_37_1_peak_1273
Pf3D7_06_v3	1388849	1393768	4920	1390764	142	22.4111	2.55479	18.477	ring_37_1_peak_1274
Pf3D7_06_v3	1394746	1400880	6135	1396388	118	9.73232	1.86427	7.25517	ring_37_1_peak_1275
Pf3D7_06_v3	1401449	1401681	233	1401599	93	9.884	2.04178	7.38272	ring_37_1_peak_1276
Pf3D7_06_v3	1402085	1406432	4348	1405948	116	11.9153	2.03843	9.1046	ring_37_1_peak_1277
Pf3D7_06_v3	1407900	1408276	377	1408069	75	3.74052	1.5277	2.38068	ring_37_1_peak_1278
Pf3D7_06_v3	1408666	1410363	1698	1410197	79	6.87077	1.85482	4.8933	ring_37_1_peak_1279
Pf3D7_06_v3	1410634	1410868	235	1410849	65	4.63878	1.69483	3.09252	ring_37_1_peak_1280
Pf3D7_07_v3	2933	3295	363	3271	61	5.4023	1.82832	3.70335	ring_37_1_peak_1281
Pf3D7_07_v3	4228	4488	261	4428	65	4.41936	1.66625	2.91825	ring_37_1_peak_1282
Pf3D7_07_v3	5308	5517	210	5385	67	5.02516	1.73	3.40159	ring_37_1_peak_1283
Pf3D7_07_v3	7972	14530	6559	9602	135	18.5069	2.35948	14.929	ring_37_1_peak_1284
Pf3D7_07_v3	14743	16248	1506	15703	100	11.339	2.11282	8.61185	ring_37_1_peak_1285
Pf3D7_07_v3	16553	17912	1360	17322	127	24.1474	2.84403	20.0929	ring_37_1_peak_1286
Pf3D7_07_v3	20211	21913	1703	21151	105	6.45679	1.66854	4.55603	ring_37_1_peak_1287
Pf3D7_07_v3	23127	23890	764	23520	98	6.93553	1.74269	4.94513	ring_37_1_peak_1288
Pf3D7_07_v3	24101	24423	323	24178	81	3.96882	1.5289	2.56142	ring_37_1_peak_1289
Pf3D7_07_v3	25470	25769	300	25768	66	2.78298	1.4418	1.62598	ring_37_1_peak_1290
Pf3D7_07_v3	26834	28005	1172	27313	94	9.88611	2.03371	7.38454	ring_37_1_peak_1291
Pf3D7_07_v3	30580	31090	511	30795	81	6.95745	1.84914	4.96316	ring_37_1_peak_1292
Pf3D7_07_v3	37009	37421	413	37119	82	5.12758	1.65029	3.48318	ring_37_1_peak_1293
Pf3D7_07_v3	40433	41221	789	40899	105	9.48646	1.91989	7.04948	ring_37_1_peak_1294
Pf3D7_07_v3	55791	56416	626	56203	87	9.56237	2.06354	7.1127	ring_37_1_peak_1295
Pf3D7_07_v3	59293	59859	567	59606	101	7.81999	1.8038	5.66985	ring_37_1_peak_1296
Pf3D7_07_v3	76142	76811	670	76440	107	5.83057	1.60784	4.04872	ring_37_1_peak_1297
Pf3D7_07_v3	80155	80457	303	80453	77	2.91951	1.42056	1.73314	ring_37_1_peak_1298
Pf3D7_07_v3	89768	90463	696	90363	91	3.24914	1.41702	1.99281	ring_37_1_peak_1299
Pf3D7_07_v3	92396	92886	491	92734	98	7.95238	1.83253	5.77833	ring_37_1_peak_1300
Pf3D7_07_v3	105081	105356	276	105177	87	2.85305	1.38388	1.68125	ring_37_1_peak_1301
Pf3D7_07_v3	124096	124390	295	124224	70	4.07306	1.59236	2.6435	ring_37_1_peak_1302
Pf3D7_07_v3	125073	125631	559	125204	86	5.15465	1.63322	3.50499	ring_37_1_peak_1303
Pf3D7_07_v3	129445	129893	449	129857	108	8.84742	1.85013	6.51772	ring_37_1_peak_1304
Pf3D7_07_v3	137192	137560	369	137416	86	2.85487	1.38669	1.68285	ring_37_1_peak_1305
Pf3D7_07_v3	137832	138166	335	137845	75	3.65655	1.51763	2.31414	ring_37_1_peak_1306
Pf3D7_07_v3	138986	140387	1402	139516	125	14.2889	2.14819	11.1688	ring_37_1_peak_1307
Pf3D7_07_v3	140840	141774	935	141501	93	5.58368	1.64293	3.84962	ring_37_1_peak_1308
Pf3D7_07_v3	151605	151801	197	151765	85	4.36805	1.55593	2.87793	ring_37_1_peak_1309
Pf3D7_07_v3	153506	153853	348	153507	64	2.58223	1.42104	1.46862	ring_37_1_peak_1310
Pf3D7_07_v3	156864	157342	479	157335	76	4.07798	1.56306	2.64737	ring_37_1_peak_1311
Pf3D7_07_v3	181052	181380	329	181219	85	4.90623	1.61233	3.30593	ring_37_1_peak_1312
Pf3D7_07_v3	183096	183418	323	183367	96	3.12612	1.39127	1.89573	ring_37_1_peak_1313
Pf3D7_07_v3	189223	189442	220	189255	69	3.687	1.54885	2.33829	ring_37_1_peak_1314
Pf3D7_07_v3	193005	193809	805	193445	84	5.51353	1.68022	3.79268	ring_37_1_peak_1315
Pf3D7_07_v3	199059	199806	748	199200	84	6.80653	1.81257	4.84102	ring_37_1_peak_1316
Pf3D7_07_v3	205542	206876	1335	206354	103	11.9948	2.14332	9.17195	ring_37_1_peak_1317
Pf3D7_07_v3	207210	207596	387	207514	107	7.05686	1.70983	5.04412	ring_37_1_peak_1318
Pf3D7_07_v3	209809	210645	837	209819	103	5.38403	1.58408	3.68923	ring_37_1_peak_1319
Pf3D7_07_v3	218967	219281	315	219157	83	7.74228	1.91521	5.60524	ring_37_1_peak_1320
Pf3D7_07_v3	219753	220380	628	220071	85	3.9035	1.5063	2.50937	ring_37_1_peak_1321
Pf3D7_07_v3	223960	224487	528	224170	79	4.15828	1.55865	2.71147	ring_37_1_peak_1322
Pf3D7_07_v3	238513	239165	653	239163	66	2.43599	1.39267	1.35449	ring_37_1_peak_1323
Pf3D7_07_v3	240528	241415	888	240903	97	7.56763	1.80433	5.46096	ring_37_1_peak_1324
Pf3D7_07_v3	243105	243320	216	243223	60	3.65683	1.59448	2.31431	ring_37_1_peak_1325
Pf3D7_07_v3	244738	245009	272	244889	82	5.3952	1.67865	3.69819	ring_37_1_peak_1326
Pf3D7_07_v3	248447	248795	349	248559	88	8.17846	1.92024	5.96556	ring_37_1_peak_1327
Pf3D7_07_v3	262572	263269	698	262573	71	2.74269	1.41788	1.59418	ring_37_1_peak_1328
Pf3D7_07_v3	264065	264329	265	264189	81	5.83876	1.73133	4.05516	ring_37_1_peak_1329
Pf3D7_07_v3	265678	267353	1676	266105	110	10.6074	1.97783	7.99217	ring_37_1_peak_1330
Pf3D7_07_v3	272949	273811	863	273332	97	7.97452	1.84051	5.79621	ring_37_1_peak_1331
Pf3D7_07_v3	274243	274618	376	274379	90	4.14275	1.51341	2.69906	ring_37_1_peak_1332
Pf3D7_07_v3	278233	278741	509	278691	86	6.89614	1.8084	4.91386	ring_37_1_peak_1333
Pf3D7_07_v3	295638	295940	303	295829	90	5.96086	1.69354	4.15418	ring_37_1_peak_1334
Pf3D7_07_v3	296586	296815	230	296760	82	8.01944	1.95185	5.83377	ring_37_1_peak_1335
Pf3D7_07_v3	324617	325266	650	325007	103	6.8684	1.71233	4.89135	ring_37_1_peak_1336
Pf3D7_07_v3	330150	330615	466	330206	96	5.28388	1.60188	3.60837	ring_37_1_peak_1337
Pf3D7_07_v3	334078	334340	263	334231	82	5.24096	1.66232	3.57389	ring_37_1_peak_1338
Pf3D7_07_v3	340452	341113	662	340733	76	4.04506	1.55922	2.62198	ring_37_1_peak_1339
Pf3D7_07_v3	359003	359249	247	359005	79	2.43198	1.35371	1.35168	ring_37_1_peak_1340
Pf3D7_07_v3	368672	369302	631	369178	94	6.81967	1.75343	4.85164	ring_37_1_peak_1341
Pf3D7_07_v3	370587	370850	264	370587	72	3.57934	1.52123	2.25266	ring_37_1_peak_1342
Pf3D7_07_v3	381807	382513	707	381934	98	8.2476	1.85849	6.02186	ring_37_1_peak_1343
Pf3D7_07_v3	385723	386162	440	386028	95	8.21664	1.87482	5.99714	ring_37_1_peak_1344
Pf3D7_07_v3	389574	390008	435	389716	81	3.34345	1.45794	2.06644	ring_37_1_peak_1345
Pf3D7_07_v3	397004	397541	538	397025	89	4.92846	1.59673	3.32381	ring_37_1_peak_1346
Pf3D7_07_v3	409726	410791	1066	410546	97	4.83435	1.556	3.24902	ring_37_1_peak_1347
Pf3D7_07_v3	415089	416215	1127	415495	99	5.60275	1.61896	3.86503	ring_37_1_peak_1348
Pf3D7_07_v3	425382	425652	271	425492	78	2.69504	1.3896	1.55671	ring_37_1_peak_1349
Pf3D7_07_v3	430776	431028	253	430832	85	4.36805	1.55593	2.87793	ring_37_1_peak_1350
Pf3D7_07_v3	431925	432349	425	432235	94	7.25681	1.79362	5.20734	ring_37_1_peak_1351
Pf3D7_07_v3	432835	433740	906	432840	74	4.28607	1.59726	2.81336	ring_37_1_peak_1352
Pf3D7_07_v3	435300	435552	253	435422	86	5.82339	1.70107	4.04281	ring_37_1_peak_1353
Pf3D7_07_v3	438610	439485	876	438779	95	3.23516	1.40506	1.98178	ring_37_1_peak_1354
Pf3D7_07_v3	441054	441436	383	441200	73	4.37885	1.61351	2.88628	ring_37_1_peak_1355
Pf3D7_07_v3	442874	443135	262	442998	74	4.55445	1.62885	3.02584	ring_37_1_peak_1356
Pf3D7_07_v3	447729	448148	420	447974	94	2.80161	1.36139	1.64084	ring_37_1_peak_1357
Pf3D7_07_v3	453011	453234	224	453049	82	5.67372	1.70801	3.92212	ring_37_1_peak_1358
Pf3D7_07_v3	467859	468289	431	468064	70	2.45084	1.38167	1.36631	ring_37_1_peak_1359
Pf3D7_07_v3	485332	485985	654	485564	86	4.10205	1.52381	2.66648	ring_37_1_peak_1360
Pf3D7_07_v3	487348	487626	279	487621	83	4.30357	1.55738	2.82709	ring_37_1_peak_1361
Pf3D7_07_v3	496700	496948	249	496854	79	5.05826	1.65871	3.42813	ring_37_1_peak_1362
Pf3D7_07_v3	501159	501415	257	501159	72	2.37863	1.36573	1.30959	ring_37_1_peak_1363
Pf3D7_07_v3	501867	502077	211	502070	76	4.59711	1.62307	3.05905	ring_37_1_peak_1364
Pf3D7_07_v3	505916	506890	975	506427	96	10.0915	2.03607	7.5562	ring_37_1_peak_1365
Pf3D7_07_v3	512267	513444	1178	512479	112	7.63591	1.73399	5.51728	ring_37_1_peak_1366
Pf3D7_07_v3	514097	517289	3193	516631	111	9.70706	1.90105	7.23413	ring_37_1_peak_1367
Pf3D7_07_v3	517494	517981	488	517728	94	3.44897	1.42981	2.1501	ring_37_1_peak_1368
Pf3D7_07_v3	518183	519786	1604	519515	136	14.4556	2.08672	11.3136	ring_37_1_peak_1369
Pf3D7_07_v3	527442	528893	1452	528353	108	11.7974	2.08664	9.00319	ring_37_1_peak_1370
Pf3D7_07_v3	529727	530166	440	530073	93	6.21562	1.70254	4.36048	ring_37_1_peak_1371
Pf3D7_07_v3	531077	532369	1293	532167	111	5.88584	1.59806	4.0934	ring_37_1_peak_1372
Pf3D7_07_v3	533743	535538	1796	534953	111	10.2195	1.94105	7.66496	ring_37_1_peak_1373
Pf3D7_07_v3	542961	544396	1436	543434	135	21.46	2.55891	17.6023	ring_37_1_peak_1374
Pf3D7_07_v3	545175	550549	5375	545556	107	11.7297	2.08887	8.94541	ring_37_1_peak_1375
Pf3D7_07_v3	552252	553546	1295	553159	94	12.1548	2.24228	9.30933	ring_37_1_peak_1376
Pf3D7_07_v3	554116	559132	5017	555409	115	9.31703	1.84892	6.90762	ring_37_1_peak_1377
Pf3D7_07_v3	562981	563815	835	563212	104	9.52352	1.92935	7.08022	ring_37_1_peak_1378
Pf3D7_07_v3	566856	567977	1122	567750	104	8.74683	1.86486	6.43438	ring_37_1_peak_1379
Pf3D7_07_v3	568808	571731	2924	570889	108	8.88134	1.85285	6.546	ring_37_1_peak_1380
Pf3D7_07_v3	572066	572384	319	572227	72	3.99583	1.57252	2.58321	ring_37_1_peak_1381
Pf3D7_07_v3	572681	574713	2033	573258	109	9.64977	1.9084	7.18606	ring_37_1_peak_1382
Pf3D7_07_v3	581693	582913	1221	582337	132	37.0624	3.79465	32.1993	ring_37_1_peak_1383
Pf3D7_07_v3	583526	584380	855	583789	102	7.79762	1.79642	5.65112	ring_37_1_peak_1384
Pf3D7_07_v3	584662	586570	1909	586315	102	7.2542	1.75009	5.20519	ring_37_1_peak_1385
Pf3D7_07_v3	587692	588982	1291	588575	103	10.0446	1.97951	7.51736	ring_37_1_peak_1386
Pf3D7_07_v3	590413	591379	967	590951	98	8.03299	1.83962	5.8446	ring_37_1_peak_1387
Pf3D7_07_v3	592464	597006	4543	594571	122	15.0961	2.22843	11.8828	ring_37_1_peak_1388
Pf3D7_07_v3	597341	598048	708	597782	125	11.0903	1.92451	8.40047	ring_37_1_peak_1389
Pf3D7_07_v3	602502	603107	606	602803	117	6.32732	1.61244	4.45038	ring_37_1_peak_1390
Pf3D7_07_v3	609396	610560	1165	609908	106	4.77068	1.52014	3.19814	ring_37_1_peak_1391
Pf3D7_07_v3	620248	620625	378	620457	87	6.53919	1.76676	4.62314	ring_37_1_peak_1392
Pf3D7_07_v3	627757	628199	443	627921	74	3.29096	1.47713	2.02569	ring_37_1_peak_1393
Pf3D7_07_v3	629857	630260	404	630019	102	8.09277	1.82149	5.89388	ring_37_1_peak_1394
Pf3D7_07_v3	673638	674044	407	673892	96	9.4401	1.97777	7.01073	ring_37_1_peak_1395
Pf3D7_07_v3	682404	682633	230	682411	69	3.63839	1.54263	2.29977	ring_37_1_peak_1396
Pf3D7_07_v3	691827	693283	1457	692731	113	7.99547	1.75752	5.81377	ring_37_1_peak_1397
Pf3D7_07_v3	699694	699906	213	699773	92	7.84654	1.86055	5.69154	ring_37_1_peak_1398
Pf3D7_07_v3	704131	704372	242	704267	91	3.6908	1.46355	2.34112	ring_37_1_peak_1399
Pf3D7_07_v3	706133	706640	508	706345	105	9.10781	1.88873	6.73367	ring_37_1_peak_1400
Pf3D7_07_v3	708768	708967	200	708922	66	3.37025	1.52203	2.08774	ring_37_1_peak_1401
Pf3D7_07_v3	714147	714855	709	714189	86	2.61753	1.35907	1.49648	ring_37_1_peak_1402
Pf3D7_07_v3	717575	717778	204	717724	80	5.10651	1.65857	3.46696	ring_37_1_peak_1403
Pf3D7_07_v3	729585	730024	440	729585	83	2.95834	1.40694	1.76372	ring_37_1_peak_1404
Pf3D7_07_v3	732383	733009	627	732809	113	10.1955	1.92706	7.64465	ring_37_1_peak_1405
Pf3D7_07_v3	736338	737276	939	736965	97	10.5451	2.06837	7.9399	ring_37_1_peak_1406
Pf3D7_07_v3	743479	743700	222	743514	79	3.95483	1.53559	2.55031	ring_37_1_peak_1407
Pf3D7_07_v3	752665	753897	1233	753036	105	7.79159	1.78009	5.64585	ring_37_1_peak_1408
Pf3D7_07_v3	755841	756033	193	755871	77	2.545	1.37348	1.43933	ring_37_1_peak_1409
Pf3D7_07_v3	764894	765468	575	765282	98	5.21026	1.58717	3.54944	ring_37_1_peak_1410
Pf3D7_07_v3	769174	769456	283	769442	90	6.5915	1.75429	4.66609	ring_37_1_peak_1411
Pf3D7_07_v3	771309	771967	659	771719	103	8.77709	1.87336	6.45926	ring_37_1_peak_1412
Pf3D7_07_v3	786534	786783	250	786568	70	3.01435	1.45743	1.80797	ring_37_1_peak_1413
Pf3D7_07_v3	798684	799509	826	799373	95	9.11533	1.95598	6.73994	ring_37_1_peak_1414
Pf3D7_07_v3	803192	803839	648	803659	100	4.32494	1.49821	2.84329	ring_37_1_peak_1415
Pf3D7_07_v3	814199	814476	278	814471	75	3.1693	1.4583	1.92966	ring_37_1_peak_1416
Pf3D7_07_v3	814908	816613	1706	815326	101	6.39969	1.68108	4.50958	ring_37_1_peak_1417
Pf3D7_07_v3	817124	817366	243	817212	93	2.9585	1.3807	1.76387	ring_37_1_peak_1418
Pf3D7_07_v3	844678	845525	848	845207	97	8.10829	1.85239	5.90686	ring_37_1_peak_1419
Pf3D7_07_v3	846192	846486	295	846392	75	3.24772	1.46797	1.99165	ring_37_1_peak_1420
Pf3D7_07_v3	847146	847419	274	847349	91	3.70443	1.46497	2.35211	ring_37_1_peak_1421
Pf3D7_07_v3	851915	852318	404	851918	65	2.9795	1.47329	1.78041	ring_37_1_peak_1422
Pf3D7_07_v3	855204	855631	428	855392	76	3.12135	1.4488	1.89186	ring_37_1_peak_1423
Pf3D7_07_v3	858895	859149	255	858898	73	3.94818	1.56183	2.54502	ring_37_1_peak_1424
Pf3D7_07_v3	863671	864032	362	864027	70	4.45223	1.63923	2.94427	ring_37_1_peak_1425
Pf3D7_07_v3	868242	868953	712	868556	100	8.90592	1.90307	6.56645	ring_37_1_peak_1426
Pf3D7_07_v3	869376	869916	541	869542	111	14.3813	2.26795	11.2503	ring_37_1_peak_1427
Pf3D7_07_v3	873106	873582	477	873282	100	3.98924	1.46651	2.57776	ring_37_1_peak_1428
Pf3D7_07_v3	874973	875478	506	875147	99	7.59497	1.79542	5.48348	ring_37_1_peak_1429
Pf3D7_07_v3	883210	883638	429	883370	87	2.6502	1.3605	1.52216	ring_37_1_peak_1430
Pf3D7_07_v3	883924	884355	432	884067	83	5.19003	1.65174	3.53338	ring_37_1_peak_1431
Pf3D7_07_v3	897051	897261	211	897173	91	7.75275	1.85839	5.61403	ring_37_1_peak_1432
Pf3D7_07_v3	901938	902269	332	902197	83	9.93447	2.14011	7.4253	ring_37_1_peak_1433
Pf3D7_07_v3	908441	908844	404	908722	85	6.64671	1.78987	4.71052	ring_37_1_peak_1434
Pf3D7_07_v3	910790	911031	242	910898	82	6.78722	1.82424	4.82517	ring_37_1_peak_1435
Pf3D7_07_v3	916404	916891	488	916678	68	2.71836	1.42525	1.57508	ring_37_1_peak_1436
Pf3D7_07_v3	918123	918339	217	918151	89	4.84313	1.58818	3.25583	ring_37_1_peak_1437
Pf3D7_07_v3	922959	923576	618	923117	97	5.84963	1.64982	4.06407	ring_37_1_peak_1438
Pf3D7_07_v3	931725	931932	208	931919	88	5.36125	1.64453	3.67072	ring_37_1_peak_1439
Pf3D7_07_v3	936166	936909	744	936774	118	13.6107	2.15061	10.5733	ring_37_1_peak_1440
Pf3D7_07_v3	950332	950617	286	950335	84	2.51961	1.3522	1.41959	ring_37_1_peak_1441
Pf3D7_07_v3	951157	951451	295	951351	83	2.47623	1.34932	1.38617	ring_37_1_peak_1442
Pf3D7_07_v3	955463	956277	815	955935	95	9.28582	1.97138	6.88146	ring_37_1_peak_1443
Pf3D7_07_v3	959184	960185	1002	959614	100	5.12418	1.57181	3.48066	ring_37_1_peak_1444
Pf3D7_07_v3	963445	965108	1664	964550	118	11.6421	2.00504	8.8707	ring_37_1_peak_1445
Pf3D7_07_v3	970744	971085	342	970961	76	7.65954	1.96583	5.53689	ring_37_1_peak_1446
Pf3D7_07_v3	973788	974302	515	974020	95	6.29054	1.69952	4.42027	ring_37_1_peak_1447
Pf3D7_07_v3	980640	981335	696	980899	107	4.56911	1.49943	3.03743	ring_37_1_peak_1448
Pf3D7_07_v3	982559	982855	297	982565	65	3.1364	1.49498	1.90372	ring_37_1_peak_1449
Pf3D7_07_v3	989886	990407	522	990269	88	5.25128	1.63353	3.58217	ring_37_1_peak_1450
Pf3D7_07_v3	997638	998243	606	997902	88	4.77779	1.58582	3.20369	ring_37_1_peak_1451
Pf3D7_07_v3	1001387	1002615	1229	1002494	99	8.08292	1.83801	5.88582	ring_37_1_peak_1452
Pf3D7_07_v3	1015751	1016014	264	1015833	71	5.02801	1.70289	3.40389	ring_37_1_peak_1453
Pf3D7_07_v3	1027538	1027792	255	1027677	73	3.16949	1.46581	1.92978	ring_37_1_peak_1454
Pf3D7_07_v3	1028063	1028447	385	1028116	81	3.00315	1.41814	1.79909	ring_37_1_peak_1455
Pf3D7_07_v3	1037791	1038101	311	1037961	74	5.15103	1.69826	3.50196	ring_37_1_peak_1456
Pf3D7_07_v3	1039587	1039868	282	1039713	74	3.7863	1.53762	2.41688	ring_37_1_peak_1457
Pf3D7_07_v3	1048390	1048937	548	1048780	97	10.0783	2.02694	7.54538	ring_37_1_peak_1458
Pf3D7_07_v3	1052954	1053187	234	1053132	76	3.50207	1.49499	2.19215	ring_37_1_peak_1459
Pf3D7_07_v3	1054342	1055435	1094	1055139	96	4.44454	1.52251	2.93844	ring_37_1_peak_1460
Pf3D7_07_v3	1055832	1056257	426	1055882	79	3.02502	1.427	1.8164	ring_37_1_peak_1461
Pf3D7_07_v3	1057495	1058071	577	1057700	90	6.40403	1.73629	4.51306	ring_37_1_peak_1462
Pf3D7_07_v3	1059273	1059890	618	1059734	81	5.7908	1.72625	4.01642	ring_37_1_peak_1463
Pf3D7_07_v3	1060708	1061731	1024	1060860	85	4.90892	1.61261	3.30803	ring_37_1_peak_1464
Pf3D7_07_v3	1062576	1062779	204	1062601	72	4.3626	1.61698	2.87337	ring_37_1_peak_1465
Pf3D7_07_v3	1073107	1073778	672	1073452	88	6.37078	1.74432	4.48586	ring_37_1_peak_1466
Pf3D7_07_v3	1093864	1094183	320	1093998	86	8.52601	1.96998	6.25256	ring_37_1_peak_1467
Pf3D7_07_v3	1101262	1102658	1397	1102079	121	8.6831	1.773	6.38162	ring_37_1_peak_1468
Pf3D7_07_v3	1104192	1104475	284	1104413	80	2.55353	1.36642	1.44608	ring_37_1_peak_1469
Pf3D7_07_v3	1105507	1105986	480	1105676	88	6.99449	1.80526	4.99335	ring_37_1_peak_1470
Pf3D7_07_v3	1107350	1107968	619	1107851	113	10.911	1.98197	8.24803	ring_37_1_peak_1471
Pf3D7_07_v3	1128752	1129418	667	1129248	100	12.6119	2.22348	9.70408	ring_37_1_peak_1472
Pf3D7_07_v3	1132624	1134379	1756	1134087	116	10.864	1.95967	8.2081	ring_37_1_peak_1473
Pf3D7_07_v3	1141637	1141999	363	1141992	81	7.42889	1.89852	5.34779	ring_37_1_peak_1474
Pf3D7_07_v3	1147608	1148078	471	1147895	99	12.5487	2.2276	9.64917	ring_37_1_peak_1475
Pf3D7_07_v3	1153763	1153957	195	1153854	71	3.88362	1.56369	2.49374	ring_37_1_peak_1476
Pf3D7_07_v3	1156755	1157910	1156	1157112	99	8.44472	1.86951	6.18526	ring_37_1_peak_1477
Pf3D7_07_v3	1159745	1160321	577	1159939	85	5.38535	1.66179	3.69008	ring_37_1_peak_1478
Pf3D7_07_v3	1163196	1163725	530	1163284	91	5.00805	1.59612	3.38781	ring_37_1_peak_1479
Pf3D7_07_v3	1164571	1164846	276	1164718	87	6.9182	1.80414	4.931	ring_37_1_peak_1480
Pf3D7_07_v3	1171591	1172946	1356	1172630	82	5.8172	1.72308	4.03774	ring_37_1_peak_1481
Pf3D7_07_v3	1177318	1179402	2085	1177453	118	13.1412	2.11579	10.1639	ring_37_1_peak_1482
Pf3D7_07_v3	1179666	1180006	341	1179913	102	5.40286	1.58942	3.70365	ring_37_1_peak_1483
Pf3D7_07_v3	1180394	1181572	1179	1180730	104	9.50054	1.92744	7.06106	ring_37_1_peak_1484
Pf3D7_07_v3	1185681	1186266	586	1185893	107	16.1384	2.45223	12.8042	ring_37_1_peak_1485
Pf3D7_07_v3	1189182	1189452	271	1189425	97	6.01787	1.66514	4.19946	ring_37_1_peak_1486
Pf3D7_07_v3	1191220	1191934	715	1191725	98	5.78759	1.63984	4.01401	ring_37_1_peak_1487
Pf3D7_07_v3	1194414	1194873	460	1194657	65	2.52643	1.40923	1.42483	ring_37_1_peak_1488
Pf3D7_07_v3	1198591	1199259	669	1198791	89	5.42794	1.64638	3.72375	ring_37_1_peak_1489
Pf3D7_07_v3	1200101	1200788	688	1200416	109	11.105	2.02397	8.41272	ring_37_1_peak_1490
Pf3D7_07_v3	1201372	1202061	690	1201488	108	7.24469	1.7207	5.19708	ring_37_1_peak_1491
Pf3D7_07_v3	1212475	1212752	278	1212557	82	2.8643	1.39873	1.69043	ring_37_1_peak_1492
Pf3D7_07_v3	1213126	1213534	409	1213410	99	8.38727	1.86452	6.13783	ring_37_1_peak_1493
Pf3D7_07_v3	1219433	1220818	1386	1219865	100	8.47958	1.86634	6.21405	ring_37_1_peak_1494
Pf3D7_07_v3	1221976	1222675	700	1222178	95	4.83465	1.56342	3.24915	ring_37_1_peak_1495
Pf3D7_07_v3	1226930	1227283	354	1227234	77	3.40448	1.47944	2.11477	ring_37_1_peak_1496
Pf3D7_07_v3	1228188	1228415	228	1228347	80	4.59587	1.60278	3.05807	ring_37_1_peak_1497
Pf3D7_07_v3	1233677	1234185	509	1233876	83	8.11217	1.95306	5.91025	ring_37_1_peak_1498
Pf3D7_07_v3	1239226	1239582	357	1239527	91	4.57749	1.55357	3.04388	ring_37_1_peak_1499
Pf3D7_07_v3	1240218	1240909	692	1240660	93	6.47941	1.72723	4.57449	ring_37_1_peak_1500
Pf3D7_07_v3	1241138	1241784	647	1241646	104	6.27777	1.65755	4.4109	ring_37_1_peak_1501
Pf3D7_07_v3	1245337	1245643	307	1245433	79	4.62557	1.61095	3.08206	ring_37_1_peak_1502
Pf3D7_07_v3	1249441	1249750	310	1249660	86	4.40029	1.55523	2.90352	ring_37_1_peak_1503
Pf3D7_07_v3	1249946	1250396	451	1250134	100	8.50282	1.86835	6.23331	ring_37_1_peak_1504
Pf3D7_07_v3	1256890	1257417	528	1257117	104	5.34929	1.57743	3.66115	ring_37_1_peak_1505
Pf3D7_07_v3	1267044	1268119	1076	1267487	84	3.17968	1.42951	1.93786	ring_37_1_peak_1506
Pf3D7_07_v3	1268399	1268854	456	1268399	78	2.43199	1.35629	1.35168	ring_37_1_peak_1507
Pf3D7_07_v3	1269231	1269447	217	1269387	88	7.0954	1.81509	5.07603	ring_37_1_peak_1508
Pf3D7_07_v3	1270038	1270745	708	1270219	78	4.87806	1.64418	3.28337	ring_37_1_peak_1509
Pf3D7_07_v3	1271289	1272109	821	1271799	90	7.82811	1.87227	5.67617	ring_37_1_peak_1510
Pf3D7_07_v3	1273896	1275021	1126	1274764	93	8.9305	1.9539	6.586	ring_37_1_peak_1511
Pf3D7_07_v3	1275279	1276029	751	1275736	95	8.29068	1.88151	6.05766	ring_37_1_peak_1512
Pf3D7_07_v3	1277018	1277719	702	1277415	83	6.87847	1.82672	4.89939	ring_37_1_peak_1513
Pf3D7_07_v3	1279183	1280093	911	1279359	94	3.6563	1.45102	2.31397	ring_37_1_peak_1514
Pf3D7_07_v3	1286911	1287197	287	1286932	77	3.77542	1.52329	2.40831	ring_37_1_peak_1515
Pf3D7_07_v3	1299711	1299913	203	1299783	87	3.26705	1.43031	2.00686	ring_37_1_peak_1516
Pf3D7_07_v3	1300574	1300809	236	1300656	76	2.93702	1.42599	1.74697	ring_37_1_peak_1517
Pf3D7_07_v3	1306355	1308152	1798	1306652	97	8.28653	1.8682	6.05406	ring_37_1_peak_1518
Pf3D7_07_v3	1309886	1310350	465	1310306	72	3.44212	1.50411	2.14475	ring_37_1_peak_1519
Pf3D7_07_v3	1311514	1312000	487	1311701	90	7.05343	1.79849	5.04167	ring_37_1_peak_1520
Pf3D7_07_v3	1339435	1340070	636	1339581	102	12.9203	2.23107	9.97003	ring_37_1_peak_1521
Pf3D7_07_v3	1340377	1340688	312	1340455	74	3.0004	1.44079	1.79695	ring_37_1_peak_1522
Pf3D7_07_v3	1340897	1341434	538	1341411	94	6.62994	1.73592	4.69658	ring_37_1_peak_1523
Pf3D7_07_v3	1350495	1350691	197	1350558	73	4.28992	1.6029	2.816	ring_37_1_peak_1524
Pf3D7_07_v3	1354014	1354551	538	1354248	86	7.4826	1.86663	5.39187	ring_37_1_peak_1525
Pf3D7_07_v3	1359211	1359947	737	1359619	86	4.35774	1.55078	2.86934	ring_37_1_peak_1526
Pf3D7_07_v3	1360339	1361709	1371	1361530	99	6.3821	1.68867	4.49501	ring_37_1_peak_1527
Pf3D7_07_v3	1368285	1370103	1819	1369115	100	5.61571	1.61609	3.87543	ring_37_1_peak_1528
Pf3D7_07_v3	1378952	1380084	1133	1379670	97	9.00528	1.93188	6.64876	ring_37_1_peak_1529
Pf3D7_07_v3	1382660	1383210	551	1383063	96	5.01383	1.57659	3.39239	ring_37_1_peak_1530
Pf3D7_07_v3	1386223	1386535	313	1386311	73	2.91381	1.43328	1.72863	ring_37_1_peak_1531
Pf3D7_07_v3	1391141	1392046	906	1391601	94	11.5057	2.18227	8.75377	ring_37_1_peak_1532
Pf3D7_07_v3	1396719	1397359	641	1396962	93	8.03063	1.871	5.84276	ring_37_1_peak_1533
Pf3D7_07_v3	1399701	1400440	740	1400044	101	7.73009	1.79609	5.59524	ring_37_1_peak_1534
Pf3D7_07_v3	1402862	1403613	752	1403249	98	6.12256	1.67007	4.28481	ring_37_1_peak_1535
Pf3D7_07_v3	1410911	1411514	604	1411073	123	16.8028	2.34384	13.3993	ring_37_1_peak_1536
Pf3D7_07_v3	1414750	1415315	566	1415087	111	6.63079	1.65839	4.69724	ring_37_1_peak_1537
Pf3D7_07_v3	1417589	1419072	1484	1417965	114	11.3064	2.00571	8.58449	ring_37_1_peak_1538
Pf3D7_07_v3	1419752	1423741	3990	1423389	104	5.44879	1.58611	3.74061	ring_37_1_peak_1539
Pf3D7_07_v3	1424275	1425000	726	1424662	86	8.09787	1.92758	5.89801	ring_37_1_peak_1540
Pf3D7_07_v3	1425293	1426317	1025	1425991	100	10.1896	2.01359	7.6397	ring_37_1_peak_1541
Pf3D7_07_v3	1428315	1429349	1035	1428678	144	24.2087	2.65251	20.1503	ring_37_1_peak_1542
Pf3D7_07_v3	1429749	1432225	2477	1431117	113	12.1072	2.0739	9.26818	ring_37_1_peak_1543
Pf3D7_07_v3	1434237	1434717	481	1434530	98	7.35	1.7794	5.28311	ring_37_1_peak_1544
Pf3D7_07_v3	1435085	1438948	3864	1436836	136	23.0778	2.65976	19.0949	ring_37_1_peak_1545
Pf3D7_07_v3	1441789	1442322	534	1442284	65	3.63951	1.56323	2.30051	ring_37_1_peak_1546
Pf3D7_07_v3	1442543	1443130	588	1442619	71	7.25068	1.96635	5.20224	ring_37_1_peak_1547
Pf3D7_08_v3	3699	4061	363	3963	79	6.51352	1.81647	4.60223	ring_37_1_peak_1548
Pf3D7_08_v3	5768	6004	237	5821	74	6.84549	1.89207	4.87272	ring_37_1_peak_1549
Pf3D7_08_v3	7142	9571	2430	9176	109	9.22733	1.87483	6.83395	ring_37_1_peak_1550
Pf3D7_08_v3	9925	10980	1056	10260	106	8.06756	1.79766	5.8733	ring_37_1_peak_1551
Pf3D7_08_v3	11208	11416	209	11219	81	3.2192	1.44352	1.96894	ring_37_1_peak_1552
Pf3D7_08_v3	12440	12814	375	12567	109	7.97108	1.77463	5.79328	ring_37_1_peak_1553
Pf3D7_08_v3	13020	18887	5868	16055	208	34.8168	2.68629	30.0679	ring_37_1_peak_1554
Pf3D7_08_v3	21444	22270	827	21875	84	3.28346	1.44128	2.01986	ring_37_1_peak_1555
Pf3D7_08_v3	22807	23098	292	22913	70	2.72163	1.41854	1.5777	ring_37_1_peak_1556
Pf3D7_08_v3	23607	24641	1035	23996	110	5.99184	1.61029	4.17828	ring_37_1_peak_1557
Pf3D7_08_v3	25247	26390	1144	25913	110	11.4322	2.04281	8.69057	ring_37_1_peak_1558
Pf3D7_08_v3	27208	28636	1429	28000	114	9.83174	1.89344	7.33863	ring_37_1_peak_1559
Pf3D7_08_v3	29976	30933	958	30641	141	20.3533	2.4303	16.5858	ring_37_1_peak_1560
Pf3D7_08_v3	31803	33930	2128	33429	103	7.77609	1.78923	5.63302	ring_37_1_peak_1561
Pf3D7_08_v3	34247	37025	2779	35872	100	5.39113	1.59594	3.69476	ring_37_1_peak_1562
Pf3D7_08_v3	37727	38116	390	37778	76	4.57902	1.62099	3.04486	ring_37_1_peak_1563
Pf3D7_08_v3	38473	38937	465	38643	80	2.43214	1.3512	1.35173	ring_37_1_peak_1564
Pf3D7_08_v3	40867	48643	7777	41016	120	14.942	2.23331	11.7457	ring_37_1_peak_1565
Pf3D7_08_v3	49424	50782	1359	49797	102	11.866	2.14098	9.06224	ring_37_1_peak_1566
Pf3D7_08_v3	53151	53663	513	53617	58	4.576	1.73986	3.04268	ring_37_1_peak_1567
Pf3D7_08_v3	56352	57341	990	56735	106	13.2792	2.22412	10.2832	ring_37_1_peak_1568
Pf3D7_08_v3	84648	85202	555	85109	93	5.25116	1.61122	3.58217	ring_37_1_peak_1569
Pf3D7_08_v3	94515	94771	257	94638	92	6.14825	1.70126	4.3056	ring_37_1_peak_1570
Pf3D7_08_v3	96324	96588	265	96448	96	10.0421	2.03164	7.51528	ring_37_1_peak_1571
Pf3D7_08_v3	96986	97916	931	97237	106	10.4578	1.99278	7.86536	ring_37_1_peak_1572
Pf3D7_08_v3	98303	98933	631	98497	105	10.1391	1.97355	7.59671	ring_37_1_peak_1573
Pf3D7_08_v3	102055	102574	520	102217	94	5.08482	1.59118	3.44957	ring_37_1_peak_1574
Pf3D7_08_v3	114449	115011	563	114984	100	4.72724	1.53554	3.16331	ring_37_1_peak_1575
Pf3D7_08_v3	119578	120598	1021	120222	107	8.4527	1.82376	6.19177	ring_37_1_peak_1576
Pf3D7_08_v3	129224	129598	375	129595	67	3.99625	1.5991	2.58335	ring_37_1_peak_1577
Pf3D7_08_v3	130870	131650	781	131134	114	9.98172	1.90486	7.46542	ring_37_1_peak_1578
Pf3D7_08_v3	137980	138438	459	138221	114	9.20278	1.84548	6.81316	ring_37_1_peak_1579
Pf3D7_08_v3	138812	139240	429	138818	73	2.84876	1.4249	1.67795	ring_37_1_peak_1580
Pf3D7_08_v3	139850	140172	323	139942	58	2.74602	1.4712	1.59686	ring_37_1_peak_1581
Pf3D7_08_v3	146205	146763	559	146708	79	3.71712	1.50837	2.36223	ring_37_1_peak_1582
Pf3D7_08_v3	147233	149313	2081	148145	110	9.94882	1.92598	7.4375	ring_37_1_peak_1583
Pf3D7_08_v3	149535	150154	620	149587	87	5.53859	1.66719	3.81332	ring_37_1_peak_1584
Pf3D7_08_v3	153427	153904	478	153586	99	4.89854	1.55478	3.29987	ring_37_1_peak_1585
Pf3D7_08_v3	168214	168578	365	168430	105	7.55189	1.76019	5.44856	ring_37_1_peak_1586
Pf3D7_08_v3	168821	169055	235	168865	90	3.99533	1.49829	2.58277	ring_37_1_peak_1587
Pf3D7_08_v3	172499	173739	1241	173063	89	4.41747	1.54514	2.9168	ring_37_1_peak_1588
Pf3D7_08_v3	176744	177355	612	177020	75	3.26659	1.47029	2.00655	ring_37_1_peak_1589
Pf3D7_08_v3	182496	182942	447	182885	92	4.54616	1.54668	3.01928	ring_37_1_peak_1590
Pf3D7_08_v3	183970	184162	193	184016	76	5.76913	1.75561	3.99894	ring_37_1_peak_1591
Pf3D7_08_v3	184794	184995	202	184972	98	4.5704	1.5277	3.03851	ring_37_1_peak_1592
Pf3D7_08_v3	185280	185530	251	185406	90	5.99874	1.69721	4.18391	ring_37_1_peak_1593
Pf3D7_08_v3	188394	188995	602	188751	73	3.07449	1.45379	1.85549	ring_37_1_peak_1594
Pf3D7_08_v3	192559	193048	490	192797	107	9.34075	1.89566	6.92759	ring_37_1_peak_1595
Pf3D7_08_v3	201690	202447	758	201880	107	11.9799	2.10917	9.15914	ring_37_1_peak_1596
Pf3D7_08_v3	205341	206010	670	205547	93	4.54703	1.54306	3.01993	ring_37_1_peak_1597
Pf3D7_08_v3	212472	212775	304	212631	95	6.46786	1.71581	4.56508	ring_37_1_peak_1598
Pf3D7_08_v3	213113	213675	563	213649	94	4.54817	1.53953	3.02072	ring_37_1_peak_1599
Pf3D7_08_v3	214409	216027	1619	215315	105	7.6051	1.76461	5.49156	ring_37_1_peak_1600
Pf3D7_08_v3	219009	219479	471	219207	93	5.51062	1.63598	3.79048	ring_37_1_peak_1601
Pf3D7_08_v3	220004	220194	191	220193	74	2.69378	1.40156	1.55579	ring_37_1_peak_1602
Pf3D7_08_v3	227495	227857	363	227700	76	3.50131	1.4949	2.19146	ring_37_1_peak_1603
Pf3D7_08_v3	231469	232788	1320	232103	113	8.45145	1.79284	6.1908	ring_37_1_peak_1604
Pf3D7_08_v3	233543	234010	468	234007	84	3.6667	1.48405	2.32221	ring_37_1_peak_1605
Pf3D7_08_v3	240487	240744	258	240742	74	3.86629	1.54725	2.48014	ring_37_1_peak_1606
Pf3D7_08_v3	246193	246634	442	246573	88	3.95843	1.50137	2.55326	ring_37_1_peak_1607
Pf3D7_08_v3	247258	247803	546	247641	93	4.95229	1.58248	3.34287	ring_37_1_peak_1608
Pf3D7_08_v3	252912	253330	419	253082	97	5.50641	1.61839	3.78703	ring_37_1_peak_1609
Pf3D7_08_v3	258373	258857	485	258515	85	5.17958	1.64062	3.52481	ring_37_1_peak_1610
Pf3D7_08_v3	264369	264697	329	264490	92	4.13444	1.50563	2.69235	ring_37_1_peak_1611
Pf3D7_08_v3	265308	265570	263	265565	96	2.93267	1.37097	1.74354	ring_37_1_peak_1612
Pf3D7_08_v3	267863	268289	427	268142	79	7.42395	1.91409	5.34357	ring_37_1_peak_1613
Pf3D7_08_v3	269566	270164	599	269730	80	3.66393	1.49839	2.31991	ring_37_1_peak_1614
Pf3D7_08_v3	287259	288238	980	287776	119	14.293	2.19345	11.1725	ring_37_1_peak_1615
Pf3D7_08_v3	305537	306068	532	305832	90	3.65754	1.46319	2.31471	ring_37_1_peak_1616
Pf3D7_08_v3	306773	307006	234	306880	80	2.76173	1.39208	1.60924	ring_37_1_peak_1617
Pf3D7_08_v3	312823	313019	197	312832	92	4.25337	1.51757	2.78732	ring_37_1_peak_1618
Pf3D7_08_v3	314427	315516	1090	314913	102	8.54029	1.85942	6.26458	ring_37_1_peak_1619
Pf3D7_08_v3	316872	317825	954	317014	96	6.81581	1.74236	4.8485	ring_37_1_peak_1620
Pf3D7_08_v3	323081	323339	259	323332	76	4.30923	1.58992	2.83133	ring_37_1_peak_1621
Pf3D7_08_v3	337161	337432	272	337286	93	5.58368	1.64293	3.84962	ring_37_1_peak_1622
Pf3D7_08_v3	338488	339621	1134	338984	123	11.0612	1.9334	8.376	ring_37_1_peak_1623
Pf3D7_08_v3	340245	343016	2772	342483	130	16.0766	2.2352	12.7489	ring_37_1_peak_1624
Pf3D7_08_v3	346031	346906	876	346433	108	6.73276	1.67887	4.78115	ring_37_1_peak_1625
Pf3D7_08_v3	349305	349504	200	349504	75	2.90334	1.4251	1.72045	ring_37_1_peak_1626
Pf3D7_08_v3	358373	358573	201	358572	74	2.54957	1.38274	1.44306	ring_37_1_peak_1627
Pf3D7_08_v3	363240	363848	609	363395	92	4.57785	1.54981	3.04402	ring_37_1_peak_1628
Pf3D7_08_v3	364822	366371	1550	365847	121	11.8122	1.9987	9.01591	ring_37_1_peak_1629
Pf3D7_08_v3	369410	369616	207	369585	69	4.02946	1.59228	2.60953	ring_37_1_peak_1630
Pf3D7_08_v3	379195	379570	376	379197	75	2.60666	1.3872	1.48791	ring_37_1_peak_1631
Pf3D7_08_v3	392541	393095	555	392686	91	4.93988	1.58942	3.33294	ring_37_1_peak_1632
Pf3D7_08_v3	396627	396866	240	396761	97	8.85165	1.91827	6.52118	ring_37_1_peak_1633
Pf3D7_08_v3	397065	397442	378	397296	99	11.0306	2.09445	8.34981	ring_37_1_peak_1634
Pf3D7_08_v3	403245	403749	505	403709	93	7.88732	1.85779	5.72575	ring_37_1_peak_1635
Pf3D7_08_v3	406875	407292	418	407287	87	3.15342	1.41772	1.91722	ring_37_1_peak_1636
Pf3D7_08_v3	407760	408083	324	407823	93	7.88732	1.85779	5.72575	ring_37_1_peak_1637
Pf3D7_08_v3	416369	417642	1274	416677	135	15.8277	2.18248	12.5294	ring_37_1_peak_1638
Pf3D7_08_v3	430778	433556	2779	431309	132	14.1191	2.08955	11.0186	ring_37_1_peak_1639
Pf3D7_08_v3	433773	436390	2618	434334	119	11.9315	2.01992	9.11722	ring_37_1_peak_1640
Pf3D7_08_v3	437597	439054	1458	438490	139	22.5027	2.5898	18.5613	ring_37_1_peak_1641
Pf3D7_08_v3	440423	442199	1777	440949	97	4.24069	1.49962	2.77681	ring_37_1_peak_1642
Pf3D7_08_v3	442651	445839	3189	443930	130	18.6278	2.41088	15.0364	ring_37_1_peak_1643
Pf3D7_08_v3	446693	448043	1351	447499	122	11.1515	1.94543	8.4521	ring_37_1_peak_1644
Pf3D7_08_v3	454067	454805	739	454298	101	9.40096	1.93887	6.97775	ring_37_1_peak_1645
Pf3D7_08_v3	459267	460603	1337	459606	115	4.83089	1.49929	3.24611	ring_37_1_peak_1646
Pf3D7_08_v3	460968	464669	3702	464494	140	15.9281	2.15562	12.6169	ring_37_1_peak_1647
Pf3D7_08_v3	465287	466542	1256	465942	116	15.3338	2.29697	12.0929	ring_37_1_peak_1648
Pf3D7_08_v3	470620	470985	366	470686	83	2.81412	1.38998	1.65061	ring_37_1_peak_1649
Pf3D7_08_v3	476767	477449	683	477043	82	5.65346	1.70588	3.90617	ring_37_1_peak_1650
Pf3D7_08_v3	484727	485112	386	485055	71	3.49119	1.51463	2.18349	ring_37_1_peak_1651
Pf3D7_08_v3	490858	491161	304	491133	72	3.96693	1.56899	2.55994	ring_37_1_peak_1652
Pf3D7_08_v3	491490	491921	432	491608	81	4.62701	1.60141	3.08298	ring_37_1_peak_1653
Pf3D7_08_v3	493274	493721	448	493615	85	6.79438	1.80473	4.83092	ring_37_1_peak_1654
Pf3D7_08_v3	500488	501438	951	501011	97	7.57239	1.80475	5.46492	ring_37_1_peak_1655
Pf3D7_08_v3	508322	508541	220	508442	69	3.86954	1.57207	2.48248	ring_37_1_peak_1656
Pf3D7_08_v3	511093	511309	217	511152	71	4.08727	1.58883	2.65477	ring_37_1_peak_1657
Pf3D7_08_v3	525796	526113	318	525910	85	6.40339	1.76534	4.51264	ring_37_1_peak_1658
Pf3D7_08_v3	542996	544101	1106	543992	109	12.3177	2.12057	9.44925	ring_37_1_peak_1659
Pf3D7_08_v3	549662	550225	564	549822	99	8.0768	1.83748	5.88058	ring_37_1_peak_1660
Pf3D7_08_v3	557966	558252	287	558073	97	9.51671	1.97717	7.07454	ring_37_1_peak_1661
Pf3D7_08_v3	559150	559564	415	559310	72	4.54956	1.63945	3.02175	ring_37_1_peak_1662
Pf3D7_08_v3	568048	568245	198	568185	94	7.14548	1.7834	5.11681	ring_37_1_peak_1663
Pf3D7_08_v3	568947	570058	1112	569426	116	10.0579	1.8993	7.52809	ring_37_1_peak_1664
Pf3D7_08_v3	572039	572336	298	572109	80	2.51999	1.36223	1.41984	ring_37_1_peak_1665
Pf3D7_08_v3	576929	577526	598	577397	89	5.37263	1.64092	3.6799	ring_37_1_peak_1666
Pf3D7_08_v3	580968	581454	487	581289	90	8.60608	1.94615	6.31793	ring_37_1_peak_1667
Pf3D7_08_v3	583455	583806	352	583586	90	6.70129	1.76482	4.75549	ring_37_1_peak_1668
Pf3D7_08_v3	584074	586297	2224	584846	121	9.34821	1.8212	6.93397	ring_37_1_peak_1669
Pf3D7_08_v3	597211	597432	222	597327	66	4.72083	1.69845	3.15831	ring_37_1_peak_1670
Pf3D7_08_v3	605091	605358	268	605196	62	4.83988	1.74377	3.25325	ring_37_1_peak_1671
Pf3D7_08_v3	608850	609139	290	608957	83	4.75912	1.60619	3.18881	ring_37_1_peak_1672
Pf3D7_08_v3	618990	619469	480	619415	91	5.61726	1.65539	3.87671	ring_37_1_peak_1673
Pf3D7_08_v3	622633	623089	457	622633	93	2.38761	1.31727	1.31694	ring_37_1_peak_1674
Pf3D7_08_v3	634065	634648	584	634199	81	3.63875	1.49176	2.29991	ring_37_1_peak_1675
Pf3D7_08_v3	638150	638740	591	638511	91	9.07081	1.9823	6.70318	ring_37_1_peak_1676
Pf3D7_08_v3	640080	640419	340	640412	66	3.41836	1.52848	2.12584	ring_37_1_peak_1677
Pf3D7_08_v3	676629	677374	746	677077	120	11.0992	1.95318	8.40777	ring_37_1_peak_1678
Pf3D7_08_v3	687475	687833	359	687750	91	5.98189	1.69048	4.17102	ring_37_1_peak_1679
Pf3D7_08_v3	690974	692004	1031	691390	111	11.1203	2.01138	8.42618	ring_37_1_peak_1680
Pf3D7_08_v3	695413	696938	1526	696035	79	5.8069	1.74028	4.02952	ring_37_1_peak_1681
Pf3D7_08_v3	697291	697658	368	697298	58	4.576	1.73986	3.04268	ring_37_1_peak_1682
Pf3D7_08_v3	706102	706567	466	706245	64	3.50723	1.55069	2.19624	ring_37_1_peak_1683
Pf3D7_08_v3	713773	714086	314	713858	68	3.33885	1.50848	2.06286	ring_37_1_peak_1684
Pf3D7_08_v3	717444	717826	383	717740	85	3.68575	1.48265	2.33732	ring_37_1_peak_1685
Pf3D7_08_v3	718160	718594	435	718404	83	2.70134	1.37656	1.56165	ring_37_1_peak_1686
Pf3D7_08_v3	718861	719384	524	719128	90	5.34162	1.63322	3.65502	ring_37_1_peak_1687
Pf3D7_08_v3	723468	723759	292	723489	77	5.77247	1.74936	4.00145	ring_37_1_peak_1688
Pf3D7_08_v3	725958	726167	210	725976	71	3.83395	1.55753	2.45441	ring_37_1_peak_1689
Pf3D7_08_v3	731252	731744	493	731558	80	5.53816	1.7052	3.81302	ring_37_1_peak_1690
Pf3D7_08_v3	739301	739758	458	739518	80	5.85904	1.73963	4.07156	ring_37_1_peak_1691
Pf3D7_08_v3	743618	744977	1360	744523	98	11.0002	2.10024	8.3236	ring_37_1_peak_1692
Pf3D7_08_v3	762285	762979	695	762834	97	3.71629	1.44849	2.36159	ring_37_1_peak_1693
Pf3D7_08_v3	764032	764334	303	764136	84	3.23528	1.43582	1.98189	ring_37_1_peak_1694
Pf3D7_08_v3	764655	765282	628	764960	81	3.4398	1.46904	2.14282	ring_37_1_peak_1695
Pf3D7_08_v3	772746	773714	969	772963	101	7.42191	1.76961	5.34197	ring_37_1_peak_1696
Pf3D7_08_v3	774337	774694	358	774603	72	4.91505	1.68305	3.31304	ring_37_1_peak_1697
Pf3D7_08_v3	786294	786820	527	786549	127	13.8424	2.10328	10.7775	ring_37_1_peak_1698
Pf3D7_08_v3	787944	788135	192	787957	82	4.97064	1.63357	3.35766	ring_37_1_peak_1699
Pf3D7_08_v3	800893	802948	2056	802176	107	10.3037	1.97347	7.73647	ring_37_1_peak_1700
Pf3D7_08_v3	824776	825047	272	824938	78	2.86513	1.41069	1.69087	ring_37_1_peak_1701
Pf3D7_08_v3	861710	862149	440	861813	89	4.12485	1.51514	2.68495	ring_37_1_peak_1702
Pf3D7_08_v3	864541	864898	358	864763	80	6.76109	1.83571	4.80395	ring_37_1_peak_1703
Pf3D7_08_v3	871459	871767	309	871729	69	3.00827	1.46056	1.80313	ring_37_1_peak_1704
Pf3D7_08_v3	872125	873212	1088	872847	89	7.28462	1.82695	5.22951	ring_37_1_peak_1705
Pf3D7_08_v3	878420	879067	648	878929	85	5.60365	1.68415	3.86583	ring_37_1_peak_1706
Pf3D7_08_v3	879518	880110	593	879902	108	8.68248	1.83688	6.38106	ring_37_1_peak_1707
Pf3D7_08_v3	901388	901662	275	901561	86	5.60629	1.67915	3.86798	ring_37_1_peak_1708
Pf3D7_08_v3	902362	902611	250	902367	71	3.35842	1.49781	2.07834	ring_37_1_peak_1709
Pf3D7_08_v3	903701	904312	612	903952	99	6.96769	1.74041	4.97136	ring_37_1_peak_1710
Pf3D7_08_v3	904827	905051	225	904834	79	4.02135	1.54315	2.60302	ring_37_1_peak_1711
Pf3D7_08_v3	913007	913277	271	913144	72	4.26006	1.60461	2.79228	ring_37_1_peak_1712
Pf3D7_08_v3	926339	927687	1349	926977	100	4.62036	1.52569	3.07778	ring_37_1_peak_1713
Pf3D7_08_v3	932881	935666	2786	933617	125	13.4178	2.08707	10.4054	ring_37_1_peak_1714
Pf3D7_08_v3	937967	938549	583	938521	83	5.32729	1.66615	3.64356	ring_37_1_peak_1715
Pf3D7_08_v3	942314	942578	265	942328	82	2.8643	1.39873	1.69043	ring_37_1_peak_1716
Pf3D7_08_v3	957768	957974	207	957915	65	5.10406	1.75502	3.46506	ring_37_1_peak_1717
Pf3D7_08_v3	958626	958828	203	958714	66	2.79651	1.44368	1.63675	ring_37_1_peak_1718
Pf3D7_08_v3	969733	970201	469	969955	92	3.65648	1.45695	2.3141	ring_37_1_peak_1719
Pf3D7_08_v3	979246	979544	299	979369	70	3.11231	1.47025	1.88507	ring_37_1_peak_1720
Pf3D7_08_v3	997755	999332	1578	998023	108	5.94787	1.61397	4.14366	ring_37_1_peak_1721
Pf3D7_08_v3	1006115	1006871	757	1006306	96	8.0525	1.85365	5.86064	ring_37_1_peak_1722
Pf3D7_08_v3	1009159	1009864	706	1009553	102	9.08341	1.90535	6.71355	ring_37_1_peak_1723
Pf3D7_08_v3	1018241	1018861	621	1018722	112	9.95021	1.91408	7.43866	ring_37_1_peak_1724
Pf3D7_08_v3	1030916	1031212	297	1031169	69	3.41269	1.51357	2.12124	ring_37_1_peak_1725
Pf3D7_08_v3	1032304	1033163	860	1032621	103	6.3803	1.67058	4.49357	ring_37_1_peak_1726
Pf3D7_08_v3	1034605	1034862	258	1034728	77	4.09375	1.56029	2.66004	ring_37_1_peak_1727
Pf3D7_08_v3	1035235	1035425	191	1035239	60	3.02467	1.50316	1.81623	ring_37_1_peak_1728
Pf3D7_08_v3	1037271	1038325	1055	1037488	105	6.78416	1.69609	4.82276	ring_37_1_peak_1729
Pf3D7_08_v3	1040273	1041066	794	1040527	107	11.7358	2.08935	8.95051	ring_37_1_peak_1730
Pf3D7_08_v3	1048065	1048377	313	1048135	86	3.80491	1.49208	2.43162	ring_37_1_peak_1731
Pf3D7_08_v3	1050050	1051465	1416	1051016	91	6.30314	1.7212	4.43062	ring_37_1_peak_1732
Pf3D7_08_v3	1052799	1053936	1138	1053683	88	5.0896	1.61731	3.45338	ring_37_1_peak_1733
Pf3D7_08_v3	1055553	1055939	387	1055694	82	7.72777	1.92167	5.59344	ring_37_1_peak_1734
Pf3D7_08_v3	1059292	1059602	311	1059400	85	4.53189	1.57321	3.00773	ring_37_1_peak_1735
Pf3D7_08_v3	1062341	1062586	246	1062463	74	4.32112	1.6014	2.84037	ring_37_1_peak_1736
Pf3D7_08_v3	1063146	1063882	737	1063531	79	3.61597	1.49669	2.28193	ring_37_1_peak_1737
Pf3D7_08_v3	1075886	1076083	198	1075935	57	3.85448	1.64308	2.47055	ring_37_1_peak_1738
Pf3D7_08_v3	1089776	1090306	531	1090014	83	2.46551	1.348	1.37778	ring_37_1_peak_1739
Pf3D7_08_v3	1099240	1099953	714	1099888	66	2.5101	1.4033	1.41199	ring_37_1_peak_1740
Pf3D7_08_v3	1111729	1112034	306	1112031	67	3.65457	1.55471	2.31251	ring_37_1_peak_1741
Pf3D7_08_v3	1114350	1114648	299	1114600	77	3.80637	1.52691	2.43284	ring_37_1_peak_1742
Pf3D7_08_v3	1123205	1123605	401	1123475	99	7.57261	1.79346	5.46495	ring_37_1_peak_1743
Pf3D7_08_v3	1123853	1124048	196	1123919	89	4.54527	1.55814	3.01871	ring_37_1_peak_1744
Pf3D7_08_v3	1126886	1127373	488	1127113	82	3.13847	1.43093	1.90532	ring_37_1_peak_1745
Pf3D7_08_v3	1133341	1133933	593	1133405	93	6.62508	1.74082	4.69263	ring_37_1_peak_1746
Pf3D7_08_v3	1134185	1134922	738	1134360	99	10.0981	2.01322	7.56197	ring_37_1_peak_1747
Pf3D7_08_v3	1136403	1137456	1054	1137155	95	6.34086	1.70415	4.46138	ring_37_1_peak_1748
Pf3D7_08_v3	1143085	1143352	268	1143243	75	9.53496	2.18685	7.08992	ring_37_1_peak_1749
Pf3D7_08_v3	1146918	1147440	523	1147070	97	5.40132	1.60872	3.7031	ring_37_1_peak_1750
Pf3D7_08_v3	1153251	1153473	223	1153302	89	2.87287	1.38105	1.69708	ring_37_1_peak_1751
Pf3D7_08_v3	1153794	1154501	708	1154198	92	7.51077	1.82924	5.41461	ring_37_1_peak_1752
Pf3D7_08_v3	1155705	1155972	268	1155913	88	5.99873	1.70774	4.18391	ring_37_1_peak_1753
Pf3D7_08_v3	1160261	1160885	625	1160700	96	4.65979	1.54309	3.10919	ring_37_1_peak_1754
Pf3D7_08_v3	1166734	1167128	395	1167011	72	5.34589	1.73401	3.65862	ring_37_1_peak_1755
Pf3D7_08_v3	1169223	1170367	1145	1169483	125	12.0428	1.99097	9.21329	ring_37_1_peak_1756
Pf3D7_08_v3	1173557	1173832	276	1173636	75	2.98129	1.4349	1.7817	ring_37_1_peak_1757
Pf3D7_08_v3	1174865	1175092	228	1174977	73	3.50851	1.5081	2.19731	ring_37_1_peak_1758
Pf3D7_08_v3	1181867	1182196	330	1182093	92	4.8706	1.57855	3.27729	ring_37_1_peak_1759
Pf3D7_08_v3	1190539	1190835	297	1190749	92	7.5342	1.83143	5.43382	ring_37_1_peak_1760
Pf3D7_08_v3	1191507	1192371	865	1192054	95	4.61179	1.54208	3.07078	ring_37_1_peak_1761
Pf3D7_08_v3	1195369	1196014	646	1195903	92	8.39277	1.91141	6.1422	ring_37_1_peak_1762
Pf3D7_08_v3	1205169	1205544	376	1205314	82	5.51321	1.69111	3.79248	ring_37_1_peak_1763
Pf3D7_08_v3	1206955	1207977	1023	1207485	88	5.43556	1.65194	3.72988	ring_37_1_peak_1764
Pf3D7_08_v3	1213260	1213678	419	1213368	90	8.44956	1.9313	6.18929	ring_37_1_peak_1765
Pf3D7_08_v3	1216394	1216842	449	1216545	83	8.22055	1.96415	6.00042	ring_37_1_peak_1766
Pf3D7_08_v3	1224176	1224965	790	1224670	85	6.91319	1.81668	4.92708	ring_37_1_peak_1767
Pf3D7_08_v3	1229884	1230288	405	1229983	86	6.04708	1.72358	4.22313	ring_37_1_peak_1768
Pf3D7_08_v3	1233489	1233700	212	1233677	71	2.62967	1.40279	1.50597	ring_37_1_peak_1769
Pf3D7_08_v3	1238625	1239122	498	1238964	70	2.89187	1.44126	1.71202	ring_37_1_peak_1770
Pf3D7_08_v3	1249134	1249761	628	1249240	82	3.13847	1.43093	1.90532	ring_37_1_peak_1771
Pf3D7_08_v3	1254748	1255062	315	1254922	83	2.9706	1.40837	1.77337	ring_37_1_peak_1772
Pf3D7_08_v3	1257967	1258702	736	1258483	98	8.89404	1.91524	6.55651	ring_37_1_peak_1773
Pf3D7_08_v3	1273294	1273709	416	1273657	83	4.47842	1.57621	2.96535	ring_37_1_peak_1774
Pf3D7_08_v3	1274357	1274794	438	1274524	84	5.92409	1.7225	4.12433	ring_37_1_peak_1775
Pf3D7_08_v3	1275127	1275392	266	1275215	73	3.58165	1.51712	2.25461	ring_37_1_peak_1776
Pf3D7_08_v3	1275857	1276383	527	1276076	112	11.3187	2.02002	8.59469	ring_37_1_peak_1777
Pf3D7_08_v3	1282038	1282751	714	1282495	87	5.16668	1.62971	3.51461	ring_37_1_peak_1778
Pf3D7_08_v3	1285775	1286468	694	1286200	97	8.22877	1.86307	6.00719	ring_37_1_peak_1779
Pf3D7_08_v3	1288838	1289125	288	1288846	72	3.98268	1.57091	2.57245	ring_37_1_peak_1780
Pf3D7_08_v3	1290646	1291133	488	1290846	96	6.00793	1.6688	4.1915	ring_37_1_peak_1781
Pf3D7_08_v3	1296818	1297015	198	1296874	59	2.74993	1.46705	1.59992	ring_37_1_peak_1782
Pf3D7_08_v3	1297355	1297635	281	1297528	75	2.67861	1.39648	1.54451	ring_37_1_peak_1783
Pf3D7_08_v3	1310702	1312035	1334	1311404	129	14.8337	2.15766	11.6495	ring_37_1_peak_1784
Pf3D7_08_v3	1313879	1315146	1268	1314273	96	4.25143	1.50388	2.78562	ring_37_1_peak_1785
Pf3D7_08_v3	1321850	1322249	400	1322228	73	5.06289	1.69425	3.4318	ring_37_1_peak_1786
Pf3D7_08_v3	1335433	1336134	702	1335680	86	5.60044	1.67855	3.86325	ring_37_1_peak_1787
Pf3D7_08_v3	1344626	1345181	556	1344958	89	4.59392	1.56306	3.05673	ring_37_1_peak_1788
Pf3D7_08_v3	1362626	1363300	675	1362966	80	5.05984	1.6535	3.42924	ring_37_1_peak_1789
Pf3D7_08_v3	1365963	1367281	1319	1366291	107	6.72359	1.68234	4.77359	ring_37_1_peak_1790
Pf3D7_08_v3	1371931	1372447	517	1372020	84	5.45229	1.67389	3.74336	ring_37_1_peak_1791
Pf3D7_08_v3	1383413	1384142	730	1383867	89	7.76483	1.87312	5.62378	ring_37_1_peak_1792
Pf3D7_08_v3	1386914	1387653	740	1387171	95	4.14588	1.49683	2.70144	ring_37_1_peak_1793
Pf3D7_08_v3	1399784	1400218	435	1399929	97	6.38538	1.69842	4.49772	ring_37_1_peak_1794
Pf3D7_08_v3	1402718	1402956	239	1402844	92	5.75944	1.6643	3.99105	ring_37_1_peak_1795
Pf3D7_08_v3	1408733	1409275	543	1409108	92	2.91433	1.3783	1.72906	ring_37_1_peak_1796
Pf3D7_08_v3	1411395	1411891	497	1411685	81	5.91118	1.739	4.11401	ring_37_1_peak_1797
Pf3D7_08_v3	1414682	1415202	521	1415017	115	10.5872	1.9449	7.97519	ring_37_1_peak_1798
Pf3D7_08_v3	1417768	1418480	713	1418135	90	6.94116	1.78777	4.94974	ring_37_1_peak_1799
Pf3D7_08_v3	1421206	1421838	633	1421210	75	3.51228	1.50024	2.20015	ring_37_1_peak_1800
Pf3D7_08_v3	1427543	1427877	335	1427656	82	7.19554	1.86658	5.15771	ring_37_1_peak_1801
Pf3D7_08_v3	1429196	1430280	1085	1429431	122	14.0382	2.15207	10.9477	ring_37_1_peak_1802
Pf3D7_08_v3	1435870	1437227	1358	1436099	106	9.14976	1.88615	6.76874	ring_37_1_peak_1803
Pf3D7_08_v3	1437991	1438431	441	1438248	79	3.78022	1.51563	2.41219	ring_37_1_peak_1804
Pf3D7_08_v3	1439533	1441236	1704	1440634	110	6.75179	1.67215	4.79651	ring_37_1_peak_1805
Pf3D7_08_v3	1441572	1443437	1866	1443103	123	18.6693	2.48074	15.0738	ring_37_1_peak_1806
Pf3D7_08_v3	1445870	1457853	11984	1446194	139	18.7782	2.3449	15.1712	ring_37_1_peak_1807
Pf3D7_08_v3	1458071	1464269	6199	1462643	116	13.1134	2.12848	10.1395	ring_37_1_peak_1808
Pf3D7_08_v3	1464650	1465043	394	1464829	76	6.47481	1.83432	4.57072	ring_37_1_peak_1809
Pf3D7_09_v3	1019	1393	375	1248	123	2.71205	1.30145	1.57018	ring_37_1_peak_1810
Pf3D7_09_v3	1623	2958	1336	2650	131	9.39784	1.78012	6.97523	ring_37_1_peak_1811
Pf3D7_09_v3	5923	6273	351	6226	131	9.78855	1.8064	7.30207	ring_37_1_peak_1812
Pf3D7_09_v3	6638	17538	10901	8205	213	23.3937	2.15673	19.388	ring_37_1_peak_1813
Pf3D7_09_v3	18446	18986	541	18676	161	16.5252	2.07043	13.1496	ring_37_1_peak_1814
Pf3D7_09_v3	20004	21687	1684	20332	195	12.4377	1.73911	9.55344	ring_37_1_peak_1815
Pf3D7_09_v3	21920	23449	1530	22830	190	11.0731	1.68747	8.38574	ring_37_1_peak_1816
Pf3D7_09_v3	24203	25276	1074	24930	98	8.90906	1.91656	6.56907	ring_37_1_peak_1817
Pf3D7_09_v3	26760	27776	1017	27300	103	12.2456	2.16449	9.38754	ring_37_1_peak_1818
Pf3D7_09_v3	30049	30744	696	30365	95	7.16903	1.77986	5.13601	ring_37_1_peak_1819
Pf3D7_09_v3	43068	43552	485	43271	94	9.15768	1.96724	6.77541	ring_37_1_peak_1820
Pf3D7_09_v3	46035	46921	887	46158	101	12.7282	2.22403	9.8055	ring_37_1_peak_1821
Pf3D7_09_v3	49609	50576	968	50021	93	7.88732	1.85779	5.72575	ring_37_1_peak_1822
Pf3D7_09_v3	53154	53414	261	53256	97	15.6172	2.52838	12.3443	ring_37_1_peak_1823
Pf3D7_09_v3	55185	55752	568	55514	95	7.80722	1.83778	5.65896	ring_37_1_peak_1824
Pf3D7_09_v3	67669	68466	798	68038	116	17.9331	2.49818	14.4125	ring_37_1_peak_1825
Pf3D7_09_v3	71182	71604	423	71295	102	8.42063	1.84928	6.16535	ring_37_1_peak_1826
Pf3D7_09_v3	74788	75507	720	75238	99	6.72047	1.71862	4.77106	ring_37_1_peak_1827
Pf3D7_09_v3	78279	78539	261	78510	89	5.20931	1.62473	3.54868	ring_37_1_peak_1828
Pf3D7_09_v3	89621	90892	1272	90204	90	10.1637	2.09429	7.61754	ring_37_1_peak_1829
Pf3D7_09_v3	98520	98740	221	98634	62	3.42527	1.55013	2.13136	ring_37_1_peak_1830
Pf3D7_09_v3	102950	103536	587	103213	94	7.80298	1.84364	5.65537	ring_37_1_peak_1831
Pf3D7_09_v3	106800	107001	202	106841	81	4.42136	1.57894	2.91974	ring_37_1_peak_1832
Pf3D7_09_v3	109618	110911	1294	109989	107	14.8293	2.34287	11.6456	ring_37_1_peak_1833
Pf3D7_09_v3	113851	114277	427	114169	87	6.32416	1.74549	4.44762	ring_37_1_peak_1834
Pf3D7_09_v3	114803	115008	206	114816	63	3.90718	1.61082	2.51231	ring_37_1_peak_1835
Pf3D7_09_v3	119562	120218	657	119570	72	3.84998	1.55467	2.46713	ring_37_1_peak_1836
Pf3D7_09_v3	121774	123260	1487	122014	107	13.6052	2.24184	10.5684	ring_37_1_peak_1837
Pf3D7_09_v3	130418	130662	245	130549	63	3.24921	1.52023	1.99281	ring_37_1_peak_1838
Pf3D7_09_v3	146429	146620	192	146610	81	5.62962	1.70914	3.88673	ring_37_1_peak_1839
Pf3D7_09_v3	147528	147867	340	147706	71	3.88362	1.56369	2.49374	ring_37_1_peak_1840
Pf3D7_09_v3	148391	149636	1246	149231	97	9.85552	2.00719	7.35852	ring_37_1_peak_1841
Pf3D7_09_v3	150019	150496	478	150323	87	5.99188	1.71249	4.17828	ring_37_1_peak_1842
Pf3D7_09_v3	153437	153757	321	153487	76	4.93113	1.66118	3.32609	ring_37_1_peak_1843
Pf3D7_09_v3	155575	156164	590	155694	104	6.9759	1.71678	4.9782	ring_37_1_peak_1844
Pf3D7_09_v3	157099	157388	290	157201	65	2.97169	1.47221	1.7742	ring_37_1_peak_1845
Pf3D7_09_v3	176401	177368	968	176860	101	8.15563	1.83256	5.94668	ring_37_1_peak_1846
Pf3D7_09_v3	179537	181116	1580	180517	92	5.21241	1.61177	3.55109	ring_37_1_peak_1847
Pf3D7_09_v3	183413	183931	519	183705	83	6.902	1.82913	4.91865	ring_37_1_peak_1848
Pf3D7_09_v3	186102	186310	209	186259	74	6.68109	1.87337	4.7389	ring_37_1_peak_1849
Pf3D7_09_v3	187491	187683	193	187496	65	4.72666	1.70623	3.16286	ring_37_1_peak_1850
Pf3D7_09_v3	187884	188425	542	188194	87	7.26451	1.8382	5.21324	ring_37_1_peak_1851
Pf3D7_09_v3	192461	192833	373	192464	85	3.47725	1.45974	2.17245	ring_37_1_peak_1852
Pf3D7_09_v3	193032	193598	567	193342	89	6.32003	1.73372	4.44435	ring_37_1_peak_1853
Pf3D7_09_v3	194007	194816	810	194417	97	8.84182	1.9174	6.51307	ring_37_1_peak_1854
Pf3D7_09_v3	199018	199725	708	199192	105	13.9925	2.29304	10.9078	ring_37_1_peak_1855
Pf3D7_09_v3	202767	203717	951	203123	101	5.57665	1.60865	3.84425	ring_37_1_peak_1856
Pf3D7_09_v3	205192	205460	269	205224	70	4.14325	1.60108	2.6994	ring_37_1_peak_1857
Pf3D7_09_v3	208280	208559	280	208531	62	2.88423	1.47311	1.70604	ring_37_1_peak_1858
Pf3D7_09_v3	222580	222837	258	222836	75	2.80179	1.41224	1.64091	ring_37_1_peak_1859
Pf3D7_09_v3	226850	228051	1202	227091	90	3.76766	1.4747	2.40235	ring_37_1_peak_1860
Pf3D7_09_v3	230044	230239	196	230233	74	5.46121	1.73401	3.75064	ring_37_1_peak_1861
Pf3D7_09_v3	238331	238807	477	238457	84	6.22726	1.75355	4.36996	ring_37_1_peak_1862
Pf3D7_09_v3	240562	242581	2020	241669	142	18.0023	2.27267	14.4743	ring_37_1_peak_1863
Pf3D7_09_v3	245320	246650	1331	246441	95	9.30665	1.97326	6.89913	ring_37_1_peak_1864
Pf3D7_09_v3	247736	248055	320	247947	60	4.26567	1.68032	2.79694	ring_37_1_peak_1865
Pf3D7_09_v3	251708	252037	330	251715	86	6.29885	1.74882	4.42703	ring_37_1_peak_1866
Pf3D7_09_v3	252399	252893	495	252689	89	8.19897	1.91479	5.98257	ring_37_1_peak_1867
Pf3D7_09_v3	253205	253620	416	253289	84	5.56927	1.68598	3.83803	ring_37_1_peak_1868
Pf3D7_09_v3	255048	255286	239	255050	77	4.04531	1.55469	2.6221	ring_37_1_peak_1869
Pf3D7_09_v3	255587	256557	971	255927	91	5.96225	1.6886	4.15529	ring_37_1_peak_1870
Pf3D7_09_v3	257945	259026	1082	258575	101	9.74723	1.9684	7.26752	ring_37_1_peak_1871
Pf3D7_09_v3	260219	261755	1537	261284	99	9.17314	1.93284	6.78846	ring_37_1_peak_1872
Pf3D7_09_v3	273091	273716	626	273242	88	9.2444	2.02361	6.84829	ring_37_1_peak_1873
Pf3D7_09_v3	280432	280795	364	280770	82	2.40104	1.34242	1.32721	ring_37_1_peak_1874
Pf3D7_09_v3	295181	295478	298	295322	78	3.5974	1.49841	2.26709	ring_37_1_peak_1875
Pf3D7_09_v3	295717	296443	727	295933	122	12.1831	2.0191	9.33389	ring_37_1_peak_1876
Pf3D7_09_v3	301212	301546	335	301428	80	5.89116	1.74307	4.09765	ring_37_1_peak_1877
Pf3D7_09_v3	312514	312976	463	312962	86	4.1327	1.52706	2.6909	ring_37_1_peak_1878
Pf3D7_09_v3	314719	315034	316	314981	75	6.79854	1.87841	4.83439	ring_37_1_peak_1879
Pf3D7_09_v3	319017	319582	566	319325	90	6.25605	1.72205	4.39342	ring_37_1_peak_1880
Pf3D7_09_v3	321586	322023	438	321827	88	2.65003	1.35812	1.52203	ring_37_1_peak_1881
Pf3D7_09_v3	336113	336623	511	336275	87	2.55282	1.34911	1.44562	ring_37_1_peak_1882
Pf3D7_09_v3	338464	338718	255	338580	76	3.78903	1.52914	2.41911	ring_37_1_peak_1883
Pf3D7_09_v3	339145	339950	806	339654	101	12.7203	2.22334	9.79878	ring_37_1_peak_1884
Pf3D7_09_v3	348501	348816	316	348642	91	4.7396	1.56966	3.17323	ring_37_1_peak_1885
Pf3D7_09_v3	350239	350459	221	350455	60	2.8017	1.47017	1.6409	ring_37_1_peak_1886
Pf3D7_09_v3	353207	353402	196	353231	87	6.89151	1.80151	4.91018	ring_37_1_peak_1887
Pf3D7_09_v3	364040	364704	665	364145	78	4.41169	1.59189	2.91227	ring_37_1_peak_1888
Pf3D7_09_v3	378974	379314	341	379079	87	2.44772	1.33667	1.36378	ring_37_1_peak_1889
Pf3D7_09_v3	380938	381176	239	381109	75	5.27993	1.70682	3.60535	ring_37_1_peak_1890
Pf3D7_09_v3	391470	391875	406	391783	82	5.94718	1.7367	4.14311	ring_37_1_peak_1891
Pf3D7_09_v3	392106	392647	542	392213	90	7.33348	1.8252	5.26939	ring_37_1_peak_1892
Pf3D7_09_v3	393618	394204	587	393745	91	9.57808	2.03002	7.12588	ring_37_1_peak_1893
Pf3D7_09_v3	399591	400070	480	399893	94	6.0081	1.67821	4.19155	ring_37_1_peak_1894
Pf3D7_09_v3	416814	417534	721	417213	101	7.08177	1.74028	5.06445	ring_37_1_peak_1895
Pf3D7_09_v3	425039	425783	745	425174	78	3.29769	1.46303	2.03099	ring_37_1_peak_1896
Pf3D7_09_v3	433401	433657	257	433593	75	5.5294	1.73521	3.80572	ring_37_1_peak_1897
Pf3D7_09_v3	442671	443396	726	442930	93	6.61603	1.73998	4.68513	ring_37_1_peak_1898
Pf3D7_09_v3	449019	449369	351	449261	63	2.99104	1.48386	1.78953	ring_37_1_peak_1899
Pf3D7_09_v3	450509	450861	353	450618	72	3.3382	1.49105	2.06253	ring_37_1_peak_1900
Pf3D7_09_v3	451217	451860	644	451731	95	12.7164	2.28364	9.79531	ring_37_1_peak_1901
Pf3D7_09_v3	452449	452768	320	452620	83	5.42369	1.67624	3.72037	ring_37_1_peak_1902
Pf3D7_09_v3	457265	457515	251	457397	79	6.99338	1.86797	4.9924	ring_37_1_peak_1903
Pf3D7_09_v3	460019	460222	204	460037	77	3.47635	1.48801	2.17192	ring_37_1_peak_1904
Pf3D7_09_v3	460587	460878	292	460621	84	4.80764	1.60666	3.22738	ring_37_1_peak_1905
Pf3D7_09_v3	469936	470209	274	470071	71	4.13946	1.59524	2.6966	ring_37_1_peak_1906
Pf3D7_09_v3	477929	478525	597	478446	87	5.44372	1.65766	3.73646	ring_37_1_peak_1907
Pf3D7_09_v3	478838	479525	688	479134	107	11.9335	2.10541	9.11902	ring_37_1_peak_1908
Pf3D7_09_v3	486211	486661	451	486633	86	6.97246	1.81599	4.97538	ring_37_1_peak_1909
Pf3D7_09_v3	492274	492827	554	492570	91	3.4518	1.43855	2.15231	ring_37_1_peak_1910
Pf3D7_09_v3	494767	495222	456	495174	98	5.09367	1.57643	3.4567	ring_37_1_peak_1911
Pf3D7_09_v3	496252	496581	330	496514	80	3.32358	1.45906	2.05144	ring_37_1_peak_1912
Pf3D7_09_v3	512257	512744	488	512437	79	4.19105	1.56235	2.73744	ring_37_1_peak_1913
Pf3D7_09_v3	516270	516699	430	516625	85	3.85919	1.50151	2.47421	ring_37_1_peak_1914
Pf3D7_09_v3	518076	518490	415	518337	100	8.16769	1.83944	5.95641	ring_37_1_peak_1915
Pf3D7_09_v3	520299	520587	289	520360	62	3.26327	1.52731	2.00392	ring_37_1_peak_1916
Pf3D7_09_v3	523993	524240	248	524042	63	4.36884	1.6731	2.87834	ring_37_1_peak_1917
Pf3D7_09_v3	530872	531130	259	531072	57	3.40249	1.57601	2.11331	ring_37_1_peak_1918
Pf3D7_09_v3	533585	533989	405	533786	84	5.07619	1.6348	3.44264	ring_37_1_peak_1919
Pf3D7_09_v3	534592	534933	342	534797	72	3.22238	1.4764	1.9716	ring_37_1_peak_1920
Pf3D7_09_v3	538356	539088	733	538469	90	6.17434	1.71417	4.3269	ring_37_1_peak_1921
Pf3D7_09_v3	567229	567705	477	567463	83	8.19334	1.96136	5.97779	ring_37_1_peak_1922
Pf3D7_09_v3	589561	590481	921	590339	81	6.87934	1.84095	4.90006	ring_37_1_peak_1923
Pf3D7_09_v3	598265	598642	378	598489	78	4.06092	1.55202	2.63399	ring_37_1_peak_1924
Pf3D7_09_v3	598941	599229	289	599228	75	2.85222	1.41864	1.68069	ring_37_1_peak_1925
Pf3D7_09_v3	599781	600349	569	600036	86	3.03382	1.40711	1.82343	ring_37_1_peak_1926
Pf3D7_09_v3	601059	601472	414	601138	123	13.2945	2.0918	10.2968	ring_37_1_peak_1927
Pf3D7_09_v3	608918	609154	237	609030	72	4.34801	1.61523	2.86189	ring_37_1_peak_1928
Pf3D7_09_v3	609704	609910	207	609812	70	5.50467	1.7671	3.78569	ring_37_1_peak_1929
Pf3D7_09_v3	614330	615040	711	614755	90	5.62564	1.66099	3.88358	ring_37_1_peak_1930
Pf3D7_09_v3	625114	625458	345	625322	76	2.72428	1.39925	1.57975	ring_37_1_peak_1931
Pf3D7_09_v3	630878	631100	223	630897	81	4.98618	1.6403	3.37008	ring_37_1_peak_1932
Pf3D7_09_v3	631737	632304	568	632076	91	6.18112	1.70955	4.33227	ring_37_1_peak_1933
Pf3D7_09_v3	637076	637806	731	637744	83	6.62397	1.80057	4.69186	ring_37_1_peak_1934
Pf3D7_09_v3	639837	640085	249	639962	71	4.61406	1.65305	3.07251	ring_37_1_peak_1935
Pf3D7_09_v3	650702	652426	1725	651521	102	6.30671	1.66857	4.43357	ring_37_1_peak_1936
Pf3D7_09_v3	652797	654219	1423	654100	103	10.1257	1.98631	7.58537	ring_37_1_peak_1937
Pf3D7_09_v3	668723	669530	808	669134	112	7.11553	1.69298	5.09241	ring_37_1_peak_1938
Pf3D7_09_v3	708737	708955	219	708938	76	3.21671	1.46047	1.96696	ring_37_1_peak_1939
Pf3D7_09_v3	718763	719227	465	718971	78	2.49869	1.36483	1.40302	ring_37_1_peak_1940
Pf3D7_09_v3	721012	721531	520	721523	65	2.89259	1.46118	1.71263	ring_37_1_peak_1941
Pf3D7_09_v3	723965	724410	446	724281	70	4.48974	1.64384	2.97417	ring_37_1_peak_1942
Pf3D7_09_v3	729979	731318	1340	731035	117	15.9686	2.33629	12.653	ring_37_1_peak_1943
Pf3D7_09_v3	738429	738852	424	738574	88	4.54559	1.56217	3.01883	ring_37_1_peak_1944
Pf3D7_09_v3	742716	743471	756	743323	84	3.1414	1.42514	1.90775	ring_37_1_peak_1945
Pf3D7_09_v3	755022	755339	318	755065	74	3.91491	1.55308	2.51874	ring_37_1_peak_1946
Pf3D7_09_v3	757421	757811	391	757424	87	4.30528	1.54133	2.82825	ring_37_1_peak_1947
Pf3D7_09_v3	758584	759251	668	759221	90	7.3558	1.82733	5.28784	ring_37_1_peak_1948
Pf3D7_09_v3	766169	766528	360	766389	104	10.8963	2.04332	8.23549	ring_37_1_peak_1949
Pf3D7_09_v3	777636	777872	237	777865	79	2.75225	1.3938	1.6017	ring_37_1_peak_1950
Pf3D7_09_v3	778613	779633	1021	779134	105	8.89085	1.87087	6.5539	ring_37_1_peak_1951
Pf3D7_09_v3	787635	788172	538	787933	67	4.76221	1.69685	3.19134	ring_37_1_peak_1952
Pf3D7_09_v3	789872	790071	200	790071	72	2.6634	1.404	1.53244	ring_37_1_peak_1953
Pf3D7_09_v3	795705	796430	726	796220	106	8.54799	1.837	6.2707	ring_37_1_peak_1954
Pf3D7_09_v3	801728	801957	230	801728	71	2.70462	1.41281	1.56427	ring_37_1_peak_1955
Pf3D7_09_v3	809748	810796	1049	810264	102	10.5387	2.02836	7.93442	ring_37_1_peak_1956
Pf3D7_09_v3	811040	811530	491	811234	88	3.17426	1.4172	1.93373	ring_37_1_peak_1957
Pf3D7_09_v3	813603	813847	245	813710	78	5.59794	1.72374	3.86116	ring_37_1_peak_1958
Pf3D7_09_v3	818056	818798	743	818611	122	17.3188	2.39077	13.8647	ring_37_1_peak_1959
Pf3D7_09_v3	822757	823078	322	823071	84	4.55022	1.57947	3.02226	ring_37_1_peak_1960
Pf3D7_09_v3	823671	824149	479	823715	95	5.89903	1.66337	4.10403	ring_37_1_peak_1961
Pf3D7_09_v3	828073	828707	635	828174	98	7.30618	1.77553	5.24712	ring_37_1_peak_1962
Pf3D7_09_v3	834568	835012	445	835007	72	3.64166	1.52897	2.3023	ring_37_1_peak_1963
Pf3D7_09_v3	836519	836907	389	836787	89	7.56026	1.85347	5.45456	ring_37_1_peak_1964
Pf3D7_09_v3	846041	846340	300	846179	69	5.20275	1.7377	3.54351	ring_37_1_peak_1965
Pf3D7_09_v3	852731	853518	788	853089	125	11.5056	1.95349	8.75374	ring_37_1_peak_1966
Pf3D7_09_v3	864712	864998	287	864712	70	2.38063	1.37195	1.31115	ring_37_1_peak_1967
Pf3D7_09_v3	869822	870126	305	869824	70	3.07004	1.46473	1.85195	ring_37_1_peak_1968
Pf3D7_09_v3	872854	873422	569	872961	70	5.29458	1.74176	3.61708	ring_37_1_peak_1969
Pf3D7_09_v3	874646	874946	301	874817	67	2.8035	1.44073	1.64213	ring_37_1_peak_1970
Pf3D7_09_v3	875863	876134	272	875976	73	3.88244	1.55386	2.49291	ring_37_1_peak_1971
Pf3D7_09_v3	882844	883148	305	882973	74	3.06745	1.44924	1.85001	ring_37_1_peak_1972
[truncated: 2,228 more rows]

## Sheet: ring_37_2_peaks
# This file is generated by MACS version 3.0.3
# Command line: callpeak -f BAMPE -t ring_37_2_final.bam -c gDNA_final.bam -g 23332839 -n ring_37_2 -B
# ARGUMENTS LIST:
# name = ring_37_2
# format = BAMPE
# ChIP-seq file = ['ring_37_2_final.bam']
# control file = ['gDNA_final.bam']
# effective genome size = 2.33e+07
# band width = 300
# model fold = [5, 50]
# qvalue cutoff = 5.00e-02
# The maximum gap between significant sites is assigned as the read length/tag size.
# The minimum length of peaks is assigned as the predicted fragment length "d".
# Larger dataset will be scaled towards smaller dataset.
# Range for calculating regional lambda is: 1000 bps and 10000 bps
# Broad region calling is off
# Paired-End mode is on
# fragment size is determined as 211 bps
# total fragments in treatment: 7687121
# fragments after filtering in treatment: 7687121
# maximum duplicate fragments in treatment = 1
# Redundant rate in treatment: 0.00
# total fragments in control: 45004643
# fragments after filtering in control: 33084747
# maximum duplicate fragments in control = 1
# Redundant rate in control: 0.26
# d = 211
chr	start	end	length	abs_summit	pileup	#NAME?	fold_enrichment	#NAME?	name
Pf3D7_01_v3	1047	21754	20708	8084	280	80.0334	3.98142	75.9125	ring_37_2_peak_1
Pf3D7_01_v3	22012	23613	1602	23336	137	12.4977	1.95529	10.652	ring_37_2_peak_2
Pf3D7_01_v3	23864	25245	1382	24031	141	13.7301	2.01196	11.7401	ring_37_2_peak_3
Pf3D7_01_v3	25615	27291	1677	26731	123	8.58062	1.75693	7.22525	ring_37_2_peak_4
Pf3D7_01_v3	27835	28489	655	28098	129	10.1818	1.84194	8.62206	ring_37_2_peak_5
Pf3D7_01_v3	29423	34842	5420	29886	153	17.7097	2.18199	15.3362	ring_37_2_peak_6
Pf3D7_01_v3	35849	37104	1256	35991	139	13.1079	1.98363	11.1898	ring_37_2_peak_7
Pf3D7_01_v3	39106	39877	772	39536	135	11.8999	1.92695	10.1262	ring_37_2_peak_8
Pf3D7_01_v3	42578	43626	1049	43324	167	22.8554	2.38035	20.2208	ring_37_2_peak_9
Pf3D7_01_v3	45623	46586	964	46377	110	5.53696	1.57273	4.56538	ring_37_2_peak_10
Pf3D7_01_v3	47891	48327	437	48262	113	6.18563	1.61524	5.13239	ring_37_2_peak_11
Pf3D7_01_v3	50595	51503	909	50975	129	10.1818	1.84194	8.62206	ring_37_2_peak_12
Pf3D7_01_v3	54001	54413	413	54332	110	5.53696	1.57273	4.56538	ring_37_2_peak_13
Pf3D7_01_v3	60088	61012	925	60462	168	23.2426	2.39452	20.5957	ring_37_2_peak_14
Pf3D7_01_v3	62151	63162	1012	62556	148	16.0013	2.11115	13.7736	ring_37_2_peak_15
Pf3D7_01_v3	65551	66762	1212	66089	130	10.4602	1.85611	8.86477	ring_37_2_peak_16
Pf3D7_01_v3	81889	82681	793	82553	119	7.58059	1.70025	6.35157	ring_37_2_peak_17
Pf3D7_01_v3	87276	87624	349	87429	132	11.0266	1.88445	9.36043	ring_37_2_peak_18
Pf3D7_01_v3	90316	91129	814	90666	140	13.4175	1.9978	11.4636	ring_37_2_peak_19
Pf3D7_01_v3	93175	93692	518	93338	121	8.07373	1.72859	6.78265	ring_37_2_peak_20
Pf3D7_01_v3	95244	95901	658	95609	128	9.9067	1.82777	8.3818	ring_37_2_peak_21
Pf3D7_01_v3	100048	101619	1572	100219	153	17.7097	2.18199	15.3362	ring_37_2_peak_22
Pf3D7_01_v3	104984	105254	271	105155	106	4.72431	1.51606	3.85338	ring_37_2_peak_23
Pf3D7_01_v3	106225	106470	246	106437	114	6.40917	1.62941	5.32766	ring_37_2_peak_24
Pf3D7_01_v3	107110	107706	597	107149	126	9.3663	1.79943	7.91026	ring_37_2_peak_25
Pf3D7_01_v3	108018	108373	356	108191	127	9.63485	1.8136	8.14415	ring_37_2_peak_26
Pf3D7_01_v3	109262	109627	366	109511	118	7.33923	1.68608	6.14068	ring_37_2_peak_27
Pf3D7_01_v3	111363	112925	1563	112088	141	13.7301	2.01196	11.7401	ring_37_2_peak_28
Pf3D7_01_v3	113285	115757	2473	114811	148	16.0013	2.11115	13.7736	ring_37_2_peak_29
Pf3D7_01_v3	119065	120811	1747	119659	180	28.0824	2.56455	25.3211	ring_37_2_peak_30
Pf3D7_01_v3	124904	125263	360	125134	103	4.15497	1.47355	3.35344	ring_37_2_peak_31
Pf3D7_01_v3	127182	128079	898	127969	127	9.63485	1.8136	8.14415	ring_37_2_peak_32
Pf3D7_01_v3	128965	130718	1754	129074	139	13.1079	1.98363	11.1898	ring_37_2_peak_33
Pf3D7_01_v3	132037	132907	871	132739	107	4.92179	1.53023	4.02644	ring_37_2_peak_34
Pf3D7_01_v3	134322	137147	2826	135721	175	26.023	2.4937	23.3034	ring_37_2_peak_35
Pf3D7_01_v3	137813	138427	615	138084	109	5.32814	1.55856	4.3827	ring_37_2_peak_36
Pf3D7_01_v3	140775	142267	1493	141356	151	17.0179	2.15365	14.6997	ring_37_2_peak_37
Pf3D7_01_v3	143709	145982	2274	144501	175	26.023	2.4937	23.3034	ring_37_2_peak_38
Pf3D7_01_v3	148155	151071	2917	149070	162	20.9581	2.30951	18.3937	ring_37_2_peak_39
Pf3D7_01_v3	151307	152557	1251	151567	127	9.63485	1.8136	8.14415	ring_37_2_peak_40
Pf3D7_01_v3	154211	154777	567	154519	131	10.7418	1.87028	9.11056	ring_37_2_peak_41
Pf3D7_01_v3	155068	157621	2554	156432	172	24.8165	2.4512	22.1247	ring_37_2_peak_42
Pf3D7_01_v3	158065	158428	364	158217	129	10.1818	1.84194	8.62206	ring_37_2_peak_43
Pf3D7_01_v3	161102	161352	251	161229	100	3.62086	1.43104	2.88369	ring_37_2_peak_44
Pf3D7_01_v3	162459	163848	1390	163228	113	6.18563	1.61524	5.13239	ring_37_2_peak_45
Pf3D7_01_v3	164315	164810	496	164477	106	4.72431	1.51606	3.85338	ring_37_2_peak_46
Pf3D7_01_v3	167222	167579	358	167442	111	5.7495	1.5869	4.75134	ring_37_2_peak_47
Pf3D7_01_v3	169610	170186	577	169874	104	4.34087	1.48772	3.5168	ring_37_2_peak_48
Pf3D7_01_v3	170410	171265	856	171029	125	9.10106	1.78526	7.67909	ring_37_2_peak_49
Pf3D7_01_v3	173004	173461	458	173106	102	3.97298	1.45938	3.19335	ring_37_2_peak_50
Pf3D7_01_v3	176049	176308	260	176187	116	6.86708	1.65775	5.72765	ring_37_2_peak_51
Pf3D7_01_v3	178333	178778	446	178376	109	5.32814	1.55856	4.3827	ring_37_2_peak_52
Pf3D7_01_v3	179435	180750	1316	179744	126	9.3663	1.79943	7.91026	ring_37_2_peak_53
Pf3D7_01_v3	182806	183354	549	182956	107	4.92179	1.53023	4.02644	ring_37_2_peak_54
Pf3D7_01_v3	192341	193004	664	192664	143	14.3644	2.0403	12.3046	ring_37_2_peak_55
Pf3D7_01_v3	193380	194437	1058	193825	115	6.63633	1.64358	5.52591	ring_37_2_peak_56
Pf3D7_01_v3	194726	196510	1785	195297	129	10.1818	1.84194	8.62206	ring_37_2_peak_57
Pf3D7_01_v3	197691	200629	2939	199668	133	11.3145	1.89861	9.61309	ring_37_2_peak_58
Pf3D7_01_v3	202727	204031	1305	203757	151	17.0179	2.15365	14.6997	ring_37_2_peak_59
Pf3D7_01_v3	206834	209918	3085	206977	125	9.10106	1.78526	7.67909	ring_37_2_peak_60
Pf3D7_01_v3	210654	213163	2510	212803	160	20.2175	2.28117	17.6877	ring_37_2_peak_61
Pf3D7_01_v3	213990	214211	222	214113	103	4.15497	1.47355	3.35344	ring_37_2_peak_62
Pf3D7_01_v3	215742	216627	886	216265	149	16.3373	2.12531	14.0791	ring_37_2_peak_63
Pf3D7_01_v3	216902	217634	733	217200	144	14.6859	2.05447	12.591	ring_37_2_peak_64
Pf3D7_01_v3	218541	218973	433	218740	96	2.96482	1.37437	2.30712	ring_37_2_peak_65
Pf3D7_01_v3	220234	220513	280	220333	109	5.32814	1.55856	4.3827	ring_37_2_peak_66
Pf3D7_01_v3	220790	221030	241	220888	118	7.33923	1.68608	6.14068	ring_37_2_peak_67
Pf3D7_01_v3	222300	223911	1612	223302	141	13.7301	2.01196	11.7401	ring_37_2_peak_68
Pf3D7_01_v3	226655	227363	709	227100	160	20.2175	2.28117	17.6877	ring_37_2_peak_69
Pf3D7_01_v3	228503	229482	980	229236	137	12.4977	1.95529	10.652	ring_37_2_peak_70
Pf3D7_01_v3	230338	231566	1229	231106	155	18.4126	2.21033	15.9892	ring_37_2_peak_71
Pf3D7_01_v3	232579	233436	858	232988	130	10.4602	1.85611	8.86477	ring_37_2_peak_72
Pf3D7_01_v3	233817	234081	265	234041	108	5.12308	1.5444	4.20305	ring_37_2_peak_73
Pf3D7_01_v3	238887	240876	1990	240436	132	11.0266	1.88445	9.36043	ring_37_2_peak_74
Pf3D7_01_v3	241181	245922	4742	245499	158	19.4875	2.25283	16.9963	ring_37_2_peak_75
Pf3D7_01_v3	249250	250215	966	249383	115	6.63633	1.64358	5.52591	ring_37_2_peak_76
Pf3D7_01_v3	250640	251939	1300	251083	115	6.63633	1.64358	5.52591	ring_37_2_peak_77
Pf3D7_01_v3	254072	254818	747	254557	126	9.3663	1.79943	7.91026	ring_37_2_peak_78
Pf3D7_01_v3	255630	256609	980	256195	143	14.3644	2.0403	12.3046	ring_37_2_peak_79
Pf3D7_01_v3	257921	258414	494	258056	120	7.82543	1.71442	6.56554	ring_37_2_peak_80
Pf3D7_01_v3	260435	261786	1352	261598	144	14.6859	2.05447	12.591	ring_37_2_peak_81
Pf3D7_01_v3	263510	263864	355	263819	101	3.79493	1.44521	3.03672	ring_37_2_peak_82
Pf3D7_01_v3	265304	269177	3874	265666	141	13.7301	2.01196	11.7401	ring_37_2_peak_83
Pf3D7_01_v3	274208	275214	1007	274796	125	9.10106	1.78526	7.67909	ring_37_2_peak_84
Pf3D7_01_v3	275782	276944	1163	275924	130	10.4602	1.85611	8.86477	ring_37_2_peak_85
Pf3D7_01_v3	277925	278335	411	278136	110	5.53696	1.57273	4.56538	ring_37_2_peak_86
Pf3D7_01_v3	279861	280209	349	279911	113	6.18563	1.61524	5.13239	ring_37_2_peak_87
Pf3D7_01_v3	281194	283161	1968	281577	143	14.3644	2.0403	12.3046	ring_37_2_peak_88
Pf3D7_01_v3	283512	284942	1431	284007	143	14.3644	2.0403	12.3046	ring_37_2_peak_89
Pf3D7_01_v3	290446	291372	927	290804	114	6.40917	1.62941	5.32766	ring_37_2_peak_90
Pf3D7_01_v3	295853	296610	758	296497	107	4.92179	1.53023	4.02644	ring_37_2_peak_91
Pf3D7_01_v3	299669	300008	340	299914	132	11.0266	1.88445	9.36043	ring_37_2_peak_92
Pf3D7_01_v3	300434	300860	427	300729	111	5.7495	1.5869	4.75134	ring_37_2_peak_93
Pf3D7_01_v3	302939	303644	706	303148	133	11.3145	1.89861	9.61309	ring_37_2_peak_94
Pf3D7_01_v3	304661	305020	360	304929	124	8.83916	1.7711	7.45066	ring_37_2_peak_95
Pf3D7_01_v3	305668	306116	449	305915	103	4.15497	1.47355	3.35344	ring_37_2_peak_96
Pf3D7_01_v3	306403	309178	2776	308678	139	13.1079	1.98363	11.1898	ring_37_2_peak_97
Pf3D7_01_v3	315452	316291	840	315938	124	8.83916	1.7711	7.45066	ring_37_2_peak_98
Pf3D7_01_v3	316934	317679	746	317215	122	8.32547	1.74276	7.00233	ring_37_2_peak_99
Pf3D7_01_v3	318496	318942	447	318817	126	9.3663	1.79943	7.91026	ring_37_2_peak_100
Pf3D7_01_v3	320766	321255	490	321225	108	5.12308	1.5444	4.20305	ring_37_2_peak_101
Pf3D7_01_v3	322341	322587	247	322512	106	4.72431	1.51606	3.85338	ring_37_2_peak_102
Pf3D7_01_v3	323110	323938	829	323689	115	6.63633	1.64358	5.52591	ring_37_2_peak_103
Pf3D7_01_v3	325333	326006	674	325609	120	7.82543	1.71442	6.56554	ring_37_2_peak_104
Pf3D7_01_v3	328838	329280	443	329056	121	8.07373	1.72859	6.78265	ring_37_2_peak_105
Pf3D7_01_v3	330817	331291	475	331135	113	6.18563	1.61524	5.13239	ring_37_2_peak_106
Pf3D7_01_v3	332266	332586	321	332542	98	3.28473	1.40271	2.58828	ring_37_2_peak_107
Pf3D7_01_v3	332937	333184	248	332942	106	4.72431	1.51606	3.85338	ring_37_2_peak_108
Pf3D7_01_v3	337328	338835	1508	337733	134	11.6056	1.91278	9.86804	ring_37_2_peak_109
Pf3D7_01_v3	339513	343163	3651	339847	152	17.3624	2.16782	15.0161	ring_37_2_peak_110
Pf3D7_01_v3	352798	354487	1690	354032	159	19.8511	2.267	17.34	ring_37_2_peak_111
Pf3D7_01_v3	363556	363924	369	363775	124	8.83916	1.7711	7.45066	ring_37_2_peak_112
Pf3D7_01_v3	364330	364804	475	364658	96	2.96482	1.37437	2.30712	ring_37_2_peak_113
Pf3D7_01_v3	365610	368834	3225	366099	162	20.9581	2.30951	18.3937	ring_37_2_peak_114
Pf3D7_01_v3	369503	370238	736	370131	119	7.58059	1.70025	6.35157	ring_37_2_peak_115
Pf3D7_01_v3	371899	372695	797	372229	152	17.3624	2.16782	15.0161	ring_37_2_peak_116
Pf3D7_01_v3	380705	381101	397	380912	109	5.32814	1.55856	4.3827	ring_37_2_peak_117
Pf3D7_01_v3	381757	382448	692	382061	133	11.3145	1.89861	9.61309	ring_37_2_peak_118
Pf3D7_01_v3	385420	385930	511	385730	123	8.58062	1.75693	7.22525	ring_37_2_peak_119
Pf3D7_01_v3	387271	387498	228	387463	94	2.66133	1.34603	2.04041	ring_37_2_peak_120
Pf3D7_01_v3	388406	390463	2058	388805	125	9.10106	1.78526	7.67909	ring_37_2_peak_121
Pf3D7_01_v3	391214	392058	845	391693	130	10.4602	1.85611	8.86477	ring_37_2_peak_122
Pf3D7_01_v3	392675	393215	541	392732	101	3.79493	1.44521	3.03672	ring_37_2_peak_123
Pf3D7_01_v3	394104	394871	768	394737	117	7.10139	1.67191	5.93269	ring_37_2_peak_124
Pf3D7_01_v3	396648	398234	1587	397858	138	12.8013	1.96946	10.9189	ring_37_2_peak_125
Pf3D7_01_v3	398475	398915	441	398832	104	4.34087	1.48772	3.5168	ring_37_2_peak_126
Pf3D7_01_v3	399404	400537	1134	399991	140	13.4175	1.9978	11.4636	ring_37_2_peak_127
Pf3D7_01_v3	400866	402570	1705	402457	117	7.10139	1.67191	5.93269	ring_37_2_peak_128
Pf3D7_01_v3	407264	410074	2811	408297	161	20.5865	2.29534	18.0386	ring_37_2_peak_129
Pf3D7_01_v3	410615	411000	386	410858	125	9.10106	1.78526	7.67909	ring_37_2_peak_130
Pf3D7_01_v3	413905	415009	1105	414820	132	11.0266	1.88445	9.36043	ring_37_2_peak_131
Pf3D7_01_v3	418063	418533	471	418457	103	4.15497	1.47355	3.35344	ring_37_2_peak_132
Pf3D7_01_v3	419216	419809	594	419453	123	8.58062	1.75693	7.22525	ring_37_2_peak_133
Pf3D7_01_v3	420224	420810	587	420644	126	9.3663	1.79943	7.91026	ring_37_2_peak_134
Pf3D7_01_v3	421344	422427	1084	422229	110	5.53696	1.57273	4.56538	ring_37_2_peak_135
Pf3D7_01_v3	423341	427447	4107	424516	146	15.3378	2.08281	13.1753	ring_37_2_peak_136
Pf3D7_01_v3	429039	429470	432	429349	118	7.33923	1.68608	6.14068	ring_37_2_peak_137
Pf3D7_01_v3	431657	434151	2495	433277	143	14.3644	2.0403	12.3046	ring_37_2_peak_138
Pf3D7_01_v3	447589	449174	1586	448554	121	8.07373	1.72859	6.78265	ring_37_2_peak_139
Pf3D7_01_v3	453828	454149	322	454000	108	5.12308	1.5444	4.20305	ring_37_2_peak_140
Pf3D7_01_v3	464703	465484	782	464999	120	7.82543	1.71442	6.56554	ring_37_2_peak_141
Pf3D7_01_v3	466049	470258	4210	467959	140	13.4175	1.9978	11.4636	ring_37_2_peak_142
Pf3D7_01_v3	472037	472405	369	472226	103	4.15497	1.47355	3.35344	ring_37_2_peak_143
Pf3D7_01_v3	476304	477698	1395	476733	144	14.6859	2.05447	12.591	ring_37_2_peak_144
Pf3D7_01_v3	478446	478833	388	478599	104	4.34087	1.48772	3.5168	ring_37_2_peak_145
Pf3D7_01_v3	479742	480975	1234	480155	121	8.07373	1.72859	6.78265	ring_37_2_peak_146
Pf3D7_01_v3	488281	488810	530	488485	127	9.63485	1.8136	8.14415	ring_37_2_peak_147
Pf3D7_01_v3	489207	489600	394	489219	93	2.51581	1.33186	1.9127	ring_37_2_peak_148
Pf3D7_01_v3	492629	493320	692	493178	109	5.32814	1.55856	4.3827	ring_37_2_peak_149
Pf3D7_01_v3	495488	496178	691	495985	120	7.82543	1.71442	6.56554	ring_37_2_peak_150
Pf3D7_01_v3	496420	499373	2954	499089	144	14.6859	2.05447	12.591	ring_37_2_peak_151
Pf3D7_01_v3	499677	500215	539	500086	120	7.82543	1.71442	6.56554	ring_37_2_peak_152
Pf3D7_01_v3	501008	502792	1785	501755	146	15.3378	2.08281	13.1753	ring_37_2_peak_153
Pf3D7_01_v3	504524	504753	230	504674	108	5.12308	1.5444	4.20305	ring_37_2_peak_154
Pf3D7_01_v3	504969	506514	1546	505912	174	25.6184	2.47953	22.9076	ring_37_2_peak_155
Pf3D7_01_v3	508160	509271	1112	508638	154	18.0598	2.19616	15.6607	ring_37_2_peak_156
Pf3D7_01_v3	509572	509999	428	509857	125	9.10106	1.78526	7.67909	ring_37_2_peak_157
Pf3D7_01_v3	512071	514583	2513	513437	147	15.6681	2.09698	13.4725	ring_37_2_peak_158
Pf3D7_01_v3	514997	516701	1705	515962	134	11.6056	1.91278	9.86804	ring_37_2_peak_159
Pf3D7_01_v3	517245	517953	709	517625	111	5.7495	1.5869	4.75134	ring_37_2_peak_160
Pf3D7_01_v3	521360	521809	450	521556	130	10.4602	1.85611	8.86477	ring_37_2_peak_161
Pf3D7_01_v3	522124	522524	401	522394	120	7.82543	1.71442	6.56554	ring_37_2_peak_162
Pf3D7_01_v3	526606	527607	1002	526925	119	7.58059	1.70025	6.35157	ring_37_2_peak_163
Pf3D7_01_v3	528358	531544	3187	531324	127	9.63485	1.8136	8.14415	ring_37_2_peak_164
Pf3D7_01_v3	531808	534479	2672	533749	149	16.3373	2.12531	14.0791	ring_37_2_peak_165
Pf3D7_01_v3	534829	536289	1461	536118	122	8.32547	1.74276	7.00233	ring_37_2_peak_166
Pf3D7_01_v3	537187	537620	434	537324	119	7.58059	1.70025	6.35157	ring_37_2_peak_167
Pf3D7_01_v3	545431	546280	850	545848	114	6.40917	1.62941	5.32766	ring_37_2_peak_168
Pf3D7_01_v3	550681	550910	230	550689	96	2.96482	1.37437	2.30712	ring_37_2_peak_169
Pf3D7_01_v3	554052	555400	1349	554722	170	24.0245	2.42286	21.3539	ring_37_2_peak_170
Pf3D7_01_v3	560576	561099	524	560704	112	5.96573	1.60107	4.94038	ring_37_2_peak_171
Pf3D7_01_v3	563807	564309	503	564188	121	8.07373	1.72859	6.78265	ring_37_2_peak_172
Pf3D7_01_v3	566547	566881	335	566714	115	6.63633	1.64358	5.52591	ring_37_2_peak_173
Pf3D7_01_v3	567198	567735	538	567633	122	8.32547	1.74276	7.00233	ring_37_2_peak_174
Pf3D7_01_v3	592274	592951	678	592421	111	5.7495	1.5869	4.75134	ring_37_2_peak_175
Pf3D7_01_v3	595604	596016	413	595763	107	4.92179	1.53023	4.02644	ring_37_2_peak_176
Pf3D7_01_v3	598893	599400	508	599111	142	14.0458	2.02613	12.0208	ring_37_2_peak_177
Pf3D7_01_v3	600396	601097	702	600867	124	8.83916	1.7711	7.45066	ring_37_2_peak_178
Pf3D7_01_v3	604508	605174	667	604531	112	5.96573	1.60107	4.94038	ring_37_2_peak_179
Pf3D7_01_v3	607490	608111	622	608105	98	3.28473	1.40271	2.58828	ring_37_2_peak_180
Pf3D7_01_v3	609566	612541	2976	611979	133	11.3145	1.89861	9.61309	ring_37_2_peak_181
Pf3D7_01_v3	613153	615017	1865	614863	121	8.07373	1.72859	6.78265	ring_37_2_peak_182
Pf3D7_01_v3	615940	616183	244	616071	113	6.18563	1.61524	5.13239	ring_37_2_peak_183
Pf3D7_01_v3	617236	620763	3528	617518	175	26.023	2.4937	23.3034	ring_37_2_peak_184
Pf3D7_01_v3	621079	621311	233	621197	120	7.82543	1.71442	6.56554	ring_37_2_peak_185
Pf3D7_01_v3	623430	625390	1961	623534	134	11.6056	1.91278	9.86804	ring_37_2_peak_186
Pf3D7_01_v3	627157	631393	4237	631220	141	13.7301	2.01196	11.7401	ring_37_2_peak_187
Pf3D7_01_v3	631766	633486	1721	632250	122	8.32547	1.74276	7.00233	ring_37_2_peak_188
Pf3D7_01_v3	633778	635632	1855	634165	143	14.3644	2.0403	12.3046	ring_37_2_peak_189
Pf3D7_01_v3	635913	638714	2802	637213	121	8.07373	1.72859	6.78265	ring_37_2_peak_190
Pf3D7_01_v3	639128	640246	1119	639628	130	10.4602	1.85611	8.86477	ring_37_2_peak_191
Pf3D7_02_v3	8853	12490	3638	10439	123	8.58062	1.75693	7.22525	ring_37_2_peak_192
Pf3D7_02_v3	12737	14930	2194	14511	112	5.96573	1.60107	4.94038	ring_37_2_peak_193
Pf3D7_02_v3	15227	19968	4742	17379	126	9.3663	1.79943	7.91026	ring_37_2_peak_194
Pf3D7_02_v3	20356	23083	2728	22713	165	22.0888	2.35201	19.4806	ring_37_2_peak_195
Pf3D7_02_v3	23423	23820	398	23535	110	5.53696	1.57273	4.56538	ring_37_2_peak_196
Pf3D7_02_v3	25200	26999	1800	25585	130	10.4602	1.85611	8.86477	ring_37_2_peak_197
Pf3D7_02_v3	27540	28998	1459	27848	123	8.58062	1.75693	7.22525	ring_37_2_peak_198
Pf3D7_02_v3	30163	31037	875	30618	117	7.10139	1.67191	5.93269	ring_37_2_peak_199
Pf3D7_02_v3	33163	33677	515	33539	106	4.72431	1.51606	3.85338	ring_37_2_peak_200
Pf3D7_02_v3	36757	37054	298	36848	115	6.63633	1.64358	5.52591	ring_37_2_peak_201
Pf3D7_02_v3	38439	38941	503	38808	109	5.32814	1.55856	4.3827	ring_37_2_peak_202
Pf3D7_02_v3	41800	42057	258	41820	103	4.15497	1.47355	3.35344	ring_37_2_peak_203
Pf3D7_02_v3	45522	45961	440	45831	101	3.79493	1.44521	3.03672	ring_37_2_peak_204
Pf3D7_02_v3	49027	49667	641	49485	119	7.58059	1.70025	6.35157	ring_37_2_peak_205
Pf3D7_02_v3	54379	54740	362	54524	109	5.32814	1.55856	4.3827	ring_37_2_peak_206
Pf3D7_02_v3	57563	57817	255	57678	113	6.18563	1.61524	5.13239	ring_37_2_peak_207
Pf3D7_02_v3	63589	64048	460	63685	116	6.86708	1.65775	5.72765	ring_37_2_peak_208
Pf3D7_02_v3	66948	67457	510	67420	107	4.92179	1.53023	4.02644	ring_37_2_peak_209
Pf3D7_02_v3	81785	82919	1135	82142	124	8.83916	1.7711	7.45066	ring_37_2_peak_210
Pf3D7_02_v3	86809	87976	1168	87278	114	6.40917	1.62941	5.32766	ring_37_2_peak_211
Pf3D7_02_v3	96707	97042	336	96843	113	6.18563	1.61524	5.13239	ring_37_2_peak_212
Pf3D7_02_v3	104316	105115	800	104591	132	11.0266	1.88445	9.36043	ring_37_2_peak_213
Pf3D7_02_v3	117622	118039	418	117735	102	3.97298	1.45938	3.19335	ring_37_2_peak_214
Pf3D7_02_v3	121519	122040	522	121678	107	4.92179	1.53023	4.02644	ring_37_2_peak_215
Pf3D7_02_v3	122818	123259	442	123154	138	12.8013	1.96946	10.9189	ring_37_2_peak_216
Pf3D7_02_v3	123698	124175	478	124025	105	4.53066	1.50189	3.6835	ring_37_2_peak_217
Pf3D7_02_v3	127987	128321	335	128291	108	5.12308	1.5444	4.20305	ring_37_2_peak_218
Pf3D7_02_v3	129487	131320	1834	130972	171	24.4193	2.43703	21.7376	ring_37_2_peak_219
Pf3D7_02_v3	131936	132970	1035	132309	118	7.33923	1.68608	6.14068	ring_37_2_peak_220
Pf3D7_02_v3	133282	133616	335	133546	102	3.97298	1.45938	3.19335	ring_37_2_peak_221
Pf3D7_02_v3	134507	134848	342	134529	94	2.66133	1.34603	2.04041	ring_37_2_peak_222
Pf3D7_02_v3	135351	135670	320	135662	97	3.12274	1.38854	2.44593	ring_37_2_peak_223
Pf3D7_02_v3	135888	137085	1198	136471	117	7.10139	1.67191	5.93269	ring_37_2_peak_224
Pf3D7_02_v3	139983	140441	459	140149	123	8.58062	1.75693	7.22525	ring_37_2_peak_225
Pf3D7_02_v3	140678	141024	347	140810	142	14.0458	2.02613	12.0208	ring_37_2_peak_226
Pf3D7_02_v3	141909	143456	1548	142986	114	6.40917	1.62941	5.32766	ring_37_2_peak_227
Pf3D7_02_v3	149714	151809	2096	150202	160	20.2175	2.28117	17.6877	ring_37_2_peak_228
Pf3D7_02_v3	152111	153033	923	152336	139	13.1079	1.98363	11.1898	ring_37_2_peak_229
Pf3D7_02_v3	153298	156260	2963	154049	154	18.0598	2.19616	15.6607	ring_37_2_peak_230
Pf3D7_02_v3	158162	159140	979	159066	125	9.10106	1.78526	7.67909	ring_37_2_peak_231
Pf3D7_02_v3	160636	161227	592	160945	115	6.63633	1.64358	5.52591	ring_37_2_peak_232
Pf3D7_02_v3	164655	164944	290	164728	120	7.82543	1.71442	6.56554	ring_37_2_peak_233
Pf3D7_02_v3	166622	168074	1453	166828	147	15.6681	2.09698	13.4725	ring_37_2_peak_234
Pf3D7_02_v3	168977	170266	1290	169453	122	8.32547	1.74276	7.00233	ring_37_2_peak_235
Pf3D7_02_v3	172671	172919	249	172828	97	3.12274	1.38854	2.44593	ring_37_2_peak_236
Pf3D7_02_v3	176617	178154	1538	177655	177	26.8395	2.52204	24.103	ring_37_2_peak_237
Pf3D7_02_v3	179103	181316	2214	180851	133	11.3145	1.89861	9.61309	ring_37_2_peak_238
Pf3D7_02_v3	182544	183113	570	182769	116	6.86708	1.65775	5.72765	ring_37_2_peak_239
Pf3D7_02_v3	183710	186210	2501	185128	156	18.7682	2.2245	16.3206	ring_37_2_peak_240
Pf3D7_02_v3	186907	187876	970	187612	181	28.5014	2.57871	25.7308	ring_37_2_peak_241
Pf3D7_02_v3	188652	189046	395	188914	116	6.86708	1.65775	5.72765	ring_37_2_peak_242
Pf3D7_02_v3	192956	193258	303	193138	112	5.96573	1.60107	4.94038	ring_37_2_peak_243
Pf3D7_02_v3	195093	195324	232	195279	93	2.51581	1.33186	1.9127	ring_37_2_peak_244
Pf3D7_02_v3	196011	197635	1625	197317	129	10.1818	1.84194	8.62206	ring_37_2_peak_245
Pf3D7_02_v3	198337	199505	1169	198700	128	9.9067	1.82777	8.3818	ring_37_2_peak_246
Pf3D7_02_v3	200594	200848	255	200705	103	4.15497	1.47355	3.35344	ring_37_2_peak_247
Pf3D7_02_v3	201257	201965	709	201551	118	7.33923	1.68608	6.14068	ring_37_2_peak_248
Pf3D7_02_v3	203375	204033	659	203836	109	5.32814	1.55856	4.3827	ring_37_2_peak_249
Pf3D7_02_v3	205932	207293	1362	207137	139	13.1079	1.98363	11.1898	ring_37_2_peak_250
Pf3D7_02_v3	209738	210170	433	209934	113	6.18563	1.61524	5.13239	ring_37_2_peak_251
Pf3D7_02_v3	210422	210950	529	210595	106	4.72431	1.51606	3.85338	ring_37_2_peak_252
Pf3D7_02_v3	211340	211551	212	211516	116	6.86708	1.65775	5.72765	ring_37_2_peak_253
Pf3D7_02_v3	211892	212584	693	212200	147	15.6681	2.09698	13.4725	ring_37_2_peak_254
Pf3D7_02_v3	214887	215207	321	215193	110	5.53696	1.57273	4.56538	ring_37_2_peak_255
Pf3D7_02_v3	218162	218626	465	218476	117	7.10139	1.67191	5.93269	ring_37_2_peak_256
Pf3D7_02_v3	222010	222285	276	222063	115	6.63633	1.64358	5.52591	ring_37_2_peak_257
Pf3D7_02_v3	223352	223755	404	223378	117	7.10139	1.67191	5.93269	ring_37_2_peak_258
Pf3D7_02_v3	224369	224871	503	224771	112	5.96573	1.60107	4.94038	ring_37_2_peak_259
Pf3D7_02_v3	228169	230161	1993	229554	144	14.6859	2.05447	12.591	ring_37_2_peak_260
Pf3D7_02_v3	235870	238013	2144	237156	170	24.0245	2.42286	21.3539	ring_37_2_peak_261
Pf3D7_02_v3	239285	241292	2008	239859	135	11.8999	1.92695	10.1262	ring_37_2_peak_262
Pf3D7_02_v3	242400	243772	1373	243189	115	6.63633	1.64358	5.52591	ring_37_2_peak_263
Pf3D7_02_v3	245112	245555	444	245189	107	4.92179	1.53023	4.02644	ring_37_2_peak_264
Pf3D7_02_v3	246454	246784	331	246521	116	6.86708	1.65775	5.72765	ring_37_2_peak_265
Pf3D7_02_v3	249072	250677	1606	249525	137	12.4977	1.95529	10.652	ring_37_2_peak_266
Pf3D7_02_v3	252698	252961	264	252889	119	7.58059	1.70025	6.35157	ring_37_2_peak_267
Pf3D7_02_v3	254906	256889	1984	256222	141	13.7301	2.01196	11.7401	ring_37_2_peak_268
Pf3D7_02_v3	257200	257922	723	257453	112	5.96573	1.60107	4.94038	ring_37_2_peak_269
Pf3D7_02_v3	258984	261595	2612	260591	139	13.1079	1.98363	11.1898	ring_37_2_peak_270
Pf3D7_02_v3	263901	266808	2908	265948	163	21.3324	2.32368	18.7524	ring_37_2_peak_271
Pf3D7_02_v3	267118	267386	269	267334	99	3.45078	1.41688	2.73421	ring_37_2_peak_272
Pf3D7_02_v3	271648	272929	1282	272419	130	10.4602	1.85611	8.86477	ring_37_2_peak_273
Pf3D7_02_v3	273782	274420	639	274164	136	12.1973	1.94112	10.3877	ring_37_2_peak_274
Pf3D7_02_v3	275690	276232	543	275718	109	5.32814	1.55856	4.3827	ring_37_2_peak_275
Pf3D7_02_v3	276550	276814	265	276554	102	3.97298	1.45938	3.19335	ring_37_2_peak_276
Pf3D7_02_v3	277569	278363	795	278293	122	8.32547	1.74276	7.00233	ring_37_2_peak_277
Pf3D7_02_v3	279710	279957	248	279858	107	4.92179	1.53023	4.02644	ring_37_2_peak_278
Pf3D7_02_v3	281791	282722	932	282112	132	11.0266	1.88445	9.36043	ring_37_2_peak_279
Pf3D7_02_v3	283568	285065	1498	284400	154	18.0598	2.19616	15.6607	ring_37_2_peak_280
Pf3D7_02_v3	285294	287452	2159	286645	135	11.8999	1.92695	10.1262	ring_37_2_peak_281
Pf3D7_02_v3	288016	288418	403	288078	102	3.97298	1.45938	3.19335	ring_37_2_peak_282
Pf3D7_02_v3	290042	292625	2584	290987	168	23.2426	2.39452	20.5957	ring_37_2_peak_283
Pf3D7_02_v3	294408	295688	1281	295108	135	11.8999	1.92695	10.1262	ring_37_2_peak_284
Pf3D7_02_v3	296449	297302	854	296628	127	9.63485	1.8136	8.14415	ring_37_2_peak_285
Pf3D7_02_v3	298930	301009	2080	299290	133	11.3145	1.89861	9.61309	ring_37_2_peak_286
Pf3D7_02_v3	301462	302171	710	301898	158	19.4875	2.25283	16.9963	ring_37_2_peak_287
Pf3D7_02_v3	303774	305213	1440	304178	150	16.6762	2.13948	14.3878	ring_37_2_peak_288
Pf3D7_02_v3	305507	306780	1274	306603	151	17.0179	2.15365	14.6997	ring_37_2_peak_289
Pf3D7_02_v3	308919	311166	2248	309530	173	25.2162	2.46536	22.5149	ring_37_2_peak_290
Pf3D7_02_v3	311427	311895	469	311830	111	5.7495	1.5869	4.75134	ring_37_2_peak_291
Pf3D7_02_v3	313667	315013	1347	313961	119	7.58059	1.70025	6.35157	ring_37_2_peak_292
Pf3D7_02_v3	315690	316511	822	316237	123	8.58062	1.75693	7.22525	ring_37_2_peak_293
Pf3D7_02_v3	317709	319541	1833	318051	158	19.4875	2.25283	16.9963	ring_37_2_peak_294
Pf3D7_02_v3	320019	321044	1026	320842	116	6.86708	1.65775	5.72765	ring_37_2_peak_295
Pf3D7_02_v3	322326	323607	1282	322774	160	20.2175	2.28117	17.6877	ring_37_2_peak_296
Pf3D7_02_v3	324166	325530	1365	325168	159	19.8511	2.267	17.34	ring_37_2_peak_297
Pf3D7_02_v3	328310	328645	336	328415	129	10.1818	1.84194	8.62206	ring_37_2_peak_298
Pf3D7_02_v3	329829	330828	1000	330488	145	15.0104	2.06864	12.8812	ring_37_2_peak_299
Pf3D7_02_v3	331416	332322	907	332051	119	7.58059	1.70025	6.35157	ring_37_2_peak_300
Pf3D7_02_v3	332567	333525	959	333341	120	7.82543	1.71442	6.56554	ring_37_2_peak_301
Pf3D7_02_v3	334937	335183	247	335054	101	3.79493	1.44521	3.03672	ring_37_2_peak_302
Pf3D7_02_v3	335954	336519	566	336066	122	8.32547	1.74276	7.00233	ring_37_2_peak_303
Pf3D7_02_v3	340059	342113	2055	340631	118	7.33923	1.68608	6.14068	ring_37_2_peak_304
Pf3D7_02_v3	344527	345966	1440	345957	125	9.10106	1.78526	7.67909	ring_37_2_peak_305
Pf3D7_02_v3	346280	346567	288	346314	109	5.32814	1.55856	4.3827	ring_37_2_peak_306
Pf3D7_02_v3	347251	347769	519	347547	135	11.8999	1.92695	10.1262	ring_37_2_peak_307
Pf3D7_02_v3	348939	349493	555	349432	145	15.0104	2.06864	12.8812	ring_37_2_peak_308
Pf3D7_02_v3	354543	356166	1624	355731	150	16.6762	2.13948	14.3878	ring_37_2_peak_309
Pf3D7_02_v3	359603	359981	379	359772	114	6.40917	1.62941	5.32766	ring_37_2_peak_310
Pf3D7_02_v3	360396	360668	273	360528	100	3.62086	1.43104	2.88369	ring_37_2_peak_311
Pf3D7_02_v3	361735	368405	6671	363845	166	22.4708	2.36618	19.8492	ring_37_2_peak_312
Pf3D7_02_v3	370688	379965	9278	378016	174	25.6184	2.47953	22.9076	ring_37_2_peak_313
Pf3D7_02_v3	381110	383426	2317	381883	141	13.7301	2.01196	11.7401	ring_37_2_peak_314
Pf3D7_02_v3	387308	387813	506	387633	137	12.4977	1.95529	10.652	ring_37_2_peak_315
Pf3D7_02_v3	388867	389518	652	389074	129	10.1818	1.84194	8.62206	ring_37_2_peak_316
Pf3D7_02_v3	389768	390464	697	390131	119	7.58059	1.70025	6.35157	ring_37_2_peak_317
Pf3D7_02_v3	391306	392150	845	391729	132	11.0266	1.88445	9.36043	ring_37_2_peak_318
Pf3D7_02_v3	393071	393443	373	393226	118	7.33923	1.68608	6.14068	ring_37_2_peak_319
Pf3D7_02_v3	394674	395911	1238	395374	160	20.2175	2.28117	17.6877	ring_37_2_peak_320
Pf3D7_02_v3	396617	398812	2196	398359	175	26.023	2.4937	23.3034	ring_37_2_peak_321
Pf3D7_02_v3	400092	400729	638	400281	134	11.6056	1.91278	9.86804	ring_37_2_peak_322
Pf3D7_02_v3	401135	401678	544	401331	114	6.40917	1.62941	5.32766	ring_37_2_peak_323
Pf3D7_02_v3	404355	405375	1021	404774	130	10.4602	1.85611	8.86477	ring_37_2_peak_324
Pf3D7_02_v3	405839	406353	515	406123	150	16.6762	2.13948	14.3878	ring_37_2_peak_325
Pf3D7_02_v3	408022	408317	296	408087	95	2.81101	1.3602	2.17185	ring_37_2_peak_326
Pf3D7_02_v3	410127	410674	548	410641	109	5.32814	1.55856	4.3827	ring_37_2_peak_327
Pf3D7_02_v3	413245	416593	3349	414426	175	26.023	2.4937	23.3034	ring_37_2_peak_328
Pf3D7_02_v3	416980	417973	994	417265	114	6.40917	1.62941	5.32766	ring_37_2_peak_329
Pf3D7_02_v3	418510	420186	1677	418954	156	18.7682	2.2245	16.3206	ring_37_2_peak_330
Pf3D7_02_v3	423024	424638	1615	423548	147	15.6681	2.09698	13.4725	ring_37_2_peak_331
Pf3D7_02_v3	425770	426580	811	426499	116	6.86708	1.65775	5.72765	ring_37_2_peak_332
Pf3D7_02_v3	427573	427995	423	427650	114	6.40917	1.62941	5.32766	ring_37_2_peak_333
Pf3D7_02_v3	428922	429859	938	429628	116	6.86708	1.65775	5.72765	ring_37_2_peak_334
Pf3D7_02_v3	432094	432490	397	432460	102	3.97298	1.45938	3.19335	ring_37_2_peak_335
Pf3D7_02_v3	432921	433474	554	432980	119	7.58059	1.70025	6.35157	ring_37_2_peak_336
Pf3D7_02_v3	436519	437086	568	436597	113	6.18563	1.61524	5.13239	ring_37_2_peak_337
Pf3D7_02_v3	444255	444468	214	444305	98	3.28473	1.40271	2.58828	ring_37_2_peak_338
Pf3D7_02_v3	445349	446575	1227	446219	120	7.82543	1.71442	6.56554	ring_37_2_peak_339
Pf3D7_02_v3	453673	454162	490	454101	108	5.12308	1.5444	4.20305	ring_37_2_peak_340
Pf3D7_02_v3	454727	455029	303	454815	99	3.45078	1.41688	2.73421	ring_37_2_peak_341
Pf3D7_02_v3	459601	459955	355	459790	118	7.33923	1.68608	6.14068	ring_37_2_peak_342
Pf3D7_02_v3	462047	462443	397	462344	101	3.79493	1.44521	3.03672	ring_37_2_peak_343
Pf3D7_02_v3	463372	464974	1603	463925	150	16.6762	2.13948	14.3878	ring_37_2_peak_344
Pf3D7_02_v3	465237	465699	463	465611	110	5.53696	1.57273	4.56538	ring_37_2_peak_345
Pf3D7_02_v3	467812	468265	454	467977	108	5.12308	1.5444	4.20305	ring_37_2_peak_346
Pf3D7_02_v3	469835	470907	1073	470291	141	13.7301	2.01196	11.7401	ring_37_2_peak_347
Pf3D7_02_v3	471120	472356	1237	471895	112	5.96573	1.60107	4.94038	ring_37_2_peak_348
Pf3D7_02_v3	472843	473714	872	473304	166	22.4708	2.36618	19.8492	ring_37_2_peak_349
Pf3D7_02_v3	475469	477028	1560	476397	130	10.4602	1.85611	8.86477	ring_37_2_peak_350
Pf3D7_02_v3	478882	479342	461	479031	146	15.3378	2.08281	13.1753	ring_37_2_peak_351
Pf3D7_02_v3	480025	480236	212	480159	108	5.12308	1.5444	4.20305	ring_37_2_peak_352
Pf3D7_02_v3	480800	481012	213	480812	97	3.12274	1.38854	2.44593	ring_37_2_peak_353
Pf3D7_02_v3	483603	487282	3680	484175	171	24.4193	2.43703	21.7376	ring_37_2_peak_354
Pf3D7_02_v3	487638	488937	1300	488776	129	10.1818	1.84194	8.62206	ring_37_2_peak_355
Pf3D7_02_v3	490148	490523	376	490399	108	5.12308	1.5444	4.20305	ring_37_2_peak_356
Pf3D7_02_v3	493259	494038	780	493560	135	11.8999	1.92695	10.1262	ring_37_2_peak_357
Pf3D7_02_v3	495144	496065	922	495265	119	7.58059	1.70025	6.35157	ring_37_2_peak_358
Pf3D7_02_v3	496590	498373	1784	497463	127	9.63485	1.8136	8.14415	ring_37_2_peak_359
Pf3D7_02_v3	501185	501439	255	501387	96	2.96482	1.37437	2.30712	ring_37_2_peak_360
Pf3D7_02_v3	502916	503406	491	503268	135	11.8999	1.92695	10.1262	ring_37_2_peak_361
Pf3D7_02_v3	503957	505712	1756	504388	130	10.4602	1.85611	8.86477	ring_37_2_peak_362
Pf3D7_02_v3	506082	507825	1744	506504	136	12.1973	1.94112	10.3877	ring_37_2_peak_363
Pf3D7_02_v3	510018	510486	469	510185	129	10.1818	1.84194	8.62206	ring_37_2_peak_364
Pf3D7_02_v3	510813	511105	293	510821	102	3.97298	1.45938	3.19335	ring_37_2_peak_365
Pf3D7_02_v3	511646	513730	2085	513042	168	23.2426	2.39452	20.5957	ring_37_2_peak_366
Pf3D7_02_v3	514025	515541	1517	514389	155	18.4126	2.21033	15.9892	ring_37_2_peak_367
Pf3D7_02_v3	516969	517316	348	517122	114	6.40917	1.62941	5.32766	ring_37_2_peak_368
Pf3D7_02_v3	517884	519426	1543	518211	129	10.1818	1.84194	8.62206	ring_37_2_peak_369
Pf3D7_02_v3	520161	520950	790	520569	155	18.4126	2.21033	15.9892	ring_37_2_peak_370
Pf3D7_02_v3	523510	523869	360	523772	105	4.53066	1.50189	3.6835	ring_37_2_peak_371
Pf3D7_02_v3	524737	525730	994	525001	129	10.1818	1.84194	8.62206	ring_37_2_peak_372
Pf3D7_02_v3	528719	531859	3141	530314	156	18.7682	2.2245	16.3206	ring_37_2_peak_373
Pf3D7_02_v3	533455	534948	1494	534062	152	17.3624	2.16782	15.0161	ring_37_2_peak_374
Pf3D7_02_v3	535679	536086	408	535774	147	15.6681	2.09698	13.4725	ring_37_2_peak_375
Pf3D7_02_v3	538112	539408	1297	538543	136	12.1973	1.94112	10.3877	ring_37_2_peak_376
Pf3D7_02_v3	542463	542903	441	542659	116	6.86708	1.65775	5.72765	ring_37_2_peak_377
Pf3D7_02_v3	543169	543422	254	543414	107	4.92179	1.53023	4.02644	ring_37_2_peak_378
Pf3D7_02_v3	543840	544305	466	544146	103	4.15497	1.47355	3.35344	ring_37_2_peak_379
Pf3D7_02_v3	544653	545623	971	544673	105	4.53066	1.50189	3.6835	ring_37_2_peak_380
Pf3D7_02_v3	547922	548178	257	547925	95	2.81101	1.3602	2.17185	ring_37_2_peak_381
Pf3D7_02_v3	549055	549835	781	549606	133	11.3145	1.89861	9.61309	ring_37_2_peak_382
Pf3D7_02_v3	550678	551460	783	550815	120	7.82543	1.71442	6.56554	ring_37_2_peak_383
Pf3D7_02_v3	551786	552414	629	552186	117	7.10139	1.67191	5.93269	ring_37_2_peak_384
Pf3D7_02_v3	553137	554372	1236	553870	154	18.0598	2.19616	15.6607	ring_37_2_peak_385
Pf3D7_02_v3	554975	555296	322	555213	117	7.10139	1.67191	5.93269	ring_37_2_peak_386
Pf3D7_02_v3	557431	557917	487	557796	141	13.7301	2.01196	11.7401	ring_37_2_peak_387
Pf3D7_02_v3	558707	558927	221	558853	101	3.79493	1.44521	3.03672	ring_37_2_peak_388
Pf3D7_02_v3	559643	560532	890	560188	143	14.3644	2.0403	12.3046	ring_37_2_peak_389
Pf3D7_02_v3	561221	562443	1223	562108	143	14.3644	2.0403	12.3046	ring_37_2_peak_390
Pf3D7_02_v3	562879	563126	248	563008	105	4.53066	1.50189	3.6835	ring_37_2_peak_391
Pf3D7_02_v3	566260	568050	1791	567379	159	19.8511	2.267	17.34	ring_37_2_peak_392
Pf3D7_02_v3	568647	573183	4537	569939	169	23.6323	2.40869	20.9731	ring_37_2_peak_393
Pf3D7_02_v3	575174	576096	923	575357	142	14.0458	2.02613	12.0208	ring_37_2_peak_394
Pf3D7_02_v3	578958	582543	3586	581388	183	29.3466	2.60705	26.5577	ring_37_2_peak_395
Pf3D7_02_v3	582822	583991	1170	583302	120	7.82543	1.71442	6.56554	ring_37_2_peak_396
Pf3D7_02_v3	584290	584640	351	584312	101	3.79493	1.44521	3.03672	ring_37_2_peak_397
Pf3D7_02_v3	584920	585162	243	584985	107	4.92179	1.53023	4.02644	ring_37_2_peak_398
Pf3D7_02_v3	587926	588981	1056	588345	126	9.3663	1.79943	7.91026	ring_37_2_peak_399
Pf3D7_02_v3	590351	591233	883	590946	127	9.63485	1.8136	8.14415	ring_37_2_peak_400
Pf3D7_02_v3	591667	591971	305	591818	118	7.33923	1.68608	6.14068	ring_37_2_peak_401
Pf3D7_02_v3	593631	593963	333	593832	92	2.37446	1.31769	1.7884	ring_37_2_peak_402
Pf3D7_02_v3	594798	595828	1031	595511	143	14.3644	2.0403	12.3046	ring_37_2_peak_403
Pf3D7_02_v3	596268	597195	928	596763	105	4.53066	1.50189	3.6835	ring_37_2_peak_404
Pf3D7_02_v3	597824	599368	1545	599040	130	10.4602	1.85611	8.86477	ring_37_2_peak_405
Pf3D7_02_v3	600395	600840	446	600672	109	5.32814	1.55856	4.3827	ring_37_2_peak_406
Pf3D7_02_v3	605481	606256	776	606158	105	4.53066	1.50189	3.6835	ring_37_2_peak_407
Pf3D7_02_v3	607097	609374	2278	608080	169	23.6323	2.40869	20.9731	ring_37_2_peak_408
Pf3D7_02_v3	610897	611546	650	611093	108	5.12308	1.5444	4.20305	ring_37_2_peak_409
Pf3D7_02_v3	616969	619277	2309	617792	155	18.4126	2.21033	15.9892	ring_37_2_peak_410
Pf3D7_02_v3	622792	623425	634	623001	127	9.63485	1.8136	8.14415	ring_37_2_peak_411
Pf3D7_02_v3	623774	624023	250	623894	96	2.96482	1.37437	2.30712	ring_37_2_peak_412
Pf3D7_02_v3	629148	631260	2113	630844	162	20.9581	2.30951	18.3937	ring_37_2_peak_413
Pf3D7_02_v3	634565	635670	1106	635114	152	17.3624	2.16782	15.0161	ring_37_2_peak_414
Pf3D7_02_v3	635936	637523	1588	636454	134	11.6056	1.91278	9.86804	ring_37_2_peak_415
Pf3D7_02_v3	640356	640951	596	640601	138	12.8013	1.96946	10.9189	ring_37_2_peak_416
Pf3D7_02_v3	641587	642076	490	641902	155	18.4126	2.21033	15.9892	ring_37_2_peak_417
Pf3D7_02_v3	642383	642856	474	642639	110	5.53696	1.57273	4.56538	ring_37_2_peak_418
Pf3D7_02_v3	646132	650015	3884	649402	157	19.1265	2.23866	16.6565	ring_37_2_peak_419
Pf3D7_02_v3	650680	653295	2616	651520	147	15.6681	2.09698	13.4725	ring_37_2_peak_420
Pf3D7_02_v3	655726	655978	253	655783	116	6.86708	1.65775	5.72765	ring_37_2_peak_421
Pf3D7_02_v3	660068	662423	2356	662014	148	16.0013	2.11115	13.7736	ring_37_2_peak_422
Pf3D7_02_v3	662739	664730	1992	663838	164	21.7093	2.33785	19.1151	ring_37_2_peak_423
Pf3D7_02_v3	664956	666132	1177	665028	122	8.32547	1.74276	7.00233	ring_37_2_peak_424
Pf3D7_02_v3	667794	668013	220	668005	98	3.28473	1.40271	2.58828	ring_37_2_peak_425
Pf3D7_02_v3	669250	669739	490	669350	109	5.32814	1.55856	4.3827	ring_37_2_peak_426
Pf3D7_02_v3	671078	671417	340	671338	111	5.7495	1.5869	4.75134	ring_37_2_peak_427
Pf3D7_02_v3	671664	673708	2045	672703	148	16.0013	2.11115	13.7736	ring_37_2_peak_428
Pf3D7_02_v3	674245	674617	373	674483	136	12.1973	1.94112	10.3877	ring_37_2_peak_429
Pf3D7_02_v3	675512	675908	397	675582	119	7.58059	1.70025	6.35157	ring_37_2_peak_430
Pf3D7_02_v3	676317	677483	1167	677003	115	6.63633	1.64358	5.52591	ring_37_2_peak_431
Pf3D7_02_v3	679080	679342	263	679081	92	2.37446	1.31769	1.7884	ring_37_2_peak_432
Pf3D7_02_v3	680896	682736	1841	681266	150	16.6762	2.13948	14.3878	ring_37_2_peak_433
Pf3D7_02_v3	683117	683935	819	683591	132	11.0266	1.88445	9.36043	ring_37_2_peak_434
Pf3D7_02_v3	684425	684823	399	684664	111	5.7495	1.5869	4.75134	ring_37_2_peak_435
Pf3D7_02_v3	687235	688465	1231	687849	152	17.3624	2.16782	15.0161	ring_37_2_peak_436
Pf3D7_02_v3	692555	693149	595	692755	133	11.3145	1.89861	9.61309	ring_37_2_peak_437
Pf3D7_02_v3	696365	696764	400	696671	113	6.18563	1.61524	5.13239	ring_37_2_peak_438
Pf3D7_02_v3	697370	698235	866	697883	135	11.8999	1.92695	10.1262	ring_37_2_peak_439
Pf3D7_02_v3	698537	699536	1000	699210	143	14.3644	2.0403	12.3046	ring_37_2_peak_440
Pf3D7_02_v3	701263	702438	1176	701789	115	6.63633	1.64358	5.52591	ring_37_2_peak_441
Pf3D7_02_v3	704918	705824	907	705195	148	16.0013	2.11115	13.7736	ring_37_2_peak_442
Pf3D7_02_v3	707798	709170	1373	708603	160	20.2175	2.28117	17.6877	ring_37_2_peak_443
Pf3D7_02_v3	711148	711792	645	711488	122	8.32547	1.74276	7.00233	ring_37_2_peak_444
Pf3D7_02_v3	712241	712890	650	712574	135	11.8999	1.92695	10.1262	ring_37_2_peak_445
Pf3D7_02_v3	713386	714254	869	713854	120	7.82543	1.71442	6.56554	ring_37_2_peak_446
Pf3D7_02_v3	715857	716345	489	716170	115	6.63633	1.64358	5.52591	ring_37_2_peak_447
Pf3D7_02_v3	719828	720141	314	719960	111	5.7495	1.5869	4.75134	ring_37_2_peak_448
Pf3D7_02_v3	720560	721722	1163	721644	144	14.6859	2.05447	12.591	ring_37_2_peak_449
Pf3D7_02_v3	723977	724495	519	724267	115	6.63633	1.64358	5.52591	ring_37_2_peak_450
Pf3D7_02_v3	724843	726462	1620	725722	162	20.9581	2.30951	18.3937	ring_37_2_peak_451
Pf3D7_02_v3	727859	728372	514	727903	123	8.58062	1.75693	7.22525	ring_37_2_peak_452
Pf3D7_02_v3	729122	729615	494	729232	134	11.6056	1.91278	9.86804	ring_37_2_peak_453
Pf3D7_02_v3	731570	731922	353	731666	98	3.28473	1.40271	2.58828	ring_37_2_peak_454
Pf3D7_02_v3	735282	737011	1730	735970	151	17.0179	2.15365	14.6997	ring_37_2_peak_455
Pf3D7_02_v3	738964	739798	835	739226	141	13.7301	2.01196	11.7401	ring_37_2_peak_456
Pf3D7_02_v3	741026	741767	742	741180	117	7.10139	1.67191	5.93269	ring_37_2_peak_457
Pf3D7_02_v3	743370	743889	520	743577	128	9.9067	1.82777	8.3818	ring_37_2_peak_458
Pf3D7_02_v3	750129	751500	1372	750964	157	19.1265	2.23866	16.6565	ring_37_2_peak_459
Pf3D7_02_v3	756231	756696	466	756627	116	6.86708	1.65775	5.72765	ring_37_2_peak_460
Pf3D7_02_v3	757184	758281	1098	757590	155	18.4126	2.21033	15.9892	ring_37_2_peak_461
Pf3D7_02_v3	760215	762121	1907	761100	148	16.0013	2.11115	13.7736	ring_37_2_peak_462
Pf3D7_02_v3	763540	764293	754	763993	131	10.7418	1.87028	9.11056	ring_37_2_peak_463
Pf3D7_02_v3	764598	764897	300	764604	99	3.45078	1.41688	2.73421	ring_37_2_peak_464
Pf3D7_02_v3	766970	767392	423	767013	107	4.92179	1.53023	4.02644	ring_37_2_peak_465
Pf3D7_02_v3	769744	771021	1278	770019	112	5.96573	1.60107	4.94038	ring_37_2_peak_466
Pf3D7_02_v3	775604	775855	252	775751	106	4.72431	1.51606	3.85338	ring_37_2_peak_467
Pf3D7_02_v3	777254	778236	983	777642	123	8.58062	1.75693	7.22525	ring_37_2_peak_468
Pf3D7_02_v3	779326	779884	559	779545	115	6.63633	1.64358	5.52591	ring_37_2_peak_469
Pf3D7_02_v3	780506	781042	537	780684	109	5.32814	1.55856	4.3827	ring_37_2_peak_470
Pf3D7_02_v3	781601	782138	538	781960	124	8.83916	1.7711	7.45066	ring_37_2_peak_471
Pf3D7_02_v3	783792	784521	730	784065	140	13.4175	1.9978	11.4636	ring_37_2_peak_472
Pf3D7_02_v3	786930	787942	1013	787381	116	6.86708	1.65775	5.72765	ring_37_2_peak_473
Pf3D7_02_v3	798874	799487	614	799311	109	5.32814	1.55856	4.3827	ring_37_2_peak_474
Pf3D7_02_v3	800092	801315	1224	800645	121	8.07373	1.72859	6.78265	ring_37_2_peak_475
Pf3D7_02_v3	804974	805718	745	805489	117	7.10139	1.67191	5.93269	ring_37_2_peak_476
Pf3D7_02_v3	806800	807606	807	807382	118	7.33923	1.68608	6.14068	ring_37_2_peak_477
Pf3D7_02_v3	809533	809843	311	809603	101	3.79493	1.44521	3.03672	ring_37_2_peak_478
Pf3D7_02_v3	821442	822313	872	822213	107	4.92179	1.53023	4.02644	ring_37_2_peak_479
Pf3D7_02_v3	828023	828434	412	828235	102	3.97298	1.45938	3.19335	ring_37_2_peak_480
Pf3D7_02_v3	831529	831941	413	831724	126	9.3663	1.79943	7.91026	ring_37_2_peak_481
Pf3D7_02_v3	834128	834474	347	834405	105	4.53066	1.50189	3.6835	ring_37_2_peak_482
Pf3D7_02_v3	839422	839708	287	839497	96	2.96482	1.37437	2.30712	ring_37_2_peak_483
Pf3D7_02_v3	841862	844000	2139	843293	136	12.1973	1.94112	10.3877	ring_37_2_peak_484
Pf3D7_02_v3	848590	849168	579	848873	144	14.6859	2.05447	12.591	ring_37_2_peak_485
Pf3D7_02_v3	857710	858308	599	858014	118	7.33923	1.68608	6.14068	ring_37_2_peak_486
Pf3D7_02_v3	860760	861438	679	861191	124	8.83916	1.7711	7.45066	ring_37_2_peak_487
Pf3D7_02_v3	865909	866292	384	866019	110	5.53696	1.57273	4.56538	ring_37_2_peak_488
Pf3D7_02_v3	872971	873485	515	873087	130	10.4602	1.85611	8.86477	ring_37_2_peak_489
Pf3D7_02_v3	873947	874328	382	874192	158	19.4875	2.25283	16.9963	ring_37_2_peak_490
Pf3D7_02_v3	893159	894080	922	893881	113	6.18563	1.61524	5.13239	ring_37_2_peak_491
Pf3D7_02_v3	896425	897090	666	896732	111	5.7495	1.5869	4.75134	ring_37_2_peak_492
Pf3D7_02_v3	904908	905489	582	905227	104	4.34087	1.48772	3.5168	ring_37_2_peak_493
Pf3D7_02_v3	907920	908711	792	908572	136	12.1973	1.94112	10.3877	ring_37_2_peak_494
Pf3D7_02_v3	909801	910223	423	909930	133	11.3145	1.89861	9.61309	ring_37_2_peak_495
Pf3D7_02_v3	913707	914335	629	914269	108	5.12308	1.5444	4.20305	ring_37_2_peak_496
Pf3D7_02_v3	916550	917625	1076	916827	143	14.3644	2.0403	12.3046	ring_37_2_peak_497
Pf3D7_02_v3	918290	919782	1493	918725	127	9.63485	1.8136	8.14415	ring_37_2_peak_498
Pf3D7_02_v3	920083	921218	1136	920769	120	7.82543	1.71442	6.56554	ring_37_2_peak_499
Pf3D7_02_v3	921894	923747	1854	923584	130	10.4602	1.85611	8.86477	ring_37_2_peak_500
Pf3D7_02_v3	924858	925247	390	924940	111	5.7495	1.5869	4.75134	ring_37_2_peak_501
Pf3D7_02_v3	926086	926703	618	926531	126	9.3663	1.79943	7.91026	ring_37_2_peak_502
Pf3D7_02_v3	926986	928162	1177	927932	120	7.82543	1.71442	6.56554	ring_37_2_peak_503
Pf3D7_02_v3	929495	932715	3221	932147	124	8.83916	1.7711	7.45066	ring_37_2_peak_504
Pf3D7_02_v3	932966	939213	6248	937074	137	12.4977	1.95529	10.652	ring_37_2_peak_505
Pf3D7_02_v3	944751	945014	264	944879	104	4.34087	1.48772	3.5168	ring_37_2_peak_506
Pf3D7_03_v3	5420	5870	451	5768	100	3.62086	1.43104	2.88369	ring_37_2_peak_507
Pf3D7_03_v3	6440	6800	361	6651	101	3.79493	1.44521	3.03672	ring_37_2_peak_508
Pf3D7_03_v3	8372	8675	304	8670	100	3.62086	1.43104	2.88369	ring_37_2_peak_509
Pf3D7_03_v3	10578	10859	282	10642	123	8.58062	1.75693	7.22525	ring_37_2_peak_510
Pf3D7_03_v3	11156	12550	1395	11889	155	18.4126	2.21033	15.9892	ring_37_2_peak_511
Pf3D7_03_v3	13003	18740	5738	13732	159	19.8511	2.267	17.34	ring_37_2_peak_512
Pf3D7_03_v3	18987	32841	13855	24573	144	14.6859	2.05447	12.591	ring_37_2_peak_513
Pf3D7_03_v3	33090	33355	266	33275	105	4.53066	1.50189	3.6835	ring_37_2_peak_514
Pf3D7_03_v3	34174	34753	580	34480	150	16.6762	2.13948	14.3878	ring_37_2_peak_515
Pf3D7_03_v3	35254	35957	704	35577	122	8.32547	1.74276	7.00233	ring_37_2_peak_516
Pf3D7_03_v3	36894	38701	1808	37266	141	13.7301	2.01196	11.7401	ring_37_2_peak_517
Pf3D7_03_v3	39479	40393	915	39964	160	20.2175	2.28117	17.6877	ring_37_2_peak_518
Pf3D7_03_v3	40724	40937	214	40726	90	2.10442	1.28936	1.55078	ring_37_2_peak_519
Pf3D7_03_v3	41243	42205	963	42036	129	10.1818	1.84194	8.62206	ring_37_2_peak_520
Pf3D7_03_v3	43124	44400	1277	43211	136	12.1973	1.94112	10.3877	ring_37_2_peak_521
Pf3D7_03_v3	52412	52844	433	52535	116	6.86708	1.65775	5.72765	ring_37_2_peak_522
Pf3D7_03_v3	55531	55787	257	55767	97	3.12274	1.38854	2.44593	ring_37_2_peak_523
Pf3D7_03_v3	61853	62588	736	61955	132	11.0266	1.88445	9.36043	ring_37_2_peak_524
Pf3D7_03_v3	70040	72097	2058	71779	162	20.9581	2.30951	18.3937	ring_37_2_peak_525
Pf3D7_03_v3	79216	79805	590	79448	116	6.86708	1.65775	5.72765	ring_37_2_peak_526
Pf3D7_03_v3	82091	83692	1602	82452	143	14.3644	2.0403	12.3046	ring_37_2_peak_527
Pf3D7_03_v3	85401	85760	360	85598	101	3.79493	1.44521	3.03672	ring_37_2_peak_528
Pf3D7_03_v3	88159	88771	613	88575	124	8.83916	1.7711	7.45066	ring_37_2_peak_529
Pf3D7_03_v3	91508	93093	1586	92217	133	11.3145	1.89861	9.61309	ring_37_2_peak_530
Pf3D7_03_v3	96752	97280	529	97174	129	10.1818	1.84194	8.62206	ring_37_2_peak_531
Pf3D7_03_v3	104772	105239	468	105020	103	4.15497	1.47355	3.35344	ring_37_2_peak_532
Pf3D7_03_v3	105936	106682	747	106356	110	5.53696	1.57273	4.56538	ring_37_2_peak_533
Pf3D7_03_v3	108173	109136	964	108640	144	14.6859	2.05447	12.591	ring_37_2_peak_534
Pf3D7_03_v3	114086	115122	1037	114968	111	5.7495	1.5869	4.75134	ring_37_2_peak_535
Pf3D7_03_v3	115468	118149	2682	116154	143	14.3644	2.0403	12.3046	ring_37_2_peak_536
Pf3D7_03_v3	119285	119625	341	119581	96	2.96482	1.37437	2.30712	ring_37_2_peak_537
Pf3D7_03_v3	121902	122231	330	121941	100	3.62086	1.43104	2.88369	ring_37_2_peak_538
Pf3D7_03_v3	125843	127866	2024	127230	157	19.1265	2.23866	16.6565	ring_37_2_peak_539
Pf3D7_03_v3	128249	130305	2057	128862	146	15.3378	2.08281	13.1753	ring_37_2_peak_540
Pf3D7_03_v3	134971	135364	394	135230	127	9.63485	1.8136	8.14415	ring_37_2_peak_541
Pf3D7_03_v3	136525	136747	223	136686	102	3.97298	1.45938	3.19335	ring_37_2_peak_542
Pf3D7_03_v3	141960	142999	1040	142839	132	11.0266	1.88445	9.36043	ring_37_2_peak_543
Pf3D7_03_v3	143989	144269	281	144016	95	2.81101	1.3602	2.17185	ring_37_2_peak_544
Pf3D7_03_v3	144593	145540	948	145083	143	14.3644	2.0403	12.3046	ring_37_2_peak_545
Pf3D7_03_v3	146312	146887	576	146599	116	6.86708	1.65775	5.72765	ring_37_2_peak_546
Pf3D7_03_v3	148926	149400	475	149328	111	5.7495	1.5869	4.75134	ring_37_2_peak_547
Pf3D7_03_v3	152398	153446	1049	152737	105	4.53066	1.50189	3.6835	ring_37_2_peak_548
Pf3D7_03_v3	153892	154613	722	154302	140	13.4175	1.9978	11.4636	ring_37_2_peak_549
Pf3D7_03_v3	154891	155982	1092	155821	121	8.07373	1.72859	6.78265	ring_37_2_peak_550
Pf3D7_03_v3	159488	161585	2098	160828	164	21.7093	2.33785	19.1151	ring_37_2_peak_551
Pf3D7_03_v3	162773	164776	2004	163420	158	19.4875	2.25283	16.9963	ring_37_2_peak_552
Pf3D7_03_v3	165587	166357	771	165718	105	4.53066	1.50189	3.6835	ring_37_2_peak_553
Pf3D7_03_v3	166662	167235	574	166945	133	11.3145	1.89861	9.61309	ring_37_2_peak_554
Pf3D7_03_v3	169994	171057	1064	170535	118	7.33923	1.68608	6.14068	ring_37_2_peak_555
Pf3D7_03_v3	171755	172951	1197	172596	144	14.6859	2.05447	12.591	ring_37_2_peak_556
Pf3D7_03_v3	174940	175579	640	175410	149	16.3373	2.12531	14.0791	ring_37_2_peak_557
Pf3D7_03_v3	178711	178944	234	178866	108	5.12308	1.5444	4.20305	ring_37_2_peak_558
Pf3D7_03_v3	179262	179769	508	179691	135	11.8999	1.92695	10.1262	ring_37_2_peak_559
Pf3D7_03_v3	180184	180564	381	180276	109	5.32814	1.55856	4.3827	ring_37_2_peak_560
Pf3D7_03_v3	182596	184083	1488	183510	168	23.2426	2.39452	20.5957	ring_37_2_peak_561
Pf3D7_03_v3	184932	185232	301	185043	129	10.1818	1.84194	8.62206	ring_37_2_peak_562
Pf3D7_03_v3	185927	187838	1912	186385	132	11.0266	1.88445	9.36043	ring_37_2_peak_563
Pf3D7_03_v3	188057	189402	1346	188930	113	6.18563	1.61524	5.13239	ring_37_2_peak_564
Pf3D7_03_v3	190265	190670	406	190375	119	7.58059	1.70025	6.35157	ring_37_2_peak_565
Pf3D7_03_v3	191259	192630	1372	191478	151	17.0179	2.15365	14.6997	ring_37_2_peak_566
Pf3D7_03_v3	193939	196039	2101	194416	128	9.9067	1.82777	8.3818	ring_37_2_peak_567
Pf3D7_03_v3	196776	197211	436	196994	128	9.9067	1.82777	8.3818	ring_37_2_peak_568
Pf3D7_03_v3	198657	199082	426	198783	110	5.53696	1.57273	4.56538	ring_37_2_peak_569
Pf3D7_03_v3	199792	200664	873	200054	160	20.2175	2.28117	17.6877	ring_37_2_peak_570
Pf3D7_03_v3	201122	201633	512	201244	106	4.72431	1.51606	3.85338	ring_37_2_peak_571
Pf3D7_03_v3	202124	202491	368	202305	106	4.72431	1.51606	3.85338	ring_37_2_peak_572
Pf3D7_03_v3	204778	206151	1374	205353	151	17.0179	2.15365	14.6997	ring_37_2_peak_573
Pf3D7_03_v3	207452	208895	1444	208663	139	13.1079	1.98363	11.1898	ring_37_2_peak_574
Pf3D7_03_v3	211050	211334	285	211228	116	6.86708	1.65775	5.72765	ring_37_2_peak_575
Pf3D7_03_v3	212190	212457	268	212333	107	4.92179	1.53023	4.02644	ring_37_2_peak_576
Pf3D7_03_v3	212782	215722	2941	213854	149	16.3373	2.12531	14.0791	ring_37_2_peak_577
Pf3D7_03_v3	218921	219372	452	219145	123	8.58062	1.75693	7.22525	ring_37_2_peak_578
Pf3D7_03_v3	221378	221623	246	221515	107	4.92179	1.53023	4.02644	ring_37_2_peak_579
Pf3D7_03_v3	224701	225444	744	225388	122	8.32547	1.74276	7.00233	ring_37_2_peak_580
Pf3D7_03_v3	227131	227551	421	227134	98	3.28473	1.40271	2.58828	ring_37_2_peak_581
Pf3D7_03_v3	228504	228747	244	228639	105	4.53066	1.50189	3.6835	ring_37_2_peak_582
Pf3D7_03_v3	229822	230940	1119	229972	127	9.63485	1.8136	8.14415	ring_37_2_peak_583
Pf3D7_03_v3	232043	232343	301	232191	109	5.32814	1.55856	4.3827	ring_37_2_peak_584
Pf3D7_03_v3	234117	235126	1010	234384	140	13.4175	1.9978	11.4636	ring_37_2_peak_585
Pf3D7_03_v3	236239	236557	319	236355	130	10.4602	1.85611	8.86477	ring_37_2_peak_586
Pf3D7_03_v3	236875	237836	962	237536	136	12.1973	1.94112	10.3877	ring_37_2_peak_587
Pf3D7_03_v3	238701	239545	845	238916	116	6.86708	1.65775	5.72765	ring_37_2_peak_588
Pf3D7_03_v3	239845	241150	1306	240573	131	10.7418	1.87028	9.11056	ring_37_2_peak_589
Pf3D7_03_v3	242295	242775	481	242522	115	6.63633	1.64358	5.52591	ring_37_2_peak_590
Pf3D7_03_v3	243283	243535	253	243463	108	5.12308	1.5444	4.20305	ring_37_2_peak_591
Pf3D7_03_v3	244651	247059	2409	246687	169	23.6323	2.40869	20.9731	ring_37_2_peak_592
Pf3D7_03_v3	251222	252754	1533	251867	126	9.3663	1.79943	7.91026	ring_37_2_peak_593
Pf3D7_03_v3	254091	254972	882	254248	113	6.18563	1.61524	5.13239	ring_37_2_peak_594
Pf3D7_03_v3	255995	257978	1984	256250	146	15.3378	2.08281	13.1753	ring_37_2_peak_595
Pf3D7_03_v3	261556	263867	2312	263225	156	18.7682	2.2245	16.3206	ring_37_2_peak_596
Pf3D7_03_v3	264963	267051	2089	265966	142	14.0458	2.02613	12.0208	ring_37_2_peak_597
Pf3D7_03_v3	267920	268698	779	268420	126	9.3663	1.79943	7.91026	ring_37_2_peak_598
Pf3D7_03_v3	269313	269700	388	269430	112	5.96573	1.60107	4.94038	ring_37_2_peak_599
Pf3D7_03_v3	269988	270761	774	270318	159	19.8511	2.267	17.34	ring_37_2_peak_600
Pf3D7_03_v3	271368	273305	1938	272632	121	8.07373	1.72859	6.78265	ring_37_2_peak_601
Pf3D7_03_v3	275889	277619	1731	276418	154	18.0598	2.19616	15.6607	ring_37_2_peak_602
Pf3D7_03_v3	279228	279613	386	279254	122	8.32547	1.74276	7.00233	ring_37_2_peak_603
Pf3D7_03_v3	281872	283675	1804	282013	130	10.4602	1.85611	8.86477	ring_37_2_peak_604
Pf3D7_03_v3	284256	285416	1161	284845	119	7.58059	1.70025	6.35157	ring_37_2_peak_605
Pf3D7_03_v3	286846	287170	325	287034	127	9.63485	1.8136	8.14415	ring_37_2_peak_606
Pf3D7_03_v3	288966	290573	1608	289687	120	7.82543	1.71442	6.56554	ring_37_2_peak_607
Pf3D7_03_v3	293227	293525	299	293473	110	5.53696	1.57273	4.56538	ring_37_2_peak_608
Pf3D7_03_v3	298424	300441	2018	299793	158	19.4875	2.25283	16.9963	ring_37_2_peak_609
Pf3D7_03_v3	300990	301886	897	301206	135	11.8999	1.92695	10.1262	ring_37_2_peak_610
Pf3D7_03_v3	302870	303194	325	302974	95	2.81101	1.3602	2.17185	ring_37_2_peak_611
Pf3D7_03_v3	306077	307702	1626	306300	148	16.0013	2.11115	13.7736	ring_37_2_peak_612
Pf3D7_03_v3	312772	313017	246	312931	98	3.28473	1.40271	2.58828	ring_37_2_peak_613
Pf3D7_03_v3	315058	315672	615	315392	132	11.0266	1.88445	9.36043	ring_37_2_peak_614
Pf3D7_03_v3	319084	319604	521	319248	107	4.92179	1.53023	4.02644	ring_37_2_peak_615
Pf3D7_03_v3	321292	321913	622	321572	99	3.45078	1.41688	2.73421	ring_37_2_peak_616
Pf3D7_03_v3	326387	328214	1828	326960	145	15.0104	2.06864	12.8812	ring_37_2_peak_617
Pf3D7_03_v3	329798	333411	3614	330959	154	18.0598	2.19616	15.6607	ring_37_2_peak_618
Pf3D7_03_v3	333913	334686	774	334370	120	7.82543	1.71442	6.56554	ring_37_2_peak_619
Pf3D7_03_v3	337332	339218	1887	338934	125	9.10106	1.78526	7.67909	ring_37_2_peak_620
Pf3D7_03_v3	340142	343133	2992	342243	142	14.0458	2.02613	12.0208	ring_37_2_peak_621
Pf3D7_03_v3	343779	344390	612	344066	138	12.8013	1.96946	10.9189	ring_37_2_peak_622
Pf3D7_03_v3	344730	345164	435	344819	102	3.97298	1.45938	3.19335	ring_37_2_peak_623
Pf3D7_03_v3	345644	346477	834	346016	123	8.58062	1.75693	7.22525	ring_37_2_peak_624
Pf3D7_03_v3	347175	347634	460	347381	115	6.63633	1.64358	5.52591	ring_37_2_peak_625
Pf3D7_03_v3	348187	348828	642	348386	103	4.15497	1.47355	3.35344	ring_37_2_peak_626
Pf3D7_03_v3	349530	350318	789	350093	130	10.4602	1.85611	8.86477	ring_37_2_peak_627
Pf3D7_03_v3	350905	351670	766	351406	104	4.34087	1.48772	3.5168	ring_37_2_peak_628
Pf3D7_03_v3	353702	354879	1178	354560	128	9.9067	1.82777	8.3818	ring_37_2_peak_629
Pf3D7_03_v3	356539	357155	617	356802	117	7.10139	1.67191	5.93269	ring_37_2_peak_630
Pf3D7_03_v3	357965	360527	2563	358923	154	18.0598	2.19616	15.6607	ring_37_2_peak_631
Pf3D7_03_v3	361126	361485	360	361469	115	6.63633	1.64358	5.52591	ring_37_2_peak_632
Pf3D7_03_v3	362271	363902	1632	362627	125	9.10106	1.78526	7.67909	ring_37_2_peak_633
Pf3D7_03_v3	365512	366640	1129	365832	106	4.72431	1.51606	3.85338	ring_37_2_peak_634
Pf3D7_03_v3	372648	374318	1671	373832	156	18.7682	2.2245	16.3206	ring_37_2_peak_635
Pf3D7_03_v3	375522	377437	1916	376238	144	14.6859	2.05447	12.591	ring_37_2_peak_636
Pf3D7_03_v3	379193	383074	3882	382340	169	23.6323	2.40869	20.9731	ring_37_2_peak_637
Pf3D7_03_v3	384401	385658	1258	384507	130	10.4602	1.85611	8.86477	ring_37_2_peak_638
Pf3D7_03_v3	389861	390536	676	390420	112	5.96573	1.60107	4.94038	ring_37_2_peak_639
Pf3D7_03_v3	390769	392477	1709	391528	139	13.1079	1.98363	11.1898	ring_37_2_peak_640
Pf3D7_03_v3	393070	393289	220	393253	107	4.92179	1.53023	4.02644	ring_37_2_peak_641
Pf3D7_03_v3	393519	394566	1048	393759	109	5.32814	1.55856	4.3827	ring_37_2_peak_642
Pf3D7_03_v3	397807	398691	885	398377	115	6.63633	1.64358	5.52591	ring_37_2_peak_643
Pf3D7_03_v3	399385	400520	1136	400071	164	21.7093	2.33785	19.1151	ring_37_2_peak_644
Pf3D7_03_v3	403693	405587	1895	404147	157	19.1265	2.23866	16.6565	ring_37_2_peak_645
Pf3D7_03_v3	409304	409997	694	409364	136	12.1973	1.94112	10.3877	ring_37_2_peak_646
Pf3D7_03_v3	413198	413682	485	413465	125	9.10106	1.78526	7.67909	ring_37_2_peak_647
Pf3D7_03_v3	414194	414444	251	414280	106	4.72431	1.51606	3.85338	ring_37_2_peak_648
Pf3D7_03_v3	415031	415867	837	415476	143	14.3644	2.0403	12.3046	ring_37_2_peak_649
Pf3D7_03_v3	416302	417242	941	416652	157	19.1265	2.23866	16.6565	ring_37_2_peak_650
Pf3D7_03_v3	417683	418869	1187	417909	114	6.40917	1.62941	5.32766	ring_37_2_peak_651
Pf3D7_03_v3	419337	419797	461	419768	109	5.32814	1.55856	4.3827	ring_37_2_peak_652
Pf3D7_03_v3	420799	421230	432	421122	107	4.92179	1.53023	4.02644	ring_37_2_peak_653
Pf3D7_03_v3	422508	423997	1490	423218	149	16.3373	2.12531	14.0791	ring_37_2_peak_654
Pf3D7_03_v3	428341	429229	889	428828	136	12.1973	1.94112	10.3877	ring_37_2_peak_655
Pf3D7_03_v3	429467	430969	1503	429800	125	9.10106	1.78526	7.67909	ring_37_2_peak_656
Pf3D7_03_v3	431962	433557	1596	432371	123	8.58062	1.75693	7.22525	ring_37_2_peak_657
Pf3D7_03_v3	434284	434818	535	434523	121	8.07373	1.72859	6.78265	ring_37_2_peak_658
Pf3D7_03_v3	435207	435448	242	435252	104	4.34087	1.48772	3.5168	ring_37_2_peak_659
Pf3D7_03_v3	436035	436813	779	436562	144	14.6859	2.05447	12.591	ring_37_2_peak_660
Pf3D7_03_v3	437174	438586	1413	437844	163	21.3324	2.32368	18.7524	ring_37_2_peak_661
Pf3D7_03_v3	439462	440162	701	439549	119	7.58059	1.70025	6.35157	ring_37_2_peak_662
Pf3D7_03_v3	443110	445424	2315	444897	157	19.1265	2.23866	16.6565	ring_37_2_peak_663
Pf3D7_03_v3	445838	446438	601	446056	112	5.96573	1.60107	4.94038	ring_37_2_peak_664
Pf3D7_03_v3	447611	451466	3856	450016	132	11.0266	1.88445	9.36043	ring_37_2_peak_665
Pf3D7_03_v3	451736	458582	6847	456074	174	25.6184	2.47953	22.9076	ring_37_2_peak_666
Pf3D7_03_v3	461623	462001	379	461968	109	5.32814	1.55856	4.3827	ring_37_2_peak_667
Pf3D7_03_v3	463942	465008	1067	464216	130	10.4602	1.85611	8.86477	ring_37_2_peak_668
Pf3D7_03_v3	466638	468464	1827	467465	154	18.0598	2.19616	15.6607	ring_37_2_peak_669
Pf3D7_03_v3	469294	469916	623	469388	134	11.6056	1.91278	9.86804	ring_37_2_peak_670
Pf3D7_03_v3	471210	473130	1921	471501	164	21.7093	2.33785	19.1151	ring_37_2_peak_671
Pf3D7_03_v3	474908	475589	682	475230	126	9.3663	1.79943	7.91026	ring_37_2_peak_672
Pf3D7_03_v3	475912	478954	3043	478149	165	22.0888	2.35201	19.4806	ring_37_2_peak_673
Pf3D7_03_v3	480348	480737	390	480535	103	4.15497	1.47355	3.35344	ring_37_2_peak_674
Pf3D7_03_v3	481356	483603	2248	481825	139	13.1079	1.98363	11.1898	ring_37_2_peak_675
Pf3D7_03_v3	484631	485075	445	484991	109	5.32814	1.55856	4.3827	ring_37_2_peak_676
Pf3D7_03_v3	486535	486772	238	486696	124	8.83916	1.7711	7.45066	ring_37_2_peak_677
Pf3D7_03_v3	489105	493507	4403	492195	154	18.0598	2.19616	15.6607	ring_37_2_peak_678
Pf3D7_03_v3	493763	494305	543	493955	117	7.10139	1.67191	5.93269	ring_37_2_peak_679
Pf3D7_03_v3	494809	495745	937	495449	139	13.1079	1.98363	11.1898	ring_37_2_peak_680
Pf3D7_03_v3	496003	496478	476	496347	109	5.32814	1.55856	4.3827	ring_37_2_peak_681
Pf3D7_03_v3	499229	499489	261	499362	121	8.07373	1.72859	6.78265	ring_37_2_peak_682
Pf3D7_03_v3	500162	501400	1239	500608	148	16.0013	2.11115	13.7736	ring_37_2_peak_683
Pf3D7_03_v3	501818	502131	314	502043	102	3.97298	1.45938	3.19335	ring_37_2_peak_684
Pf3D7_03_v3	502749	503136	388	502897	116	6.86708	1.65775	5.72765	ring_37_2_peak_685
Pf3D7_03_v3	503448	504258	811	503872	112	5.96573	1.60107	4.94038	ring_37_2_peak_686
Pf3D7_03_v3	507412	508556	1145	508018	157	19.1265	2.23866	16.6565	ring_37_2_peak_687
Pf3D7_03_v3	509303	511327	2025	510201	155	18.4126	2.21033	15.9892	ring_37_2_peak_688
Pf3D7_03_v3	513624	516130	2507	514988	138	12.8013	1.96946	10.9189	ring_37_2_peak_689
Pf3D7_03_v3	517470	520277	2808	519362	143	14.3644	2.0403	12.3046	ring_37_2_peak_690
Pf3D7_03_v3	522201	522851	651	522508	114	6.40917	1.62941	5.32766	ring_37_2_peak_691
Pf3D7_03_v3	525099	525986	888	525574	129	10.1818	1.84194	8.62206	ring_37_2_peak_692
Pf3D7_03_v3	529058	530692	1635	530524	143	14.3644	2.0403	12.3046	ring_37_2_peak_693
Pf3D7_03_v3	534988	535262	275	535031	107	4.92179	1.53023	4.02644	ring_37_2_peak_694
Pf3D7_03_v3	536497	537016	520	536844	121	8.07373	1.72859	6.78265	ring_37_2_peak_695
Pf3D7_03_v3	540645	541432	788	541093	123	8.58062	1.75693	7.22525	ring_37_2_peak_696
Pf3D7_03_v3	541648	542485	838	542400	129	10.1818	1.84194	8.62206	ring_37_2_peak_697
Pf3D7_03_v3	544207	544682	476	544264	166	22.4708	2.36618	19.8492	ring_37_2_peak_698
Pf3D7_03_v3	546113	546338	226	546261	91	2.23733	1.30353	1.66769	ring_37_2_peak_699
Pf3D7_03_v3	546682	546992	311	546951	103	4.15497	1.47355	3.35344	ring_37_2_peak_700
Pf3D7_03_v3	548827	550855	2029	549158	134	11.6056	1.91278	9.86804	ring_37_2_peak_701
Pf3D7_03_v3	553968	554190	223	554023	106	4.72431	1.51606	3.85338	ring_37_2_peak_702
Pf3D7_03_v3	557063	557645	583	557559	111	5.7495	1.5869	4.75134	ring_37_2_peak_703
Pf3D7_03_v3	560976	561434	459	561375	101	3.79493	1.44521	3.03672	ring_37_2_peak_704
Pf3D7_03_v3	561675	561947	273	561877	99	3.45078	1.41688	2.73421	ring_37_2_peak_705
Pf3D7_03_v3	563876	565454	1579	564213	131	10.7418	1.87028	9.11056	ring_37_2_peak_706
Pf3D7_03_v3	567680	568834	1155	568758	122	8.32547	1.74276	7.00233	ring_37_2_peak_707
Pf3D7_03_v3	572892	573192	301	572962	100	3.62086	1.43104	2.88369	ring_37_2_peak_708
Pf3D7_03_v3	573522	574044	523	573702	113	6.18563	1.61524	5.13239	ring_37_2_peak_709
Pf3D7_03_v3	574519	575215	697	574898	117	7.10139	1.67191	5.93269	ring_37_2_peak_710
Pf3D7_03_v3	575734	576026	293	575740	102	3.97298	1.45938	3.19335	ring_37_2_peak_711
Pf3D7_03_v3	577017	577562	546	577484	116	6.86708	1.65775	5.72765	ring_37_2_peak_712
Pf3D7_03_v3	579596	580490	895	579836	147	15.6681	2.09698	13.4725	ring_37_2_peak_713
Pf3D7_03_v3	586570	587154	585	586909	117	7.10139	1.67191	5.93269	ring_37_2_peak_714
Pf3D7_03_v3	589072	590112	1041	589425	162	20.9581	2.30951	18.3937	ring_37_2_peak_715
Pf3D7_03_v3	590360	592162	1803	590964	125	9.10106	1.78526	7.67909	ring_37_2_peak_716
Pf3D7_03_v3	605723	607039	1317	606457	113	6.18563	1.61524	5.13239	ring_37_2_peak_717
Pf3D7_03_v3	609313	610002	690	609744	124	8.83916	1.7711	7.45066	ring_37_2_peak_718
Pf3D7_03_v3	612780	613323	544	612952	129	10.1818	1.84194	8.62206	ring_37_2_peak_719
Pf3D7_03_v3	616426	622785	6360	621393	172	24.8165	2.4512	22.1247	ring_37_2_peak_720
Pf3D7_03_v3	623430	623711	282	623611	107	4.92179	1.53023	4.02644	ring_37_2_peak_721
Pf3D7_03_v3	624087	624756	670	624339	127	9.63485	1.8136	8.14415	ring_37_2_peak_722
Pf3D7_03_v3	625197	625718	522	625326	123	8.58062	1.75693	7.22525	ring_37_2_peak_723
Pf3D7_03_v3	626313	626832	520	626370	104	4.34087	1.48772	3.5168	ring_37_2_peak_724
Pf3D7_03_v3	628070	629191	1122	628760	118	7.33923	1.68608	6.14068	ring_37_2_peak_725
Pf3D7_03_v3	635640	636747	1108	636411	131	10.7418	1.87028	9.11056	ring_37_2_peak_726
Pf3D7_03_v3	637052	637841	790	637424	129	10.1818	1.84194	8.62206	ring_37_2_peak_727
Pf3D7_03_v3	638231	638908	678	638623	139	13.1079	1.98363	11.1898	ring_37_2_peak_728
Pf3D7_03_v3	639606	640506	901	639973	110	5.53696	1.57273	4.56538	ring_37_2_peak_729
Pf3D7_03_v3	642012	642537	526	642450	129	10.1818	1.84194	8.62206	ring_37_2_peak_730
Pf3D7_03_v3	644850	645300	451	645022	117	7.10139	1.67191	5.93269	ring_37_2_peak_731
Pf3D7_03_v3	652546	653805	1260	653415	129	10.1818	1.84194	8.62206	ring_37_2_peak_732
Pf3D7_03_v3	654559	655280	722	654915	103	4.15497	1.47355	3.35344	ring_37_2_peak_733
Pf3D7_03_v3	656365	656934	570	656584	110	5.53696	1.57273	4.56538	ring_37_2_peak_734
Pf3D7_03_v3	660126	661055	930	660627	104	4.34087	1.48772	3.5168	ring_37_2_peak_735
Pf3D7_03_v3	662179	665106	2928	663657	151	17.0179	2.15365	14.6997	ring_37_2_peak_736
Pf3D7_03_v3	667072	668344	1273	668339	110	5.53696	1.57273	4.56538	ring_37_2_peak_737
Pf3D7_03_v3	669478	670372	895	669975	138	12.8013	1.96946	10.9189	ring_37_2_peak_738
Pf3D7_03_v3	675247	675706	460	675475	125	9.10106	1.78526	7.67909	ring_37_2_peak_739
Pf3D7_03_v3	677845	678593	749	678321	162	20.9581	2.30951	18.3937	ring_37_2_peak_740
Pf3D7_03_v3	679380	680857	1478	680607	129	10.1818	1.84194	8.62206	ring_37_2_peak_741
Pf3D7_03_v3	682741	683759	1019	683660	130	10.4602	1.85611	8.86477	ring_37_2_peak_742
Pf3D7_03_v3	685647	686008	362	685783	128	9.9067	1.82777	8.3818	ring_37_2_peak_743
Pf3D7_03_v3	686343	688320	1978	687355	149	16.3373	2.12531	14.0791	ring_37_2_peak_744
Pf3D7_03_v3	688847	689537	691	689529	113	6.18563	1.61524	5.13239	ring_37_2_peak_745
Pf3D7_03_v3	690075	694245	4171	691583	170	24.0245	2.42286	21.3539	ring_37_2_peak_746
Pf3D7_03_v3	699779	700651	873	700137	105	4.53066	1.50189	3.6835	ring_37_2_peak_747
Pf3D7_03_v3	701190	702104	915	701922	145	15.0104	2.06864	12.8812	ring_37_2_peak_748
Pf3D7_03_v3	703148	703590	443	703408	119	7.58059	1.70025	6.35157	ring_37_2_peak_749
Pf3D7_03_v3	704856	705395	540	705181	120	7.82543	1.71442	6.56554	ring_37_2_peak_750
Pf3D7_03_v3	706633	708091	1459	707193	123	8.58062	1.75693	7.22525	ring_37_2_peak_751
Pf3D7_03_v3	712852	713787	936	713012	134	11.6056	1.91278	9.86804	ring_37_2_peak_752
Pf3D7_03_v3	716821	718179	1359	717072	146	15.3378	2.08281	13.1753	ring_37_2_peak_753
Pf3D7_03_v3	718568	719409	842	719120	128	9.9067	1.82777	8.3818	ring_37_2_peak_754
Pf3D7_03_v3	719827	721090	1264	720006	129	10.1818	1.84194	8.62206	ring_37_2_peak_755
Pf3D7_03_v3	728313	733523	5211	731211	169	23.6323	2.40869	20.9731	ring_37_2_peak_756
Pf3D7_03_v3	733941	734530	590	734342	124	8.83916	1.7711	7.45066	ring_37_2_peak_757
Pf3D7_03_v3	735549	736129	581	735953	130	10.4602	1.85611	8.86477	ring_37_2_peak_758
Pf3D7_03_v3	737411	737859	449	737638	100	3.62086	1.43104	2.88369	ring_37_2_peak_759
Pf3D7_03_v3	739779	740710	932	739915	116	6.86708	1.65775	5.72765	ring_37_2_peak_760
Pf3D7_03_v3	741396	741652	257	741464	92	2.37446	1.31769	1.7884	ring_37_2_peak_761
Pf3D7_03_v3	742266	742725	460	742551	145	15.0104	2.06864	12.8812	ring_37_2_peak_762
Pf3D7_03_v3	744155	745047	893	744367	117	7.10139	1.67191	5.93269	ring_37_2_peak_763
Pf3D7_03_v3	748488	755856	7369	755134	162	20.9581	2.30951	18.3937	ring_37_2_peak_764
Pf3D7_03_v3	756637	756940	304	756760	97	3.12274	1.38854	2.44593	ring_37_2_peak_765
Pf3D7_03_v3	757551	757945	395	757928	119	7.58059	1.70025	6.35157	ring_37_2_peak_766
Pf3D7_03_v3	765775	766069	295	765920	104	4.34087	1.48772	3.5168	ring_37_2_peak_767
Pf3D7_03_v3	767350	777769	10420	773077	172	24.8165	2.4512	22.1247	ring_37_2_peak_768
Pf3D7_03_v3	777985	779330	1346	778484	124	8.83916	1.7711	7.45066	ring_37_2_peak_769
Pf3D7_03_v3	779662	780292	631	779936	138	12.8013	1.96946	10.9189	ring_37_2_peak_770
Pf3D7_03_v3	780534	782762	2229	782019	157	19.1265	2.23866	16.6565	ring_37_2_peak_771
Pf3D7_03_v3	783177	786274	3098	785233	169	23.6323	2.40869	20.9731	ring_37_2_peak_772
Pf3D7_03_v3	789896	790964	1069	790652	150	16.6762	2.13948	14.3878	ring_37_2_peak_773
Pf3D7_03_v3	792364	793271	908	792828	125	9.10106	1.78526	7.67909	ring_37_2_peak_774
Pf3D7_03_v3	795597	796764	1168	796063	119	7.58059	1.70025	6.35157	ring_37_2_peak_775
Pf3D7_03_v3	797016	801046	4031	797670	152	17.3624	2.16782	15.0161	ring_37_2_peak_776
Pf3D7_03_v3	802286	802522	237	802379	106	4.72431	1.51606	3.85338	ring_37_2_peak_777
Pf3D7_03_v3	803525	805063	1539	804744	152	17.3624	2.16782	15.0161	ring_37_2_peak_778
Pf3D7_03_v3	807173	807773	601	807573	156	18.7682	2.2245	16.3206	ring_37_2_peak_779
Pf3D7_03_v3	810091	814033	3943	810906	161	20.5865	2.29534	18.0386	ring_37_2_peak_780
Pf3D7_03_v3	816060	816854	795	816565	118	7.33923	1.68608	6.14068	ring_37_2_peak_781
Pf3D7_03_v3	818146	818377	232	818243	124	8.83916	1.7711	7.45066	ring_37_2_peak_782
Pf3D7_03_v3	821520	822383	864	822196	119	7.58059	1.70025	6.35157	ring_37_2_peak_783
Pf3D7_03_v3	823359	824270	912	823757	112	5.96573	1.60107	4.94038	ring_37_2_peak_784
Pf3D7_03_v3	824713	825331	619	825016	139	13.1079	1.98363	11.1898	ring_37_2_peak_785
Pf3D7_03_v3	825575	827225	1651	826045	132	11.0266	1.88445	9.36043	ring_37_2_peak_786
Pf3D7_03_v3	827617	828305	689	827808	155	18.4126	2.21033	15.9892	ring_37_2_peak_787
Pf3D7_03_v3	829006	829849	844	829412	125	9.10106	1.78526	7.67909	ring_37_2_peak_788
Pf3D7_03_v3	830936	831295	360	830944	101	3.79493	1.44521	3.03672	ring_37_2_peak_789
Pf3D7_03_v3	832805	833050	246	832960	117	7.10139	1.67191	5.93269	ring_37_2_peak_790
Pf3D7_03_v3	833880	834787	908	834431	127	9.63485	1.8136	8.14415	ring_37_2_peak_791
Pf3D7_03_v3	841050	841578	529	841255	107	4.92179	1.53023	4.02644	ring_37_2_peak_792
Pf3D7_03_v3	843202	844434	1233	844331	128	9.9067	1.82777	8.3818	ring_37_2_peak_793
Pf3D7_03_v3	845742	847519	1778	847022	155	18.4126	2.21033	15.9892	ring_37_2_peak_794
Pf3D7_03_v3	848355	857426	9072	849460	176	26.43	2.50787	23.7021	ring_37_2_peak_795
Pf3D7_03_v3	859172	859510	339	859379	96	2.96482	1.37437	2.30712	ring_37_2_peak_796
Pf3D7_03_v3	861605	861925	321	861742	110	5.53696	1.57273	4.56538	ring_37_2_peak_797
Pf3D7_03_v3	866692	867337	646	867061	128	9.9067	1.82777	8.3818	ring_37_2_peak_798
Pf3D7_03_v3	868342	868573	232	868409	114	6.40917	1.62941	5.32766	ring_37_2_peak_799
Pf3D7_03_v3	871461	872335	875	871708	128	9.9067	1.82777	8.3818	ring_37_2_peak_800
Pf3D7_03_v3	878044	878330	287	878124	98	3.28473	1.40271	2.58828	ring_37_2_peak_801
Pf3D7_03_v3	878823	879057	235	878997	120	7.82543	1.71442	6.56554	ring_37_2_peak_802
Pf3D7_03_v3	880352	880826	475	880691	104	4.34087	1.48772	3.5168	ring_37_2_peak_803
Pf3D7_03_v3	881718	881975	258	881791	108	5.12308	1.5444	4.20305	ring_37_2_peak_804
Pf3D7_03_v3	882473	882771	299	882627	115	6.63633	1.64358	5.52591	ring_37_2_peak_805
Pf3D7_03_v3	883247	884969	1723	883918	141	13.7301	2.01196	11.7401	ring_37_2_peak_806
Pf3D7_03_v3	888122	888533	412	888215	128	9.9067	1.82777	8.3818	ring_37_2_peak_807
Pf3D7_03_v3	890671	891848	1178	891615	126	9.3663	1.79943	7.91026	ring_37_2_peak_808
Pf3D7_03_v3	894813	895895	1083	895275	143	14.3644	2.0403	12.3046	ring_37_2_peak_809
Pf3D7_03_v3	896589	899830	3242	899696	177	26.8395	2.52204	24.103	ring_37_2_peak_810
Pf3D7_03_v3	901171	902599	1429	901740	139	13.1079	1.98363	11.1898	ring_37_2_peak_811
Pf3D7_03_v3	907075	907793	719	907166	115	6.63633	1.64358	5.52591	ring_37_2_peak_812
Pf3D7_03_v3	908115	908995	881	908762	138	12.8013	1.96946	10.9189	ring_37_2_peak_813
Pf3D7_03_v3	909357	910178	822	909730	141	13.7301	2.01196	11.7401	ring_37_2_peak_814
Pf3D7_03_v3	913120	913437	318	913268	111	5.7495	1.5869	4.75134	ring_37_2_peak_815
Pf3D7_03_v3	913759	915996	2238	914339	144	14.6859	2.05447	12.591	ring_37_2_peak_816
Pf3D7_03_v3	916416	919805	3390	917813	134	11.6056	1.91278	9.86804	ring_37_2_peak_817
Pf3D7_03_v3	920176	920771	596	920446	129	10.1818	1.84194	8.62206	ring_37_2_peak_818
Pf3D7_03_v3	923028	924040	1013	923789	117	7.10139	1.67191	5.93269	ring_37_2_peak_819
Pf3D7_03_v3	924571	926320	1750	924916	140	13.4175	1.9978	11.4636	ring_37_2_peak_820
Pf3D7_03_v3	928469	929120	652	928788	147	15.6681	2.09698	13.4725	ring_37_2_peak_821
Pf3D7_03_v3	930587	932503	1917	931060	167	22.8554	2.38035	20.2208	ring_37_2_peak_822
Pf3D7_03_v3	935735	935971	237	935743	101	3.79493	1.44521	3.03672	ring_37_2_peak_823
Pf3D7_03_v3	937915	939552	1638	938690	157	19.1265	2.23866	16.6565	ring_37_2_peak_824
Pf3D7_03_v3	941175	941735	561	941343	120	7.82543	1.71442	6.56554	ring_37_2_peak_825
Pf3D7_03_v3	942820	943358	539	943028	130	10.4602	1.85611	8.86477	ring_37_2_peak_826
Pf3D7_03_v3	944473	945185	713	944834	147	15.6681	2.09698	13.4725	ring_37_2_peak_827
Pf3D7_03_v3	945487	945963	477	945773	116	6.86708	1.65775	5.72765	ring_37_2_peak_828
Pf3D7_03_v3	948378	950399	2022	948618	123	8.58062	1.75693	7.22525	ring_37_2_peak_829
Pf3D7_03_v3	950851	952113	1263	950910	121	8.07373	1.72859	6.78265	ring_37_2_peak_830
Pf3D7_03_v3	952869	953117	249	952957	104	4.34087	1.48772	3.5168	ring_37_2_peak_831
Pf3D7_03_v3	954238	955924	1687	955677	120	7.82543	1.71442	6.56554	ring_37_2_peak_832
Pf3D7_03_v3	956820	957677	858	957324	136	12.1973	1.94112	10.3877	ring_37_2_peak_833
Pf3D7_03_v3	958131	958776	646	958306	108	5.12308	1.5444	4.20305	ring_37_2_peak_834
Pf3D7_03_v3	960415	962235	1821	961571	140	13.4175	1.9978	11.4636	ring_37_2_peak_835
Pf3D7_03_v3	963868	964209	342	963871	106	4.72431	1.51606	3.85338	ring_37_2_peak_836
Pf3D7_03_v3	971426	973564	2139	973247	138	12.8013	1.96946	10.9189	ring_37_2_peak_837
Pf3D7_03_v3	973860	974686	827	974365	144	14.6859	2.05447	12.591	ring_37_2_peak_838
Pf3D7_03_v3	975185	975833	649	975648	105	4.53066	1.50189	3.6835	ring_37_2_peak_839
Pf3D7_03_v3	977177	977842	666	977632	131	10.7418	1.87028	9.11056	ring_37_2_peak_840
Pf3D7_03_v3	979027	979448	422	979130	133	11.3145	1.89861	9.61309	ring_37_2_peak_841
Pf3D7_03_v3	979700	980433	734	980188	112	5.96573	1.60107	4.94038	ring_37_2_peak_842
Pf3D7_03_v3	980699	983609	2911	980966	145	15.0104	2.06864	12.8812	ring_37_2_peak_843
Pf3D7_03_v3	986801	987248	448	986920	107	4.92179	1.53023	4.02644	ring_37_2_peak_844
Pf3D7_03_v3	988801	989397	597	988903	115	6.63633	1.64358	5.52591	ring_37_2_peak_845
Pf3D7_03_v3	990626	990958	333	990851	99	3.45078	1.41688	2.73421	ring_37_2_peak_846
Pf3D7_03_v3	991250	993436	2187	992575	127	9.63485	1.8136	8.14415	ring_37_2_peak_847
Pf3D7_03_v3	998697	999012	316	998833	123	8.58062	1.75693	7.22525	ring_37_2_peak_848
Pf3D7_03_v3	1016008	1016838	831	1016292	136	12.1973	1.94112	10.3877	ring_37_2_peak_849
Pf3D7_03_v3	1019131	1019857	727	1019255	114	6.40917	1.62941	5.32766	ring_37_2_peak_850
Pf3D7_03_v3	1022680	1022942	263	1022848	105	4.53066	1.50189	3.6835	ring_37_2_peak_851
Pf3D7_03_v3	1027967	1028787	821	1028376	119	7.58059	1.70025	6.35157	ring_37_2_peak_852
Pf3D7_03_v3	1030841	1032225	1385	1031129	133	11.3145	1.89861	9.61309	ring_37_2_peak_853
Pf3D7_03_v3	1033016	1033736	721	1033389	131	10.7418	1.87028	9.11056	ring_37_2_peak_854
Pf3D7_03_v3	1034301	1038396	4096	1037890	137	12.4977	1.95529	10.652	ring_37_2_peak_855
Pf3D7_03_v3	1039299	1039890	592	1039400	128	9.9067	1.82777	8.3818	ring_37_2_peak_856
Pf3D7_03_v3	1040620	1048657	8038	1041179	173	25.2162	2.46536	22.5149	ring_37_2_peak_857
Pf3D7_03_v3	1049320	1055426	6107	1053995	155	18.4126	2.21033	15.9892	ring_37_2_peak_858
Pf3D7_03_v3	1055656	1055908	253	1055839	126	9.3663	1.79943	7.91026	ring_37_2_peak_859
Pf3D7_03_v3	1056351	1056578	228	1056528	91	2.23733	1.30353	1.66769	ring_37_2_peak_860
Pf3D7_03_v3	1061236	1061595	360	1061589	95	2.81101	1.3602	2.17185	ring_37_2_peak_861
Pf3D7_04_v3	6716	7038	323	6933	110	5.53696	1.57273	4.56538	ring_37_2_peak_862
Pf3D7_04_v3	7540	10629	3090	9774	133	11.3145	1.89861	9.61309	ring_37_2_peak_863
Pf3D7_04_v3	10931	11406	476	11042	112	5.96573	1.60107	4.94038	ring_37_2_peak_864
Pf3D7_04_v3	11647	17357	5711	13263	134	11.6056	1.91278	9.86804	ring_37_2_peak_865
Pf3D7_04_v3	19053	19634	582	19419	124	8.83916	1.7711	7.45066	ring_37_2_peak_866
Pf3D7_04_v3	19849	20967	1119	20551	141	13.7301	2.01196	11.7401	ring_37_2_peak_867
Pf3D7_04_v3	21552	22737	1186	22476	117	7.10139	1.67191	5.93269	ring_37_2_peak_868
Pf3D7_04_v3	23004	24961	1958	23889	129	10.1818	1.84194	8.62206	ring_37_2_peak_869
Pf3D7_04_v3	25314	26441	1128	26223	145	15.0104	2.06864	12.8812	ring_37_2_peak_870
Pf3D7_04_v3	27077	27567	491	27171	108	5.12308	1.5444	4.20305	ring_37_2_peak_871
Pf3D7_04_v3	28632	34283	5652	29065	170	24.0245	2.42286	21.3539	ring_37_2_peak_872
Pf3D7_04_v3	34716	35300	585	35022	109	5.32814	1.55856	4.3827	ring_37_2_peak_873
Pf3D7_04_v3	36071	36283	213	36230	107	4.92179	1.53023	4.02644	ring_37_2_peak_874
Pf3D7_04_v3	36565	37653	1089	37511	128	9.9067	1.82777	8.3818	ring_37_2_peak_875
Pf3D7_04_v3	39177	40102	926	39955	138	12.8013	1.96946	10.9189	ring_37_2_peak_876
Pf3D7_04_v3	42255	43058	804	42616	128	9.9067	1.82777	8.3818	ring_37_2_peak_877
Pf3D7_04_v3	45734	46925	1192	46605	162	20.9581	2.30951	18.3937	ring_37_2_peak_878
Pf3D7_04_v3	47575	56767	9193	55449	139	13.1079	1.98363	11.1898	ring_37_2_peak_879
Pf3D7_04_v3	59901	60790	890	60331	140	13.4175	1.9978	11.4636	ring_37_2_peak_880
Pf3D7_04_v3	63190	63987	798	63630	108	5.12308	1.5444	4.20305	ring_37_2_peak_881
Pf3D7_04_v3	66660	67075	416	66805	125	9.10106	1.78526	7.67909	ring_37_2_peak_882
Pf3D7_04_v3	70043	70921	879	70160	114	6.40917	1.62941	5.32766	ring_37_2_peak_883
Pf3D7_04_v3	73465	74158	694	73669	114	6.40917	1.62941	5.32766	ring_37_2_peak_884
Pf3D7_04_v3	79789	80313	525	80023	106	4.72431	1.51606	3.85338	ring_37_2_peak_885
Pf3D7_04_v3	82529	83191	663	82809	117	7.10139	1.67191	5.93269	ring_37_2_peak_886
Pf3D7_04_v3	85706	86737	1032	86114	144	14.6859	2.05447	12.591	ring_37_2_peak_887
Pf3D7_04_v3	89339	90132	794	89579	125	9.10106	1.78526	7.67909	ring_37_2_peak_888
Pf3D7_04_v3	92673	93160	488	92885	121	8.07373	1.72859	6.78265	ring_37_2_peak_889
Pf3D7_04_v3	98462	98899	438	98677	114	6.40917	1.62941	5.32766	ring_37_2_peak_890
Pf3D7_04_v3	101457	101841	385	101649	106	4.72431	1.51606	3.85338	ring_37_2_peak_891
Pf3D7_04_v3	104072	104664	593	104247	118	7.33923	1.68608	6.14068	ring_37_2_peak_892
Pf3D7_04_v3	108867	110348	1482	109493	139	13.1079	1.98363	11.1898	ring_37_2_peak_893
Pf3D7_04_v3	110654	111065	412	110842	117	7.10139	1.67191	5.93269	ring_37_2_peak_894
Pf3D7_04_v3	115199	115709	511	115244	106	4.72431	1.51606	3.85338	ring_37_2_peak_895
Pf3D7_04_v3	124149	124843	695	124386	115	6.63633	1.64358	5.52591	ring_37_2_peak_896
Pf3D7_04_v3	127631	128250	620	127636	110	5.53696	1.57273	4.56538	ring_37_2_peak_897
Pf3D7_04_v3	128794	129921	1128	129208	106	4.72431	1.51606	3.85338	ring_37_2_peak_898
Pf3D7_04_v3	130367	131027	661	130640	113	6.18563	1.61524	5.13239	ring_37_2_peak_899
Pf3D7_04_v3	132144	134289	2146	132769	163	21.3324	2.32368	18.7524	ring_37_2_peak_900
Pf3D7_04_v3	138103	138371	269	138227	101	3.79493	1.44521	3.03672	ring_37_2_peak_901
Pf3D7_04_v3	139455	142524	3070	141741	141	13.7301	2.01196	11.7401	ring_37_2_peak_902
Pf3D7_04_v3	144836	145151	316	145074	112	5.96573	1.60107	4.94038	ring_37_2_peak_903
Pf3D7_04_v3	145721	146352	632	146093	102	3.97298	1.45938	3.19335	ring_37_2_peak_904
Pf3D7_04_v3	150263	150958	696	150718	135	11.8999	1.92695	10.1262	ring_37_2_peak_905
Pf3D7_04_v3	156065	156929	865	156510	126	9.3663	1.79943	7.91026	ring_37_2_peak_906
Pf3D7_04_v3	159391	159920	530	159601	115	6.63633	1.64358	5.52591	ring_37_2_peak_907
Pf3D7_04_v3	163120	163466	347	163403	106	4.72431	1.51606	3.85338	ring_37_2_peak_908
Pf3D7_04_v3	165427	165735	309	165466	105	4.53066	1.50189	3.6835	ring_37_2_peak_909
Pf3D7_04_v3	167322	170267	2946	167952	155	18.4126	2.21033	15.9892	ring_37_2_peak_910
Pf3D7_04_v3	170584	171841	1258	171532	168	23.2426	2.39452	20.5957	ring_37_2_peak_911
Pf3D7_04_v3	175376	176947	1572	175819	128	9.9067	1.82777	8.3818	ring_37_2_peak_912
Pf3D7_04_v3	179353	179949	597	179692	115	6.63633	1.64358	5.52591	ring_37_2_peak_913
Pf3D7_04_v3	182908	183692	785	183572	122	8.32547	1.74276	7.00233	ring_37_2_peak_914
Pf3D7_04_v3	184208	184579	372	184325	118	7.33923	1.68608	6.14068	ring_37_2_peak_915
Pf3D7_04_v3	185022	185331	310	185268	100	3.62086	1.43104	2.88369	ring_37_2_peak_916
Pf3D7_04_v3	185929	186938	1010	186509	117	7.10139	1.67191	5.93269	ring_37_2_peak_917
Pf3D7_04_v3	188322	189305	984	188535	109	5.32814	1.55856	4.3827	ring_37_2_peak_918
Pf3D7_04_v3	190335	191804	1470	190872	143	14.3644	2.0403	12.3046	ring_37_2_peak_919
Pf3D7_04_v3	192750	193824	1075	193647	146	15.3378	2.08281	13.1753	ring_37_2_peak_920
Pf3D7_04_v3	196095	196730	636	196237	116	6.86708	1.65775	5.72765	ring_37_2_peak_921
Pf3D7_04_v3	198365	201188	2824	199539	134	11.6056	1.91278	9.86804	ring_37_2_peak_922
Pf3D7_04_v3	208051	209053	1003	208518	130	10.4602	1.85611	8.86477	ring_37_2_peak_923
Pf3D7_04_v3	211602	212427	826	211692	140	13.4175	1.9978	11.4636	ring_37_2_peak_924
Pf3D7_04_v3	212661	213976	1316	213403	151	17.0179	2.15365	14.6997	ring_37_2_peak_925
Pf3D7_04_v3	219099	219313	215	219206	115	6.63633	1.64358	5.52591	ring_37_2_peak_926
Pf3D7_04_v3	220040	222809	2770	221373	131	10.7418	1.87028	9.11056	ring_37_2_peak_927
Pf3D7_04_v3	223670	224059	390	224031	102	3.97298	1.45938	3.19335	ring_37_2_peak_928
Pf3D7_04_v3	227980	230547	2568	228816	143	14.3644	2.0403	12.3046	ring_37_2_peak_929
Pf3D7_04_v3	230834	231234	401	231178	98	3.28473	1.40271	2.58828	ring_37_2_peak_930
Pf3D7_04_v3	232798	233273	476	232944	123	8.58062	1.75693	7.22525	ring_37_2_peak_931
Pf3D7_04_v3	238529	239887	1359	239126	142	14.0458	2.02613	12.0208	ring_37_2_peak_932
Pf3D7_04_v3	241488	242353	866	242172	145	15.0104	2.06864	12.8812	ring_37_2_peak_933
Pf3D7_04_v3	247682	248308	627	247958	134	11.6056	1.91278	9.86804	ring_37_2_peak_934
Pf3D7_04_v3	248560	249540	981	248689	123	8.58062	1.75693	7.22525	ring_37_2_peak_935
Pf3D7_04_v3	249832	250411	580	250022	141	13.7301	2.01196	11.7401	ring_37_2_peak_936
Pf3D7_04_v3	250928	252780	1853	252543	143	14.3644	2.0403	12.3046	ring_37_2_peak_937
Pf3D7_04_v3	253497	258398	4902	255551	147	15.6681	2.09698	13.4725	ring_37_2_peak_938
Pf3D7_04_v3	259135	260177	1043	259487	178	27.2514	2.53621	24.5063	ring_37_2_peak_939
Pf3D7_04_v3	260497	262189	1693	260933	133	11.3145	1.89861	9.61309	ring_37_2_peak_940
Pf3D7_04_v3	262488	262902	415	262792	136	12.1973	1.94112	10.3877	ring_37_2_peak_941
Pf3D7_04_v3	264101	265072	972	264215	141	13.7301	2.01196	11.7401	ring_37_2_peak_942
Pf3D7_04_v3	265396	266036	641	265570	99	3.45078	1.41688	2.73421	ring_37_2_peak_943
Pf3D7_04_v3	267348	268291	944	267772	131	10.7418	1.87028	9.11056	ring_37_2_peak_944
Pf3D7_04_v3	269195	269694	500	269514	141	13.7301	2.01196	11.7401	ring_37_2_peak_945
Pf3D7_04_v3	270032	270285	254	270275	102	3.97298	1.45938	3.19335	ring_37_2_peak_946
Pf3D7_04_v3	270655	270958	304	270823	98	3.28473	1.40271	2.58828	ring_37_2_peak_947
Pf3D7_04_v3	272315	274775	2461	273604	200	36.8979	2.84792	33.9196	ring_37_2_peak_948
Pf3D7_04_v3	275151	276223	1073	275373	149	16.3373	2.12531	14.0791	ring_37_2_peak_949
Pf3D7_04_v3	279310	280129	820	279828	117	7.10139	1.67191	5.93269	ring_37_2_peak_950
Pf3D7_04_v3	280795	281035	241	280923	114	6.40917	1.62941	5.32766	ring_37_2_peak_951
Pf3D7_04_v3	283812	288415	4604	286460	153	17.7097	2.18199	15.3362	ring_37_2_peak_952
Pf3D7_04_v3	288676	288958	283	288736	108	5.12308	1.5444	4.20305	ring_37_2_peak_953
Pf3D7_04_v3	291853	300972	9120	293022	180	28.0824	2.56455	25.3211	ring_37_2_peak_954
Pf3D7_04_v3	301356	301814	459	301586	129	10.1818	1.84194	8.62206	ring_37_2_peak_955
Pf3D7_04_v3	303988	304657	670	304146	153	17.7097	2.18199	15.3362	ring_37_2_peak_956
Pf3D7_04_v3	305044	305463	420	305130	102	3.97298	1.45938	3.19335	ring_37_2_peak_957
Pf3D7_04_v3	305717	307727	2011	307316	148	16.0013	2.11115	13.7736	ring_37_2_peak_958
Pf3D7_04_v3	308000	312940	4941	310696	176	26.43	2.50787	23.7021	ring_37_2_peak_959
Pf3D7_04_v3	316650	317121	472	316972	101	3.79493	1.44521	3.03672	ring_37_2_peak_960
Pf3D7_04_v3	318231	318513	283	318461	103	4.15497	1.47355	3.35344	ring_37_2_peak_961
Pf3D7_04_v3	321689	321920	232	321854	113	6.18563	1.61524	5.13239	ring_37_2_peak_962
Pf3D7_04_v3	323279	324648	1370	324250	146	15.3378	2.08281	13.1753	ring_37_2_peak_963
Pf3D7_04_v3	329332	330246	915	330129	127	9.63485	1.8136	8.14415	ring_37_2_peak_964
Pf3D7_04_v3	332589	333888	1300	333310	163	21.3324	2.32368	18.7524	ring_37_2_peak_965
Pf3D7_04_v3	334703	336383	1681	335433	141	13.7301	2.01196	11.7401	ring_37_2_peak_966
Pf3D7_04_v3	339995	340330	336	340002	101	3.79493	1.44521	3.03672	ring_37_2_peak_967
Pf3D7_04_v3	341977	343098	1122	342575	156	18.7682	2.2245	16.3206	ring_37_2_peak_968
Pf3D7_04_v3	343967	344306	340	344298	113	6.18563	1.61524	5.13239	ring_37_2_peak_969
Pf3D7_04_v3	346427	346706	280	346532	105	4.53066	1.50189	3.6835	ring_37_2_peak_970
Pf3D7_04_v3	348480	349050	571	348940	137	12.4977	1.95529	10.652	ring_37_2_peak_971
Pf3D7_04_v3	349359	350001	643	349651	105	4.53066	1.50189	3.6835	ring_37_2_peak_972
Pf3D7_04_v3	351165	351570	406	351378	123	8.58062	1.75693	7.22525	ring_37_2_peak_973
Pf3D7_04_v3	353599	354458	860	354193	135	11.8999	1.92695	10.1262	ring_37_2_peak_974
Pf3D7_04_v3	354811	355353	543	354962	116	6.86708	1.65775	5.72765	ring_37_2_peak_975
Pf3D7_04_v3	355847	358539	2693	356772	143	14.3644	2.0403	12.3046	ring_37_2_peak_976
Pf3D7_04_v3	359005	359873	869	359448	123	8.58062	1.75693	7.22525	ring_37_2_peak_977
Pf3D7_04_v3	360571	361294	724	360790	145	15.0104	2.06864	12.8812	ring_37_2_peak_978
Pf3D7_04_v3	362409	363527	1119	362702	151	17.0179	2.15365	14.6997	ring_37_2_peak_979
Pf3D7_04_v3	366445	367203	759	366596	100	3.62086	1.43104	2.88369	ring_37_2_peak_980
Pf3D7_04_v3	367833	368068	236	368052	92	2.37446	1.31769	1.7884	ring_37_2_peak_981
Pf3D7_04_v3	370062	371043	982	370686	121	8.07373	1.72859	6.78265	ring_37_2_peak_982
Pf3D7_04_v3	371875	372285	411	371946	110	5.53696	1.57273	4.56538	ring_37_2_peak_983
Pf3D7_04_v3	373045	374461	1417	374283	120	7.82543	1.71442	6.56554	ring_37_2_peak_984
Pf3D7_04_v3	375702	377079	1378	376180	124	8.83916	1.7711	7.45066	ring_37_2_peak_985
Pf3D7_04_v3	377665	378221	557	377796	122	8.32547	1.74276	7.00233	ring_37_2_peak_986
Pf3D7_04_v3	379114	379444	331	379211	108	5.12308	1.5444	4.20305	ring_37_2_peak_987
Pf3D7_04_v3	380365	381190	826	381108	115	6.63633	1.64358	5.52591	ring_37_2_peak_988
Pf3D7_04_v3	381525	382137	613	381841	105	4.53066	1.50189	3.6835	ring_37_2_peak_989
Pf3D7_04_v3	384772	386517	1746	385944	162	20.9581	2.30951	18.3937	ring_37_2_peak_990
Pf3D7_04_v3	386745	387069	325	386953	114	6.40917	1.62941	5.32766	ring_37_2_peak_991
Pf3D7_04_v3	387602	388198	597	387784	123	8.58062	1.75693	7.22525	ring_37_2_peak_992
Pf3D7_04_v3	388467	389055	589	388841	114	6.40917	1.62941	5.32766	ring_37_2_peak_993
Pf3D7_04_v3	389323	390832	1510	389846	113	6.18563	1.61524	5.13239	ring_37_2_peak_994
Pf3D7_04_v3	391320	392380	1061	391690	132	11.0266	1.88445	9.36043	ring_37_2_peak_995
Pf3D7_04_v3	392839	393311	473	392999	116	6.86708	1.65775	5.72765	ring_37_2_peak_996
Pf3D7_04_v3	394159	394469	311	394369	114	6.40917	1.62941	5.32766	ring_37_2_peak_997
Pf3D7_04_v3	398265	399051	787	398539	113	6.18563	1.61524	5.13239	ring_37_2_peak_998
Pf3D7_04_v3	400330	400583	254	400338	93	2.51581	1.33186	1.9127	ring_37_2_peak_999
Pf3D7_04_v3	403593	404195	603	404008	113	6.18563	1.61524	5.13239	ring_37_2_peak_1000
Pf3D7_04_v3	404435	404665	231	404573	111	5.7495	1.5869	4.75134	ring_37_2_peak_1001
Pf3D7_04_v3	406254	407813	1560	407261	127	9.63485	1.8136	8.14415	ring_37_2_peak_1002
Pf3D7_04_v3	408897	409638	742	408916	108	5.12308	1.5444	4.20305	ring_37_2_peak_1003
Pf3D7_04_v3	410049	410770	722	410480	136	12.1973	1.94112	10.3877	ring_37_2_peak_1004
Pf3D7_04_v3	413316	416329	3014	415999	148	16.0013	2.11115	13.7736	ring_37_2_peak_1005
Pf3D7_04_v3	416973	418691	1719	417961	149	16.3373	2.12531	14.0791	ring_37_2_peak_1006
Pf3D7_04_v3	419179	419421	243	419322	102	3.97298	1.45938	3.19335	ring_37_2_peak_1007
Pf3D7_04_v3	420567	420798	232	420631	110	5.53696	1.57273	4.56538	ring_37_2_peak_1008
Pf3D7_04_v3	422068	422723	656	422383	125	9.10106	1.78526	7.67909	ring_37_2_peak_1009
Pf3D7_04_v3	423699	423910	212	423838	93	2.51581	1.33186	1.9127	ring_37_2_peak_1010
Pf3D7_04_v3	424256	424706	451	424580	115	6.63633	1.64358	5.52591	ring_37_2_peak_1011
Pf3D7_04_v3	425048	425741	694	425505	117	7.10139	1.67191	5.93269	ring_37_2_peak_1012
Pf3D7_04_v3	427649	429914	2266	428111	164	21.7093	2.33785	19.1151	ring_37_2_peak_1013
Pf3D7_04_v3	430292	431881	1590	431229	168	23.2426	2.39452	20.5957	ring_37_2_peak_1014
Pf3D7_04_v3	432891	433145	255	433081	97	3.12274	1.38854	2.44593	ring_37_2_peak_1015
Pf3D7_04_v3	434098	435328	1231	434201	122	8.32547	1.74276	7.00233	ring_37_2_peak_1016
Pf3D7_04_v3	436455	437805	1351	437249	133	11.3145	1.89861	9.61309	ring_37_2_peak_1017
Pf3D7_04_v3	438961	440340	1380	439954	146	15.3378	2.08281	13.1753	ring_37_2_peak_1018
Pf3D7_04_v3	441146	443123	1978	441705	120	7.82543	1.71442	6.56554	ring_37_2_peak_1019
Pf3D7_04_v3	443767	444064	298	443967	117	7.10139	1.67191	5.93269	ring_37_2_peak_1020
Pf3D7_04_v3	445952	447857	1906	446772	163	21.3324	2.32368	18.7524	ring_37_2_peak_1021
Pf3D7_04_v3	449285	450637	1353	449577	135	11.8999	1.92695	10.1262	ring_37_2_peak_1022
Pf3D7_04_v3	451917	455601	3685	453792	160	20.2175	2.28117	17.6877	ring_37_2_peak_1023
Pf3D7_04_v3	459835	460970	1136	460361	107	4.92179	1.53023	4.02644	ring_37_2_peak_1024
Pf3D7_04_v3	462053	462526	474	462338	128	9.9067	1.82777	8.3818	ring_37_2_peak_1025
Pf3D7_04_v3	463529	463870	342	463867	91	2.23733	1.30353	1.66769	ring_37_2_peak_1026
Pf3D7_04_v3	464723	467119	2397	466752	134	11.6056	1.91278	9.86804	ring_37_2_peak_1027
Pf3D7_04_v3	471019	473586	2568	472614	148	16.0013	2.11115	13.7736	ring_37_2_peak_1028
Pf3D7_04_v3	474554	475595	1042	475088	143	14.3644	2.0403	12.3046	ring_37_2_peak_1029
Pf3D7_04_v3	477390	477670	281	477527	103	4.15497	1.47355	3.35344	ring_37_2_peak_1030
Pf3D7_04_v3	479053	480194	1142	479953	134	11.6056	1.91278	9.86804	ring_37_2_peak_1031
Pf3D7_04_v3	481104	481796	693	481190	125	9.10106	1.78526	7.67909	ring_37_2_peak_1032
Pf3D7_04_v3	482093	483051	959	482780	126	9.3663	1.79943	7.91026	ring_37_2_peak_1033
Pf3D7_04_v3	486041	488186	2146	487327	152	17.3624	2.16782	15.0161	ring_37_2_peak_1034
Pf3D7_04_v3	488546	488805	260	488696	109	5.32814	1.55856	4.3827	ring_37_2_peak_1035
Pf3D7_04_v3	489149	489533	385	489258	118	7.33923	1.68608	6.14068	ring_37_2_peak_1036
Pf3D7_04_v3	490876	492389	1514	492185	145	15.0104	2.06864	12.8812	ring_37_2_peak_1037
Pf3D7_04_v3	492645	492875	231	492868	99	3.45078	1.41688	2.73421	ring_37_2_peak_1038
Pf3D7_04_v3	499656	502935	3280	501087	148	16.0013	2.11115	13.7736	ring_37_2_peak_1039
Pf3D7_04_v3	503370	503737	368	503681	110	5.53696	1.57273	4.56538	ring_37_2_peak_1040
Pf3D7_04_v3	504671	505501	831	504833	112	5.96573	1.60107	4.94038	ring_37_2_peak_1041
Pf3D7_04_v3	506703	507029	327	507008	106	4.72431	1.51606	3.85338	ring_37_2_peak_1042
Pf3D7_04_v3	507363	507973	611	507604	148	16.0013	2.11115	13.7736	ring_37_2_peak_1043
Pf3D7_04_v3	508418	508758	341	508521	101	3.79493	1.44521	3.03672	ring_37_2_peak_1044
Pf3D7_04_v3	510397	511727	1331	511015	134	11.6056	1.91278	9.86804	ring_37_2_peak_1045
Pf3D7_04_v3	512353	512581	229	512365	112	5.96573	1.60107	4.94038	ring_37_2_peak_1046
Pf3D7_04_v3	513162	514163	1002	514016	116	6.86708	1.65775	5.72765	ring_37_2_peak_1047
Pf3D7_04_v3	515827	516219	393	516070	109	5.32814	1.55856	4.3827	ring_37_2_peak_1048
Pf3D7_04_v3	520051	521225	1175	520986	123	8.58062	1.75693	7.22525	ring_37_2_peak_1049
Pf3D7_04_v3	521642	523479	1838	522766	137	12.4977	1.95529	10.652	ring_37_2_peak_1050
Pf3D7_04_v3	524907	525402	496	525217	116	6.86708	1.65775	5.72765	ring_37_2_peak_1051
Pf3D7_04_v3	528285	529447	1163	528671	106	4.72431	1.51606	3.85338	ring_37_2_peak_1052
Pf3D7_04_v3	530197	532519	2323	530849	162	20.9581	2.30951	18.3937	ring_37_2_peak_1053
Pf3D7_04_v3	533408	534036	629	533718	95	2.81101	1.3602	2.17185	ring_37_2_peak_1054
Pf3D7_04_v3	537411	539038	1628	538223	159	19.8511	2.267	17.34	ring_37_2_peak_1055
Pf3D7_04_v3	539849	540823	975	540581	137	12.4977	1.95529	10.652	ring_37_2_peak_1056
Pf3D7_04_v3	541799	542030	232	541893	108	5.12308	1.5444	4.20305	ring_37_2_peak_1057
Pf3D7_04_v3	544469	545216	748	544576	109	5.32814	1.55856	4.3827	ring_37_2_peak_1058
Pf3D7_04_v3	546000	547385	1386	547081	189	31.9377	2.69206	29.0927	ring_37_2_peak_1059
Pf3D7_04_v3	548699	552730	4032	550382	147	15.6681	2.09698	13.4725	ring_37_2_peak_1060
Pf3D7_04_v3	552945	554265	1321	553856	151	17.0179	2.15365	14.6997	ring_37_2_peak_1061
Pf3D7_04_v3	561719	562268	550	561894	145	15.0104	2.06864	12.8812	ring_37_2_peak_1062
Pf3D7_04_v3	562631	563048	418	562751	118	7.33923	1.68608	6.14068	ring_37_2_peak_1063
Pf3D7_04_v3	563769	564492	724	563837	130	10.4602	1.85611	8.86477	ring_37_2_peak_1064
Pf3D7_04_v3	565387	568531	3145	566237	145	15.0104	2.06864	12.8812	ring_37_2_peak_1065
Pf3D7_04_v3	568793	569334	542	569276	134	11.6056	1.91278	9.86804	ring_37_2_peak_1066
Pf3D7_04_v3	571544	571856	313	571721	172	24.8165	2.4512	22.1247	ring_37_2_peak_1067
Pf3D7_04_v3	584297	584701	405	584613	121	8.07373	1.72859	6.78265	ring_37_2_peak_1068
Pf3D7_04_v3	598584	599911	1328	599022	152	17.3624	2.16782	15.0161	ring_37_2_peak_1069
Pf3D7_04_v3	603301	604257	957	604189	124	8.83916	1.7711	7.45066	ring_37_2_peak_1070
Pf3D7_04_v3	606355	606800	446	606461	109	5.32814	1.55856	4.3827	ring_37_2_peak_1071
Pf3D7_04_v3	609508	610263	756	609866	134	11.6056	1.91278	9.86804	ring_37_2_peak_1072
Pf3D7_04_v3	611857	614251	2395	614071	146	15.3378	2.08281	13.1753	ring_37_2_peak_1073
Pf3D7_04_v3	616785	617923	1139	617783	135	11.8999	1.92695	10.1262	ring_37_2_peak_1074
Pf3D7_04_v3	619905	620375	471	620151	104	4.34087	1.48772	3.5168	ring_37_2_peak_1075
Pf3D7_04_v3	622165	622640	476	622547	105	4.53066	1.50189	3.6835	ring_37_2_peak_1076
Pf3D7_04_v3	624679	625796	1118	625247	119	7.58059	1.70025	6.35157	ring_37_2_peak_1077
Pf3D7_04_v3	629112	629708	597	629518	113	6.18563	1.61524	5.13239	ring_37_2_peak_1078
Pf3D7_04_v3	630407	630700	294	630407	97	3.12274	1.38854	2.44593	ring_37_2_peak_1079
Pf3D7_04_v3	632590	633071	482	632806	105	4.53066	1.50189	3.6835	ring_37_2_peak_1080
Pf3D7_04_v3	635033	635466	434	635419	102	3.97298	1.45938	3.19335	ring_37_2_peak_1081
Pf3D7_04_v3	639736	640233	498	640077	105	4.53066	1.50189	3.6835	ring_37_2_peak_1082
Pf3D7_04_v3	648125	648400	276	648131	90	2.10442	1.28936	1.55078	ring_37_2_peak_1083
Pf3D7_04_v3	652816	653111	296	653096	99	3.45078	1.41688	2.73421	ring_37_2_peak_1084
Pf3D7_04_v3	655881	656711	831	656627	131	10.7418	1.87028	9.11056	ring_37_2_peak_1085
Pf3D7_04_v3	658708	659189	482	658845	115	6.63633	1.64358	5.52591	ring_37_2_peak_1086
Pf3D7_04_v3	660906	661450	545	661255	115	6.63633	1.64358	5.52591	ring_37_2_peak_1087
Pf3D7_04_v3	661743	662529	787	662304	115	6.63633	1.64358	5.52591	ring_37_2_peak_1088
Pf3D7_04_v3	663601	664566	966	664325	124	8.83916	1.7711	7.45066	ring_37_2_peak_1089
Pf3D7_04_v3	666619	667205	587	666987	109	5.32814	1.55856	4.3827	ring_37_2_peak_1090
Pf3D7_04_v3	668642	669661	1020	669479	122	8.32547	1.74276	7.00233	ring_37_2_peak_1091
Pf3D7_04_v3	671283	672424	1142	671498	137	12.4977	1.95529	10.652	ring_37_2_peak_1092
Pf3D7_04_v3	673247	673991	745	673566	110	5.53696	1.57273	4.56538	ring_37_2_peak_1093
Pf3D7_04_v3	674689	675376	688	675219	153	17.7097	2.18199	15.3362	ring_37_2_peak_1094
Pf3D7_04_v3	675781	676257	477	675951	96	2.96482	1.37437	2.30712	ring_37_2_peak_1095
Pf3D7_04_v3	676948	677661	714	677427	113	6.18563	1.61524	5.13239	ring_37_2_peak_1096
Pf3D7_04_v3	678429	679203	775	678596	105	4.53066	1.50189	3.6835	ring_37_2_peak_1097
Pf3D7_04_v3	682472	684804	2333	684164	153	17.7097	2.18199	15.3362	ring_37_2_peak_1098
Pf3D7_04_v3	685384	685676	293	685497	111	5.7495	1.5869	4.75134	ring_37_2_peak_1099
Pf3D7_04_v3	688274	689038	765	688924	114	6.40917	1.62941	5.32766	ring_37_2_peak_1100
Pf3D7_04_v3	689856	690193	338	689949	103	4.15497	1.47355	3.35344	ring_37_2_peak_1101
Pf3D7_04_v3	691095	691356	262	691262	102	3.97298	1.45938	3.19335	ring_37_2_peak_1102
Pf3D7_04_v3	691782	692108	327	691785	107	4.92179	1.53023	4.02644	ring_37_2_peak_1103
Pf3D7_04_v3	693631	694300	670	694149	118	7.33923	1.68608	6.14068	ring_37_2_peak_1104
Pf3D7_04_v3	694643	696549	1907	695417	135	11.8999	1.92695	10.1262	ring_37_2_peak_1105
Pf3D7_04_v3	697947	698450	504	698119	127	9.63485	1.8136	8.14415	ring_37_2_peak_1106
Pf3D7_04_v3	700906	701335	430	701177	109	5.32814	1.55856	4.3827	ring_37_2_peak_1107
Pf3D7_04_v3	702640	703202	563	702818	136	12.1973	1.94112	10.3877	ring_37_2_peak_1108
Pf3D7_04_v3	703476	703790	315	703687	103	4.15497	1.47355	3.35344	ring_37_2_peak_1109
Pf3D7_04_v3	704449	704830	382	704727	100	3.62086	1.43104	2.88369	ring_37_2_peak_1110
Pf3D7_04_v3	707127	708904	1778	707356	164	21.7093	2.33785	19.1151	ring_37_2_peak_1111
Pf3D7_04_v3	711019	714575	3557	714053	144	14.6859	2.05447	12.591	ring_37_2_peak_1112
Pf3D7_04_v3	718008	721796	3789	718387	156	18.7682	2.2245	16.3206	ring_37_2_peak_1113
Pf3D7_04_v3	723090	723309	220	723135	114	6.40917	1.62941	5.32766	ring_37_2_peak_1114
Pf3D7_04_v3	726394	727106	713	726710	125	9.10106	1.78526	7.67909	ring_37_2_peak_1115
Pf3D7_04_v3	730683	731254	572	730934	118	7.33923	1.68608	6.14068	ring_37_2_peak_1116
Pf3D7_04_v3	732626	733884	1259	733728	115	6.63633	1.64358	5.52591	ring_37_2_peak_1117
Pf3D7_04_v3	734198	734609	412	734602	106	4.72431	1.51606	3.85338	ring_37_2_peak_1118
Pf3D7_04_v3	735676	738378	2703	737505	132	11.0266	1.88445	9.36043	ring_37_2_peak_1119
Pf3D7_04_v3	738676	739143	468	739048	116	6.86708	1.65775	5.72765	ring_37_2_peak_1120
Pf3D7_04_v3	739520	739882	363	739701	109	5.32814	1.55856	4.3827	ring_37_2_peak_1121
Pf3D7_04_v3	742215	743367	1153	742833	125	9.10106	1.78526	7.67909	ring_37_2_peak_1122
Pf3D7_04_v3	744393	746816	2424	745449	145	15.0104	2.06864	12.8812	ring_37_2_peak_1123
Pf3D7_04_v3	748143	749907	1765	748726	142	14.0458	2.02613	12.0208	ring_37_2_peak_1124
Pf3D7_04_v3	751613	752417	805	752047	140	13.4175	1.9978	11.4636	ring_37_2_peak_1125
Pf3D7_04_v3	756285	756693	409	756517	102	3.97298	1.45938	3.19335	ring_37_2_peak_1126
Pf3D7_04_v3	757511	759054	1544	758945	126	9.3663	1.79943	7.91026	ring_37_2_peak_1127
Pf3D7_04_v3	760123	762525	2403	762235	140	13.4175	1.9978	11.4636	ring_37_2_peak_1128
Pf3D7_04_v3	763107	763734	628	763367	124	8.83916	1.7711	7.45066	ring_37_2_peak_1129
Pf3D7_04_v3	764343	764568	226	764383	99	3.45078	1.41688	2.73421	ring_37_2_peak_1130
Pf3D7_04_v3	764791	767598	2808	766915	186	30.6318	2.64956	27.816	ring_37_2_peak_1131
Pf3D7_04_v3	768750	769615	866	769042	135	11.8999	1.92695	10.1262	ring_37_2_peak_1132
Pf3D7_04_v3	772831	773081	251	773033	97	3.12274	1.38854	2.44593	ring_37_2_peak_1133
Pf3D7_04_v3	773760	774905	1146	774390	132	11.0266	1.88445	9.36043	ring_37_2_peak_1134
Pf3D7_04_v3	775661	776554	894	776162	146	15.3378	2.08281	13.1753	ring_37_2_peak_1135
Pf3D7_04_v3	780909	781529	621	780986	110	5.53696	1.57273	4.56538	ring_37_2_peak_1136
Pf3D7_04_v3	782237	783300	1064	782650	133	11.3145	1.89861	9.61309	ring_37_2_peak_1137
Pf3D7_04_v3	784658	785073	416	785007	112	5.96573	1.60107	4.94038	ring_37_2_peak_1138
Pf3D7_04_v3	787014	789361	2348	788239	160	20.2175	2.28117	17.6877	ring_37_2_peak_1139
Pf3D7_04_v3	790877	791370	494	791078	94	2.66133	1.34603	2.04041	ring_37_2_peak_1140
Pf3D7_04_v3	792279	792701	423	792693	113	6.18563	1.61524	5.13239	ring_37_2_peak_1141
Pf3D7_04_v3	793900	794392	493	794313	120	7.82543	1.71442	6.56554	ring_37_2_peak_1142
Pf3D7_04_v3	795340	796356	1017	795456	111	5.7495	1.5869	4.75134	ring_37_2_peak_1143
Pf3D7_04_v3	796580	796863	284	796581	90	2.10442	1.28936	1.55078	ring_37_2_peak_1144
Pf3D7_04_v3	797196	798623	1428	797560	167	22.8554	2.38035	20.2208	ring_37_2_peak_1145
Pf3D7_04_v3	799807	803960	4154	800834	161	20.5865	2.29534	18.0386	ring_37_2_peak_1146
Pf3D7_04_v3	804343	805526	1184	805274	123	8.58062	1.75693	7.22525	ring_37_2_peak_1147
Pf3D7_04_v3	806103	809685	3583	808401	136	12.1973	1.94112	10.3877	ring_37_2_peak_1148
Pf3D7_04_v3	810320	810539	220	810369	114	6.40917	1.62941	5.32766	ring_37_2_peak_1149
Pf3D7_04_v3	811461	812133	673	811852	123	8.58062	1.75693	7.22525	ring_37_2_peak_1150
Pf3D7_04_v3	812406	813495	1090	812900	122	8.32547	1.74276	7.00233	ring_37_2_peak_1151
Pf3D7_04_v3	813808	814627	820	814345	142	14.0458	2.02613	12.0208	ring_37_2_peak_1152
Pf3D7_04_v3	819291	822729	3439	821036	161	20.5865	2.29534	18.0386	ring_37_2_peak_1153
Pf3D7_04_v3	828808	829242	435	828907	123	8.58062	1.75693	7.22525	ring_37_2_peak_1154
Pf3D7_04_v3	834331	837153	2823	836512	168	23.2426	2.39452	20.5957	ring_37_2_peak_1155
Pf3D7_04_v3	837424	838276	853	838005	136	12.1973	1.94112	10.3877	ring_37_2_peak_1156
Pf3D7_04_v3	838777	840354	1578	839205	137	12.4977	1.95529	10.652	ring_37_2_peak_1157
Pf3D7_04_v3	841555	842932	1378	842239	128	9.9067	1.82777	8.3818	ring_37_2_peak_1158
Pf3D7_04_v3	847169	848459	1291	847768	164	21.7093	2.33785	19.1151	ring_37_2_peak_1159
Pf3D7_04_v3	850160	850521	362	850439	110	5.53696	1.57273	4.56538	ring_37_2_peak_1160
Pf3D7_04_v3	852557	852916	360	852848	132	11.0266	1.88445	9.36043	ring_37_2_peak_1161
Pf3D7_04_v3	855717	856792	1076	856606	120	7.82543	1.71442	6.56554	ring_37_2_peak_1162
Pf3D7_04_v3	857952	858366	415	858122	101	3.79493	1.44521	3.03672	ring_37_2_peak_1163
Pf3D7_04_v3	858694	859625	932	858831	117	7.10139	1.67191	5.93269	ring_37_2_peak_1164
Pf3D7_04_v3	860026	860806	781	860523	144	14.6859	2.05447	12.591	ring_37_2_peak_1165
Pf3D7_04_v3	861582	864698	3117	862488	137	12.4977	1.95529	10.652	ring_37_2_peak_1166
Pf3D7_04_v3	867041	867768	728	867267	112	5.96573	1.60107	4.94038	ring_37_2_peak_1167
Pf3D7_04_v3	878631	879181	551	878935	126	9.3663	1.79943	7.91026	ring_37_2_peak_1168
Pf3D7_04_v3	880778	881684	907	880989	117	7.10139	1.67191	5.93269	ring_37_2_peak_1169
Pf3D7_04_v3	883152	883751	600	883343	140	13.4175	1.9978	11.4636	ring_37_2_peak_1170
Pf3D7_04_v3	884290	884868	579	884574	127	9.63485	1.8136	8.14415	ring_37_2_peak_1171
Pf3D7_04_v3	885499	885821	323	885541	103	4.15497	1.47355	3.35344	ring_37_2_peak_1172
Pf3D7_04_v3	886277	886650	374	886430	117	7.10139	1.67191	5.93269	ring_37_2_peak_1173
Pf3D7_04_v3	887484	888298	815	888009	116	6.86708	1.65775	5.72765	ring_37_2_peak_1174
Pf3D7_04_v3	890644	891071	428	890768	127	9.63485	1.8136	8.14415	ring_37_2_peak_1175
Pf3D7_04_v3	891436	893364	1929	891726	125	9.10106	1.78526	7.67909	ring_37_2_peak_1176
Pf3D7_04_v3	894642	896457	1816	895725	163	21.3324	2.32368	18.7524	ring_37_2_peak_1177
Pf3D7_04_v3	896808	899714	2907	897880	154	18.0598	2.19616	15.6607	ring_37_2_peak_1178
Pf3D7_04_v3	900376	901183	808	901021	135	11.8999	1.92695	10.1262	ring_37_2_peak_1179
Pf3D7_04_v3	901939	903308	1370	902299	128	9.9067	1.82777	8.3818	ring_37_2_peak_1180
Pf3D7_04_v3	904088	904476	389	904104	102	3.97298	1.45938	3.19335	ring_37_2_peak_1181
Pf3D7_04_v3	905057	905363	307	905212	113	6.18563	1.61524	5.13239	ring_37_2_peak_1182
Pf3D7_04_v3	907097	908508	1412	907722	142	14.0458	2.02613	12.0208	ring_37_2_peak_1183
Pf3D7_04_v3	910680	911969	1290	911116	161	20.5865	2.29534	18.0386	ring_37_2_peak_1184
Pf3D7_04_v3	917898	918713	816	918256	117	7.10139	1.67191	5.93269	ring_37_2_peak_1185
Pf3D7_04_v3	919510	919969	460	919760	108	5.12308	1.5444	4.20305	ring_37_2_peak_1186
Pf3D7_04_v3	920569	922309	1741	921099	143	14.3644	2.0403	12.3046	ring_37_2_peak_1187
Pf3D7_04_v3	922615	927523	4909	923871	154	18.0598	2.19616	15.6607	ring_37_2_peak_1188
Pf3D7_04_v3	927796	928123	328	927997	103	4.15497	1.47355	3.35344	ring_37_2_peak_1189
Pf3D7_04_v3	930556	930807	252	930576	107	4.92179	1.53023	4.02644	ring_37_2_peak_1190
Pf3D7_04_v3	933002	933858	857	933668	110	5.53696	1.57273	4.56538	ring_37_2_peak_1191
Pf3D7_04_v3	934763	936406	1644	936239	174	25.6184	2.47953	22.9076	ring_37_2_peak_1192
Pf3D7_04_v3	936775	937967	1193	937362	145	15.0104	2.06864	12.8812	ring_37_2_peak_1193
Pf3D7_04_v3	938205	939112	908	939009	130	10.4602	1.85611	8.86477	ring_37_2_peak_1194
Pf3D7_04_v3	950697	951176	480	950949	343	121.156	4.87405	116.459	ring_37_2_peak_1195
Pf3D7_04_v3	962838	965758	2921	965500	272	75.223	3.86807	71.13	ring_37_2_peak_1196
Pf3D7_04_v3	967377	970563	3187	969315	277	78.2178	3.93892	74.1081	ring_37_2_peak_1197
Pf3D7_04_v3	971166	974172	3007	972045	261	68.7749	3.71222	64.7564	ring_37_2_peak_1198
Pf3D7_04_v3	974653	977069	2417	976159	135	11.8999	1.92695	10.1262	ring_37_2_peak_1199
Pf3D7_04_v3	978674	978956	283	978810	117	7.10139	1.67191	5.93269	ring_37_2_peak_1200
Pf3D7_04_v3	981978	982783	806	982360	128	9.9067	1.82777	8.3818	ring_37_2_peak_1201
Pf3D7_04_v3	986175	987588	1414	986989	176	26.43	2.50787	23.7021	ring_37_2_peak_1202
Pf3D7_04_v3	989297	989532	236	989451	100	3.62086	1.43104	2.88369	ring_37_2_peak_1203
Pf3D7_04_v3	991240	991862	623	991481	121	8.07373	1.72859	6.78265	ring_37_2_peak_1204
Pf3D7_04_v3	999472	999993	522	999788	102	3.97298	1.45938	3.19335	ring_37_2_peak_1205
Pf3D7_04_v3	1002341	1002708	368	1002449	101	3.79493	1.44521	3.03672	ring_37_2_peak_1206
Pf3D7_04_v3	1004283	1004680	398	1004626	94	2.66133	1.34603	2.04041	ring_37_2_peak_1207
Pf3D7_04_v3	1005123	1005678	556	1005281	141	13.7301	2.01196	11.7401	ring_37_2_peak_1208
Pf3D7_04_v3	1005930	1006942	1013	1006797	108	5.12308	1.5444	4.20305	ring_37_2_peak_1209
Pf3D7_04_v3	1008269	1011489	3221	1009931	173	25.2162	2.46536	22.5149	ring_37_2_peak_1210
Pf3D7_04_v3	1012569	1014175	1607	1012805	138	12.8013	1.96946	10.9189	ring_37_2_peak_1211
Pf3D7_04_v3	1014458	1014721	264	1014637	90	2.10442	1.28936	1.55078	ring_37_2_peak_1212
Pf3D7_04_v3	1015034	1016070	1037	1015636	142	14.0458	2.02613	12.0208	ring_37_2_peak_1213
Pf3D7_04_v3	1016486	1016915	430	1016735	115	6.63633	1.64358	5.52591	ring_37_2_peak_1214
Pf3D7_04_v3	1021312	1021589	278	1021414	112	5.96573	1.60107	4.94038	ring_37_2_peak_1215
Pf3D7_04_v3	1022999	1024708	1710	1023370	139	13.1079	1.98363	11.1898	ring_37_2_peak_1216
Pf3D7_04_v3	1026941	1027385	445	1027162	122	8.32547	1.74276	7.00233	ring_37_2_peak_1217
Pf3D7_04_v3	1029310	1033163	3854	1031999	166	22.4708	2.36618	19.8492	ring_37_2_peak_1218
Pf3D7_04_v3	1033765	1037873	4109	1034318	147	15.6681	2.09698	13.4725	ring_37_2_peak_1219
Pf3D7_04_v3	1040357	1041591	1235	1040566	154	18.0598	2.19616	15.6607	ring_37_2_peak_1220
Pf3D7_04_v3	1048296	1048638	343	1048361	108	5.12308	1.5444	4.20305	ring_37_2_peak_1221
Pf3D7_04_v3	1054684	1054903	220	1054750	110	5.53696	1.57273	4.56538	ring_37_2_peak_1222
Pf3D7_04_v3	1059015	1060576	1562	1059555	119	7.58059	1.70025	6.35157	ring_37_2_peak_1223
Pf3D7_04_v3	1062661	1063987	1327	1062801	129	10.1818	1.84194	8.62206	ring_37_2_peak_1224
Pf3D7_04_v3	1064836	1065097	262	1064917	100	3.62086	1.43104	2.88369	ring_37_2_peak_1225
Pf3D7_04_v3	1065354	1065936	583	1065710	108	5.12308	1.5444	4.20305	ring_37_2_peak_1226
Pf3D7_04_v3	1070585	1070823	239	1070704	113	6.18563	1.61524	5.13239	ring_37_2_peak_1227
Pf3D7_04_v3	1076570	1076944	375	1076795	117	7.10139	1.67191	5.93269	ring_37_2_peak_1228
Pf3D7_04_v3	1077182	1077636	455	1077514	125	9.10106	1.78526	7.67909	ring_37_2_peak_1229
Pf3D7_04_v3	1081264	1082032	769	1081948	106	4.72431	1.51606	3.85338	ring_37_2_peak_1230
Pf3D7_04_v3	1082426	1083424	999	1082731	139	13.1079	1.98363	11.1898	ring_37_2_peak_1231
Pf3D7_04_v3	1085878	1090845	4968	1086424	148	16.0013	2.11115	13.7736	ring_37_2_peak_1232
Pf3D7_04_v3	1093457	1097006	3550	1096441	159	19.8511	2.267	17.34	ring_37_2_peak_1233
Pf3D7_04_v3	1097411	1097742	332	1097575	107	4.92179	1.53023	4.02644	ring_37_2_peak_1234
Pf3D7_04_v3	1099958	1102050	2093	1101684	154	18.0598	2.19616	15.6607	ring_37_2_peak_1235
Pf3D7_04_v3	1102377	1104297	1921	1103964	149	16.3373	2.12531	14.0791	ring_37_2_peak_1236
Pf3D7_04_v3	1104671	1107073	2403	1105050	128	9.9067	1.82777	8.3818	ring_37_2_peak_1237
Pf3D7_04_v3	1110434	1112044	1611	1111321	151	17.0179	2.15365	14.6997	ring_37_2_peak_1238
Pf3D7_04_v3	1113254	1113945	692	1113400	130	10.4602	1.85611	8.86477	ring_37_2_peak_1239
Pf3D7_04_v3	1119219	1120141	923	1119921	137	12.4977	1.95529	10.652	ring_37_2_peak_1240
Pf3D7_04_v3	1121474	1122066	593	1121906	124	8.83916	1.7711	7.45066	ring_37_2_peak_1241
Pf3D7_04_v3	1124136	1125060	925	1124390	134	11.6056	1.91278	9.86804	ring_37_2_peak_1242
Pf3D7_04_v3	1127731	1127971	241	1127849	133	11.3145	1.89861	9.61309	ring_37_2_peak_1243
Pf3D7_04_v3	1128261	1128630	370	1128562	125	9.10106	1.78526	7.67909	ring_37_2_peak_1244
Pf3D7_04_v3	1129776	1130297	522	1129923	104	4.34087	1.48772	3.5168	ring_37_2_peak_1245
Pf3D7_04_v3	1133322	1133621	300	1133343	98	3.28473	1.40271	2.58828	ring_37_2_peak_1246
Pf3D7_04_v3	1141688	1142020	333	1141886	117	7.10139	1.67191	5.93269	ring_37_2_peak_1247
Pf3D7_04_v3	1152704	1153385	682	1152989	117	7.10139	1.67191	5.93269	ring_37_2_peak_1248
Pf3D7_04_v3	1156277	1164295	8019	1159941	170	24.0245	2.42286	21.3539	ring_37_2_peak_1249
Pf3D7_04_v3	1164567	1165422	856	1164891	118	7.33923	1.68608	6.14068	ring_37_2_peak_1250
Pf3D7_04_v3	1166507	1167452	946	1166570	181	28.5014	2.57871	25.7308	ring_37_2_peak_1251
Pf3D7_04_v3	1173423	1174496	1074	1173993	149	16.3373	2.12531	14.0791	ring_37_2_peak_1252
Pf3D7_04_v3	1175170	1175921	752	1175652	132	11.0266	1.88445	9.36043	ring_37_2_peak_1253
Pf3D7_04_v3	1176416	1178664	2249	1177466	130	10.4602	1.85611	8.86477	ring_37_2_peak_1254
Pf3D7_04_v3	1179054	1180351	1298	1180112	138	12.8013	1.96946	10.9189	ring_37_2_peak_1255
Pf3D7_04_v3	1181252	1181863	612	1181577	119	7.58059	1.70025	6.35157	ring_37_2_peak_1256
Pf3D7_04_v3	1182459	1187861	5403	1182754	177	26.8395	2.52204	24.103	ring_37_2_peak_1257
Pf3D7_04_v3	1188123	1188466	344	1188382	99	3.45078	1.41688	2.73421	ring_37_2_peak_1258
Pf3D7_04_v3	1188861	1193487	4627	1191524	158	19.4875	2.25283	16.9963	ring_37_2_peak_1259
Pf3D7_05_v3	23630	24704	1075	23838	139	13.1079	1.98363	11.1898	ring_37_2_peak_1260
Pf3D7_05_v3	25124	26327	1204	25469	112	5.96573	1.60107	4.94038	ring_37_2_peak_1261
Pf3D7_05_v3	27122	28454	1333	27992	141	13.7301	2.01196	11.7401	ring_37_2_peak_1262
Pf3D7_05_v3	29903	30322	420	30104	115	6.63633	1.64358	5.52591	ring_37_2_peak_1263
Pf3D7_05_v3	33160	34056	897	33735	115	6.63633	1.64358	5.52591	ring_37_2_peak_1264
Pf3D7_05_v3	36863	37251	389	36927	107	4.92179	1.53023	4.02644	ring_37_2_peak_1265
Pf3D7_05_v3	39507	40188	682	39757	126	9.3663	1.79943	7.91026	ring_37_2_peak_1266
Pf3D7_05_v3	41143	41395	253	41318	116	6.86708	1.65775	5.72765	ring_37_2_peak_1267
Pf3D7_05_v3	43034	43808	775	43696	112	5.96573	1.60107	4.94038	ring_37_2_peak_1268
Pf3D7_05_v3	47169	47449	281	47293	98	3.28473	1.40271	2.58828	ring_37_2_peak_1269
Pf3D7_05_v3	50726	51775	1050	51085	118	7.33923	1.68608	6.14068	ring_37_2_peak_1270
Pf3D7_05_v3	56196	56737	542	56383	111	5.7495	1.5869	4.75134	ring_37_2_peak_1271
Pf3D7_05_v3	58131	59113	983	58991	131	10.7418	1.87028	9.11056	ring_37_2_peak_1272
Pf3D7_05_v3	64560	65664	1105	65360	138	12.8013	1.96946	10.9189	ring_37_2_peak_1273
Pf3D7_05_v3	68868	69450	583	69072	120	7.82543	1.71442	6.56554	ring_37_2_peak_1274
Pf3D7_05_v3	75149	75591	443	75301	115	6.63633	1.64358	5.52591	ring_37_2_peak_1275
Pf3D7_05_v3	81165	82254	1090	81954	113	6.18563	1.61524	5.13239	ring_37_2_peak_1276
Pf3D7_05_v3	84285	85119	835	84604	135	11.8999	1.92695	10.1262	ring_37_2_peak_1277
Pf3D7_05_v3	87121	89088	1968	88671	133	11.3145	1.89861	9.61309	ring_37_2_peak_1278
Pf3D7_05_v3	91749	93700	1952	92094	144	14.6859	2.05447	12.591	ring_37_2_peak_1279
Pf3D7_05_v3	93957	94552	596	94297	108	5.12308	1.5444	4.20305	ring_37_2_peak_1280
Pf3D7_05_v3	98357	98910	554	98613	114	6.40917	1.62941	5.32766	ring_37_2_peak_1281
Pf3D7_05_v3	99889	102047	2159	101737	145	15.0104	2.06864	12.8812	ring_37_2_peak_1282
Pf3D7_05_v3	102452	102849	398	102736	108	5.12308	1.5444	4.20305	ring_37_2_peak_1283
Pf3D7_05_v3	104512	105956	1445	105374	147	15.6681	2.09698	13.4725	ring_37_2_peak_1284
Pf3D7_05_v3	107676	107897	222	107679	98	3.28473	1.40271	2.58828	ring_37_2_peak_1285
Pf3D7_05_v3	110050	110360	311	110151	97	3.12274	1.38854	2.44593	ring_37_2_peak_1286
Pf3D7_05_v3	110671	111249	579	110935	105	4.53066	1.50189	3.6835	ring_37_2_peak_1287
Pf3D7_05_v3	113774	114399	626	113888	121	8.07373	1.72859	6.78265	ring_37_2_peak_1288
Pf3D7_05_v3	114678	115213	536	115150	105	4.53066	1.50189	3.6835	ring_37_2_peak_1289
Pf3D7_05_v3	118057	118373	317	118184	102	3.97298	1.45938	3.19335	ring_37_2_peak_1290
Pf3D7_05_v3	120274	121606	1333	120505	115	6.63633	1.64358	5.52591	ring_37_2_peak_1291
Pf3D7_05_v3	127457	128609	1153	128204	107	4.92179	1.53023	4.02644	ring_37_2_peak_1292
Pf3D7_05_v3	130458	131106	649	130817	126	9.3663	1.79943	7.91026	ring_37_2_peak_1293
Pf3D7_05_v3	132938	133423	486	133077	110	5.53696	1.57273	4.56538	ring_37_2_peak_1294
Pf3D7_05_v3	135173	135866	694	135369	125	9.10106	1.78526	7.67909	ring_37_2_peak_1295
Pf3D7_05_v3	140759	141000	242	140902	121	8.07373	1.72859	6.78265	ring_37_2_peak_1296
Pf3D7_05_v3	142703	145420	2718	144570	164	21.7093	2.33785	19.1151	ring_37_2_peak_1297
Pf3D7_05_v3	149181	150260	1080	149773	146	15.3378	2.08281	13.1753	ring_37_2_peak_1298
Pf3D7_05_v3	154540	155628	1089	155224	112	5.96573	1.60107	4.94038	ring_37_2_peak_1299
Pf3D7_05_v3	157663	159844	2182	159636	128	9.9067	1.82777	8.3818	ring_37_2_peak_1300
Pf3D7_05_v3	160062	162664	2603	161002	152	17.3624	2.16782	15.0161	ring_37_2_peak_1301
Pf3D7_05_v3	162882	165123	2242	164396	151	17.0179	2.15365	14.6997	ring_37_2_peak_1302
Pf3D7_05_v3	167710	169222	1513	169089	125	9.10106	1.78526	7.67909	ring_37_2_peak_1303
Pf3D7_05_v3	169962	170321	360	170194	102	3.97298	1.45938	3.19335	ring_37_2_peak_1304
Pf3D7_05_v3	172377	174421	2045	173563	172	24.8165	2.4512	22.1247	ring_37_2_peak_1305
Pf3D7_05_v3	175868	176121	254	175976	94	2.66133	1.34603	2.04041	ring_37_2_peak_1306
Pf3D7_05_v3	177523	178573	1051	178121	175	26.023	2.4937	23.3034	ring_37_2_peak_1307
Pf3D7_05_v3	180439	181548	1110	181194	128	9.9067	1.82777	8.3818	ring_37_2_peak_1308
Pf3D7_05_v3	181802	183160	1359	182708	142	14.0458	2.02613	12.0208	ring_37_2_peak_1309
Pf3D7_05_v3	186017	186513	497	186354	101	3.79493	1.44521	3.03672	ring_37_2_peak_1310
Pf3D7_05_v3	186810	187217	408	186897	114	6.40917	1.62941	5.32766	ring_37_2_peak_1311
Pf3D7_05_v3	188184	188835	652	188208	103	4.15497	1.47355	3.35344	ring_37_2_peak_1312
Pf3D7_05_v3	189733	191506	1774	190671	157	19.1265	2.23866	16.6565	ring_37_2_peak_1313
Pf3D7_05_v3	191855	193415	1561	192210	130	10.4602	1.85611	8.86477	ring_37_2_peak_1314
Pf3D7_05_v3	193707	194936	1230	194261	162	20.9581	2.30951	18.3937	ring_37_2_peak_1315
Pf3D7_05_v3	195227	195999	773	195988	111	5.7495	1.5869	4.75134	ring_37_2_peak_1316
Pf3D7_05_v3	196964	197346	383	197025	96	2.96482	1.37437	2.30712	ring_37_2_peak_1317
Pf3D7_05_v3	197862	199040	1179	198643	135	11.8999	1.92695	10.1262	ring_37_2_peak_1318
Pf3D7_05_v3	199846	204763	4918	203544	148	16.0013	2.11115	13.7736	ring_37_2_peak_1319
Pf3D7_05_v3	206677	206953	277	206729	111	5.7495	1.5869	4.75134	ring_37_2_peak_1320
Pf3D7_05_v3	209677	211320	1644	210640	132	11.0266	1.88445	9.36043	ring_37_2_peak_1321
Pf3D7_05_v3	211689	213918	2230	212316	194	34.1593	2.76291	31.2597	ring_37_2_peak_1322
Pf3D7_05_v3	214183	214509	327	214292	141	13.7301	2.01196	11.7401	ring_37_2_peak_1323
Pf3D7_05_v3	215708	218168	2461	216364	130	10.4602	1.85611	8.86477	ring_37_2_peak_1324
Pf3D7_05_v3	220956	229090	8135	226559	186	30.6318	2.64956	27.816	ring_37_2_peak_1325
Pf3D7_05_v3	230563	232357	1795	230786	130	10.4602	1.85611	8.86477	ring_37_2_peak_1326
Pf3D7_05_v3	234251	234737	487	234664	104	4.34087	1.48772	3.5168	ring_37_2_peak_1327
Pf3D7_05_v3	236091	238314	2224	236772	141	13.7301	2.01196	11.7401	ring_37_2_peak_1328
Pf3D7_05_v3	239647	241787	2141	240589	163	21.3324	2.32368	18.7524	ring_37_2_peak_1329
Pf3D7_05_v3	242026	243741	1716	242667	164	21.7093	2.33785	19.1151	ring_37_2_peak_1330
Pf3D7_05_v3	245876	246969	1094	245943	119	7.58059	1.70025	6.35157	ring_37_2_peak_1331
Pf3D7_05_v3	247920	248558	639	248308	132	11.0266	1.88445	9.36043	ring_37_2_peak_1332
Pf3D7_05_v3	249134	249604	471	249195	98	3.28473	1.40271	2.58828	ring_37_2_peak_1333
Pf3D7_05_v3	251511	252248	738	251906	115	6.63633	1.64358	5.52591	ring_37_2_peak_1334
Pf3D7_05_v3	257987	258413	427	258102	141	13.7301	2.01196	11.7401	ring_37_2_peak_1335
Pf3D7_05_v3	259823	260720	898	260415	141	13.7301	2.01196	11.7401	ring_37_2_peak_1336
Pf3D7_05_v3	261123	261671	549	261425	124	8.83916	1.7711	7.45066	ring_37_2_peak_1337
Pf3D7_05_v3	262617	263104	488	262882	109	5.32814	1.55856	4.3827	ring_37_2_peak_1338
Pf3D7_05_v3	266116	266451	336	266445	100	3.62086	1.43104	2.88369	ring_37_2_peak_1339
Pf3D7_05_v3	266733	267596	864	266883	121	8.07373	1.72859	6.78265	ring_37_2_peak_1340
Pf3D7_05_v3	270115	270451	337	270237	104	4.34087	1.48772	3.5168	ring_37_2_peak_1341
Pf3D7_05_v3	270807	272564	1758	272022	154	18.0598	2.19616	15.6607	ring_37_2_peak_1342
Pf3D7_05_v3	273017	276096	3080	273953	160	20.2175	2.28117	17.6877	ring_37_2_peak_1343
Pf3D7_05_v3	277242	277910	669	277548	124	8.83916	1.7711	7.45066	ring_37_2_peak_1344
Pf3D7_05_v3	281067	283303	2237	281636	138	12.8013	1.96946	10.9189	ring_37_2_peak_1345
Pf3D7_05_v3	284860	287123	2264	286865	152	17.3624	2.16782	15.0161	ring_37_2_peak_1346
Pf3D7_05_v3	288999	290430	1432	289768	134	11.6056	1.91278	9.86804	ring_37_2_peak_1347
Pf3D7_05_v3	294771	295779	1009	295157	128	9.9067	1.82777	8.3818	ring_37_2_peak_1348
Pf3D7_05_v3	298483	300571	2089	299578	127	9.63485	1.8136	8.14415	ring_37_2_peak_1349
Pf3D7_05_v3	302215	303328	1114	302543	140	13.4175	1.9978	11.4636	ring_37_2_peak_1350
Pf3D7_05_v3	303557	303967	411	303719	122	8.32547	1.74276	7.00233	ring_37_2_peak_1351
Pf3D7_05_v3	307480	309451	1972	308330	161	20.5865	2.29534	18.0386	ring_37_2_peak_1352
Pf3D7_05_v3	313326	314123	798	313784	111	5.7495	1.5869	4.75134	ring_37_2_peak_1353
Pf3D7_05_v3	314453	314966	514	314677	109	5.32814	1.55856	4.3827	ring_37_2_peak_1354
Pf3D7_05_v3	316675	317933	1259	317355	122	8.32547	1.74276	7.00233	ring_37_2_peak_1355
Pf3D7_05_v3	322381	322713	333	322560	111	5.7495	1.5869	4.75134	ring_37_2_peak_1356
Pf3D7_05_v3	323375	323719	345	323649	108	5.12308	1.5444	4.20305	ring_37_2_peak_1357
Pf3D7_05_v3	323936	325202	1267	324161	130	10.4602	1.85611	8.86477	ring_37_2_peak_1358
Pf3D7_05_v3	325639	326585	947	326380	129	10.1818	1.84194	8.62206	ring_37_2_peak_1359
Pf3D7_05_v3	328794	329669	876	329000	116	6.86708	1.65775	5.72765	ring_37_2_peak_1360
Pf3D7_05_v3	331729	336788	5060	333218	194	34.1593	2.76291	31.2597	ring_37_2_peak_1361
Pf3D7_05_v3	337060	338769	1710	337533	137	12.4977	1.95529	10.652	ring_37_2_peak_1362
Pf3D7_05_v3	342251	343429	1179	343262	144	14.6859	2.05447	12.591	ring_37_2_peak_1363
Pf3D7_05_v3	344250	344577	328	344392	128	9.9067	1.82777	8.3818	ring_37_2_peak_1364
Pf3D7_05_v3	344802	345462	661	345306	161	20.5865	2.29534	18.0386	ring_37_2_peak_1365
Pf3D7_05_v3	347316	347758	443	347540	131	10.7418	1.87028	9.11056	ring_37_2_peak_1366
Pf3D7_05_v3	348124	348572	449	348499	114	6.40917	1.62941	5.32766	ring_37_2_peak_1367
Pf3D7_05_v3	348830	349243	414	349134	132	11.0266	1.88445	9.36043	ring_37_2_peak_1368
Pf3D7_05_v3	349461	351042	1582	349948	132	11.0266	1.88445	9.36043	ring_37_2_peak_1369
Pf3D7_05_v3	351500	354314	2815	352491	177	26.8395	2.52204	24.103	ring_37_2_peak_1370
Pf3D7_05_v3	356052	356834	783	356458	168	23.2426	2.39452	20.5957	ring_37_2_peak_1371
Pf3D7_05_v3	358320	358863	544	358846	110	5.53696	1.57273	4.56538	ring_37_2_peak_1372
Pf3D7_05_v3	359633	362729	3097	361896	141	13.7301	2.01196	11.7401	ring_37_2_peak_1373
Pf3D7_05_v3	363792	364466	675	364363	117	7.10139	1.67191	5.93269	ring_37_2_peak_1374
Pf3D7_05_v3	368146	368975	830	368531	143	14.3644	2.0403	12.3046	ring_37_2_peak_1375
Pf3D7_05_v3	369665	373555	3891	370592	138	12.8013	1.96946	10.9189	ring_37_2_peak_1376
Pf3D7_05_v3	374144	375431	1288	374543	131	10.7418	1.87028	9.11056	ring_37_2_peak_1377
Pf3D7_05_v3	376781	377773	993	377444	129	10.1818	1.84194	8.62206	ring_37_2_peak_1378
Pf3D7_05_v3	379449	379994	546	379903	114	6.40917	1.62941	5.32766	ring_37_2_peak_1379
Pf3D7_05_v3	381053	382215	1163	381571	149	16.3373	2.12531	14.0791	ring_37_2_peak_1380
Pf3D7_05_v3	382869	386160	3292	385936	136	12.1973	1.94112	10.3877	ring_37_2_peak_1381
Pf3D7_05_v3	387254	387649	396	387486	109	5.32814	1.55856	4.3827	ring_37_2_peak_1382
Pf3D7_05_v3	388715	389156	442	388721	96	2.96482	1.37437	2.30712	ring_37_2_peak_1383
Pf3D7_05_v3	390471	390882	412	390530	106	4.72431	1.51606	3.85338	ring_37_2_peak_1384
Pf3D7_05_v3	391310	393747	2438	391968	145	15.0104	2.06864	12.8812	ring_37_2_peak_1385
Pf3D7_05_v3	395191	398158	2968	395733	141	13.7301	2.01196	11.7401	ring_37_2_peak_1386
Pf3D7_05_v3	398458	398976	519	398933	119	7.58059	1.70025	6.35157	ring_37_2_peak_1387
Pf3D7_05_v3	401366	401688	323	401581	110	5.53696	1.57273	4.56538	ring_37_2_peak_1388
Pf3D7_05_v3	401906	402668	763	402351	104	4.34087	1.48772	3.5168	ring_37_2_peak_1389
Pf3D7_05_v3	403346	403626	281	403483	105	4.53066	1.50189	3.6835	ring_37_2_peak_1390
Pf3D7_05_v3	404378	405617	1240	405409	140	13.4175	1.9978	11.4636	ring_37_2_peak_1391
Pf3D7_05_v3	407409	407945	537	407526	135	11.8999	1.92695	10.1262	ring_37_2_peak_1392
Pf3D7_05_v3	410068	411057	990	410478	159	19.8511	2.267	17.34	ring_37_2_peak_1393
Pf3D7_05_v3	411423	412775	1353	412596	138	12.8013	1.96946	10.9189	ring_37_2_peak_1394
Pf3D7_05_v3	413003	413474	472	413259	124	8.83916	1.7711	7.45066	ring_37_2_peak_1395
Pf3D7_05_v3	413736	414288	553	413742	100	3.62086	1.43104	2.88369	ring_37_2_peak_1396
Pf3D7_05_v3	417102	417321	220	417204	120	7.82543	1.71442	6.56554	ring_37_2_peak_1397
Pf3D7_05_v3	420022	420278	257	420027	102	3.97298	1.45938	3.19335	ring_37_2_peak_1398
Pf3D7_05_v3	422922	424225	1304	423867	135	11.8999	1.92695	10.1262	ring_37_2_peak_1399
Pf3D7_05_v3	424503	425827	1325	425819	106	4.72431	1.51606	3.85338	ring_37_2_peak_1400
Pf3D7_05_v3	426249	426710	462	426495	124	8.83916	1.7711	7.45066	ring_37_2_peak_1401
Pf3D7_05_v3	428425	430327	1903	428914	126	9.3663	1.79943	7.91026	ring_37_2_peak_1402
Pf3D7_05_v3	437689	439682	1994	438657	120	7.82543	1.71442	6.56554	ring_37_2_peak_1403
Pf3D7_05_v3	440779	441244	466	441015	115	6.63633	1.64358	5.52591	ring_37_2_peak_1404
Pf3D7_05_v3	444252	445706	1455	445036	114	6.40917	1.62941	5.32766	ring_37_2_peak_1405
Pf3D7_05_v3	446255	448328	2074	447439	140	13.4175	1.9978	11.4636	ring_37_2_peak_1406
Pf3D7_05_v3	451798	452143	346	452014	98	3.28473	1.40271	2.58828	ring_37_2_peak_1407
Pf3D7_05_v3	462698	463153	456	462974	124	8.83916	1.7711	7.45066	ring_37_2_peak_1408
Pf3D7_05_v3	463991	464550	560	464252	112	5.96573	1.60107	4.94038	ring_37_2_peak_1409
Pf3D7_05_v3	469411	469756	346	469624	136	12.1973	1.94112	10.3877	ring_37_2_peak_1410
Pf3D7_05_v3	471793	474012	2220	472774	154	18.0598	2.19616	15.6607	ring_37_2_peak_1411
Pf3D7_05_v3	474499	476099	1601	475172	171	24.4193	2.43703	21.7376	ring_37_2_peak_1412
Pf3D7_05_v3	476898	478696	1799	478438	135	11.8999	1.92695	10.1262	ring_37_2_peak_1413
Pf3D7_05_v3	480266	480967	702	480801	115	6.63633	1.64358	5.52591	ring_37_2_peak_1414
Pf3D7_05_v3	481382	482413	1032	482213	101	3.79493	1.44521	3.03672	ring_37_2_peak_1415
Pf3D7_05_v3	486963	488226	1264	487350	135	11.8999	1.92695	10.1262	ring_37_2_peak_1416
Pf3D7_05_v3	488439	489651	1213	488753	126	9.3663	1.79943	7.91026	ring_37_2_peak_1417
Pf3D7_05_v3	490002	491832	1831	491027	133	11.3145	1.89861	9.61309	ring_37_2_peak_1418
Pf3D7_05_v3	492316	494198	1883	493445	144	14.6859	2.05447	12.591	ring_37_2_peak_1419
Pf3D7_05_v3	494489	496458	1970	495136	148	16.0013	2.11115	13.7736	ring_37_2_peak_1420
Pf3D7_05_v3	497167	499879	2713	499537	133	11.3145	1.89861	9.61309	ring_37_2_peak_1421
Pf3D7_05_v3	501831	503024	1194	502117	115	6.63633	1.64358	5.52591	ring_37_2_peak_1422
Pf3D7_05_v3	503282	504260	979	503688	124	8.83916	1.7711	7.45066	ring_37_2_peak_1423
Pf3D7_05_v3	504497	505061	565	504731	113	6.18563	1.61524	5.13239	ring_37_2_peak_1424
Pf3D7_05_v3	506304	509715	3412	509253	155	18.4126	2.21033	15.9892	ring_37_2_peak_1425
Pf3D7_05_v3	511181	512303	1123	511809	193	33.7105	2.74874	30.8225	ring_37_2_peak_1426
Pf3D7_05_v3	513311	514150	840	513697	135	11.8999	1.92695	10.1262	ring_37_2_peak_1427
Pf3D7_05_v3	514487	515537	1051	514981	128	9.9067	1.82777	8.3818	ring_37_2_peak_1428
Pf3D7_05_v3	515829	516525	697	516038	124	8.83916	1.7711	7.45066	ring_37_2_peak_1429
Pf3D7_05_v3	519248	519636	389	519511	104	4.34087	1.48772	3.5168	ring_37_2_peak_1430
Pf3D7_05_v3	520495	521377	883	520830	137	12.4977	1.95529	10.652	ring_37_2_peak_1431
Pf3D7_05_v3	521728	522519	792	521952	140	13.4175	1.9978	11.4636	ring_37_2_peak_1432
Pf3D7_05_v3	525556	526080	525	525778	133	11.3145	1.89861	9.61309	ring_37_2_peak_1433
Pf3D7_05_v3	530201	532110	1910	531492	156	18.7682	2.2245	16.3206	ring_37_2_peak_1434
Pf3D7_05_v3	533556	534323	768	534016	144	14.6859	2.05447	12.591	ring_37_2_peak_1435
Pf3D7_05_v3	536273	536857	585	536393	130	10.4602	1.85611	8.86477	ring_37_2_peak_1436
Pf3D7_05_v3	537443	538960	1518	538702	124	8.83916	1.7711	7.45066	ring_37_2_peak_1437
Pf3D7_05_v3	540586	542087	1502	540668	115	6.63633	1.64358	5.52591	ring_37_2_peak_1438
Pf3D7_05_v3	545073	545970	898	545359	124	8.83916	1.7711	7.45066	ring_37_2_peak_1439
Pf3D7_05_v3	546713	547178	466	546871	108	5.12308	1.5444	4.20305	ring_37_2_peak_1440
Pf3D7_05_v3	550126	551604	1479	550296	116	6.86708	1.65775	5.72765	ring_37_2_peak_1441
Pf3D7_05_v3	552242	552478	237	552300	106	4.72431	1.51606	3.85338	ring_37_2_peak_1442
Pf3D7_05_v3	554574	554798	225	554587	102	3.97298	1.45938	3.19335	ring_37_2_peak_1443
Pf3D7_05_v3	555419	556042	624	555669	118	7.33923	1.68608	6.14068	ring_37_2_peak_1444
Pf3D7_05_v3	556798	557577	780	557188	145	15.0104	2.06864	12.8812	ring_37_2_peak_1445
Pf3D7_05_v3	562483	563662	1180	563143	138	12.8013	1.96946	10.9189	ring_37_2_peak_1446
Pf3D7_05_v3	564424	564710	287	564599	106	4.72431	1.51606	3.85338	ring_37_2_peak_1447
Pf3D7_05_v3	564977	567774	2798	566581	141	13.7301	2.01196	11.7401	ring_37_2_peak_1448
Pf3D7_05_v3	569165	569791	627	569603	149	16.3373	2.12531	14.0791	ring_37_2_peak_1449
Pf3D7_05_v3	571532	572292	761	571752	122	8.32547	1.74276	7.00233	ring_37_2_peak_1450
Pf3D7_05_v3	574895	575357	463	574904	115	6.63633	1.64358	5.52591	ring_37_2_peak_1451
Pf3D7_05_v3	575600	577534	1935	576230	167	22.8554	2.38035	20.2208	ring_37_2_peak_1452
Pf3D7_05_v3	577939	578179	241	578058	102	3.97298	1.45938	3.19335	ring_37_2_peak_1453
Pf3D7_05_v3	581103	581912	810	581795	126	9.3663	1.79943	7.91026	ring_37_2_peak_1454
Pf3D7_05_v3	582746	583882	1137	583594	136	12.1973	1.94112	10.3877	ring_37_2_peak_1455
Pf3D7_05_v3	585470	585874	405	585735	119	7.58059	1.70025	6.35157	ring_37_2_peak_1456
Pf3D7_05_v3	587902	588704	803	588372	151	17.0179	2.15365	14.6997	ring_37_2_peak_1457
Pf3D7_05_v3	589242	590194	953	589601	165	22.0888	2.35201	19.4806	ring_37_2_peak_1458
Pf3D7_05_v3	591568	594267	2700	592099	154	18.0598	2.19616	15.6607	ring_37_2_peak_1459
Pf3D7_05_v3	597205	598796	1592	597327	121	8.07373	1.72859	6.78265	ring_37_2_peak_1460
Pf3D7_05_v3	600407	601331	925	600993	139	13.1079	1.98363	11.1898	ring_37_2_peak_1461
Pf3D7_05_v3	601626	601879	254	601816	96	2.96482	1.37437	2.30712	ring_37_2_peak_1462
Pf3D7_05_v3	602554	603549	996	603073	124	8.83916	1.7711	7.45066	ring_37_2_peak_1463
Pf3D7_05_v3	605051	605294	244	605092	103	4.15497	1.47355	3.35344	ring_37_2_peak_1464
Pf3D7_05_v3	605856	606222	367	606112	114	6.40917	1.62941	5.32766	ring_37_2_peak_1465
Pf3D7_05_v3	607252	608157	906	607801	135	11.8999	1.92695	10.1262	ring_37_2_peak_1466
Pf3D7_05_v3	609513	609740	228	609708	102	3.97298	1.45938	3.19335	ring_37_2_peak_1467
Pf3D7_05_v3	610005	611223	1219	610430	143	14.3644	2.0403	12.3046	ring_37_2_peak_1468
Pf3D7_05_v3	611590	612149	560	611809	116	6.86708	1.65775	5.72765	ring_37_2_peak_1469
Pf3D7_05_v3	612572	612867	296	612702	104	4.34087	1.48772	3.5168	ring_37_2_peak_1470
Pf3D7_05_v3	613559	614677	1119	614294	137	12.4977	1.95529	10.652	ring_37_2_peak_1471
Pf3D7_05_v3	615394	617460	2067	616033	131	10.7418	1.87028	9.11056	ring_37_2_peak_1472
Pf3D7_05_v3	619206	620044	839	619573	159	19.8511	2.267	17.34	ring_37_2_peak_1473
Pf3D7_05_v3	620923	622955	2033	622289	169	23.6323	2.40869	20.9731	ring_37_2_peak_1474
Pf3D7_05_v3	627759	628060	302	627792	109	5.32814	1.55856	4.3827	ring_37_2_peak_1475
Pf3D7_05_v3	629313	631054	1742	630643	119	7.58059	1.70025	6.35157	ring_37_2_peak_1476
Pf3D7_05_v3	631711	632435	725	632067	140	13.4175	1.9978	11.4636	ring_37_2_peak_1477
Pf3D7_05_v3	633016	635418	2403	635096	174	25.6184	2.47953	22.9076	ring_37_2_peak_1478
Pf3D7_05_v3	637556	638045	490	637870	123	8.58062	1.75693	7.22525	ring_37_2_peak_1479
Pf3D7_05_v3	638353	638853	501	638495	129	10.1818	1.84194	8.62206	ring_37_2_peak_1480
Pf3D7_05_v3	641125	641336	212	641205	107	4.92179	1.53023	4.02644	ring_37_2_peak_1481
Pf3D7_05_v3	642821	644100	1280	643559	140	13.4175	1.9978	11.4636	ring_37_2_peak_1482
Pf3D7_05_v3	644497	644825	329	644699	128	9.9067	1.82777	8.3818	ring_37_2_peak_1483
Pf3D7_05_v3	646859	647384	526	647231	120	7.82543	1.71442	6.56554	ring_37_2_peak_1484
Pf3D7_05_v3	648186	649260	1075	648379	132	11.0266	1.88445	9.36043	ring_37_2_peak_1485
Pf3D7_05_v3	650909	652116	1208	651538	125	9.10106	1.78526	7.67909	ring_37_2_peak_1486
Pf3D7_05_v3	653937	655357	1421	654773	171	24.4193	2.43703	21.7376	ring_37_2_peak_1487
Pf3D7_05_v3	657633	658130	498	657791	111	5.7495	1.5869	4.75134	ring_37_2_peak_1488
Pf3D7_05_v3	658400	658743	344	658527	117	7.10139	1.67191	5.93269	ring_37_2_peak_1489
Pf3D7_05_v3	660107	661144	1038	660745	123	8.58062	1.75693	7.22525	ring_37_2_peak_1490
Pf3D7_05_v3	663589	664131	543	663708	120	7.82543	1.71442	6.56554	ring_37_2_peak_1491
Pf3D7_05_v3	664469	664707	239	664648	113	6.18563	1.61524	5.13239	ring_37_2_peak_1492
Pf3D7_05_v3	665166	666740	1575	666523	148	16.0013	2.11115	13.7736	ring_37_2_peak_1493
Pf3D7_05_v3	667676	669399	1724	668160	164	21.7093	2.33785	19.1151	ring_37_2_peak_1494
Pf3D7_05_v3	669722	670298	577	669854	127	9.63485	1.8136	8.14415	ring_37_2_peak_1495
Pf3D7_05_v3	670648	672292	1645	671752	171	24.4193	2.43703	21.7376	ring_37_2_peak_1496
Pf3D7_05_v3	673321	674826	1506	673745	141	13.7301	2.01196	11.7401	ring_37_2_peak_1497
Pf3D7_05_v3	676027	676257	231	676150	120	7.82543	1.71442	6.56554	ring_37_2_peak_1498
Pf3D7_05_v3	679284	681086	1803	679598	150	16.6762	2.13948	14.3878	ring_37_2_peak_1499
Pf3D7_05_v3	681467	682267	801	682164	125	9.10106	1.78526	7.67909	ring_37_2_peak_1500
Pf3D7_05_v3	684686	685649	964	684926	138	12.8013	1.96946	10.9189	ring_37_2_peak_1501
Pf3D7_05_v3	686871	689927	3057	687547	146	15.3378	2.08281	13.1753	ring_37_2_peak_1502
Pf3D7_05_v3	690215	690832	618	690527	114	6.40917	1.62941	5.32766	ring_37_2_peak_1503
Pf3D7_05_v3	694742	695022	281	695016	105	4.53066	1.50189	3.6835	ring_37_2_peak_1504
Pf3D7_05_v3	695417	696993	1577	695925	134	11.6056	1.91278	9.86804	ring_37_2_peak_1505
Pf3D7_05_v3	697326	698554	1229	697638	124	8.83916	1.7711	7.45066	ring_37_2_peak_1506
Pf3D7_05_v3	700101	700759	659	700243	126	9.3663	1.79943	7.91026	ring_37_2_peak_1507
Pf3D7_05_v3	700973	702263	1291	701794	140	13.4175	1.9978	11.4636	ring_37_2_peak_1508
Pf3D7_05_v3	702625	705217	2593	704216	137	12.4977	1.95529	10.652	ring_37_2_peak_1509
Pf3D7_05_v3	705596	706603	1008	705974	153	17.7097	2.18199	15.3362	ring_37_2_peak_1510
Pf3D7_05_v3	708944	709223	280	709062	120	7.82543	1.71442	6.56554	ring_37_2_peak_1511
Pf3D7_05_v3	712797	713418	622	712943	135	11.8999	1.92695	10.1262	ring_37_2_peak_1512
Pf3D7_05_v3	718521	718888	368	718570	110	5.53696	1.57273	4.56538	ring_37_2_peak_1513
Pf3D7_05_v3	719568	720104	537	719743	118	7.33923	1.68608	6.14068	ring_37_2_peak_1514
Pf3D7_05_v3	720895	722258	1364	721789	131	10.7418	1.87028	9.11056	ring_37_2_peak_1515
Pf3D7_05_v3	724538	725697	1160	725454	147	15.6681	2.09698	13.4725	ring_37_2_peak_1516
Pf3D7_05_v3	731584	734625	3042	732141	141	13.7301	2.01196	11.7401	ring_37_2_peak_1517
Pf3D7_05_v3	736020	737916	1897	736811	153	17.7097	2.18199	15.3362	ring_37_2_peak_1518
Pf3D7_05_v3	740369	741000	632	740710	147	15.6681	2.09698	13.4725	ring_37_2_peak_1519
Pf3D7_05_v3	743187	745305	2119	743876	134	11.6056	1.91278	9.86804	ring_37_2_peak_1520
Pf3D7_05_v3	745847	746711	865	746300	127	9.63485	1.8136	8.14415	ring_37_2_peak_1521
Pf3D7_05_v3	747759	749011	1253	748255	156	18.7682	2.2245	16.3206	ring_37_2_peak_1522
Pf3D7_05_v3	751665	752270	606	752170	139	13.1079	1.98363	11.1898	ring_37_2_peak_1523
Pf3D7_05_v3	753374	754931	1558	753631	142	14.0458	2.02613	12.0208	ring_37_2_peak_1524
Pf3D7_05_v3	755265	756784	1520	755991	159	19.8511	2.267	17.34	ring_37_2_peak_1525
Pf3D7_05_v3	758519	758878	360	758694	98	3.28473	1.40271	2.58828	ring_37_2_peak_1526
Pf3D7_05_v3	759809	760347	539	760104	148	16.0013	2.11115	13.7736	ring_37_2_peak_1527
Pf3D7_05_v3	762375	762662	288	762456	97	3.12274	1.38854	2.44593	ring_37_2_peak_1528
Pf3D7_05_v3	763505	766839	3335	764567	154	18.0598	2.19616	15.6607	ring_37_2_peak_1529
Pf3D7_05_v3	769562	771704	2143	769965	148	16.0013	2.11115	13.7736	ring_37_2_peak_1530
Pf3D7_05_v3	772026	773168	1143	772529	157	19.1265	2.23866	16.6565	ring_37_2_peak_1531
Pf3D7_05_v3	774280	774550	271	774500	99	3.45078	1.41688	2.73421	ring_37_2_peak_1532
Pf3D7_05_v3	775306	775743	438	775530	103	4.15497	1.47355	3.35344	ring_37_2_peak_1533
Pf3D7_05_v3	776005	776828	824	776723	106	4.72431	1.51606	3.85338	ring_37_2_peak_1534
Pf3D7_05_v3	777506	778295	790	777741	114	6.40917	1.62941	5.32766	ring_37_2_peak_1535
Pf3D7_05_v3	779091	779343	253	779243	112	5.96573	1.60107	4.94038	ring_37_2_peak_1536
Pf3D7_05_v3	779773	780409	637	780039	134	11.6056	1.91278	9.86804	ring_37_2_peak_1537
Pf3D7_05_v3	784671	785039	369	784907	119	7.58059	1.70025	6.35157	ring_37_2_peak_1538
Pf3D7_05_v3	785666	786264	599	785856	121	8.07373	1.72859	6.78265	ring_37_2_peak_1539
Pf3D7_05_v3	788796	789955	1160	789130	120	7.82543	1.71442	6.56554	ring_37_2_peak_1540
Pf3D7_05_v3	790361	790726	366	790536	142	14.0458	2.02613	12.0208	ring_37_2_peak_1541
Pf3D7_05_v3	795816	797494	1679	796832	135	11.8999	1.92695	10.1262	ring_37_2_peak_1542
Pf3D7_05_v3	801502	805210	3709	802700	148	16.0013	2.11115	13.7736	ring_37_2_peak_1543
Pf3D7_05_v3	805688	806940	1253	806628	146	15.3378	2.08281	13.1753	ring_37_2_peak_1544
Pf3D7_05_v3	807463	808128	666	807913	102	3.97298	1.45938	3.19335	ring_37_2_peak_1545
Pf3D7_05_v3	808713	809263	551	808833	108	5.12308	1.5444	4.20305	ring_37_2_peak_1546
Pf3D7_05_v3	812737	813696	960	812888	111	5.7495	1.5869	4.75134	ring_37_2_peak_1547
Pf3D7_05_v3	813956	814827	872	814262	114	6.40917	1.62941	5.32766	ring_37_2_peak_1548
Pf3D7_05_v3	820556	821161	606	820903	119	7.58059	1.70025	6.35157	ring_37_2_peak_1549
Pf3D7_05_v3	821520	822830	1311	822086	138	12.8013	1.96946	10.9189	ring_37_2_peak_1550
Pf3D7_05_v3	825748	827455	1708	827263	123	8.58062	1.75693	7.22525	ring_37_2_peak_1551
Pf3D7_05_v3	829674	830041	368	830010	112	5.96573	1.60107	4.94038	ring_37_2_peak_1552
Pf3D7_05_v3	831860	832131	272	832129	94	2.66133	1.34603	2.04041	ring_37_2_peak_1553
Pf3D7_05_v3	832541	833066	526	832774	111	5.7495	1.5869	4.75134	ring_37_2_peak_1554
Pf3D7_05_v3	833366	834453	1088	833953	124	8.83916	1.7711	7.45066	ring_37_2_peak_1555
Pf3D7_05_v3	835291	837311	2021	835736	120	7.82543	1.71442	6.56554	ring_37_2_peak_1556
Pf3D7_05_v3	839826	840628	803	840351	133	11.3145	1.89861	9.61309	ring_37_2_peak_1557
Pf3D7_05_v3	841571	842619	1049	841977	127	9.63485	1.8136	8.14415	ring_37_2_peak_1558
Pf3D7_05_v3	843585	844029	445	843832	152	17.3624	2.16782	15.0161	ring_37_2_peak_1559
Pf3D7_05_v3	845928	846223	296	846012	94	2.66133	1.34603	2.04041	ring_37_2_peak_1560
Pf3D7_05_v3	846626	848762	2137	848048	157	19.1265	2.23866	16.6565	ring_37_2_peak_1561
Pf3D7_05_v3	849772	851823	2052	849925	144	14.6859	2.05447	12.591	ring_37_2_peak_1562
Pf3D7_05_v3	852048	854559	2512	853288	148	16.0013	2.11115	13.7736	ring_37_2_peak_1563
Pf3D7_05_v3	854845	855530	686	855291	126	9.3663	1.79943	7.91026	ring_37_2_peak_1564
Pf3D7_05_v3	857046	858399	1354	857751	146	15.3378	2.08281	13.1753	ring_37_2_peak_1565
Pf3D7_05_v3	859493	860690	1198	860251	147	15.6681	2.09698	13.4725	ring_37_2_peak_1566
Pf3D7_05_v3	861851	862634	784	862238	120	7.82543	1.71442	6.56554	ring_37_2_peak_1567
Pf3D7_05_v3	862979	865826	2848	863629	133	11.3145	1.89861	9.61309	ring_37_2_peak_1568
Pf3D7_05_v3	866279	867524	1246	866719	122	8.32547	1.74276	7.00233	ring_37_2_peak_1569
Pf3D7_05_v3	869299	869722	424	869540	111	5.7495	1.5869	4.75134	ring_37_2_peak_1570
Pf3D7_05_v3	871455	872747	1293	872134	160	20.2175	2.28117	17.6877	ring_37_2_peak_1571
Pf3D7_05_v3	873963	874630	668	874472	108	5.12308	1.5444	4.20305	ring_37_2_peak_1572
Pf3D7_05_v3	875731	876501	771	876102	118	7.33923	1.68608	6.14068	ring_37_2_peak_1573
Pf3D7_05_v3	877085	877571	487	877193	106	4.72431	1.51606	3.85338	ring_37_2_peak_1574
Pf3D7_05_v3	878088	878407	320	878302	104	4.34087	1.48772	3.5168	ring_37_2_peak_1575
Pf3D7_05_v3	878751	879165	415	879004	132	11.0266	1.88445	9.36043	ring_37_2_peak_1576
Pf3D7_05_v3	881244	881530	287	881251	116	6.86708	1.65775	5.72765	ring_37_2_peak_1577
Pf3D7_05_v3	882482	884926	2445	883862	143	14.3644	2.0403	12.3046	ring_37_2_peak_1578
Pf3D7_05_v3	886095	887571	1477	887231	121	8.07373	1.72859	6.78265	ring_37_2_peak_1579
Pf3D7_05_v3	887875	888116	242	887934	122	8.32547	1.74276	7.00233	ring_37_2_peak_1580
Pf3D7_05_v3	889011	889733	723	889325	126	9.3663	1.79943	7.91026	ring_37_2_peak_1581
Pf3D7_05_v3	890023	891414	1392	890455	159	19.8511	2.267	17.34	ring_37_2_peak_1582
Pf3D7_05_v3	893025	894255	1231	893583	125	9.10106	1.78526	7.67909	ring_37_2_peak_1583
Pf3D7_05_v3	897502	898985	1484	897822	157	19.1265	2.23866	16.6565	ring_37_2_peak_1584
Pf3D7_05_v3	899220	899628	409	899349	115	6.63633	1.64358	5.52591	ring_37_2_peak_1585
Pf3D7_05_v3	899879	900162	284	900063	102	3.97298	1.45938	3.19335	ring_37_2_peak_1586
Pf3D7_05_v3	903109	903757	649	903606	130	10.4602	1.85611	8.86477	ring_37_2_peak_1587
Pf3D7_05_v3	907529	912999	5471	911015	148	16.0013	2.11115	13.7736	ring_37_2_peak_1588
Pf3D7_05_v3	913308	914278	971	913903	123	8.58062	1.75693	7.22525	ring_37_2_peak_1589
Pf3D7_05_v3	914492	915912	1421	915060	151	17.0179	2.15365	14.6997	ring_37_2_peak_1590
Pf3D7_05_v3	916145	917307	1163	916464	132	11.0266	1.88445	9.36043	ring_37_2_peak_1591
Pf3D7_05_v3	917538	918462	925	918183	125	9.10106	1.78526	7.67909	ring_37_2_peak_1592
Pf3D7_05_v3	919153	920896	1744	919437	138	12.8013	1.96946	10.9189	ring_37_2_peak_1593
Pf3D7_05_v3	921666	924152	2487	922383	131	10.7418	1.87028	9.11056	ring_37_2_peak_1594
Pf3D7_05_v3	925453	925781	329	925632	101	3.79493	1.44521	3.03672	ring_37_2_peak_1595
Pf3D7_05_v3	927203	927450	248	927402	94	2.66133	1.34603	2.04041	ring_37_2_peak_1596
Pf3D7_05_v3	927879	929102	1224	928484	132	11.0266	1.88445	9.36043	ring_37_2_peak_1597
Pf3D7_05_v3	929627	930834	1208	930435	140	13.4175	1.9978	11.4636	ring_37_2_peak_1598
Pf3D7_05_v3	931430	931938	509	931753	122	8.32547	1.74276	7.00233	ring_37_2_peak_1599
Pf3D7_05_v3	932577	932840	264	932808	102	3.97298	1.45938	3.19335	ring_37_2_peak_1600
Pf3D7_05_v3	933183	935149	1967	933600	135	11.8999	1.92695	10.1262	ring_37_2_peak_1601
Pf3D7_05_v3	935364	936362	999	935781	131	10.7418	1.87028	9.11056	ring_37_2_peak_1602
Pf3D7_05_v3	940292	941603	1312	941053	137	12.4977	1.95529	10.652	ring_37_2_peak_1603
Pf3D7_05_v3	948660	953597	4938	952145	150	16.6762	2.13948	14.3878	ring_37_2_peak_1604
Pf3D7_05_v3	958070	959688	1619	958479	129	10.1818	1.84194	8.62206	ring_37_2_peak_1605
Pf3D7_05_v3	960292	962233	1942	961956	146	15.3378	2.08281	13.1753	ring_37_2_peak_1606
Pf3D7_05_v3	963156	964983	1828	963895	149	16.3373	2.12531	14.0791	ring_37_2_peak_1607
Pf3D7_05_v3	967993	968298	306	968029	103	4.15497	1.47355	3.35344	ring_37_2_peak_1608
Pf3D7_05_v3	968959	969712	754	969182	173	25.2162	2.46536	22.5149	ring_37_2_peak_1609
Pf3D7_05_v3	974710	975640	931	975349	116	6.86708	1.65775	5.72765	ring_37_2_peak_1610
Pf3D7_05_v3	978684	979485	802	979107	120	7.82543	1.71442	6.56554	ring_37_2_peak_1611
Pf3D7_05_v3	981148	984430	3283	984007	135	11.8999	1.92695	10.1262	ring_37_2_peak_1612
Pf3D7_05_v3	990030	991872	1843	990895	164	21.7093	2.33785	19.1151	ring_37_2_peak_1613
Pf3D7_05_v3	993518	993797	280	993563	105	4.53066	1.50189	3.6835	ring_37_2_peak_1614
Pf3D7_05_v3	998862	1001997	3136	1001151	164	21.7093	2.33785	19.1151	ring_37_2_peak_1615
Pf3D7_05_v3	1004832	1005410	579	1004978	116	6.86708	1.65775	5.72765	ring_37_2_peak_1616
Pf3D7_05_v3	1006031	1007598	1568	1006231	134	11.6056	1.91278	9.86804	ring_37_2_peak_1617
Pf3D7_05_v3	1008800	1009406	607	1009070	116	6.86708	1.65775	5.72765	ring_37_2_peak_1618
Pf3D7_05_v3	1010286	1010661	376	1010408	116	6.86708	1.65775	5.72765	ring_37_2_peak_1619
Pf3D7_05_v3	1011200	1012067	868	1011873	123	8.58062	1.75693	7.22525	ring_37_2_peak_1620
Pf3D7_05_v3	1013549	1014294	746	1013976	125	9.10106	1.78526	7.67909	ring_37_2_peak_1621
Pf3D7_05_v3	1016319	1016538	220	1016382	100	3.62086	1.43104	2.88369	ring_37_2_peak_1622
Pf3D7_05_v3	1019422	1019774	353	1019429	104	4.34087	1.48772	3.5168	ring_37_2_peak_1623
Pf3D7_05_v3	1021725	1022848	1124	1022376	160	20.2175	2.28117	17.6877	ring_37_2_peak_1624
Pf3D7_05_v3	1024135	1024452	318	1024145	105	4.53066	1.50189	3.6835	ring_37_2_peak_1625
Pf3D7_05_v3	1027490	1030325	2836	1028917	141	13.7301	2.01196	11.7401	ring_37_2_peak_1626
Pf3D7_05_v3	1036341	1038039	1699	1037484	184	29.7727	2.62122	26.9745	ring_37_2_peak_1627
Pf3D7_05_v3	1041768	1043647	1880	1042166	162	20.9581	2.30951	18.3937	ring_37_2_peak_1628
Pf3D7_05_v3	1048249	1048499	251	1048335	94	2.66133	1.34603	2.04041	ring_37_2_peak_1629
Pf3D7_05_v3	1049483	1050551	1069	1049633	142	14.0458	2.02613	12.0208	ring_37_2_peak_1630
Pf3D7_05_v3	1052559	1053211	653	1052977	112	5.96573	1.60107	4.94038	ring_37_2_peak_1631
Pf3D7_05_v3	1054103	1054530	428	1054109	108	5.12308	1.5444	4.20305	ring_37_2_peak_1632
Pf3D7_05_v3	1058218	1059011	794	1058801	121	8.07373	1.72859	6.78265	ring_37_2_peak_1633
Pf3D7_05_v3	1059826	1060373	548	1060143	114	6.40917	1.62941	5.32766	ring_37_2_peak_1634
Pf3D7_05_v3	1060934	1061908	975	1061051	132	11.0266	1.88445	9.36043	ring_37_2_peak_1635
Pf3D7_05_v3	1062289	1063201	913	1062521	112	5.96573	1.60107	4.94038	ring_37_2_peak_1636
Pf3D7_05_v3	1063420	1065298	1879	1064497	137	12.4977	1.95529	10.652	ring_37_2_peak_1637
Pf3D7_05_v3	1066775	1067087	313	1066961	102	3.97298	1.45938	3.19335	ring_37_2_peak_1638
Pf3D7_05_v3	1067450	1067670	221	1067455	101	3.79493	1.44521	3.03672	ring_37_2_peak_1639
Pf3D7_05_v3	1071449	1072144	696	1071756	122	8.32547	1.74276	7.00233	ring_37_2_peak_1640
Pf3D7_05_v3	1072931	1073936	1006	1073305	154	18.0598	2.19616	15.6607	ring_37_2_peak_1641
Pf3D7_05_v3	1075836	1076976	1141	1076212	150	16.6762	2.13948	14.3878	ring_37_2_peak_1642
Pf3D7_05_v3	1077753	1078455	703	1078207	151	17.0179	2.15365	14.6997	ring_37_2_peak_1643
Pf3D7_05_v3	1080254	1080517	264	1080406	88	1.85136	1.26102	1.32838	ring_37_2_peak_1644
Pf3D7_05_v3	1082417	1082820	404	1082543	129	10.1818	1.84194	8.62206	ring_37_2_peak_1645
Pf3D7_05_v3	1083694	1084049	356	1083969	107	4.92179	1.53023	4.02644	ring_37_2_peak_1646
Pf3D7_05_v3	1085837	1086629	793	1086324	134	11.6056	1.91278	9.86804	ring_37_2_peak_1647
Pf3D7_05_v3	1088508	1088773	266	1088640	107	4.92179	1.53023	4.02644	ring_37_2_peak_1648
Pf3D7_05_v3	1090939	1092867	1929	1091822	118	7.33923	1.68608	6.14068	ring_37_2_peak_1649
Pf3D7_05_v3	1096411	1096826	416	1096569	146	15.3378	2.08281	13.1753	ring_37_2_peak_1650
Pf3D7_05_v3	1101259	1103423	2165	1101819	143	14.3644	2.0403	12.3046	ring_37_2_peak_1651
Pf3D7_05_v3	1104197	1105318	1122	1104754	138	12.8013	1.96946	10.9189	ring_37_2_peak_1652
Pf3D7_05_v3	1105681	1106056	376	1105911	107	4.92179	1.53023	4.02644	ring_37_2_peak_1653
Pf3D7_05_v3	1107305	1110035	2731	1108095	159	19.8511	2.267	17.34	ring_37_2_peak_1654
Pf3D7_05_v3	1111478	1114649	3172	1112097	160	20.2175	2.28117	17.6877	ring_37_2_peak_1655
Pf3D7_05_v3	1117249	1117578	330	1117347	126	9.3663	1.79943	7.91026	ring_37_2_peak_1656
Pf3D7_05_v3	1120674	1120970	297	1120847	105	4.53066	1.50189	3.6835	ring_37_2_peak_1657
Pf3D7_05_v3	1121423	1121756	334	1121521	112	5.96573	1.60107	4.94038	ring_37_2_peak_1658
Pf3D7_05_v3	1125751	1128111	2361	1127499	156	18.7682	2.2245	16.3206	ring_37_2_peak_1659
Pf3D7_05_v3	1130286	1130573	288	1130339	106	4.72431	1.51606	3.85338	ring_37_2_peak_1660
Pf3D7_05_v3	1133071	1133882	812	1133654	132	11.0266	1.88445	9.36043	ring_37_2_peak_1661
Pf3D7_05_v3	1135901	1136446	546	1136198	140	13.4175	1.9978	11.4636	ring_37_2_peak_1662
Pf3D7_05_v3	1144332	1144686	355	1144483	109	5.32814	1.55856	4.3827	ring_37_2_peak_1663
Pf3D7_05_v3	1145037	1145379	343	1145151	113	6.18563	1.61524	5.13239	ring_37_2_peak_1664
Pf3D7_05_v3	1154310	1155551	1242	1154792	123	8.58062	1.75693	7.22525	ring_37_2_peak_1665
Pf3D7_05_v3	1159434	1161429	1996	1161123	142	14.0458	2.02613	12.0208	ring_37_2_peak_1666
Pf3D7_05_v3	1163408	1164213	806	1163627	117	7.10139	1.67191	5.93269	ring_37_2_peak_1667
Pf3D7_05_v3	1164769	1165026	258	1164944	95	2.81101	1.3602	2.17185	ring_37_2_peak_1668
Pf3D7_05_v3	1166613	1168842	2230	1167029	132	11.0266	1.88445	9.36043	ring_37_2_peak_1669
Pf3D7_05_v3	1172532	1173193	662	1172912	131	10.7418	1.87028	9.11056	ring_37_2_peak_1670
Pf3D7_05_v3	1178345	1178873	529	1178599	127	9.63485	1.8136	8.14415	ring_37_2_peak_1671
Pf3D7_05_v3	1181083	1181775	693	1181305	118	7.33923	1.68608	6.14068	ring_37_2_peak_1672
Pf3D7_05_v3	1185718	1185954	237	1185851	106	4.72431	1.51606	3.85338	ring_37_2_peak_1673
Pf3D7_05_v3	1186862	1188804	1943	1187446	152	17.3624	2.16782	15.0161	ring_37_2_peak_1674
Pf3D7_05_v3	1193835	1194813	979	1194232	153	17.7097	2.18199	15.3362	ring_37_2_peak_1675
Pf3D7_05_v3	1196433	1197015	583	1196572	118	7.33923	1.68608	6.14068	ring_37_2_peak_1676
Pf3D7_05_v3	1199045	1199345	301	1199172	110	5.53696	1.57273	4.56538	ring_37_2_peak_1677
Pf3D7_05_v3	1200009	1200567	559	1200141	119	7.58059	1.70025	6.35157	ring_37_2_peak_1678
Pf3D7_05_v3	1201102	1201379	278	1201312	104	4.34087	1.48772	3.5168	ring_37_2_peak_1679
Pf3D7_05_v3	1202150	1202750	601	1202411	149	16.3373	2.12531	14.0791	ring_37_2_peak_1680
Pf3D7_05_v3	1203154	1203436	283	1203157	98	3.28473	1.40271	2.58828	ring_37_2_peak_1681
Pf3D7_05_v3	1204164	1204417	254	1204299	100	3.62086	1.43104	2.88369	ring_37_2_peak_1682
Pf3D7_05_v3	1204799	1205206	408	1205044	124	8.83916	1.7711	7.45066	ring_37_2_peak_1683
Pf3D7_05_v3	1209529	1210233	705	1209807	127	9.63485	1.8136	8.14415	ring_37_2_peak_1684
Pf3D7_05_v3	1210574	1211631	1058	1211060	153	17.7097	2.18199	15.3362	ring_37_2_peak_1685
Pf3D7_05_v3	1211942	1212167	226	1211974	95	2.81101	1.3602	2.17185	ring_37_2_peak_1686
Pf3D7_05_v3	1214410	1214655	246	1214620	102	3.97298	1.45938	3.19335	ring_37_2_peak_1687
Pf3D7_05_v3	1217013	1217754	742	1217581	106	4.72431	1.51606	3.85338	ring_37_2_peak_1688
Pf3D7_05_v3	1217974	1218786	813	1218277	106	4.72431	1.51606	3.85338	ring_37_2_peak_1689
Pf3D7_05_v3	1219031	1219263	233	1219228	93	2.51581	1.33186	1.9127	ring_37_2_peak_1690
Pf3D7_05_v3	1221050	1221554	505	1221155	128	9.9067	1.82777	8.3818	ring_37_2_peak_1691
Pf3D7_05_v3	1224714	1225034	321	1224833	105	4.53066	1.50189	3.6835	ring_37_2_peak_1692
Pf3D7_05_v3	1226769	1227055	287	1226994	96	2.96482	1.37437	2.30712	ring_37_2_peak_1693
Pf3D7_05_v3	1229204	1230684	1481	1229625	148	16.0013	2.11115	13.7736	ring_37_2_peak_1694
Pf3D7_05_v3	1233393	1233687	295	1233509	115	6.63633	1.64358	5.52591	ring_37_2_peak_1695
Pf3D7_05_v3	1234675	1235234	560	1234836	112	5.96573	1.60107	4.94038	ring_37_2_peak_1696
Pf3D7_05_v3	1235958	1236679	722	1236347	124	8.83916	1.7711	7.45066	ring_37_2_peak_1697
Pf3D7_05_v3	1238997	1239622	626	1239402	136	12.1973	1.94112	10.3877	ring_37_2_peak_1698
Pf3D7_05_v3	1240390	1241240	851	1240832	149	16.3373	2.12531	14.0791	ring_37_2_peak_1699
Pf3D7_05_v3	1241520	1243240	1721	1242880	153	17.7097	2.18199	15.3362	ring_37_2_peak_1700
Pf3D7_05_v3	1244964	1246443	1480	1246319	125	9.10106	1.78526	7.67909	ring_37_2_peak_1701
Pf3D7_05_v3	1251322	1254478	3157	1252579	181	28.5014	2.57871	25.7308	ring_37_2_peak_1702
Pf3D7_05_v3	1255722	1256612	891	1256330	148	16.0013	2.11115	13.7736	ring_37_2_peak_1703
Pf3D7_05_v3	1257771	1258671	901	1258522	119	7.58059	1.70025	6.35157	ring_37_2_peak_1704
Pf3D7_05_v3	1259219	1262304	3086	1260604	137	12.4977	1.95529	10.652	ring_37_2_peak_1705
Pf3D7_05_v3	1262671	1265571	2901	1263765	146	15.3378	2.08281	13.1753	ring_37_2_peak_1706
Pf3D7_05_v3	1267604	1269504	1901	1268753	133	11.3145	1.89861	9.61309	ring_37_2_peak_1707
Pf3D7_05_v3	1271444	1272300	857	1272203	102	3.97298	1.45938	3.19335	ring_37_2_peak_1708
Pf3D7_05_v3	1272687	1273344	658	1273046	124	8.83916	1.7711	7.45066	ring_37_2_peak_1709
Pf3D7_05_v3	1273999	1275448	1450	1274711	154	18.0598	2.19616	15.6607	ring_37_2_peak_1710
Pf3D7_05_v3	1276961	1277344	384	1277331	98	3.28473	1.40271	2.58828	ring_37_2_peak_1711
Pf3D7_05_v3	1277666	1278331	666	1278167	138	12.8013	1.96946	10.9189	ring_37_2_peak_1712
Pf3D7_05_v3	1279491	1279702	212	1279533	97	3.12274	1.38854	2.44593	ring_37_2_peak_1713
Pf3D7_05_v3	1279948	1280397	450	1280055	128	9.9067	1.82777	8.3818	ring_37_2_peak_1714
Pf3D7_05_v3	1281460	1281959	500	1281754	108	5.12308	1.5444	4.20305	ring_37_2_peak_1715
Pf3D7_05_v3	1284270	1285630	1361	1285277	121	8.07373	1.72859	6.78265	ring_37_2_peak_1716
Pf3D7_05_v3	1301360	1301575	216	1301420	103	4.15497	1.47355	3.35344	ring_37_2_peak_1717
Pf3D7_05_v3	1303778	1304120	343	1304071	101	3.79493	1.44521	3.03672	ring_37_2_peak_1718
Pf3D7_05_v3	1308710	1309654	945	1309065	115	6.63633	1.64358	5.52591	ring_37_2_peak_1719
Pf3D7_05_v3	1312925	1313630	706	1313270	123	8.58062	1.75693	7.22525	ring_37_2_peak_1720
Pf3D7_05_v3	1322413	1323205	793	1322758	139	13.1079	1.98363	11.1898	ring_37_2_peak_1721
Pf3D7_05_v3	1326513	1327286	774	1326571	112	5.96573	1.60107	4.94038	ring_37_2_peak_1722
Pf3D7_05_v3	1329866	1330575	710	1330169	119	7.58059	1.70025	6.35157	ring_37_2_peak_1723
Pf3D7_05_v3	1333682	1334510	829	1333887	109	5.32814	1.55856	4.3827	ring_37_2_peak_1724
Pf3D7_05_v3	1335632	1339364	3733	1336949	158	19.4875	2.25283	16.9963	ring_37_2_peak_1725
Pf3D7_05_v3	1339803	1340059	257	1339937	106	4.72431	1.51606	3.85338	ring_37_2_peak_1726
Pf3D7_05_v3	1341125	1342630	1506	1342180	104	4.34087	1.48772	3.5168	ring_37_2_peak_1727
Pf3D7_06_v3	3477	4291	815	3928	119	7.58059	1.70025	6.35157	ring_37_2_peak_1728
Pf3D7_06_v3	4527	7272	2746	6538	108	5.12308	1.5444	4.20305	ring_37_2_peak_1729
Pf3D7_06_v3	8199	8537	339	8534	99	3.45078	1.41688	2.73421	ring_37_2_peak_1730
Pf3D7_06_v3	9136	9408	273	9237	92	2.37446	1.31769	1.7884	ring_37_2_peak_1731
Pf3D7_06_v3	9710	11015	1306	10037	118	7.33923	1.68608	6.14068	ring_37_2_peak_1732
Pf3D7_06_v3	11566	12589	1024	11872	144	14.6859	2.05447	12.591	ring_37_2_peak_1733
Pf3D7_06_v3	15198	15751	554	15297	110	5.53696	1.57273	4.56538	ring_37_2_peak_1734
Pf3D7_06_v3	22014	22514	501	22202	98	3.28473	1.40271	2.58828	ring_37_2_peak_1735
Pf3D7_06_v3	27326	27729	404	27437	108	5.12308	1.5444	4.20305	ring_37_2_peak_1736
Pf3D7_06_v3	29620	31017	1398	30626	162	20.9581	2.30951	18.3937	ring_37_2_peak_1737
Pf3D7_06_v3	31961	32829	869	32116	106	4.72431	1.51606	3.85338	ring_37_2_peak_1738
Pf3D7_06_v3	35949	36261	313	36154	105	4.53066	1.50189	3.6835	ring_37_2_peak_1739
Pf3D7_06_v3	38898	39309	412	39175	113	6.18563	1.61524	5.13239	ring_37_2_peak_1740
Pf3D7_06_v3	71228	71822	595	71414	125	9.10106	1.78526	7.67909	ring_37_2_peak_1741
Pf3D7_06_v3	78683	78921	239	78912	100	3.62086	1.43104	2.88369	ring_37_2_peak_1742
Pf3D7_06_v3	82647	84380	1734	83390	126	9.3663	1.79943	7.91026	ring_37_2_peak_1743
Pf3D7_06_v3	85269	86219	951	85567	110	5.53696	1.57273	4.56538	ring_37_2_peak_1744
Pf3D7_06_v3	86602	86907	306	86728	118	7.33923	1.68608	6.14068	ring_37_2_peak_1745
Pf3D7_06_v3	92883	95762	2880	94226	150	16.6762	2.13948	14.3878	ring_37_2_peak_1746
Pf3D7_06_v3	96037	96380	344	96343	113	6.18563	1.61524	5.13239	ring_37_2_peak_1747
Pf3D7_06_v3	98191	98413	223	98347	101	3.79493	1.44521	3.03672	ring_37_2_peak_1748
Pf3D7_06_v3	98628	98987	360	98891	129	10.1818	1.84194	8.62206	ring_37_2_peak_1749
Pf3D7_06_v3	99814	100285	472	100076	112	5.96573	1.60107	4.94038	ring_37_2_peak_1750
Pf3D7_06_v3	101974	104362	2389	103907	152	17.3624	2.16782	15.0161	ring_37_2_peak_1751
Pf3D7_06_v3	105325	106581	1257	105771	132	11.0266	1.88445	9.36043	ring_37_2_peak_1752
Pf3D7_06_v3	106995	107221	227	107056	111	5.7495	1.5869	4.75134	ring_37_2_peak_1753
Pf3D7_06_v3	107606	109035	1430	108715	134	11.6056	1.91278	9.86804	ring_37_2_peak_1754
Pf3D7_06_v3	109499	109809	311	109581	111	5.7495	1.5869	4.75134	ring_37_2_peak_1755
Pf3D7_06_v3	110777	111030	254	110854	107	4.92179	1.53023	4.02644	ring_37_2_peak_1756
Pf3D7_06_v3	114924	115306	383	115217	101	3.79493	1.44521	3.03672	ring_37_2_peak_1757
Pf3D7_06_v3	116184	117217	1034	116879	140	13.4175	1.9978	11.4636	ring_37_2_peak_1758
Pf3D7_06_v3	117777	118025	249	117787	97	3.12274	1.38854	2.44593	ring_37_2_peak_1759
Pf3D7_06_v3	118678	119878	1201	118783	124	8.83916	1.7711	7.45066	ring_37_2_peak_1760
Pf3D7_06_v3	122957	123569	613	123313	108	5.12308	1.5444	4.20305	ring_37_2_peak_1761
Pf3D7_06_v3	124153	124473	321	124210	109	5.32814	1.55856	4.3827	ring_37_2_peak_1762
Pf3D7_06_v3	125514	126949	1436	126594	131	10.7418	1.87028	9.11056	ring_37_2_peak_1763
Pf3D7_06_v3	127823	128171	349	128054	102	3.97298	1.45938	3.19335	ring_37_2_peak_1764
Pf3D7_06_v3	128773	130012	1240	129681	135	11.8999	1.92695	10.1262	ring_37_2_peak_1765
Pf3D7_06_v3	130307	131799	1493	131339	162	20.9581	2.30951	18.3937	ring_37_2_peak_1766
Pf3D7_06_v3	133060	133429	370	133197	119	7.58059	1.70025	6.35157	ring_37_2_peak_1767
Pf3D7_06_v3	134085	134532	448	134088	103	4.15497	1.47355	3.35344	ring_37_2_peak_1768
Pf3D7_06_v3	135551	136529	979	136350	110	5.53696	1.57273	4.56538	ring_37_2_peak_1769
Pf3D7_06_v3	139019	140575	1557	140067	151	17.0179	2.15365	14.6997	ring_37_2_peak_1770
Pf3D7_06_v3	142446	142891	446	142717	104	4.34087	1.48772	3.5168	ring_37_2_peak_1771
Pf3D7_06_v3	143347	145962	2616	144601	207	40.1903	2.9471	37.0989	ring_37_2_peak_1772
Pf3D7_06_v3	146820	148903	2084	148193	147	15.6681	2.09698	13.4725	ring_37_2_peak_1773
Pf3D7_06_v3	150342	150813	472	150720	104	4.34087	1.48772	3.5168	ring_37_2_peak_1774
Pf3D7_06_v3	151089	152329	1241	151762	122	8.32547	1.74276	7.00233	ring_37_2_peak_1775
Pf3D7_06_v3	153199	153857	659	153252	114	6.40917	1.62941	5.32766	ring_37_2_peak_1776
Pf3D7_06_v3	154185	155272	1088	154768	139	13.1079	1.98363	11.1898	ring_37_2_peak_1777
Pf3D7_06_v3	155663	156606	944	156011	123	8.58062	1.75693	7.22525	ring_37_2_peak_1778
Pf3D7_06_v3	157127	159426	2300	159237	137	12.4977	1.95529	10.652	ring_37_2_peak_1779
Pf3D7_06_v3	159901	160341	441	160264	105	4.53066	1.50189	3.6835	ring_37_2_peak_1780
Pf3D7_06_v3	161184	161491	308	161253	113	6.18563	1.61524	5.13239	ring_37_2_peak_1781
Pf3D7_06_v3	162122	162420	299	162349	104	4.34087	1.48772	3.5168	ring_37_2_peak_1782
Pf3D7_06_v3	163789	164870	1082	164173	142	14.0458	2.02613	12.0208	ring_37_2_peak_1783
Pf3D7_06_v3	165097	166115	1019	165503	139	13.1079	1.98363	11.1898	ring_37_2_peak_1784
Pf3D7_06_v3	167165	167998	834	167364	167	22.8554	2.38035	20.2208	ring_37_2_peak_1785
Pf3D7_06_v3	168216	169675	1460	169375	134	11.6056	1.91278	9.86804	ring_37_2_peak_1786
Pf3D7_06_v3	171312	175452	4141	173522	168	23.2426	2.39452	20.5957	ring_37_2_peak_1787
Pf3D7_06_v3	175735	177180	1446	176188	160	20.2175	2.28117	17.6877	ring_37_2_peak_1788
Pf3D7_06_v3	179137	179419	283	179236	125	9.10106	1.78526	7.67909	ring_37_2_peak_1789
Pf3D7_06_v3	182086	182456	371	182344	111	5.7495	1.5869	4.75134	ring_37_2_peak_1790
Pf3D7_06_v3	182860	183608	749	183111	156	18.7682	2.2245	16.3206	ring_37_2_peak_1791
Pf3D7_06_v3	183884	184555	672	184392	124	8.83916	1.7711	7.45066	ring_37_2_peak_1792
Pf3D7_06_v3	185375	185912	538	185536	104	4.34087	1.48772	3.5168	ring_37_2_peak_1793
Pf3D7_06_v3	189091	189430	340	189320	106	4.72431	1.51606	3.85338	ring_37_2_peak_1794
Pf3D7_06_v3	189987	192214	2228	191286	123	8.58062	1.75693	7.22525	ring_37_2_peak_1795
Pf3D7_06_v3	192452	193565	1114	193078	137	12.4977	1.95529	10.652	ring_37_2_peak_1796
Pf3D7_06_v3	193906	196109	2204	195308	163	21.3324	2.32368	18.7524	ring_37_2_peak_1797
Pf3D7_06_v3	198960	200262	1303	200026	124	8.83916	1.7711	7.45066	ring_37_2_peak_1798
Pf3D7_06_v3	201680	203200	1521	202582	149	16.3373	2.12531	14.0791	ring_37_2_peak_1799
Pf3D7_06_v3	204016	204230	215	204208	97	3.12274	1.38854	2.44593	ring_37_2_peak_1800
Pf3D7_06_v3	204952	205716	765	205621	113	6.18563	1.61524	5.13239	ring_37_2_peak_1801
Pf3D7_06_v3	207764	208895	1132	208240	168	23.2426	2.39452	20.5957	ring_37_2_peak_1802
Pf3D7_06_v3	210808	211662	855	211557	124	8.83916	1.7711	7.45066	ring_37_2_peak_1803
Pf3D7_06_v3	212376	213086	711	212869	136	12.1973	1.94112	10.3877	ring_37_2_peak_1804
Pf3D7_06_v3	213600	214162	563	213917	127	9.63485	1.8136	8.14415	ring_37_2_peak_1805
Pf3D7_06_v3	217212	219531	2320	217402	137	12.4977	1.95529	10.652	ring_37_2_peak_1806
Pf3D7_06_v3	223515	223949	435	223653	112	5.96573	1.60107	4.94038	ring_37_2_peak_1807
Pf3D7_06_v3	224618	224883	266	224700	107	4.92179	1.53023	4.02644	ring_37_2_peak_1808
Pf3D7_06_v3	225601	227544	1944	225983	147	15.6681	2.09698	13.4725	ring_37_2_peak_1809
Pf3D7_06_v3	228003	232915	4913	229066	161	20.5865	2.29534	18.0386	ring_37_2_peak_1810
Pf3D7_06_v3	233178	233795	618	233576	107	4.92179	1.53023	4.02644	ring_37_2_peak_1811
Pf3D7_06_v3	234024	234277	254	234163	118	7.33923	1.68608	6.14068	ring_37_2_peak_1812
Pf3D7_06_v3	236431	237230	800	236658	128	9.9067	1.82777	8.3818	ring_37_2_peak_1813
Pf3D7_06_v3	237745	238269	525	237891	140	13.4175	1.9978	11.4636	ring_37_2_peak_1814
Pf3D7_06_v3	239576	240211	636	239770	109	5.32814	1.55856	4.3827	ring_37_2_peak_1815
Pf3D7_06_v3	240708	240950	243	240818	104	4.34087	1.48772	3.5168	ring_37_2_peak_1816
Pf3D7_06_v3	242049	242428	380	242150	118	7.33923	1.68608	6.14068	ring_37_2_peak_1817
Pf3D7_06_v3	243098	243641	544	243242	120	7.82543	1.71442	6.56554	ring_37_2_peak_1818
Pf3D7_06_v3	244093	244483	391	244242	122	8.32547	1.74276	7.00233	ring_37_2_peak_1819
Pf3D7_06_v3	248796	249228	433	249093	113	6.18563	1.61524	5.13239	ring_37_2_peak_1820
Pf3D7_06_v3	250984	252527	1544	251905	158	19.4875	2.25283	16.9963	ring_37_2_peak_1821
Pf3D7_06_v3	253283	253676	394	253446	105	4.53066	1.50189	3.6835	ring_37_2_peak_1822
Pf3D7_06_v3	255858	256359	502	256033	120	7.82543	1.71442	6.56554	ring_37_2_peak_1823
Pf3D7_06_v3	258799	259184	386	258895	110	5.53696	1.57273	4.56538	ring_37_2_peak_1824
Pf3D7_06_v3	259512	260014	503	259571	112	5.96573	1.60107	4.94038	ring_37_2_peak_1825
Pf3D7_06_v3	260999	261966	968	261237	138	12.8013	1.96946	10.9189	ring_37_2_peak_1826
Pf3D7_06_v3	265743	266578	836	265964	134	11.6056	1.91278	9.86804	ring_37_2_peak_1827
Pf3D7_06_v3	267028	268301	1274	267169	129	10.1818	1.84194	8.62206	ring_37_2_peak_1828
Pf3D7_06_v3	270696	271753	1058	271196	148	16.0013	2.11115	13.7736	ring_37_2_peak_1829
Pf3D7_06_v3	272396	273169	774	273050	118	7.33923	1.68608	6.14068	ring_37_2_peak_1830
Pf3D7_06_v3	273384	276870	3487	275909	141	13.7301	2.01196	11.7401	ring_37_2_peak_1831
Pf3D7_06_v3	278106	278418	313	278348	104	4.34087	1.48772	3.5168	ring_37_2_peak_1832
Pf3D7_06_v3	282143	286317	4175	282460	160	20.2175	2.28117	17.6877	ring_37_2_peak_1833
Pf3D7_06_v3	288720	289385	666	289099	124	8.83916	1.7711	7.45066	ring_37_2_peak_1834
Pf3D7_06_v3	290411	291077	667	290836	134	11.6056	1.91278	9.86804	ring_37_2_peak_1835
Pf3D7_06_v3	294703	296890	2188	296557	157	19.1265	2.23866	16.6565	ring_37_2_peak_1836
Pf3D7_06_v3	297999	298548	550	298376	131	10.7418	1.87028	9.11056	ring_37_2_peak_1837
Pf3D7_06_v3	301738	303080	1343	302044	166	22.4708	2.36618	19.8492	ring_37_2_peak_1838
Pf3D7_06_v3	304587	306109	1523	305866	140	13.4175	1.9978	11.4636	ring_37_2_peak_1839
Pf3D7_06_v3	306830	307373	544	307232	122	8.32547	1.74276	7.00233	ring_37_2_peak_1840
Pf3D7_06_v3	308383	308602	220	308444	100	3.62086	1.43104	2.88369	ring_37_2_peak_1841
Pf3D7_06_v3	308821	309042	222	308866	94	2.66133	1.34603	2.04041	ring_37_2_peak_1842
Pf3D7_06_v3	309656	309929	274	309818	105	4.53066	1.50189	3.6835	ring_37_2_peak_1843
Pf3D7_06_v3	311540	311950	411	311739	119	7.58059	1.70025	6.35157	ring_37_2_peak_1844
Pf3D7_06_v3	312197	313233	1037	312879	131	10.7418	1.87028	9.11056	ring_37_2_peak_1845
Pf3D7_06_v3	316017	316341	325	316210	94	2.66133	1.34603	2.04041	ring_37_2_peak_1846
Pf3D7_06_v3	316633	316892	260	316850	105	4.53066	1.50189	3.6835	ring_37_2_peak_1847
Pf3D7_06_v3	321032	322157	1126	321685	149	16.3373	2.12531	14.0791	ring_37_2_peak_1848
Pf3D7_06_v3	322824	325155	2332	323227	155	18.4126	2.21033	15.9892	ring_37_2_peak_1849
Pf3D7_06_v3	325533	328521	2989	327999	165	22.0888	2.35201	19.4806	ring_37_2_peak_1850
Pf3D7_06_v3	329992	330398	407	330275	103	4.15497	1.47355	3.35344	ring_37_2_peak_1851
Pf3D7_06_v3	331035	331678	644	331406	118	7.33923	1.68608	6.14068	ring_37_2_peak_1852
Pf3D7_06_v3	333013	333424	412	333294	114	6.40917	1.62941	5.32766	ring_37_2_peak_1853
Pf3D7_06_v3	333882	334971	1090	334574	145	15.0104	2.06864	12.8812	ring_37_2_peak_1854
Pf3D7_06_v3	337987	338630	644	338521	129	10.1818	1.84194	8.62206	ring_37_2_peak_1855
Pf3D7_06_v3	339807	341061	1255	340373	112	5.96573	1.60107	4.94038	ring_37_2_peak_1856
Pf3D7_06_v3	343251	343561	311	343319	113	6.18563	1.61524	5.13239	ring_37_2_peak_1857
Pf3D7_06_v3	343822	344177	356	344082	118	7.33923	1.68608	6.14068	ring_37_2_peak_1858
Pf3D7_06_v3	345286	345973	688	345846	120	7.82543	1.71442	6.56554	ring_37_2_peak_1859
Pf3D7_06_v3	348885	349384	500	349305	118	7.33923	1.68608	6.14068	ring_37_2_peak_1860
Pf3D7_06_v3	351724	352389	666	352064	159	19.8511	2.267	17.34	ring_37_2_peak_1861
Pf3D7_06_v3	355946	356209	264	356100	105	4.53066	1.50189	3.6835	ring_37_2_peak_1862
Pf3D7_06_v3	358531	360202	1672	359033	139	13.1079	1.98363	11.1898	ring_37_2_peak_1863
Pf3D7_06_v3	362766	363774	1009	363515	122	8.32547	1.74276	7.00233	ring_37_2_peak_1864
Pf3D7_06_v3	365210	366288	1079	366140	116	6.86708	1.65775	5.72765	ring_37_2_peak_1865
Pf3D7_06_v3	366686	367481	796	366976	133	11.3145	1.89861	9.61309	ring_37_2_peak_1866
Pf3D7_06_v3	370513	371031	519	370944	107	4.92179	1.53023	4.02644	ring_37_2_peak_1867
Pf3D7_06_v3	371287	376940	5654	376126	151	17.0179	2.15365	14.6997	ring_37_2_peak_1868
Pf3D7_06_v3	377171	378827	1657	378349	170	24.0245	2.42286	21.3539	ring_37_2_peak_1869
Pf3D7_06_v3	379243	381183	1941	380397	140	13.4175	1.9978	11.4636	ring_37_2_peak_1870
Pf3D7_06_v3	382071	383078	1008	382979	123	8.58062	1.75693	7.22525	ring_37_2_peak_1871
Pf3D7_06_v3	384299	384935	637	384655	119	7.58059	1.70025	6.35157	ring_37_2_peak_1872
Pf3D7_06_v3	385602	386149	548	385955	109	5.32814	1.55856	4.3827	ring_37_2_peak_1873
Pf3D7_06_v3	386675	387386	712	386986	132	11.0266	1.88445	9.36043	ring_37_2_peak_1874
Pf3D7_06_v3	388194	388469	276	388297	103	4.15497	1.47355	3.35344	ring_37_2_peak_1875
Pf3D7_06_v3	388970	389291	322	388989	106	4.72431	1.51606	3.85338	ring_37_2_peak_1876
Pf3D7_06_v3	389656	390659	1004	390124	138	12.8013	1.96946	10.9189	ring_37_2_peak_1877
Pf3D7_06_v3	394427	394679	253	394564	143	14.3644	2.0403	12.3046	ring_37_2_peak_1878
Pf3D7_06_v3	396381	396720	340	396644	126	9.3663	1.79943	7.91026	ring_37_2_peak_1879
Pf3D7_06_v3	397090	397817	728	397388	122	8.32547	1.74276	7.00233	ring_37_2_peak_1880
Pf3D7_06_v3	398367	398878	512	398530	141	13.7301	2.01196	11.7401	ring_37_2_peak_1881
Pf3D7_06_v3	400463	401353	891	400954	137	12.4977	1.95529	10.652	ring_37_2_peak_1882
Pf3D7_06_v3	405038	405690	653	405044	106	4.72431	1.51606	3.85338	ring_37_2_peak_1883
Pf3D7_06_v3	406287	407281	995	406883	155	18.4126	2.21033	15.9892	ring_37_2_peak_1884
Pf3D7_06_v3	408499	411704	3206	411037	153	17.7097	2.18199	15.3362	ring_37_2_peak_1885
Pf3D7_06_v3	414679	415693	1015	415055	149	16.3373	2.12531	14.0791	ring_37_2_peak_1886
Pf3D7_06_v3	416659	419523	2865	418632	171	24.4193	2.43703	21.7376	ring_37_2_peak_1887
Pf3D7_06_v3	421249	421930	682	421596	159	19.8511	2.267	17.34	ring_37_2_peak_1888
Pf3D7_06_v3	426281	428382	2102	427895	154	18.0598	2.19616	15.6607	ring_37_2_peak_1889
Pf3D7_06_v3	428976	429935	960	429132	137	12.4977	1.95529	10.652	ring_37_2_peak_1890
Pf3D7_06_v3	430454	431227	774	430720	131	10.7418	1.87028	9.11056	ring_37_2_peak_1891
Pf3D7_06_v3	432385	432622	238	432393	106	4.72431	1.51606	3.85338	ring_37_2_peak_1892
Pf3D7_06_v3	433661	434235	575	433965	132	11.0266	1.88445	9.36043	ring_37_2_peak_1893
Pf3D7_06_v3	435243	436446	1204	435557	124	8.83916	1.7711	7.45066	ring_37_2_peak_1894
Pf3D7_06_v3	438121	438612	492	438197	109	5.32814	1.55856	4.3827	ring_37_2_peak_1895
Pf3D7_06_v3	439178	439475	298	439425	105	4.53066	1.50189	3.6835	ring_37_2_peak_1896
Pf3D7_06_v3	449532	450497	966	450175	135	11.8999	1.92695	10.1262	ring_37_2_peak_1897
Pf3D7_06_v3	453599	454483	885	454063	154	18.0598	2.19616	15.6607	ring_37_2_peak_1898
Pf3D7_06_v3	454720	455712	993	455569	143	14.3644	2.0403	12.3046	ring_37_2_peak_1899
Pf3D7_06_v3	456679	457430	752	456812	128	9.9067	1.82777	8.3818	ring_37_2_peak_1900
Pf3D7_06_v3	458180	460347	2168	459572	121	8.07373	1.72859	6.78265	ring_37_2_peak_1901
Pf3D7_06_v3	468032	468345	314	468263	98	3.28473	1.40271	2.58828	ring_37_2_peak_1902
Pf3D7_06_v3	470275	470634	360	470529	96	2.96482	1.37437	2.30712	ring_37_2_peak_1903
Pf3D7_06_v3	471731	472136	406	471915	119	7.58059	1.70025	6.35157	ring_37_2_peak_1904
Pf3D7_06_v3	472529	474060	1532	473145	124	8.83916	1.7711	7.45066	ring_37_2_peak_1905
Pf3D7_06_v3	485365	485725	361	485367	96	2.96482	1.37437	2.30712	ring_37_2_peak_1906
Pf3D7_06_v3	486143	486789	647	486518	118	7.33923	1.68608	6.14068	ring_37_2_peak_1907
Pf3D7_06_v3	492004	493942	1939	492872	159	19.8511	2.267	17.34	ring_37_2_peak_1908
Pf3D7_06_v3	494227	496068	1842	495532	140	13.4175	1.9978	11.4636	ring_37_2_peak_1909
Pf3D7_06_v3	496389	497578	1190	496491	108	5.12308	1.5444	4.20305	ring_37_2_peak_1910
Pf3D7_06_v3	499353	500236	884	499797	136	12.1973	1.94112	10.3877	ring_37_2_peak_1911
Pf3D7_06_v3	500572	501380	809	500874	145	15.0104	2.06864	12.8812	ring_37_2_peak_1912
Pf3D7_06_v3	506452	506935	484	506778	125	9.10106	1.78526	7.67909	ring_37_2_peak_1913
Pf3D7_06_v3	509479	511013	1535	510765	130	10.4602	1.85611	8.86477	ring_37_2_peak_1914
Pf3D7_06_v3	515381	516565	1185	515686	122	8.32547	1.74276	7.00233	ring_37_2_peak_1915
Pf3D7_06_v3	517009	518680	1672	517653	141	13.7301	2.01196	11.7401	ring_37_2_peak_1916
Pf3D7_06_v3	518935	519456	522	519185	127	9.63485	1.8136	8.14415	ring_37_2_peak_1917
Pf3D7_06_v3	520768	521096	329	520979	106	4.72431	1.51606	3.85338	ring_37_2_peak_1918
Pf3D7_06_v3	521728	522026	299	521891	109	5.32814	1.55856	4.3827	ring_37_2_peak_1919
Pf3D7_06_v3	524478	525143	666	524910	115	6.63633	1.64358	5.52591	ring_37_2_peak_1920
Pf3D7_06_v3	526057	527154	1098	526650	140	13.4175	1.9978	11.4636	ring_37_2_peak_1921
Pf3D7_06_v3	527988	528224	237	528141	110	5.53696	1.57273	4.56538	ring_37_2_peak_1922
Pf3D7_06_v3	528701	529174	474	528953	122	8.32547	1.74276	7.00233	ring_37_2_peak_1923
Pf3D7_06_v3	531253	532696	1444	532186	138	12.8013	1.96946	10.9189	ring_37_2_peak_1924
Pf3D7_06_v3	539336	539701	366	539545	116	6.86708	1.65775	5.72765	ring_37_2_peak_1925
Pf3D7_06_v3	540398	540669	272	540653	94	2.66133	1.34603	2.04041	ring_37_2_peak_1926
Pf3D7_06_v3	541654	544183	2530	542211	135	11.8999	1.92695	10.1262	ring_37_2_peak_1927
Pf3D7_06_v3	547229	547736	508	547569	121	8.07373	1.72859	6.78265	ring_37_2_peak_1928
Pf3D7_06_v3	548690	549365	676	549114	115	6.63633	1.64358	5.52591	ring_37_2_peak_1929
Pf3D7_06_v3	550072	550301	230	550105	98	3.28473	1.40271	2.58828	ring_37_2_peak_1930
Pf3D7_06_v3	550658	551849	1192	551504	126	9.3663	1.79943	7.91026	ring_37_2_peak_1931
Pf3D7_06_v3	555270	558503	3234	557181	147	15.6681	2.09698	13.4725	ring_37_2_peak_1932
Pf3D7_06_v3	559419	560836	1418	560025	140	13.4175	1.9978	11.4636	ring_37_2_peak_1933
Pf3D7_06_v3	566279	566695	417	566536	113	6.18563	1.61524	5.13239	ring_37_2_peak_1934
Pf3D7_06_v3	566912	569842	2931	569031	165	22.0888	2.35201	19.4806	ring_37_2_peak_1935
Pf3D7_06_v3	570667	572528	1862	571483	149	16.3373	2.12531	14.0791	ring_37_2_peak_1936
Pf3D7_06_v3	573379	577307	3929	574260	159	19.8511	2.267	17.34	ring_37_2_peak_1937
Pf3D7_06_v3	578091	578913	823	578721	125	9.10106	1.78526	7.67909	ring_37_2_peak_1938
Pf3D7_06_v3	579520	581702	2183	581044	150	16.6762	2.13948	14.3878	ring_37_2_peak_1939
Pf3D7_06_v3	582365	585873	3509	583199	147	15.6681	2.09698	13.4725	ring_37_2_peak_1940
Pf3D7_06_v3	587063	587548	486	587264	134	11.6056	1.91278	9.86804	ring_37_2_peak_1941
Pf3D7_06_v3	587794	588928	1135	588186	127	9.63485	1.8136	8.14415	ring_37_2_peak_1942
Pf3D7_06_v3	590344	591405	1062	590474	122	8.32547	1.74276	7.00233	ring_37_2_peak_1943
Pf3D7_06_v3	593098	593397	300	593150	107	4.92179	1.53023	4.02644	ring_37_2_peak_1944
Pf3D7_06_v3	593733	595107	1375	594327	133	11.3145	1.89861	9.61309	ring_37_2_peak_1945
Pf3D7_06_v3	595467	595685	219	595548	102	3.97298	1.45938	3.19335	ring_37_2_peak_1946
Pf3D7_06_v3	597828	599212	1385	598843	130	10.4602	1.85611	8.86477	ring_37_2_peak_1947
Pf3D7_06_v3	599508	600370	863	600095	116	6.86708	1.65775	5.72765	ring_37_2_peak_1948
Pf3D7_06_v3	604692	605172	481	604734	107	4.92179	1.53023	4.02644	ring_37_2_peak_1949
Pf3D7_06_v3	606124	606631	508	606233	118	7.33923	1.68608	6.14068	ring_37_2_peak_1950
Pf3D7_06_v3	609239	609647	409	609396	122	8.32547	1.74276	7.00233	ring_37_2_peak_1951
Pf3D7_06_v3	610063	611146	1084	610677	118	7.33923	1.68608	6.14068	ring_37_2_peak_1952
Pf3D7_06_v3	612206	614252	2047	613323	139	13.1079	1.98363	11.1898	ring_37_2_peak_1953
Pf3D7_06_v3	615339	615824	486	615616	110	5.53696	1.57273	4.56538	ring_37_2_peak_1954
Pf3D7_06_v3	617973	618392	420	618044	161	20.5865	2.29534	18.0386	ring_37_2_peak_1955
Pf3D7_06_v3	619024	621199	2176	619446	143	14.3644	2.0403	12.3046	ring_37_2_peak_1956
Pf3D7_06_v3	621512	621824	313	621767	98	3.28473	1.40271	2.58828	ring_37_2_peak_1957
Pf3D7_06_v3	623080	624363	1284	623618	139	13.1079	1.98363	11.1898	ring_37_2_peak_1958
Pf3D7_06_v3	627652	627923	272	627684	114	6.40917	1.62941	5.32766	ring_37_2_peak_1959
Pf3D7_06_v3	628412	629165	754	629010	131	10.7418	1.87028	9.11056	ring_37_2_peak_1960
Pf3D7_06_v3	629909	630306	398	630241	137	12.4977	1.95529	10.652	ring_37_2_peak_1961
Pf3D7_06_v3	632000	634083	2084	632655	152	17.3624	2.16782	15.0161	ring_37_2_peak_1962
Pf3D7_06_v3	634441	636377	1937	634996	166	22.4708	2.36618	19.8492	ring_37_2_peak_1963
Pf3D7_06_v3	637495	640182	2688	638084	153	17.7097	2.18199	15.3362	ring_37_2_peak_1964
Pf3D7_06_v3	643723	645952	2230	644686	163	21.3324	2.32368	18.7524	ring_37_2_peak_1965
Pf3D7_06_v3	647919	649365	1447	648446	159	19.8511	2.267	17.34	ring_37_2_peak_1966
Pf3D7_06_v3	650675	651731	1057	651040	169	23.6323	2.40869	20.9731	ring_37_2_peak_1967
Pf3D7_06_v3	652456	653070	615	652999	97	3.12274	1.38854	2.44593	ring_37_2_peak_1968
Pf3D7_06_v3	656949	657429	481	657122	121	8.07373	1.72859	6.78265	ring_37_2_peak_1969
Pf3D7_06_v3	657920	659583	1664	659054	154	18.0598	2.19616	15.6607	ring_37_2_peak_1970
Pf3D7_06_v3	660251	660875	625	660541	144	14.6859	2.05447	12.591	ring_37_2_peak_1971
Pf3D7_06_v3	663519	665267	1749	664613	160	20.2175	2.28117	17.6877	ring_37_2_peak_1972
[truncated: 5,860 more rows]

## Sheet: ring_26_1_peaks
# This file is generated by MACS version 3.0.3
# Command line: callpeak -f BAMPE -t ring_26_1_final.bam -c gDNA_final.bam -g 23332839 -n ring_26_1 -B
# ARGUMENTS LIST:
# name = ring_26_1
# format = BAMPE
# ChIP-seq file = ['ring_26_1_final.bam']
# control file = ['gDNA_final.bam']
# effective genome size = 2.33e+07
# band width = 300
# model fold = [5, 50]
# qvalue cutoff = 5.00e-02
# The maximum gap between significant sites is assigned as the read length/tag size.
# The minimum length of peaks is assigned as the predicted fragment length "d".
# Larger dataset will be scaled towards smaller dataset.
# Range for calculating regional lambda is: 1000 bps and 10000 bps
# Broad region calling is off
# Paired-End mode is on
# fragment size is determined as 152 bps
# total fragments in treatment: 6483062
# fragments after filtering in treatment: 6483062
# maximum duplicate fragments in treatment = 1
# Redundant rate in treatment: 0.00
# total fragments in control: 45004643
# fragments after filtering in control: 33084747
# maximum duplicate fragments in control = 1
# Redundant rate in control: 0.26
# d = 152
chr	start	end	length	abs_summit	pileup	#NAME?	fold_enrichment	#NAME?	name
Pf3D7_01_v3	277	4277	4001	2581	441	117.874	3.80632	115.347	ring_26_1_peak_1
Pf3D7_01_v3	4459	7533	3075	7261	524	185.824	4.94225	182.543	ring_26_1_peak_2
Pf3D7_01_v3	7809	27346	19538	10367	871	402.727	6.70588	396.059	ring_26_1_peak_3
Pf3D7_01_v3	27781	28550	770	28152	152	23.1156	2.50977	21.8694	ring_26_1_peak_4
Pf3D7_01_v3	29399	30681	1283	29491	307	86.2366	3.93341	84.1184	ring_26_1_peak_5
Pf3D7_01_v3	30977	34879	3903	32232	338	99.8167	4.11805	97.5198	ring_26_1_peak_6
Pf3D7_01_v3	35831	37129	1299	36136	284	110.869	5.37476	108.429	ring_26_1_peak_7
Pf3D7_01_v3	38996	39929	934	39536	211	36.0533	2.72103	34.6008	ring_26_1_peak_8
Pf3D7_01_v3	42476	43650	1175	43323	328	103.293	4.3598	100.95	ring_26_1_peak_9
Pf3D7_01_v3	45346	46502	1157	45727	178	40.5594	3.27292	39.042	ring_26_1_peak_10
Pf3D7_01_v3	47970	48382	413	48313	133	16.5559	2.24501	15.4342	ring_26_1_peak_11
Pf3D7_01_v3	50547	51600	1054	51438	270	64.2389	3.43084	62.4112	ring_26_1_peak_12
Pf3D7_01_v3	53896	54806	911	54332	242	69.0091	3.95433	67.1198	ring_26_1_peak_13
Pf3D7_01_v3	56745	56975	231	56865	111	17.3982	2.51123	16.2594	ring_26_1_peak_14
Pf3D7_01_v3	60031	60879	849	60573	302	106.961	4.86861	104.571	ring_26_1_peak_15
Pf3D7_01_v3	62150	63163	1014	62690	295	90.8778	4.25987	88.6996	ring_26_1_peak_16
Pf3D7_01_v3	65795	66812	1018	66287	268	77.1669	4.00106	75.1686	ring_26_1_peak_17
Pf3D7_01_v3	78512	78672	161	78579	85	8.57464	1.98314	7.64009	ring_26_1_peak_18
Pf3D7_01_v3	81873	82756	884	82346	248	44.214	2.80756	42.6464	ring_26_1_peak_19
Pf3D7_01_v3	87262	87719	458	87468	239	40.1895	2.70608	38.6772	ring_26_1_peak_20
Pf3D7_01_v3	90314	91217	904	90849	255	56.3834	3.24497	54.6551	ring_26_1_peak_21
Pf3D7_01_v3	95095	95922	828	95609	276	56.9696	3.0993	55.2337	ring_26_1_peak_22
Pf3D7_01_v3	99253	101752	2500	100400	350	102.28	4.08397	99.9506	ring_26_1_peak_23
Pf3D7_01_v3	105013	105178	166	105161	92	6.5015	1.73464	5.62615	ring_26_1_peak_24
Pf3D7_01_v3	107145	107690	546	107309	151	27.1487	2.76942	25.8334	ring_26_1_peak_25
Pf3D7_01_v3	108009	108311	303	108184	161	17.3633	2.11654	16.2251	ring_26_1_peak_26
Pf3D7_01_v3	111373	113064	1692	112193	230	48.7264	3.13779	47.0989	ring_26_1_peak_27
Pf3D7_01_v3	113313	114019	707	113876	115	6.29659	1.61697	5.42757	ring_26_1_peak_28
Pf3D7_01_v3	114267	115559	1293	115424	191	35.4062	2.85162	33.9632	ring_26_1_peak_29
Pf3D7_01_v3	119333	120465	1133	120357	170	16.6093	2.03131	15.4864	ring_26_1_peak_30
Pf3D7_01_v3	124792	125349	558	125191	134	16.2612	2.21807	15.1456	ring_26_1_peak_31
Pf3D7_01_v3	127842	128066	225	127931	157	23.1801	2.47258	21.9328	ring_26_1_peak_32
Pf3D7_01_v3	128983	129254	272	129173	115	14.3372	2.22941	13.2626	ring_26_1_peak_33
Pf3D7_01_v3	129629	129998	370	129716	173	22.3627	2.31481	21.1297	ring_26_1_peak_34
Pf3D7_01_v3	130523	130679	157	130628	123	15.0828	2.21956	13.9923	ring_26_1_peak_35
Pf3D7_01_v3	134319	135133	815	134984	202	30.3126	2.51995	28.9472	ring_26_1_peak_36
Pf3D7_01_v3	136211	136874	664	136644	207	31.8371	2.55714	30.4483	ring_26_1_peak_37
Pf3D7_01_v3	138083	138414	332	138140	139	16.4856	2.19763	15.3655	ring_26_1_peak_38
Pf3D7_01_v3	140660	140994	335	140808	150	22.9607	2.51743	21.7171	ring_26_1_peak_39
Pf3D7_01_v3	141435	141647	213	141575	131	11.262	1.90505	10.2586	ring_26_1_peak_40
Pf3D7_01_v3	143938	144665	728	144499	232	39.1181	2.70793	37.6211	ring_26_1_peak_41
Pf3D7_01_v3	144851	145252	402	145051	269	54.946	3.07492	53.2369	ring_26_1_peak_42
Pf3D7_01_v3	148403	149443	1041	149174	246	50.0577	3.05871	48.4131	ring_26_1_peak_43
Pf3D7_01_v3	150097	150613	517	150459	227	49.6507	3.2077	48.0113	ring_26_1_peak_44
Pf3D7_01_v3	150879	151121	243	151015	148	17.6474	2.20976	16.5034	ring_26_1_peak_45
Pf3D7_01_v3	151298	151568	271	151438	146	15.0597	2.06602	13.9696	ring_26_1_peak_46
Pf3D7_01_v3	152292	152648	357	152366	132	11.1512	1.89271	10.1505	ring_26_1_peak_47
Pf3D7_01_v3	155663	155963	301	155785	118	8.77622	1.79351	7.83636	ring_26_1_peak_48
Pf3D7_01_v3	157039	157262	224	157068	139	14.6226	2.07931	13.5419	ring_26_1_peak_49
Pf3D7_01_v3	164996	165313	318	165029	95	7.69186	1.82733	6.78173	ring_26_1_peak_50
Pf3D7_01_v3	170062	170261	200	170186	115	13.9736	2.20159	12.9071	ring_26_1_peak_51
Pf3D7_01_v3	170426	170582	157	170473	103	8.21684	1.82634	7.29221	ring_26_1_peak_52
Pf3D7_01_v3	172906	173114	209	173017	140	19.8431	2.40572	18.6563	ring_26_1_peak_53
Pf3D7_01_v3	176047	176331	285	176133	168	18.9375	2.16368	17.7681	ring_26_1_peak_54
Pf3D7_01_v3	178656	178900	245	178815	150	13.7134	1.96528	12.6528	ring_26_1_peak_55
Pf3D7_01_v3	179265	179422	158	179319	125	15.751	2.25141	14.6463	ring_26_1_peak_56
Pf3D7_01_v3	180135	180443	309	180305	149	15.0481	2.04894	13.9583	ring_26_1_peak_57
Pf3D7_01_v3	181595	181777	183	181704	114	11.3063	2.0057	10.3018	ring_26_1_peak_58
Pf3D7_01_v3	182878	183089	212	183007	154	11.3604	1.81173	10.3546	ring_26_1_peak_59
Pf3D7_01_v3	183666	184013	348	183825	134	12.0239	1.94011	11.0023	ring_26_1_peak_60
Pf3D7_01_v3	190589	190818	230	190615	124	12.343	2.01803	11.3139	ring_26_1_peak_61
Pf3D7_01_v3	192355	192742	388	192573	227	40.7045	2.80979	39.185	ring_26_1_peak_62
Pf3D7_01_v3	193577	193933	357	193800	130	8.07734	1.69417	7.15647	ring_26_1_peak_63
Pf3D7_01_v3	196176	196397	222	196271	111	4.91648	1.51768	4.0925	ring_26_1_peak_64
Pf3D7_01_v3	199210	200476	1267	199870	257	63.4569	3.52417	61.639	ring_26_1_peak_65
Pf3D7_01_v3	200997	201202	206	201178	79	4.89985	1.64129	4.07653	ring_26_1_peak_66
Pf3D7_01_v3	203085	204080	996	203694	256	62.1444	3.47793	60.3429	ring_26_1_peak_67
Pf3D7_01_v3	204655	205160	506	204786	118	12.6925	2.08258	11.6552	ring_26_1_peak_68
Pf3D7_01_v3	211021	212017	997	211138	175	27.3049	2.56179	25.9871	ring_26_1_peak_69
Pf3D7_01_v3	212682	213041	360	212802	188	23.3608	2.27693	22.1102	ring_26_1_peak_70
Pf3D7_01_v3	215810	216631	822	216117	186	22.3072	2.237	21.0752	ring_26_1_peak_71
Pf3D7_01_v3	217037	217618	582	217202	204	31.8163	2.57611	30.4277	ring_26_1_peak_72
Pf3D7_01_v3	218571	218783	213	218571	78	2.34942	1.34564	1.62814	ring_26_1_peak_73
Pf3D7_01_v3	221282	221460	179	221437	83	2.67576	1.3735	1.93913	ring_26_1_peak_74
Pf3D7_01_v3	222331	222696	366	222480	139	17.1871	2.24246	16.0524	ring_26_1_peak_75
Pf3D7_01_v3	223109	223413	305	223172	134	13.6092	2.04371	12.5509	ring_26_1_peak_76
Pf3D7_01_v3	225060	225315	256	225183	119	13.4229	2.12929	12.369	ring_26_1_peak_77
Pf3D7_01_v3	226729	226887	159	226838	129	11.3679	1.92239	10.3619	ring_26_1_peak_78
Pf3D7_01_v3	229104	229481	378	229315	121	9.47845	1.83061	8.52014	ring_26_1_peak_79
Pf3D7_01_v3	230326	230655	330	230507	124	11.9845	1.99282	10.9638	ring_26_1_peak_80
Pf3D7_01_v3	232845	233094	250	232961	122	13.7508	2.1314	12.6894	ring_26_1_peak_81
Pf3D7_01_v3	233900	234098	199	233990	148	17.2248	2.18437	16.0893	ring_26_1_peak_82
Pf3D7_01_v3	238697	238867	171	238845	90	3.41267	1.4373	2.64438	ring_26_1_peak_83
Pf3D7_01_v3	239327	239713	387	239558	161	27.283	2.67891	25.9656	ring_26_1_peak_84
Pf3D7_01_v3	240087	240625	539	240275	183	25.7145	2.42258	24.4233	ring_26_1_peak_85
Pf3D7_01_v3	241191	242292	1102	241362	162	24.2263	2.49347	22.9606	ring_26_1_peak_86
Pf3D7_01_v3	242600	244252	1653	243646	213	42.6422	3.01073	41.0959	ring_26_1_peak_87
Pf3D7_01_v3	244452	244733	282	244637	193	29.2181	2.52815	27.8696	ring_26_1_peak_88
Pf3D7_01_v3	245007	245736	730	245499	227	39.0064	2.73708	37.511	ring_26_1_peak_89
Pf3D7_01_v3	249289	249635	347	249465	125	11.1327	1.92747	10.1324	ring_26_1_peak_90
Pf3D7_01_v3	249936	250149	214	250042	107	10.765	2.01075	9.77391	ring_26_1_peak_91
Pf3D7_01_v3	256138	256440	303	256358	124	10.0471	1.85652	9.07409	ring_26_1_peak_92
Pf3D7_01_v3	257145	257756	612	257605	145	11.9945	1.88577	10.9736	ring_26_1_peak_93
Pf3D7_01_v3	260652	260995	344	260880	115	5.67505	1.56772	4.8258	ring_26_1_peak_94
Pf3D7_01_v3	261435	261820	386	261636	182	24.056	2.34586	22.7934	ring_26_1_peak_95
Pf3D7_01_v3	265196	265469	274	265337	171	26.5928	2.55458	25.2869	ring_26_1_peak_96
Pf3D7_01_v3	265628	266502	875	265715	231	51.5514	3.25618	49.8872	ring_26_1_peak_97
Pf3D7_01_v3	267164	267545	382	267318	153	10.6395	1.77363	9.65148	ring_26_1_peak_98
Pf3D7_01_v3	267836	269153	1318	268111	189	29.5924	2.57464	28.2379	ring_26_1_peak_99
Pf3D7_01_v3	278003	278254	252	278065	131	12.7928	2.00722	11.7532	ring_26_1_peak_100
Pf3D7_01_v3	281572	284619	3048	282403	321	87.9478	3.85646	85.8075	ring_26_1_peak_101
Pf3D7_01_v3	299662	300034	373	299778	198	35.1239	2.77773	33.685	ring_26_1_peak_102
Pf3D7_01_v3	302952	303368	417	303217	188	39.5658	3.10031	38.0623	ring_26_1_peak_103
Pf3D7_01_v3	305157	305365	209	305309	112	3.67774	1.40787	2.89887	ring_26_1_peak_104
Pf3D7_01_v3	306762	307014	253	306983	143	15.9109	2.13561	14.8028	ring_26_1_peak_105
Pf3D7_01_v3	307255	309077	1823	307601	187	27.4336	2.48165	26.1138	ring_26_1_peak_106
Pf3D7_01_v3	322491	322659	169	322512	103	5.09146	1.55823	4.26137	ring_26_1_peak_107
Pf3D7_01_v3	325425	325608	184	325542	90	4.37671	1.53721	3.57171	ring_26_1_peak_108
Pf3D7_01_v3	328846	329337	492	329058	210	38.8764	2.85921	37.3829	ring_26_1_peak_109
Pf3D7_01_v3	330691	330858	168	330817	120	13.2627	2.11035	12.2123	ring_26_1_peak_110
Pf3D7_01_v3	332437	332676	240	332470	115	4.6596	1.48513	3.84467	ring_26_1_peak_111
Pf3D7_01_v3	337501	338436	936	338155	251	44.9514	2.8165	43.3738	ring_26_1_peak_112
Pf3D7_01_v3	339641	340250	610	339816	180	22.6744	2.28861	21.436	ring_26_1_peak_113
Pf3D7_01_v3	340649	341883	1235	341116	333	82.779	3.56884	80.7057	ring_26_1_peak_114
Pf3D7_01_v3	342180	342349	170	342189	104	6.32547	1.66162	5.4556	ring_26_1_peak_115
Pf3D7_01_v3	342582	342778	197	342691	121	12.437	2.0437	11.4057	ring_26_1_peak_116
Pf3D7_01_v3	345513	345770	258	345525	83	5.18551	1.65127	4.35213	ring_26_1_peak_117
Pf3D7_01_v3	349162	349645	484	349480	153	10.5367	1.76765	9.55141	ring_26_1_peak_118
Pf3D7_01_v3	352955	353173	219	353088	182	30.5872	2.67934	29.2175	ring_26_1_peak_119
Pf3D7_01_v3	353658	354314	657	353972	275	53.907	2.99297	52.2117	ring_26_1_peak_120
Pf3D7_01_v3	355129	355776	648	355412	111	5.54144	1.56979	4.69641	ring_26_1_peak_121
Pf3D7_01_v3	363394	363992	599	363773	239	55.9814	3.37775	54.2587	ring_26_1_peak_122
Pf3D7_01_v3	365621	366194	574	365981	219	52.8509	3.44404	51.1693	ring_26_1_peak_123
Pf3D7_01_v3	367449	368044	596	367897	184	21.8097	2.22349	20.5867	ring_26_1_peak_124
Pf3D7_01_v3	368381	368822	442	368557	186	28.3451	2.53399	27.0106	ring_26_1_peak_125
Pf3D7_01_v3	369505	369704	200	369599	109	10.4999	1.9759	9.5154	ring_26_1_peak_126
Pf3D7_01_v3	374499	374690	192	374526	74	3.90641	1.55207	3.11885	ring_26_1_peak_127
Pf3D7_01_v3	376378	376542	165	376468	96	8.12612	1.86024	7.20401	ring_26_1_peak_128
Pf3D7_01_v3	376776	376939	164	376876	111	15.6653	2.37062	14.5624	ring_26_1_peak_129
Pf3D7_01_v3	381842	382450	609	382205	212	31.5517	2.51268	30.1674	ring_26_1_peak_130
Pf3D7_01_v3	385420	385757	338	385465	144	12.754	1.93658	11.7152	ring_26_1_peak_131
Pf3D7_01_v3	388358	388854	497	388477	184	39.6877	3.15118	38.1825	ring_26_1_peak_132
Pf3D7_01_v3	389263	389420	158	389368	119	8.51229	1.76939	7.57958	ring_26_1_peak_133
Pf3D7_01_v3	390124	390366	243	390256	101	6.46455	1.68674	5.59055	ring_26_1_peak_134
Pf3D7_01_v3	390856	391470	615	391285	160	17.8734	2.15027	16.7248	ring_26_1_peak_135
Pf3D7_01_v3	394093	394453	361	394387	168	17.3118	2.07768	16.1747	ring_26_1_peak_136
Pf3D7_01_v3	394620	394878	259	394734	109	9.37116	1.88626	8.41561	ring_26_1_peak_137
Pf3D7_01_v3	396932	397380	449	397048	208	46.1603	3.23105	44.5663	ring_26_1_peak_138
Pf3D7_01_v3	397631	398088	458	397720	135	17.2313	2.27481	16.0957	ring_26_1_peak_139
Pf3D7_01_v3	398547	398724	178	398619	107	8.49765	1.82741	7.56531	ring_26_1_peak_140
Pf3D7_01_v3	399525	400229	705	399874	187	27.9829	2.5089	26.6544	ring_26_1_peak_141
Pf3D7_01_v3	400841	401147	307	401053	126	9.62508	1.81747	8.66286	ring_26_1_peak_142
Pf3D7_01_v3	401449	401804	356	401714	116	12.2601	2.0643	11.233	ring_26_1_peak_143
Pf3D7_01_v3	402265	402544	280	402457	116	11.4418	2.00293	10.4341	ring_26_1_peak_144
Pf3D7_01_v3	405939	406161	223	406067	152	17.6816	2.18648	16.5369	ring_26_1_peak_145
Pf3D7_01_v3	407216	407483	268	407364	161	24.4124	2.51206	23.1436	ring_26_1_peak_146
Pf3D7_01_v3	408048	408834	787	408523	294	73.0039	3.55394	71.0613	ring_26_1_peak_147
Pf3D7_01_v3	409663	410093	431	409773	123	9.36051	1.81266	8.40528	ring_26_1_peak_148
Pf3D7_01_v3	410621	411024	404	410931	235	61.4492	3.6763	59.6563	ring_26_1_peak_149
Pf3D7_01_v3	413791	414433	643	414207	153	22.1885	2.44572	20.9588	ring_26_1_peak_150
Pf3D7_01_v3	414820	415093	274	414886	129	7.35931	1.64784	6.4587	ring_26_1_peak_151
Pf3D7_01_v3	418402	418858	457	418526	165	23.315	2.41969	22.0652	ring_26_1_peak_152
Pf3D7_01_v3	419036	419601	566	419452	141	9.20397	1.72908	8.25288	ring_26_1_peak_153
Pf3D7_01_v3	422157	422430	274	422355	82	2.28123	1.32738	1.56309	ring_26_1_peak_154
Pf3D7_01_v3	423486	425421	1936	424070	210	32.954	2.58779	31.5478	ring_26_1_peak_155
Pf3D7_01_v3	425757	426019	263	425875	155	19.6203	2.28004	18.4377	ring_26_1_peak_156
Pf3D7_01_v3	427229	427520	292	427395	133	8.68262	1.72423	7.74524	ring_26_1_peak_157
Pf3D7_01_v3	431658	432155	498	432044	124	13.214	2.07939	12.1647	ring_26_1_peak_158
Pf3D7_01_v3	433670	433931	262	433833	153	22.7679	2.48044	21.5277	ring_26_1_peak_159
Pf3D7_01_v3	448903	449224	322	449142	118	10.7117	1.93648	9.72192	ring_26_1_peak_160
Pf3D7_01_v3	467946	468180	235	468003	149	8.93333	1.68572	7.98914	ring_26_1_peak_161
Pf3D7_01_v3	470043	470258	216	470203	222	40.6381	2.84433	39.1195	ring_26_1_peak_162
Pf3D7_01_v3	473695	473849	155	473766	104	15.3769	2.42128	14.2799	ring_26_1_peak_163
Pf3D7_01_v3	476295	476481	187	476329	118	9.28717	1.83137	8.33376	ring_26_1_peak_164
Pf3D7_01_v3	476818	477713	896	476981	267	52.9899	3.01513	51.3065	ring_26_1_peak_165
Pf3D7_01_v3	478015	479132	1118	478605	191	39.6021	3.07056	38.0981	ring_26_1_peak_166
Pf3D7_01_v3	479485	480677	1193	479897	189	44.4791	3.36025	42.9077	ring_26_1_peak_167
Pf3D7_01_v3	482049	482250	202	482167	98	4.08081	1.48114	3.2866	ring_26_1_peak_168
Pf3D7_01_v3	488094	488553	460	488356	169	21.9076	2.31593	20.6828	ring_26_1_peak_169
Pf3D7_01_v3	493896	494065	170	493936	125	11.5104	1.95383	10.501	ring_26_1_peak_170
Pf3D7_01_v3	495805	496194	390	496009	192	32.5992	2.70137	31.1986	ring_26_1_peak_171
Pf3D7_01_v3	496583	496778	196	496707	105	7.74114	1.7759	6.82969	ring_26_1_peak_172
Pf3D7_01_v3	498333	499370	1038	498792	189	33.9296	2.79346	32.5086	ring_26_1_peak_173
Pf3D7_01_v3	500947	501809	863	501215	350	100.432	4.01982	98.1266	ring_26_1_peak_174
Pf3D7_01_v3	502324	502784	461	502667	131	20.1442	2.50725	18.9517	ring_26_1_peak_175
Pf3D7_01_v3	505469	506433	965	505671	326	82.3259	3.61124	80.2587	ring_26_1_peak_176
Pf3D7_01_v3	508406	508842	437	508719	196	34.1477	2.74606	32.7235	ring_26_1_peak_177
Pf3D7_01_v3	512380	514592	2213	514145	327	89.0307	3.83824	86.8761	ring_26_1_peak_178
Pf3D7_01_v3	514878	515504	627	515046	180	41.987	3.33135	40.4498	ring_26_1_peak_179
Pf3D7_01_v3	517463	517738	276	517624	148	15.1449	2.06009	14.053	ring_26_1_peak_180
Pf3D7_01_v3	522052	522524	473	522238	200	49.1029	3.47761	47.4705	ring_26_1_peak_181
Pf3D7_01_v3	526674	526924	251	526707	106	11.3321	2.06414	10.3269	ring_26_1_peak_182
Pf3D7_01_v3	528314	529059	746	528751	154	16.8889	2.12863	15.7603	ring_26_1_peak_183
Pf3D7_01_v3	529390	529553	164	529444	112	8.17301	1.77605	7.24959	ring_26_1_peak_184
Pf3D7_01_v3	529876	530091	216	529938	156	16.5757	2.09959	15.4537	ring_26_1_peak_185
Pf3D7_01_v3	530271	531539	1269	531397	243	62.435	3.62921	60.6299	ring_26_1_peak_186
Pf3D7_01_v3	531746	532328	583	531892	166	22.8424	2.38655	21.6009	ring_26_1_peak_187
Pf3D7_01_v3	532776	533983	1208	533585	345	85.5898	3.56638	83.4798	ring_26_1_peak_188
Pf3D7_01_v3	542714	543091	378	542961	160	22.5961	2.41581	21.3591	ring_26_1_peak_189
Pf3D7_01_v3	543439	545527	2089	544996	211	49.2392	3.35363	47.605	ring_26_1_peak_190
Pf3D7_01_v3	550627	551493	867	550907	178	24.5033	2.3938	23.2328	ring_26_1_peak_191
Pf3D7_01_v3	553512	553735	224	553563	145	18.4296	2.2778	17.27	ring_26_1_peak_192
Pf3D7_01_v3	554800	555492	693	555343	210	56.8108	3.76363	55.0769	ring_26_1_peak_193
Pf3D7_01_v3	560547	561280	734	560652	249	59.3909	3.42866	57.6242	ring_26_1_peak_194
Pf3D7_01_v3	563756	564579	824	564188	265	54.5002	3.08794	52.797	ring_26_1_peak_195
Pf3D7_01_v3	579442	579744	303	579655	90	10.2071	2.09844	9.22988	ring_26_1_peak_196
Pf3D7_01_v3	592167	593066	900	592813	244	61.8644	3.59175	60.0663	ring_26_1_peak_197
Pf3D7_01_v3	595319	596151	833	595730	251	64.46	3.63177	62.6294	ring_26_1_peak_198
Pf3D7_01_v3	598658	599473	816	599290	322	102.332	4.3944	100.002	ring_26_1_peak_199
Pf3D7_01_v3	600686	601166	481	600991	200	46.7515	3.35101	45.1497	ring_26_1_peak_200
Pf3D7_01_v3	601716	601904	189	601841	189	61.1438	4.38135	59.3547	ring_26_1_peak_201
Pf3D7_01_v3	604447	605567	1121	604951	213	41.0307	2.93493	39.5066	ring_26_1_peak_202
Pf3D7_01_v3	607387	608742	1356	608660	250	83.7611	4.5812	81.6749	ring_26_1_peak_203
Pf3D7_01_v3	609647	610299	653	609983	185	31.5264	2.7035	30.1425	ring_26_1_peak_204
Pf3D7_01_v3	610522	615055	4534	614919	411	148.681	5.01677	145.785	ring_26_1_peak_205
Pf3D7_01_v3	617194	621512	4319	617583	450	205.424	6.51812	201.931	ring_26_1_peak_206
Pf3D7_01_v3	622961	625590	2630	625092	306	133.984	6.12942	131.264	ring_26_1_peak_207
Pf3D7_01_v3	627000	640473	13474	634127	357	145.617	5.68081	142.757	ring_26_1_peak_208
Pf3D7_02_v3	1135	1373	239	1137	80	2.44338	1.35262	1.71746	ring_26_1_peak_209
Pf3D7_02_v3	1949	5131	3183	4573	240	89.1667	5.06953	87.0104	ring_26_1_peak_210
Pf3D7_02_v3	5370	7725	2356	7520	155	27.1764	2.73011	25.8607	ring_26_1_peak_211
Pf3D7_02_v3	7913	8427	515	8165	244	75.8051	4.26573	73.8253	ring_26_1_peak_212
Pf3D7_02_v3	8658	23085	14428	22715	446	221.912	7.26244	218.267	ring_26_1_peak_213
Pf3D7_02_v3	23426	24045	620	23843	131	20.5612	2.53647	19.361	ring_26_1_peak_214
Pf3D7_02_v3	25099	27139	2041	25245	275	93.5033	4.66231	91.2899	ring_26_1_peak_215
Pf3D7_02_v3	27491	29061	1571	27755	250	67.8975	3.79978	66.023	ring_26_1_peak_216
Pf3D7_02_v3	29782	31171	1390	30836	263	70.9107	3.78334	68.9963	ring_26_1_peak_217
Pf3D7_02_v3	33036	33879	844	33418	225	58.1645	3.6371	56.4134	ring_26_1_peak_218
Pf3D7_02_v3	36447	37087	641	36849	194	35.7461	2.84241	34.2981	ring_26_1_peak_219
Pf3D7_02_v3	38294	39110	817	38440	259	73.1294	3.9302	71.1852	ring_26_1_peak_220
Pf3D7_02_v3	41629	42594	966	41816	196	43.159	3.20578	41.6057	ring_26_1_peak_221
Pf3D7_02_v3	45242	46065	824	45723	196	42.9666	3.19559	41.416	ring_26_1_peak_222
Pf3D7_02_v3	48884	49844	961	49438	231	58.3772	3.57579	56.6237	ring_26_1_peak_223
Pf3D7_02_v3	54315	55014	700	54445	248	73.6125	4.0977	71.6618	ring_26_1_peak_224
Pf3D7_02_v3	57448	58203	756	57678	206	29.9714	2.47915	28.6113	ring_26_1_peak_225
Pf3D7_02_v3	63359	64196	838	63452	171	30.5252	2.77243	29.1566	ring_26_1_peak_226
Pf3D7_02_v3	66722	67491	770	67376	248	72.5421	4.04552	70.6058	ring_26_1_peak_227
Pf3D7_02_v3	73576	73947	372	73576	89	2.16766	1.29889	1.45529	ring_26_1_peak_228
Pf3D7_02_v3	77344	77827	484	77474	122	9.09187	1.79804	8.14362	ring_26_1_peak_229
Pf3D7_02_v3	81450	82121	672	82045	115	11.7009	2.02901	10.687	ring_26_1_peak_230
Pf3D7_02_v3	82356	83019	664	82690	193	37.5929	2.94562	36.118	ring_26_1_peak_231
Pf3D7_02_v3	83615	83854	240	83779	115	19.7862	2.65744	18.6005	ring_26_1_peak_232
Pf3D7_02_v3	86809	87374	566	87182	205	57.1741	3.85642	55.4356	ring_26_1_peak_233
Pf3D7_02_v3	87685	88081	397	87755	132	21.2525	2.57483	20.0398	ring_26_1_peak_234
Pf3D7_02_v3	93632	93797	166	93706	93	11.2426	2.16762	10.2396	ring_26_1_peak_235
Pf3D7_02_v3	96239	97148	910	96715	206	43.7112	3.12904	42.1503	ring_26_1_peak_236
Pf3D7_02_v3	97639	97818	180	97762	86	4.47221	1.56275	3.66363	ring_26_1_peak_237
Pf3D7_02_v3	103371	103839	469	103554	184	30.5735	2.66242	29.2042	ring_26_1_peak_238
Pf3D7_02_v3	104197	105232	1036	104526	292	70.8045	3.48867	68.8915	ring_26_1_peak_239
Pf3D7_02_v3	109757	110203	447	109811	100	10.5015	2.04047	9.51701	ring_26_1_peak_240
Pf3D7_02_v3	117698	117945	248	117821	98	11.3467	2.13081	10.3413	ring_26_1_peak_241
Pf3D7_02_v3	121520	121716	197	121670	137	10.559	1.83111	9.57294	ring_26_1_peak_242
Pf3D7_02_v3	122121	122435	315	122311	90	4.65994	1.56572	3.84497	ring_26_1_peak_243
Pf3D7_02_v3	122779	123270	492	123138	217	45.7244	3.11974	44.1364	ring_26_1_peak_244
Pf3D7_02_v3	128027	128324	298	128193	193	37.17	2.92387	35.7014	ring_26_1_peak_245
Pf3D7_02_v3	130512	131410	899	130718	208	46.788	3.26268	45.1857	ring_26_1_peak_246
Pf3D7_02_v3	131936	132304	369	132013	107	14.5208	2.3173	13.4423	ring_26_1_peak_247
Pf3D7_02_v3	140724	141022	299	140887	199	43.5481	3.1935	41.9894	ring_26_1_peak_248
Pf3D7_02_v3	145268	145567	300	145446	125	12.9404	2.05367	11.8975	ring_26_1_peak_249
Pf3D7_02_v3	149979	150483	505	150279	243	53.772	3.24182	52.0784	ring_26_1_peak_250
Pf3D7_02_v3	150813	151286	474	150997	171	29.4555	2.71246	28.1034	ring_26_1_peak_251
Pf3D7_02_v3	152108	152425	318	152333	212	39.9739	2.894	38.4646	ring_26_1_peak_252
Pf3D7_02_v3	153517	154140	624	153705	229	38.6908	2.71009	37.1999	ring_26_1_peak_253
Pf3D7_02_v3	156675	156881	207	156826	116	9.60414	1.86528	8.64243	ring_26_1_peak_254
Pf3D7_02_v3	158100	158362	263	158165	183	35.1134	2.9107	33.6746	ring_26_1_peak_255
Pf3D7_02_v3	162210	162361	152	162237	83	7.95542	1.93702	7.03786	ring_26_1_peak_256
Pf3D7_02_v3	166723	166901	179	166828	166	24.2825	2.46596	23.0159	ring_26_1_peak_257
Pf3D7_02_v3	167895	168046	152	167951	142	12.7417	1.94551	11.7033	ring_26_1_peak_258
Pf3D7_02_v3	168842	169608	767	169113	255	47.0336	2.87063	45.4282	ring_26_1_peak_259
Pf3D7_02_v3	177132	178008	877	177717	240	63.2034	3.7001	61.3887	ring_26_1_peak_260
Pf3D7_02_v3	178918	179215	298	179046	113	15.0895	2.30548	13.9987	ring_26_1_peak_261
Pf3D7_02_v3	180819	181211	393	180888	140	14.5694	2.07006	13.4899	ring_26_1_peak_262
Pf3D7_02_v3	183418	183896	479	183731	126	8.40957	1.73245	7.47956	ring_26_1_peak_263
Pf3D7_02_v3	184772	185851	1080	185124	266	73.3149	3.8544	71.3682	ring_26_1_peak_264
Pf3D7_02_v3	187293	187779	487	187516	323	84.5345	3.71477	82.4382	ring_26_1_peak_265
Pf3D7_02_v3	188668	189047	380	188772	152	19.9438	2.31964	18.7552	ring_26_1_peak_266
Pf3D7_02_v3	193051	193231	181	193172	115	17.1211	2.44515	15.9877	ring_26_1_peak_267
Pf3D7_02_v3	196222	196407	186	196383	120	13.066	2.09602	12.0201	ring_26_1_peak_268
Pf3D7_02_v3	196774	196935	162	196842	100	6.67131	1.70946	5.79098	ring_26_1_peak_269
Pf3D7_02_v3	198696	198938	243	198839	127	16.2212	2.26854	15.1065	ring_26_1_peak_270
Pf3D7_02_v3	199249	199561	313	199454	150	20.4857	2.36666	19.2869	ring_26_1_peak_271
Pf3D7_02_v3	203808	204035	228	203892	129	14.8203	2.15675	13.7354	ring_26_1_peak_272
Pf3D7_02_v3	205891	206424	534	205937	150	16.9879	2.1579	15.8573	ring_26_1_peak_273
Pf3D7_02_v3	206631	207383	753	206835	225	36.2279	2.63257	34.7729	ring_26_1_peak_274
Pf3D7_02_v3	210674	210968	295	210916	150	20.8499	2.38867	19.6446	ring_26_1_peak_275
Pf3D7_02_v3	211332	211538	207	211452	219	41.031	2.8854	39.5068	ring_26_1_peak_276
Pf3D7_02_v3	211759	212622	864	212196	189	26.8899	2.44173	25.5791	ring_26_1_peak_277
Pf3D7_02_v3	216198	216390	193	216278	106	15.3582	2.3976	14.2618	ring_26_1_peak_278
Pf3D7_02_v3	225536	225753	218	225588	144	23.1901	2.58638	21.9425	ring_26_1_peak_279
Pf3D7_02_v3	228679	228838	160	228837	93	2.32715	1.3103	1.60691	ring_26_1_peak_280
Pf3D7_02_v3	229365	230117	753	229522	171	16.4732	2.01968	15.3533	ring_26_1_peak_281
Pf3D7_02_v3	233033	233199	167	233113	127	22.4783	2.71881	21.2434	ring_26_1_peak_282
Pf3D7_02_v3	236500	237396	897	236948	253	48.0741	2.92534	46.455	ring_26_1_peak_283
Pf3D7_02_v3	237620	238170	551	237836	213	40.5276	2.91146	39.0106	ring_26_1_peak_284
Pf3D7_02_v3	239490	240053	564	239859	105	2.55913	1.31424	1.82806	ring_26_1_peak_285
Pf3D7_02_v3	240516	240973	458	240839	135	14.4572	2.09299	13.3801	ring_26_1_peak_286
Pf3D7_02_v3	242590	242747	158	242649	124	13.3169	2.08665	12.2653	ring_26_1_peak_287
Pf3D7_02_v3	242980	243237	258	243097	146	16.0777	2.12754	14.9661	ring_26_1_peak_288
Pf3D7_02_v3	248973	249763	791	249518	217	46.5143	3.15725	44.9158	ring_26_1_peak_289
Pf3D7_02_v3	249929	250602	674	250202	281	48.1857	2.75112	46.5652	ring_26_1_peak_290
Pf3D7_02_v3	254814	255026	213	254934	101	7.11585	1.74322	6.22226	ring_26_1_peak_291
Pf3D7_02_v3	255593	255787	195	255733	126	11.3664	1.93829	10.3605	ring_26_1_peak_292
Pf3D7_02_v3	257218	257651	434	257606	134	5.54078	1.50554	4.69581	ring_26_1_peak_293
Pf3D7_02_v3	258846	259288	443	259113	144	12.9211	1.94677	11.8787	ring_26_1_peak_294
Pf3D7_02_v3	260506	260786	281	260590	126	9.44345	1.80481	8.48605	ring_26_1_peak_295
Pf3D7_02_v3	262360	262557	198	262484	157	30.7547	2.93095	29.3826	ring_26_1_peak_296
Pf3D7_02_v3	265125	265531	407	265378	234	49.1802	3.12225	47.5467	ring_26_1_peak_297
Pf3D7_02_v3	265837	266808	972	266296	274	66.0988	3.46857	64.2472	ring_26_1_peak_298
Pf3D7_02_v3	267142	267357	216	267212	82	5.44725	1.68415	4.60519	ring_26_1_peak_299
Pf3D7_02_v3	271642	272159	518	271827	119	10.1876	1.89241	9.21101	ring_26_1_peak_300
Pf3D7_02_v3	272394	272944	551	272613	143	13.9614	2.01553	12.8952	ring_26_1_peak_301
Pf3D7_02_v3	273707	274447	741	274260	281	62.2518	3.25885	60.449	ring_26_1_peak_302
Pf3D7_02_v3	275670	275822	153	275759	134	15.4692	2.16577	14.3703	ring_26_1_peak_303
Pf3D7_02_v3	276039	276243	205	276099	108	8.77517	1.84433	7.83535	ring_26_1_peak_304
Pf3D7_02_v3	277587	277888	302	277814	260	61.9807	3.43195	60.1812	ring_26_1_peak_305
Pf3D7_02_v3	278137	278376	240	278292	149	22.7498	2.51307	21.5099	ring_26_1_peak_306
Pf3D7_02_v3	279796	279964	169	279864	134	16.2073	2.21451	15.0928	ring_26_1_peak_307
Pf3D7_02_v3	281799	282028	230	281941	135	20.2033	2.4734	19.0097	ring_26_1_peak_308
Pf3D7_02_v3	283974	284934	961	284398	225	41.3806	2.85406	39.8517	ring_26_1_peak_309
Pf3D7_02_v3	286506	287175	670	286979	249	63.5545	3.61315	61.7355	ring_26_1_peak_310
Pf3D7_02_v3	290211	291483	1273	291299	305	79.9233	3.71276	77.8882	ring_26_1_peak_311
Pf3D7_02_v3	291854	292235	382	292137	162	27.9471	2.70864	26.619	ring_26_1_peak_312
Pf3D7_02_v3	294743	295638	896	295254	214	46.2118	3.17214	44.6171	ring_26_1_peak_313
Pf3D7_02_v3	296901	297329	429	297082	204	56.3314	3.82367	54.6039	ring_26_1_peak_314
Pf3D7_02_v3	298923	300657	1735	299591	214	28.8118	2.3821	27.4698	ring_26_1_peak_315
Pf3D7_02_v3	300876	301035	160	300983	107	8.65337	1.84003	7.71675	ring_26_1_peak_316
Pf3D7_02_v3	301459	302131	673	301893	288	78.4157	3.82477	76.4009	ring_26_1_peak_317
Pf3D7_02_v3	303629	305104	1476	304595	243	58.4048	3.44583	56.6508	ring_26_1_peak_318
Pf3D7_02_v3	306061	306841	781	306606	300	93.9358	4.32573	91.717	ring_26_1_peak_319
Pf3D7_02_v3	308888	310526	1639	309211	248	48.0596	2.96132	46.4407	ring_26_1_peak_320
Pf3D7_02_v3	311420	311954	535	311805	264	57.1592	3.20008	55.4208	ring_26_1_peak_321
Pf3D7_02_v3	313448	314997	1550	314309	199	38.4865	2.9353	36.9987	ring_26_1_peak_322
Pf3D7_02_v3	315200	315388	189	315289	131	11.1416	1.897	10.1411	ring_26_1_peak_323
Pf3D7_02_v3	316102	316475	374	316308	206	34.5229	2.68727	33.0929	ring_26_1_peak_324
Pf3D7_02_v3	317667	319359	1693	318181	265	79.1047	4.12748	77.0805	ring_26_1_peak_325
Pf3D7_02_v3	319764	320108	345	319832	130	16.13	2.23885	15.0173	ring_26_1_peak_326
Pf3D7_02_v3	320456	321039	584	320888	231	45.7299	2.99657	44.1418	ring_26_1_peak_327
Pf3D7_02_v3	322314	323705	1392	323061	183	21.8301	2.22986	20.6067	ring_26_1_peak_328
Pf3D7_02_v3	324273	324517	245	324433	158	22.7478	2.4396	21.508	ring_26_1_peak_329
Pf3D7_02_v3	324989	325511	523	325168	151	18.6136	2.24772	17.4505	ring_26_1_peak_330
Pf3D7_02_v3	328313	328484	172	328391	153	30.3741	2.95337	29.0078	ring_26_1_peak_331
Pf3D7_02_v3	330522	331060	539	330583	176	26.9735	2.53656	25.6614	ring_26_1_peak_332
Pf3D7_02_v3	331737	332056	320	332051	92	4.40755	1.53294	3.60151	ring_26_1_peak_333
Pf3D7_02_v3	332546	332820	275	332722	120	13.066	2.09602	12.0201	ring_26_1_peak_334
Pf3D7_02_v3	335046	335210	165	335175	125	16.8388	2.32888	15.7112	ring_26_1_peak_335
Pf3D7_02_v3	336065	336524	460	336224	112	6.86873	1.67343	5.98249	ring_26_1_peak_336
Pf3D7_02_v3	338675	338921	247	338873	131	14.4431	2.11765	13.3663	ring_26_1_peak_337
Pf3D7_02_v3	342789	342945	157	342845	140	16.0516	2.16342	14.9405	ring_26_1_peak_338
Pf3D7_02_v3	345713	345962	250	345904	115	6.72884	1.65079	5.84688	ring_26_1_peak_339
Pf3D7_02_v3	347348	347760	413	347564	188	31.4376	2.67473	30.055	ring_26_1_peak_340
Pf3D7_02_v3	349237	349479	243	349371	112	10.1716	1.93122	9.19546	ring_26_1_peak_341
Pf3D7_02_v3	355008	355345	338	355216	161	19.6458	2.24287	18.4627	ring_26_1_peak_342
Pf3D7_02_v3	355803	356167	365	355887	103	14.2334	2.33381	13.1611	ring_26_1_peak_343
Pf3D7_02_v3	361626	361960	335	361674	100	2.65436	1.33323	1.91869	ring_26_1_peak_344
Pf3D7_02_v3	362464	362784	321	362606	152	16.9115	2.1415	15.7824	ring_26_1_peak_345
Pf3D7_02_v3	363151	363494	344	363483	101	4.30966	1.49373	3.50704	ring_26_1_peak_346
Pf3D7_02_v3	363656	364065	410	363845	305	80.2769	3.72604	78.2369	ring_26_1_peak_347
Pf3D7_02_v3	365899	366574	676	366325	204	20.9517	2.08981	19.7443	ring_26_1_peak_348
Pf3D7_02_v3	366870	367387	518	367120	231	37.5869	2.65102	36.1122	ring_26_1_peak_349
Pf3D7_02_v3	370512	370911	400	370767	136	17.8305	2.30663	16.6829	ring_26_1_peak_350
Pf3D7_02_v3	371168	372706	1539	371422	326	94.0169	4.02983	91.797	ring_26_1_peak_351
Pf3D7_02_v3	373573	374055	483	373983	179	18.5319	2.08721	17.3704	ring_26_1_peak_352
Pf3D7_02_v3	374704	374928	225	374863	125	10.4862	1.88233	9.50206	ring_26_1_peak_353
Pf3D7_02_v3	375179	376072	894	375806	156	17.1664	2.13313	16.0321	ring_26_1_peak_354
Pf3D7_02_v3	376507	376729	223	376679	106	6.73141	1.68729	5.84936	ring_26_1_peak_355
Pf3D7_02_v3	377442	377730	289	377638	118	9.87555	1.87484	8.90676	ring_26_1_peak_356
Pf3D7_02_v3	378080	378420	341	378280	229	52.3283	3.3117	50.6537	ring_26_1_peak_357
Pf3D7_02_v3	379332	379833	502	379509	165	18.2158	2.14139	17.0605	ring_26_1_peak_358
Pf3D7_02_v3	381166	382354	1189	381465	223	42.2483	2.90796	40.7074	ring_26_1_peak_359
Pf3D7_02_v3	386024	386190	167	386096	114	18.3069	2.55031	17.1498	ring_26_1_peak_360
Pf3D7_02_v3	388888	389154	267	388972	143	28.792	2.97144	27.4504	ring_26_1_peak_361
Pf3D7_02_v3	390199	390370	172	390332	103	6.38602	1.67108	5.5144	ring_26_1_peak_362
Pf3D7_02_v3	394594	394763	170	394678	112	14.6853	2.2829	13.6032	ring_26_1_peak_363
Pf3D7_02_v3	396648	396828	181	396693	130	12.7926	2.01301	11.7531	ring_26_1_peak_364
Pf3D7_02_v3	397028	397411	384	397353	132	5.69547	1.52147	4.84536	ring_26_1_peak_365
Pf3D7_02_v3	398162	398416	255	398353	143	9.4407	1.73686	8.48339	ring_26_1_peak_366
Pf3D7_02_v3	398617	398772	156	398707	142	24.4029	2.68586	23.1342	ring_26_1_peak_367
Pf3D7_02_v3	400381	401330	950	400985	118	14.208	2.19505	13.1362	ring_26_1_peak_368
Pf3D7_02_v3	404321	405350	1030	404536	183	35.1134	2.9107	33.6746	ring_26_1_peak_369
Pf3D7_02_v3	406017	406227	211	406117	182	43.8263	3.41332	42.2637	ring_26_1_peak_370
Pf3D7_02_v3	410046	410230	185	410127	119	12.0755	2.03045	11.0526	ring_26_1_peak_371
Pf3D7_02_v3	413204	413365	162	413271	120	15.3743	2.26518	14.2775	ring_26_1_peak_372
Pf3D7_02_v3	413989	414707	719	414575	251	61.2322	3.4889	59.4418	ring_26_1_peak_373
Pf3D7_02_v3	415365	415877	513	415623	161	21.2889	2.33471	20.0754	ring_26_1_peak_374
Pf3D7_02_v3	416164	416376	213	416275	121	15.2374	2.24681	14.1435	ring_26_1_peak_375
Pf3D7_02_v3	417463	417720	258	417555	176	12.1495	1.77949	11.125	ring_26_1_peak_376
Pf3D7_02_v3	419053	419962	910	419369	214	40.2522	2.89039	38.7391	ring_26_1_peak_377
Pf3D7_02_v3	423024	423479	456	423201	213	41.54	2.95879	40.0088	ring_26_1_peak_378
Pf3D7_02_v3	455788	455981	194	455951	138	10.2454	1.80679	9.2672	ring_26_1_peak_379
Pf3D7_02_v3	459785	459967	183	459919	153	9.0542	1.6807	8.10695	ring_26_1_peak_380
Pf3D7_02_v3	464352	464700	349	464510	143	13.9614	2.01553	12.8952	ring_26_1_peak_381
Pf3D7_02_v3	469825	470317	493	470091	170	29.9202	2.74763	28.5609	ring_26_1_peak_382
Pf3D7_02_v3	473143	473619	477	473570	186	20.9875	2.17331	19.7794	ring_26_1_peak_383
Pf3D7_02_v3	475320	475668	349	475583	122	6.25729	1.59071	5.38947	ring_26_1_peak_384
Pf3D7_02_v3	475873	476477	605	476352	167	19.9512	2.22339	18.7624	ring_26_1_peak_385
Pf3D7_02_v3	476739	477037	299	476948	159	24.5261	2.53497	23.2553	ring_26_1_peak_386
Pf3D7_02_v3	478932	479149	218	479026	169	18.3216	2.12582	17.1641	ring_26_1_peak_387
Pf3D7_02_v3	483431	483611	181	483508	110	11.848	2.07562	10.8307	ring_26_1_peak_388
Pf3D7_02_v3	484072	485095	1024	484462	221	36.5917	2.67449	35.1315	ring_26_1_peak_389
Pf3D7_02_v3	485821	487091	1271	486611	368	109.407	4.15143	106.986	ring_26_1_peak_390
Pf3D7_02_v3	487567	487729	163	487672	113	8.16201	1.77044	7.23891	ring_26_1_peak_391
Pf3D7_02_v3	488433	488933	501	488588	179	21.5905	2.23989	20.3716	ring_26_1_peak_392
Pf3D7_02_v3	492841	493031	191	492947	108	14.7911	2.32965	13.7068	ring_26_1_peak_393
Pf3D7_02_v3	493262	494196	935	493560	199	37.504	2.88643	36.0307	ring_26_1_peak_394
Pf3D7_02_v3	495145	495361	217	495196	109	2.672	1.31897	1.93557	ring_26_1_peak_395
Pf3D7_02_v3	497006	497342	337	497203	149	13.3273	1.9473	12.2756	ring_26_1_peak_396
Pf3D7_02_v3	498036	498283	248	498151	182	43.4071	3.38865	41.8503	ring_26_1_peak_397
Pf3D7_02_v3	502966	503406	441	503268	210	44.9861	3.15216	43.4079	ring_26_1_peak_398
Pf3D7_02_v3	504014	504490	477	504293	228	63.2975	3.85737	61.4816	ring_26_1_peak_399
Pf3D7_02_v3	506328	506644	317	506457	160	19.6688	2.25039	18.4852	ring_26_1_peak_400
Pf3D7_02_v3	507587	507834	248	507715	111	11.0808	2.00829	10.0819	ring_26_1_peak_401
Pf3D7_02_v3	512730	513747	1018	512971	371	111.975	4.20838	109.522	ring_26_1_peak_402
Pf3D7_02_v3	514217	514709	493	514532	303	92.02	4.20884	89.8264	ring_26_1_peak_403
Pf3D7_02_v3	515933	516212	280	516177	90	6.22784	1.71933	5.36093	ring_26_1_peak_404
Pf3D7_02_v3	520420	520805	386	520568	256	76.0177	4.10364	74.035	ring_26_1_peak_405
Pf3D7_02_v3	523472	523871	400	523726	190	26.5953	2.42105	25.2893	ring_26_1_peak_406
Pf3D7_02_v3	524737	524919	183	524792	110	15.987	2.40698	14.8773	ring_26_1_peak_407
Pf3D7_02_v3	528926	529477	552	529124	284	55.3968	2.98587	53.6816	ring_26_1_peak_408
Pf3D7_02_v3	530232	530538	307	530339	196	28.0223	2.45144	26.6929	ring_26_1_peak_409
Pf3D7_02_v3	533379	533679	301	533646	100	2.63812	1.3315	1.90317	ring_26_1_peak_410
Pf3D7_02_v3	533893	534308	416	534108	181	18.0062	2.05211	16.8549	ring_26_1_peak_411
Pf3D7_02_v3	538310	539340	1031	538545	256	63.6722	3.54371	61.8516	ring_26_1_peak_412
Pf3D7_02_v3	543146	543421	276	543210	115	7.24578	1.69087	6.34857	ring_26_1_peak_413
Pf3D7_02_v3	544581	544782	202	544657	153	26.8917	2.73259	25.5809	ring_26_1_peak_414
Pf3D7_02_v3	549462	549912	451	549507	152	24.1329	2.57177	22.8688	ring_26_1_peak_415
Pf3D7_02_v3	553557	553975	419	553854	112	4.03553	1.4395	3.24296	ring_26_1_peak_416
Pf3D7_02_v3	555127	555331	205	555281	172	28.5651	2.65441	27.227	ring_26_1_peak_417
Pf3D7_02_v3	558712	558882	171	558712	79	2.0815	1.3081	1.3733	ring_26_1_peak_418
Pf3D7_02_v3	560137	560384	248	560298	112	5.64694	1.57515	4.79862	ring_26_1_peak_419
Pf3D7_02_v3	561676	562368	693	562000	308	81.4205	3.74026	79.3649	ring_26_1_peak_420
Pf3D7_02_v3	566305	566614	310	566545	146	13.2269	1.95561	12.1774	ring_26_1_peak_421
Pf3D7_02_v3	566891	567884	994	567593	233	52.6781	3.28796	50.9989	ring_26_1_peak_422
Pf3D7_02_v3	568659	568917	259	568731	139	18.6693	2.33786	17.5051	ring_26_1_peak_423
Pf3D7_02_v3	569139	570264	1126	569509	232	54.0305	3.35996	52.3336	ring_26_1_peak_424
Pf3D7_02_v3	570434	571458	1025	570763	138	14.1955	2.05808	13.1241	ring_26_1_peak_425
Pf3D7_02_v3	571780	572726	947	572092	225	34.2877	2.55105	32.8612	ring_26_1_peak_426
Pf3D7_02_v3	575142	575742	601	575356	183	43.0892	3.35702	41.5369	ring_26_1_peak_427
Pf3D7_02_v3	575926	576091	166	576017	149	30.036	2.97987	28.6749	ring_26_1_peak_428
Pf3D7_02_v3	578920	579337	418	578982	141	10.6541	1.82029	9.66575	ring_26_1_peak_429
Pf3D7_02_v3	579574	580209	636	580061	256	54.7868	3.171	53.0797	ring_26_1_peak_430
Pf3D7_02_v3	580416	582577	2162	580778	344	92.1971	3.79361	90.0011	ring_26_1_peak_431
Pf3D7_02_v3	584316	584952	637	584584	161	18.4743	2.17787	17.3138	ring_26_1_peak_432
Pf3D7_02_v3	587392	587644	253	587581	105	3.37846	1.39562	2.6115	ring_26_1_peak_433
Pf3D7_02_v3	588781	589025	245	588976	110	13.5651	2.21185	12.5078	ring_26_1_peak_434
Pf3D7_02_v3	591675	592041	367	591739	131	13.6677	2.0657	12.6081	ring_26_1_peak_435
Pf3D7_02_v3	594779	594934	156	594888	145	14.5506	2.04073	13.4715	ring_26_1_peak_436
Pf3D7_02_v3	595390	595776	387	595562	163	17.3458	2.10495	16.2079	ring_26_1_peak_437
Pf3D7_02_v3	596649	596849	201	596762	118	6.54157	1.62549	5.66505	ring_26_1_peak_438
Pf3D7_02_v3	598960	599316	357	599088	185	24.4848	2.34892	23.2148	ring_26_1_peak_439
Pf3D7_02_v3	605496	605647	152	605576	103	8.4819	1.8486	7.54999	ring_26_1_peak_440
Pf3D7_02_v3	606029	606294	266	606085	149	15.2345	2.05996	14.1407	ring_26_1_peak_441
Pf3D7_02_v3	607579	608438	860	608080	399	144.545	5.02038	141.698	ring_26_1_peak_442
Pf3D7_02_v3	608791	609344	554	608985	140	14.0098	2.03493	12.9425	ring_26_1_peak_443
Pf3D7_02_v3	615200	615387	188	615336	171	27.9896	2.63115	26.661	ring_26_1_peak_444
Pf3D7_02_v3	616943	617801	859	617457	189	22.6763	2.23877	21.4379	ring_26_1_peak_445
Pf3D7_02_v3	618411	619302	892	618734	260	67.7482	3.67837	65.8756	ring_26_1_peak_446
Pf3D7_02_v3	622942	623374	433	623329	126	9.05341	1.77759	8.10619	ring_26_1_peak_447
Pf3D7_02_v3	629545	631265	1721	630848	192	21.3633	2.16181	20.1485	ring_26_1_peak_448
Pf3D7_02_v3	634564	635451	888	634678	227	57.5896	3.58451	55.8457	ring_26_1_peak_449
Pf3D7_02_v3	636327	637087	761	636833	181	28.1498	2.56053	26.8184	ring_26_1_peak_450
Pf3D7_02_v3	640468	640619	152	640571	122	12.6239	2.05062	11.5883	ring_26_1_peak_451
Pf3D7_02_v3	641592	642065	474	641907	166	30.6888	2.83041	29.3176	ring_26_1_peak_452
Pf3D7_02_v3	645932	648770	2839	648289	240	42.2268	2.7819	40.6862	ring_26_1_peak_453
Pf3D7_02_v3	649046	650025	980	649335	331	74.5273	3.31171	72.5645	ring_26_1_peak_454
Pf3D7_02_v3	650667	650986	320	650851	155	16.2934	2.08896	15.1772	ring_26_1_peak_455
Pf3D7_02_v3	651640	651830	191	651710	164	16.9069	2.07601	15.778	ring_26_1_peak_456
Pf3D7_02_v3	652401	653337	937	652735	229	45.8068	3.01655	44.2176	ring_26_1_peak_457
Pf3D7_02_v3	660948	663923	2976	662972	258	53.8404	3.11656	52.1459	ring_26_1_peak_458
Pf3D7_02_v3	664151	664481	331	664198	97	5.5476	1.62218	4.70232	ring_26_1_peak_459
Pf3D7_02_v3	665019	665197	179	665105	210	56.8108	3.76363	55.0769	ring_26_1_peak_460
Pf3D7_02_v3	671209	671360	152	671336	142	17.9463	2.26915	16.7962	ring_26_1_peak_461
Pf3D7_02_v3	674228	674617	390	674432	250	51.5862	3.0895	49.9216	ring_26_1_peak_462
Pf3D7_02_v3	681038	681269	232	681158	129	15.3946	2.19602	14.2973	ring_26_1_peak_463
Pf3D7_02_v3	682143	682336	194	682325	92	2.36102	1.31614	1.63921	ring_26_1_peak_464
Pf3D7_02_v3	686818	687014	197	686992	100	4.11609	1.47856	3.32067	ring_26_1_peak_465
Pf3D7_02_v3	687278	687629	352	687556	138	8.37926	1.68651	7.45007	ring_26_1_peak_466
Pf3D7_02_v3	687844	688489	646	688043	202	29.0116	2.46011	27.6665	ring_26_1_peak_467
Pf3D7_02_v3	692720	693059	340	692925	168	20.3085	2.23663	19.1131	ring_26_1_peak_468
Pf3D7_02_v3	695483	695786	304	695648	152	16.3162	2.10683	15.1995	ring_26_1_peak_469
Pf3D7_02_v3	697606	698602	997	698189	231	42.95	2.87645	41.3995	ring_26_1_peak_470
Pf3D7_02_v3	699338	699536	199	699346	103	7.81383	1.79241	6.90032	ring_26_1_peak_471
Pf3D7_02_v3	702316	702689	374	702550	168	23.5597	2.41175	22.3057	ring_26_1_peak_472
Pf3D7_02_v3	704691	704926	236	704773	78	5.27692	1.68841	4.44062	ring_26_1_peak_473
Pf3D7_02_v3	705124	705354	231	705198	208	46.063	3.22617	44.4706	ring_26_1_peak_474
Pf3D7_02_v3	707772	709192	1421	708195	282	54.8651	2.98022	53.157	ring_26_1_peak_475
Pf3D7_02_v3	709868	710022	155	709928	96	9.42511	1.97643	8.46817	ring_26_1_peak_476
Pf3D7_02_v3	719914	720079	166	719982	143	16.1129	2.14809	15.0006	ring_26_1_peak_477
Pf3D7_02_v3	720444	720937	494	720647	182	28.3116	2.5614	26.9776	ring_26_1_peak_478
Pf3D7_02_v3	721120	721754	635	721646	237	62.6005	3.70746	60.7933	ring_26_1_peak_479
Pf3D7_02_v3	721944	722222	279	722006	94	9.3643	1.98608	8.40893	ring_26_1_peak_480
Pf3D7_02_v3	725377	726134	758	725817	312	71.0419	3.33398	69.1258	ring_26_1_peak_481
Pf3D7_02_v3	727341	727562	222	727438	101	10.7875	2.05721	9.79585	ring_26_1_peak_482
Pf3D7_02_v3	727897	728048	152	727961	105	9.01231	1.88087	8.06612	ring_26_1_peak_483
Pf3D7_02_v3	729121	729287	167	729232	121	12.534	2.05069	11.5004	ring_26_1_peak_484
Pf3D7_02_v3	734307	734580	274	734496	121	12.3016	2.03395	11.2735	ring_26_1_peak_485
Pf3D7_02_v3	735401	735923	523	735544	246	62.54	3.60038	60.7336	ring_26_1_peak_486
Pf3D7_02_v3	736131	736943	813	736770	175	21.5733	2.26181	20.3546	ring_26_1_peak_487
Pf3D7_02_v3	738905	739279	375	739137	181	24.2093	2.35972	22.9439	ring_26_1_peak_488
Pf3D7_02_v3	739446	739822	377	739779	97	6.34447	1.69473	5.474	ring_26_1_peak_489
Pf3D7_02_v3	749082	749293	212	749236	136	16.1161	2.19441	15.0037	ring_26_1_peak_490
Pf3D7_02_v3	750143	750478	336	750301	143	8.43193	1.67357	7.50132	ring_26_1_peak_491
Pf3D7_02_v3	750885	751314	430	751052	152	24.6162	2.60142	23.3437	ring_26_1_peak_492
Pf3D7_02_v3	756257	756797	541	756491	174	37.1517	3.1215	35.6834	ring_26_1_peak_493
Pf3D7_02_v3	757141	757602	462	757486	301	75.4696	3.58329	73.4941	ring_26_1_peak_494
Pf3D7_02_v3	757808	758288	481	758198	137	15.3273	2.13666	14.2315	ring_26_1_peak_495
Pf3D7_02_v3	760767	761443	677	761264	177	25.9948	2.47783	24.699	ring_26_1_peak_496
Pf3D7_02_v3	761692	762028	337	761814	161	15.1769	1.99643	14.0843	ring_26_1_peak_497
Pf3D7_02_v3	767215	767379	165	767215	83	2.44495	1.34548	1.71893	ring_26_1_peak_498
Pf3D7_02_v3	770871	771023	153	770994	127	11.2709	1.92631	10.2672	ring_26_1_peak_499
Pf3D7_02_v3	777226	777682	457	777337	183	29.5688	2.61849	28.2147	ring_26_1_peak_500
Pf3D7_02_v3	779537	779873	337	779767	125	10.9681	1.91598	9.97185	ring_26_1_peak_501
Pf3D7_02_v3	780433	780992	560	780684	183	16.7127	1.98058	15.5877	ring_26_1_peak_502
Pf3D7_02_v3	781800	782182	383	782078	111	16.0361	2.40049	14.9253	ring_26_1_peak_503
Pf3D7_02_v3	783804	784423	620	784246	145	12.8021	1.93474	11.7623	ring_26_1_peak_504
Pf3D7_02_v3	787553	787717	165	787686	113	12.075	2.07143	11.0522	ring_26_1_peak_505
Pf3D7_02_v3	797209	798254	1046	797700	143	16.42	2.1671	15.3012	ring_26_1_peak_506
Pf3D7_02_v3	798548	800105	1558	798745	165	26.0037	2.57018	24.7077	ring_26_1_peak_507
Pf3D7_02_v3	800443	800824	382	800645	164	24.0589	2.46857	22.7963	ring_26_1_peak_508
Pf3D7_02_v3	806703	806982	280	806805	137	17.0686	2.24926	15.9362	ring_26_1_peak_509
Pf3D7_02_v3	807173	807642	470	807476	192	28.0233	2.47717	26.6939	ring_26_1_peak_510
Pf3D7_02_v3	809599	809848	250	809724	98	12.1326	2.20042	11.1084	ring_26_1_peak_511
Pf3D7_02_v3	814200	814383	184	814295	97	11.5667	2.15938	10.5561	ring_26_1_peak_512
Pf3D7_02_v3	831476	831923	448	831684	164	20.402	2.26596	19.2049	ring_26_1_peak_513
Pf3D7_02_v3	834134	834663	530	834367	169	17.4012	2.07746	16.2622	ring_26_1_peak_514
Pf3D7_02_v3	839497	839724	228	839678	117	10.7058	1.94188	9.71613	ring_26_1_peak_515
Pf3D7_02_v3	840076	840386	311	840128	100	3.66485	1.43532	2.88646	ring_26_1_peak_516
Pf3D7_02_v3	841863	842066	204	842000	115	16.8022	2.42016	15.6754	ring_26_1_peak_517
Pf3D7_02_v3	842719	843298	580	842893	145	11.492	1.85525	10.483	ring_26_1_peak_518
Pf3D7_02_v3	843668	844055	388	843883	204	45.0625	3.21796	43.4834	ring_26_1_peak_519
Pf3D7_02_v3	848725	849029	305	848914	272	44.6018	2.67611	43.0289	ring_26_1_peak_520
Pf3D7_02_v3	855384	855768	385	855605	134	11.7341	1.92118	10.7193	ring_26_1_peak_521
Pf3D7_02_v3	857726	858057	332	857774	114	7.97443	1.75133	7.05632	ring_26_1_peak_522
Pf3D7_02_v3	860718	861438	721	861190	245	46.2986	2.91207	44.7028	ring_26_1_peak_523
Pf3D7_02_v3	863163	863353	191	863216	84	4.71685	1.5971	3.8996	ring_26_1_peak_524
Pf3D7_02_v3	866013	866191	179	866048	105	9.09204	1.88744	8.14378	ring_26_1_peak_525
Pf3D7_02_v3	872977	873263	287	873087	142	17.8345	2.26212	16.6868	ring_26_1_peak_526
Pf3D7_02_v3	873974	874344	371	874250	215	41.6452	2.94652	40.1125	ring_26_1_peak_527
Pf3D7_02_v3	889882	890637	756	890165	187	42.9965	3.30145	41.4455	ring_26_1_peak_528
Pf3D7_02_v3	893156	894249	1094	893530	310	85.8885	3.889	83.7748	ring_26_1_peak_529
Pf3D7_02_v3	896463	897355	893	896885	272	81.5081	4.14512	79.4514	ring_26_1_peak_530
Pf3D7_02_v3	899626	900391	766	900202	268	71.5433	3.75483	69.6204	ring_26_1_peak_531
Pf3D7_02_v3	901890	902088	199	901987	152	38.6292	3.52814	37.1392	ring_26_1_peak_532
Pf3D7_02_v3	902433	902687	255	902505	174	51.6034	4.03546	49.9385	ring_26_1_peak_533
Pf3D7_02_v3	904837	905699	863	905227	155	17.8936	2.1805	16.7445	ring_26_1_peak_534
Pf3D7_02_v3	907904	908762	859	908282	260	74.3765	3.97475	72.4156	ring_26_1_peak_535
Pf3D7_02_v3	909783	910309	527	909929	283	113.029	5.50858	110.563	ring_26_1_peak_536
Pf3D7_02_v3	913555	914443	889	914129	204	42.891	3.10802	41.3413	ring_26_1_peak_537
Pf3D7_02_v3	916361	917655	1295	916825	261	78.7318	4.16394	76.7128	ring_26_1_peak_538
Pf3D7_02_v3	918254	923782	5529	923637	360	115.258	4.43812	112.765	ring_26_1_peak_539
Pf3D7_02_v3	924805	925341	537	924948	150	28.862	2.89062	27.5193	ring_26_1_peak_540
Pf3D7_02_v3	925973	939349	13377	937069	402	162.216	5.63186	159.169	ring_26_1_peak_541
Pf3D7_02_v3	939662	942704	3043	939911	248	71.6204	4.00094	69.6966	ring_26_1_peak_542
Pf3D7_02_v3	942969	946526	3558	943208	231	54.6936	3.40116	52.9879	ring_26_1_peak_543
Pf3D7_03_v3	3774	6905	3132	6503	251	82.8801	4.51865	80.8054	ring_26_1_peak_544
Pf3D7_03_v3	7064	10147	3084	9720	201	58.5689	3.99984	56.8127	ring_26_1_peak_545
Pf3D7_03_v3	10488	34797	24310	13484	414	160.1	5.38068	157.074	ring_26_1_peak_546
Pf3D7_03_v3	35251	35938	688	35461	156	26.9251	2.70488	25.6137	ring_26_1_peak_547
Pf3D7_03_v3	36839	41306	4468	39777	414	181.099	6.18018	177.859	ring_26_1_peak_548
Pf3D7_03_v3	41487	42348	862	42163	250	78.7951	4.32592	76.7752	ring_26_1_peak_549
Pf3D7_03_v3	43098	44490	1393	43262	330	150.38	6.44471	147.463	ring_26_1_peak_550
Pf3D7_03_v3	46466	46857	392	46606	161	23.1796	2.44158	21.9322	ring_26_1_peak_551
Pf3D7_03_v3	47011	47267	257	47198	120	17.2725	2.40642	16.1361	ring_26_1_peak_552
Pf3D7_03_v3	49879	50077	199	49948	162	44.3685	3.75874	42.7986	ring_26_1_peak_553
Pf3D7_03_v3	52340	53065	726	52594	312	80.0956	3.65433	78.0581	ring_26_1_peak_554
Pf3D7_03_v3	55515	56422	908	55774	176	35.7865	3.01995	34.338	ring_26_1_peak_555
Pf3D7_03_v3	61636	62642	1007	62356	299	71.9536	3.47079	70.0253	ring_26_1_peak_556
Pf3D7_03_v3	65328	65682	355	65463	178	54.0952	4.1277	52.3973	ring_26_1_peak_557
Pf3D7_03_v3	70106	71070	965	70811	177	26.0597	2.48121	24.7626	ring_26_1_peak_558
Pf3D7_03_v3	71328	71943	616	71785	174	28.2774	2.62203	26.9439	ring_26_1_peak_559
Pf3D7_03_v3	78521	78811	291	78625	112	8.7554	1.82142	7.8161	ring_26_1_peak_560
Pf3D7_03_v3	79293	79460	168	79360	114	9.19542	1.84492	8.24456	ring_26_1_peak_561
Pf3D7_03_v3	79788	80021	234	79872	107	9.07298	1.87401	8.12519	ring_26_1_peak_562
Pf3D7_03_v3	82084	82941	858	82325	150	22.6287	2.49703	21.3912	ring_26_1_peak_563
Pf3D7_03_v3	83425	83625	201	83542	102	14.4893	2.36663	13.4116	ring_26_1_peak_564
Pf3D7_03_v3	91129	92453	1325	92240	154	11.8364	1.83911	10.8194	ring_26_1_peak_565
Pf3D7_03_v3	92819	93081	263	92882	94	2.85504	1.36719	2.11032	ring_26_1_peak_566
Pf3D7_03_v3	96814	97280	467	97114	194	25.653	2.35199	24.3628	ring_26_1_peak_567
Pf3D7_03_v3	104713	105173	461	104841	146	20.7067	2.41135	19.5038	ring_26_1_peak_568
Pf3D7_03_v3	108092	109103	1012	108638	237	40.9572	2.75038	39.4341	ring_26_1_peak_569
Pf3D7_03_v3	114096	114745	650	114645	148	18.9702	2.28961	17.8002	ring_26_1_peak_570
Pf3D7_03_v3	115566	116381	816	116180	199	44.4528	3.24085	42.8818	ring_26_1_peak_571
Pf3D7_03_v3	117144	117561	418	117388	173	18.1406	2.09622	16.9868	ring_26_1_peak_572
Pf3D7_03_v3	119822	120047	226	119827	71	3.41699	1.50524	2.64849	ring_26_1_peak_573
Pf3D7_03_v3	121825	122053	229	122025	67	3.75683	1.56806	2.97471	ring_26_1_peak_574
Pf3D7_03_v3	123759	124010	252	123852	145	28.5865	2.93218	27.2479	ring_26_1_peak_575
Pf3D7_03_v3	124377	124763	387	124633	227	72.3713	4.35615	70.4372	ring_26_1_peak_576
Pf3D7_03_v3	125960	126936	977	126777	308	106.158	4.74194	103.779	ring_26_1_peak_577
Pf3D7_03_v3	127112	127675	564	127234	361	142.142	5.46631	139.323	ring_26_1_peak_578
Pf3D7_03_v3	128143	130103	1961	129823	264	52.1452	3.00456	50.4731	ring_26_1_peak_579
Pf3D7_03_v3	135762	135960	199	135782	107	11.9015	2.1028	10.8828	ring_26_1_peak_580
Pf3D7_03_v3	136509	136818	310	136583	97	7.35613	1.78548	6.45563	ring_26_1_peak_581
Pf3D7_03_v3	139677	139929	253	139763	140	22.6144	2.58738	21.3771	ring_26_1_peak_582
Pf3D7_03_v3	140307	140598	292	140466	132	23.2911	2.71925	22.0418	ring_26_1_peak_583
Pf3D7_03_v3	142790	142994	205	142912	147	25.5819	2.71096	24.2928	ring_26_1_peak_584
Pf3D7_03_v3	143974	144289	316	144118	179	16.0555	1.96446	14.9444	ring_26_1_peak_585
Pf3D7_03_v3	145438	145629	192	145582	80	6.65239	1.82418	5.77265	ring_26_1_peak_586
Pf3D7_03_v3	146599	146868	270	146623	77	4.76971	1.63739	3.9507	ring_26_1_peak_587
Pf3D7_03_v3	148885	149114	230	149089	121	17.1683	2.38906	16.034	ring_26_1_peak_588
Pf3D7_03_v3	152330	152707	378	152425	149	33.5034	3.21495	32.089	ring_26_1_peak_589
Pf3D7_03_v3	152931	153357	427	153162	120	6.1244	1.58697	5.26085	ring_26_1_peak_590
Pf3D7_03_v3	154036	154542	507	154202	136	12.7576	1.97721	11.7187	ring_26_1_peak_591
Pf3D7_03_v3	155602	156120	519	155783	191	24.5248	2.31581	23.2541	ring_26_1_peak_592
Pf3D7_03_v3	159360	159771	412	159608	155	17.8416	2.17752	16.6938	ring_26_1_peak_593
Pf3D7_03_v3	160109	161046	938	160774	226	43.9256	2.9582	42.3617	ring_26_1_peak_594
Pf3D7_03_v3	161456	161687	232	161537	115	6.87784	1.66238	5.99133	ring_26_1_peak_595
Pf3D7_03_v3	163266	163833	568	163533	256	55.0704	3.18255	53.3596	ring_26_1_peak_596
Pf3D7_03_v3	164215	164425	211	164353	187	21.127	2.17503	19.9165	ring_26_1_peak_597
Pf3D7_03_v3	164618	164776	159	164708	113	11.0818	1.99508	10.0828	ring_26_1_peak_598
Pf3D7_03_v3	166778	166962	185	166947	124	7.15109	1.65003	6.25652	ring_26_1_peak_599
Pf3D7_03_v3	169864	170157	294	170096	138	10.7966	1.84198	9.80471	ring_26_1_peak_600
Pf3D7_03_v3	170442	170977	536	170529	110	8.18017	1.78636	7.25656	ring_26_1_peak_601
Pf3D7_03_v3	171585	172918	1334	172650	211	29.7349	2.43887	28.3783	ring_26_1_peak_602
Pf3D7_03_v3	175074	175476	403	175227	172	20.7649	2.23735	19.561	ring_26_1_peak_603
Pf3D7_03_v3	178531	179031	501	178972	130	11.0123	1.89329	10.0149	ring_26_1_peak_604
Pf3D7_03_v3	179355	179754	400	179650	116	12.4167	2.07606	11.3858	ring_26_1_peak_605
Pf3D7_03_v3	183133	183512	380	183359	217	40.099	2.85917	38.588	ring_26_1_peak_606
Pf3D7_03_v3	183819	184074	256	183962	139	15.6565	2.14485	14.5538	ring_26_1_peak_607
Pf3D7_03_v3	186826	187219	394	187066	203	40.5154	2.99929	38.9985	ring_26_1_peak_608
Pf3D7_03_v3	191242	191676	435	191484	197	33.6102	2.71185	32.1941	ring_26_1_peak_609
Pf3D7_03_v3	192160	192625	466	192386	189	27.2069	2.4572	25.8908	ring_26_1_peak_610
Pf3D7_03_v3	195296	196068	773	195486	142	10.5966	1.81262	9.60958	ring_26_1_peak_611
Pf3D7_03_v3	196786	197192	407	196872	157	32.9755	3.07188	31.569	ring_26_1_peak_612
Pf3D7_03_v3	199798	200656	859	200326	296	88.1778	4.13436	86.0346	ring_26_1_peak_613
Pf3D7_03_v3	200816	201522	707	201216	110	10.3742	1.95947	9.39284	ring_26_1_peak_614
Pf3D7_03_v3	205217	205578	362	205429	245	61.8107	3.57826	60.0131	ring_26_1_peak_615
Pf3D7_03_v3	207373	207766	394	207524	117	14.6135	2.2336	13.5329	ring_26_1_peak_616
Pf3D7_03_v3	208171	208938	768	208626	195	31.0794	2.60409	29.7022	ring_26_1_peak_617
Pf3D7_03_v3	221360	221776	417	221513	168	19.2986	2.18285	18.122	ring_26_1_peak_618
Pf3D7_03_v3	222184	222534	351	222438	116	15.5477	2.31334	14.4471	ring_26_1_peak_619
Pf3D7_03_v3	222939	223104	166	222980	88	8.46947	1.94845	7.5379	ring_26_1_peak_620
Pf3D7_03_v3	225122	225431	310	225311	136	15.2384	2.13739	14.1444	ring_26_1_peak_621
Pf3D7_03_v3	234338	235294	957	234873	189	31.8009	2.68516	30.4125	ring_26_1_peak_622
Pf3D7_03_v3	236307	236470	164	236355	164	29.6127	2.78725	28.258	ring_26_1_peak_623
Pf3D7_03_v3	237267	237839	573	237539	223	52.4687	3.38101	50.7923	ring_26_1_peak_624
Pf3D7_03_v3	238780	239304	525	239069	220	43.4461	2.98679	41.8887	ring_26_1_peak_625
Pf3D7_03_v3	242519	242791	273	242721	189	24.5289	2.32744	23.258	ring_26_1_peak_626
Pf3D7_03_v3	244681	245454	774	245105	176	19.0426	2.12734	17.8711	ring_26_1_peak_627
Pf3D7_03_v3	245617	245801	185	245699	115	8.183	1.76277	7.2593	ring_26_1_peak_628
Pf3D7_03_v3	245971	246418	448	246124	251	42.4188	2.71827	40.8756	ring_26_1_peak_629
Pf3D7_03_v3	246630	247110	481	246908	223	36.9503	2.67647	35.485	ring_26_1_peak_630
Pf3D7_03_v3	251222	251481	260	251316	119	18.7864	2.53169	17.6198	ring_26_1_peak_631
Pf3D7_03_v3	254556	254865	310	254701	173	22.305	2.31179	21.0731	ring_26_1_peak_632
Pf3D7_03_v3	255292	255467	176	255320	76	2.93535	1.42578	2.18688	ring_26_1_peak_633
Pf3D7_03_v3	262236	262501	266	262318	219	29.9528	2.40357	28.5929	ring_26_1_peak_634
Pf3D7_03_v3	263020	263328	309	263222	196	40.3643	3.05944	38.8495	ring_26_1_peak_635
Pf3D7_03_v3	266279	266761	483	266732	139	11.1122	1.85764	10.1125	ring_26_1_peak_636
Pf3D7_03_v3	268207	268570	364	268354	200	32.7192	2.6464	31.3167	ring_26_1_peak_637
Pf3D7_03_v3	269280	269674	395	269507	217	61.4636	3.91587	59.6706	ring_26_1_peak_638
Pf3D7_03_v3	270121	270568	448	270323	272	87.5007	4.42138	85.3662	ring_26_1_peak_639
Pf3D7_03_v3	271584	271784	201	271661	144	24.1167	2.64651	22.8531	ring_26_1_peak_640
Pf3D7_03_v3	272051	272231	181	272092	78	3.18892	1.45003	2.42981	ring_26_1_peak_641
Pf3D7_03_v3	275958	276487	530	276417	145	15.5452	2.10115	14.4447	ring_26_1_peak_642
Pf3D7_03_v3	276958	277256	299	277120	103	4.98892	1.54911	4.16224	ring_26_1_peak_643
Pf3D7_03_v3	277577	277734	158	277611	100	5.06198	1.56616	4.23288	ring_26_1_peak_644
Pf3D7_03_v3	279251	279623	373	279357	207	63.28	4.17735	61.4644	ring_26_1_peak_645
Pf3D7_03_v3	281905	282061	157	282011	128	15.0954	2.18274	14.0045	ring_26_1_peak_646
Pf3D7_03_v3	282711	283240	530	282987	160	18.9648	2.21103	17.7948	ring_26_1_peak_647
Pf3D7_03_v3	283775	284367	593	284269	153	25.7712	2.66314	24.479	ring_26_1_peak_648
Pf3D7_03_v3	286935	287249	315	287112	180	27.7517	2.54738	26.4269	ring_26_1_peak_649
Pf3D7_03_v3	289591	289803	213	289690	100	6.36608	1.68266	5.49501	ring_26_1_peak_650
Pf3D7_03_v3	298628	298955	328	298804	175	29.2128	2.66439	27.8645	ring_26_1_peak_651
Pf3D7_03_v3	299135	299700	566	299380	195	32.602	2.67813	31.2013	ring_26_1_peak_652
Pf3D7_03_v3	299903	300403	501	300047	136	14.0764	2.06223	13.0076	ring_26_1_peak_653
Pf3D7_03_v3	300999	301884	886	301516	171	14.3505	1.90982	13.2756	ring_26_1_peak_654
Pf3D7_03_v3	306077	306826	750	306517	270	48.7319	2.83629	47.1043	ring_26_1_peak_655
Pf3D7_03_v3	307142	307667	526	307408	227	40.0789	2.78291	38.5683	ring_26_1_peak_656
Pf3D7_03_v3	311627	311807	181	311707	94	10.6862	2.10692	9.69696	ring_26_1_peak_657
Pf3D7_03_v3	312730	313020	291	312897	104	5.99279	1.63315	5.13319	ring_26_1_peak_658
Pf3D7_03_v3	315007	315502	496	315264	179	25.5789	2.44238	24.2898	ring_26_1_peak_659
Pf3D7_03_v3	318834	319123	290	318947	84	2.27414	1.32207	1.55634	ring_26_1_peak_660
Pf3D7_03_v3	320134	320327	194	320184	133	7.80928	1.66544	6.89592	ring_26_1_peak_661
Pf3D7_03_v3	321034	321406	373	321146	159	21.1204	2.33891	19.91	ring_26_1_peak_662
Pf3D7_03_v3	323655	323856	202	323742	185	42.2429	3.28328	40.7021	ring_26_1_peak_663
Pf3D7_03_v3	326271	326754	484	326588	193	37.5929	2.94562	36.118	ring_26_1_peak_664
Pf3D7_03_v3	329800	331310	1511	331035	324	89.1077	3.86968	86.9521	ring_26_1_peak_665
Pf3D7_03_v3	332244	332435	192	332350	116	15.723	2.32679	14.6188	ring_26_1_peak_666
Pf3D7_03_v3	333194	333921	728	333345	200	35.8749	2.798	34.425	ring_26_1_peak_667
Pf3D7_03_v3	334377	334610	234	334515	172	23.5816	2.38545	22.3272	ring_26_1_peak_668
Pf3D7_03_v3	337502	338149	648	337640	127	12.299	1.99698	11.271	ring_26_1_peak_669
Pf3D7_03_v3	338572	339405	834	338655	148	16.6071	2.14736	15.4843	ring_26_1_peak_670
Pf3D7_03_v3	342180	342346	167	342294	106	9.70141	1.93113	8.73721	ring_26_1_peak_671
Pf3D7_03_v3	343837	344381	545	344085	202	37.4326	2.85701	35.9603	ring_26_1_peak_672
Pf3D7_03_v3	344731	344925	195	344819	135	15.8175	2.18182	14.7113	ring_26_1_peak_673
Pf3D7_03_v3	345990	346527	538	346107	218	44.3158	3.04441	42.7468	ring_26_1_peak_674
Pf3D7_03_v3	348156	348361	206	348273	91	2.7142	1.35849	1.97593	ring_26_1_peak_675
Pf3D7_03_v3	349965	350340	376	350236	166	31.1746	2.85889	29.7959	ring_26_1_peak_676
Pf3D7_03_v3	353478	353709	232	353598	95	10.8352	2.1116	9.84237	ring_26_1_peak_677
Pf3D7_03_v3	354493	354966	474	354808	207	41.9389	3.0319	40.4023	ring_26_1_peak_678
Pf3D7_03_v3	356743	357226	484	356804	189	25.7761	2.38762	24.4838	ring_26_1_peak_679
Pf3D7_03_v3	358347	359248	902	358526	166	19.6496	2.21303	18.4664	ring_26_1_peak_680
Pf3D7_03_v3	360201	360440	240	360381	102	3.6418	1.42796	2.86426	ring_26_1_peak_681
Pf3D7_03_v3	362270	363097	828	362440	214	37.6979	2.77349	36.2215	ring_26_1_peak_682
Pf3D7_03_v3	363573	363952	380	363672	186	28.6148	2.54752	27.2758	ring_26_1_peak_683
Pf3D7_03_v3	372622	372957	336	372748	215	50.1437	3.35451	48.498	ring_26_1_peak_684
Pf3D7_03_v3	373342	374187	846	373620	239	53.6543	3.27391	51.9622	ring_26_1_peak_685
Pf3D7_03_v3	376055	376384	330	376272	129	8.40555	1.72048	7.47569	ring_26_1_peak_686
Pf3D7_03_v3	379152	381440	2289	381143	273	69.6282	3.62155	67.7307	ring_26_1_peak_687
Pf3D7_03_v3	381938	382504	567	382127	236	58.3939	3.51997	56.64	ring_26_1_peak_688
Pf3D7_03_v3	384455	384762	308	384506	149	22.6832	2.50895	21.4447	ring_26_1_peak_689
Pf3D7_03_v3	387714	387923	210	387794	120	16.5372	2.35143	15.416	ring_26_1_peak_690
Pf3D7_03_v3	388095	388364	270	388156	135	19.8158	2.44723	18.6296	ring_26_1_peak_691
Pf3D7_03_v3	389850	390022	173	389933	104	4.50561	1.50263	3.69588	ring_26_1_peak_692
Pf3D7_03_v3	390176	390543	368	390373	143	12.7895	1.94357	11.75	ring_26_1_peak_693
Pf3D7_03_v3	391079	391364	286	391290	119	9.83305	1.86646	8.86551	ring_26_1_peak_694
Pf3D7_03_v3	391954	392317	364	392020	175	13.577	1.85533	12.5194	ring_26_1_peak_695
Pf3D7_03_v3	393993	394573	581	394052	146	19.6387	2.34512	18.4557	ring_26_1_peak_696
Pf3D7_03_v3	398325	400533	2209	399702	274	66.3134	3.47717	64.4592	ring_26_1_peak_697
Pf3D7_03_v3	403693	404354	662	404067	161	13.9861	1.93114	12.9193	ring_26_1_peak_698
Pf3D7_03_v3	404574	405443	870	405272	207	33.4359	2.63	32.0224	ring_26_1_peak_699
Pf3D7_03_v3	407988	408242	255	408064	145	21.066	2.44204	19.8566	ring_26_1_peak_700
Pf3D7_03_v3	409198	409364	167	409364	89	2.51842	1.3406	1.78915	ring_26_1_peak_701
Pf3D7_03_v3	409881	410058	178	409995	79	3.64791	1.50039	2.87018	ring_26_1_peak_702
Pf3D7_03_v3	414195	414403	209	414277	109	9.41111	1.88944	8.45456	ring_26_1_peak_703
Pf3D7_03_v3	414904	415130	227	415033	125	11.9863	1.98703	10.9656	ring_26_1_peak_704
Pf3D7_03_v3	416372	416822	451	416649	252	79.9547	4.35366	77.9193	ring_26_1_peak_705
Pf3D7_03_v3	420966	421230	265	421062	155	23.4154	2.50267	22.1639	ring_26_1_peak_706
Pf3D7_03_v3	422762	423240	479	422962	139	13.2899	1.99511	12.239	ring_26_1_peak_707
Pf3D7_03_v3	423485	424034	550	423660	222	52.555	3.39605	50.8775	ring_26_1_peak_708
Pf3D7_03_v3	428664	428970	307	428842	192	13.6783	1.80521	12.6186	ring_26_1_peak_709
Pf3D7_03_v3	429476	430008	533	429608	269	66.0524	3.51407	64.2014	ring_26_1_peak_710
Pf3D7_03_v3	430297	430561	265	430431	141	17.3062	2.2359	16.1691	ring_26_1_peak_711
Pf3D7_03_v3	430725	430926	202	430822	114	13.6519	2.18509	12.5927	ring_26_1_peak_712
Pf3D7_03_v3	432336	432513	178	432371	154	17.2404	2.14887	16.1047	ring_26_1_peak_713
Pf3D7_03_v3	434469	435425	957	434785	241	56.6408	3.38721	54.9091	ring_26_1_peak_714
Pf3D7_03_v3	436354	436567	214	436389	120	14.3373	2.18889	13.2627	ring_26_1_peak_715
Pf3D7_03_v3	437425	438034	610	437843	250	41.6831	2.69608	40.1499	ring_26_1_peak_716
Pf3D7_03_v3	438367	439293	927	438523	165	30.4679	2.82754	29.1003	ring_26_1_peak_717
Pf3D7_03_v3	439997	440257	261	440156	167	25.5436	2.52828	24.2554	ring_26_1_peak_718
Pf3D7_03_v3	440618	440853	236	440719	164	25.9981	2.57817	24.7022	ring_26_1_peak_719
Pf3D7_03_v3	444074	444433	360	444332	110	8.57823	1.81789	7.64359	ring_26_1_peak_720
Pf3D7_03_v3	444767	445058	292	444897	161	19.5912	2.23983	18.4091	ring_26_1_peak_721
Pf3D7_03_v3	447702	447915	214	447893	108	5.81129	1.60256	4.95748	ring_26_1_peak_722
Pf3D7_03_v3	448630	448844	215	448829	125	6.57953	1.60511	5.70191	ring_26_1_peak_723
Pf3D7_03_v3	449917	450135	219	450015	140	21.7015	2.52704	20.4805	ring_26_1_peak_724
Pf3D7_03_v3	450313	450735	423	450517	155	27.9049	2.77507	26.5776	ring_26_1_peak_725
[truncated: 7,645 more rows]

## Sheet: ring_26_2_peaks
# This file is generated by MACS version 3.0.3
[truncated: 5,289 more rows]

[truncated: 4 more sheets: trophozoite_37_1_peaks, trophozoite_37_2_peaks, trophozoite_26_1_peaks, trophozoite_26_2_peaks]
