# Supplementary material for: Integration of ATAC-seq and RNA-seq reveals temperature-responsive regulatory regions in Plasmodium falciparum asexual stages
Source: Parasit Vectors. 2026 Feb 20;19:134. doi: 10.1186/s13071-026-07288-2 (PMC13032594; doi:10.1186/s13071-026-07288-2)
Supplement: Supplementary file 4 — Additional file 4. [file 13071_2026_7288_MOESM4_ESM.xlsx]

## Sheet: Sheet1
	ring_37_1	ring_37_2	ring_26_1	ring_26_2	trophozoite_37_1	trophozoite_37_2	trophozoite_26_1	trophozoite_26_2
Promoter (2-3kb)	706	1249	1360	780	1018	1062	1022	830
Promoter (1-2kb)	1210	2120	2441	1476	1785	1722	1849	1356
Promoter (<=1kb)	1229	3435	2765	1931	1926	2001	2185	1414
Distal Intergenic	121	203	78	46	64	191	44	130
Intron, exon and downstream of gene bodies	934	1482	1726	1029	1237	1359	1349	969
TOTAL	4200	8489	8370	5262	6030	6335	6449	4699
ratio（all promoter (<=3kb) (%)	16.8095	14.7132	16.2485	14.8233	16.8823	16.764	15.7255	17.6633
ratio（all promoter (<=2kb) (%)	28.8095	24.9735	29.1637	28.0502	29.602	27.1823	28.4505	28.8572
ratio（all promoter (<=1kb) (%)	29.2619	40.4641	33.0346	36.6971	31.9403	31.5864	33.6206	30.0915
ratio Distal Intergenic (%)	2.88095	2.39133	0.9319	0.874192	1.06136	3.015	0.677027	2.76655
Ratio intron, exon and downstream of gene bodies (%)	22.2381	17.4579	20.6213	19.5553	20.5141	21.4522	20.757	20.6214
coverage number of genes	2750	3811	4207	3437	3524	3646	3728	3004
ratio (%)	47.4875	65.809	72.6472	59.3507	60.853	62.9598	64.3758	51.8736
