# Supplementary material for: Integration of ATAC-seq and RNA-seq reveals temperature-responsive regulatory regions in Plasmodium falciparum asexual stages
Source: Parasit Vectors. 2026 Feb 20;19:134. doi: 10.1186/s13071-026-07288-2 (PMC13032594; doi:10.1186/s13071-026-07288-2)
Supplement: Supplementary file 5 — Additional file 5. [file 13071_2026_7288_MOESM5_ESM.xlsx]

## Sheet: Sheet1
Gene ID	gene_product	location	ring_37_1	ring_37_2	ring_26_1	ring_26_2	trophozoite_37_1	trophozoite_37_2	trophozoite_26_1	trophozoite_26_2
PF3D7_0404100	AP2 domain transcription factor AP2-SP2, putative	Pf3D7_04_v3:224779-231733(-)	0	2	1	2	1	1	1	0
PF3D7_0411000	AP2 domain transcription factor AP2-Z, putative	Pf3D7_04_v3:499168-503880(+)	2	0	3	2	3	2	2	2
PF3D7_0420300	AP2 domain transcription factor, putative	Pf3D7_04_v3:499168-503880(+)	1	2	4	0	3	2	2	0
PF3D7_0516800	AP2 domain transcription factor AP2-O2, putative	Pf3D7_05_v3:700120-707256(-)	0	6	5	3	4	3	6	2
PF3D7_0604100	AP2 domain transcription factor	Pf3D7_06_v3:171301-177240(-)	1	2	1	2	3	2	1	1
PF3D7_0611200	AP2 domain transcription factor AP2-EXP2	Pf3D7_06_v3:467481-468642(+)	0	0	1	0	1	1	0	1
PF3D7_0613800	AP2 domain transcription factor, putative	Pf3D7_06_v3:566139-578993(+)	3	6	5	4	4	5	5	4
PF3D7_0622900	AP2 domain transcription factor AP2Tel	Pf3D7_06_v3:925105-931074(-)	1	3	1	1	1	1	1	1
PF3D7_0730300	AP2 domain transcription factor AP2-L, putative	Pf3D7_07_v3:1297459-1301454(+)	2	3	3	2	3	2	3	2
PF3D7_0802100	AP2 domain transcription factor AP2-LT	Pf3D7_08_v3:151808-159668(-)	1	2	5	2	2	2	2	1
PF3D7_0934400	AP2 domain transcription factor, putative	Pf3D7_09_v3:1349790-1350392(+)	0	0	2	1	2	1	2	2
PF3D7_1007700	AP2 domain transcription factor AP2-I	Pf3D7_10_v3:301126-305919(-)	1	5	4	2	3	2	3	3
PF3D7_1107800	AP2 domain transcription factor AP2-P	Pf3D7_11_v3:329867-335601(-)	1	5	4	0	2	3	3	1
PF3D7_1115500	AP2 domain transcription factor, putative	Pf3D7_11_v3:588169-589400(+)	0	1	0	0	0	0	0	0
PF3D7_1139300	AP2 domain transcription factor AP2-G5	Pf3D7_11_v3:1556744-1565045(-)	0	3	2	1	1	2	1	1
PF3D7_1143100	AP2 domain transcription factor AP2-O	Pf3D7_11_v3:1720047-1724861(-)	2	3	3	2	2	2	2	2
PF3D7_1222400	AP2 domain transcription factor	Pf3D7_12_v3:890581-898257(+)	2	2	3	3	2	2	3	2
PF3D7_1222600	AP2 domain transcription factor AP2-G	Pf3D7_12_v3:907203-914501(+)	1	4	2	2	1	2	2	1
PF3D7_1239200	AP2 domain transcription factor, putative	Pf3D7_12_v3:1634695-1642428(+)	1	4	3	2	1	3	2	1
PF3D7_1305200	AP2 domain transcription factor, putative	Pf3D7_13_v3:255130-256116(+)	1	3	2	1	1	2	2	1
PF3D7_1317200	AP2 domain transcription factor AP2-FG, putative	Pf3D7_13_v3:721961-729979(+)	0	4	3	3	2	3	3	2
PF3D7_1342900	AP2 domain transcription factor AP2-HS	Pf3D7_13_v3:1682393-1693969(-)	1	4	2	3	0	2	2	0
PF3D7_1350900	AP2 domain transcription factor AP2-O4, putative	Pf3D7_13_v3:2027073-2028638(-)	0	1	1	1	1	1	0	0
PF3D7_1408200	AP2 domain transcription factor AP2-G2	Pf3D7_14_v3:300725-305833(-)	1	2	1	3	0	3	1	2
PF3D7_1429200	AP2 domain transcription factor AP2-O3, putative	Pf3D7_14_v3:1144518-1148078(-)	1	2	3	3	2	1	2	2
PF3D7_1449500	AP2 domain transcription factor AP2-O5, putative	Pf3D7_14_v3:2031087-2033397(+)	0	0	1	0	0	0	0	0
PF3D7_1456000	AP2 domain transcription factor AP2-HC	Pf3D7_14_v3:2296491-2300868(+)	0	1	1	0	1	2	1	0
PF3D7_1466400	AP2 domain transcription factor AP2-EXP	Pf3D7_14_v3:2714844-2717285(-)	2	1	3	2	2	2	2	2
