# Supplementary material for: Integration of ATAC-seq and RNA-seq reveals temperature-responsive regulatory regions in Plasmodium falciparum asexual stages
Source: Parasit Vectors. 2026 Feb 20;19:134. doi: 10.1186/s13071-026-07288-2 (PMC13032594; doi:10.1186/s13071-026-07288-2)
Supplement: Supplementary file 6 — Additional file 6. [file 13071_2026_7288_MOESM6_ESM.xlsx]

## Sheet: all eight sample peak
name	start	end	width	strand	ring_37_1_raw	ring_37_2_raw	ring_26_1_raw	ring_26_2_raw	trophozoite_37_1_raw	trophozoite_37_2_raw	trophozoite_26_1_raw	trophozoite_26_2_raw	annotation	gene Id	gene Chr	gene Start	gene End	gene Length	gene Strand	gene_product	transcript Id	distance To TSS
peak1	11476	11876	401	*	398.883	296.808	927.838	811.567	1056.75	430.271	666.599	743.134	Distal Intergenic	PF3D7_0100100	1	29510	37126	7617	1	erythrocyte membrane protein 1, PfEMP1	PF3D7_0100100.1	-17634
peak2	27847	28247	401	*	174.511	163.925	261.582	160.505	187.377	193.795	211.619	158.023	Promoter (1-2kb)	PF3D7_0100100	1	29510	37126	7617	1	erythrocyte membrane protein 1, PfEMP1	PF3D7_0100100.1	-1263
peak3	32060	32460	401	*	330.325	185.164	633.883	662.365	858.351	393.357	638.03	615.007	Promoter (2-3kb)	PF3D7_0100100	1	29510	37126	7617	1	erythrocyte membrane protein 1, PfEMP1	PF3D7_0100100.1	2550
peak4	35943	36343	401	*	224.371	170.46	436.401	420.478	363.731	251.472	365.042	380.109	Exon (PF3D7_0100100.1/PF3D7_0100100, exon 2 of 2)	PF3D7_0100200	1	38982	40207	1226	2	rifin	PF3D7_0100200.1	3864
peak5	39195	39595	401	*	176.589	168.826	367.121	414.826	446.398	260.7	380.913	337.4	Promoter (<=1kb)	PF3D7_0100200	1	38982	40207	1226	2	rifin	PF3D7_0100200.1	612
peak6	43170	43570	401	*	283.581	209.127	541.293	499.6	476.709	324.145	477.2	503.964	Promoter (2-3kb)	PF3D7_0100300	1	42367	46507	4141	2	erythrocyte membrane protein 1, PfEMP1	PF3D7_0100300.1	2937
peak7	45768	46168	401	*	181.782	123.08	311.438	394.48	311.376	203.023	290.976	256.253	Promoter (<=1kb)	PF3D7_0100300	1	42367	46507	4141	2	erythrocyte membrane protein 1, PfEMP1	PF3D7_0100300.1	339
peak8	51123	51523	401	*	210.868	158.479	438.991	430.651	422.976	246.858	401.017	320.316	Promoter (<=1kb)	PF3D7_0100400	1	50363	51636	1274	1	rifin	PF3D7_0100400.1	760
peak9	54115	54515	401	*	182.821	137.239	379.423	403.523	409.198	235.322	357.635	311.774	Promoter (<=1kb)	PF3D7_0100600	1	53778	55006	1229	2	rifin	PF3D7_0100600.1	491
peak10	56660	57060	401	*	114.263	90.4038	98.4169	92.6859	46.8442	76.1337	93.1122	46.9797	Promoter (<=1kb)	PF3D7_0100700	1	56690	56893	204	2	Plasmodium exported protein, unknown function, fragment	PF3D7_0100700.1	0
peak11	60340	60740	401	*	245.147	224.92	491.437	512.033	505.642	340.295	483.548	525.319	Promoter (<=1kb)	PF3D7_0100800	1	59772	61003	1232	1	rifin	PF3D7_0100800.1	568
peak12	62505	62905	401	*	252.418	188.977	496.617	558.376	562.13	299.921	462.387	503.964	Promoter (<=1kb)	PF3D7_0100900	1	62187	63400	1214	2	rifin	PF3D7_0100900.1	495
peak13	65980	66380	401	*	249.302	185.164	444.819	554.985	518.042	281.464	392.552	384.379	Promoter (<=1kb)	PF3D7_0101000	1	65817	66989	1173	2	rifin	PF3D7_0101000.1	609
peak14	82160	82560	401	*	244.108	167.737	450.646	508.642	507.02	320.684	423.237	435.63	Promoter (<=1kb)	PF3D7_0101600	1	81765	83106	1342	2	rifin	PF3D7_0101600.1	546
peak15	87274	87674	401	*	148.542	148.132	316.618	275.797	276.932	203.023	293.092	247.711	Promoter (<=1kb)	PF3D7_0101800	1	87203	88177	975	2	stevor	PF3D7_0101800.1	503
peak16	90586	90986	401	*	223.333	159.024	446.761	481.515	537.331	246.858	386.204	345.942	Promoter (<=1kb)	PF3D7_0101900	1	90242	91420	1179	2	rifin	PF3D7_0101900.1	434
peak17	93163	93563	401	*	147.503	143.775	148.92	193.284	111.599	158.035	171.411	149.481	Promoter (<=1kb)	PF3D7_0102000	1	93113	93875	763	2	Plasmodium exported protein (PHISTa), unknown function, pseudogene	PF3D7_0102000.1	312
peak18	95399	95799	401	*	249.302	181.897	477.84	445.345	407.82	291.846	383.03	384.379	Promoter (<=1kb)	PF3D7_0102100	1	95050	95899	850	1	stevor, pseudogene	PF3D7_0102100.1	349
peak19	100196	100596	401	*	264.883	209.127	554.243	596.807	592.441	388.743	489.897	482.61	Promoter (2-3kb)	PF3D7_0102200	1	97590	103615	6026	1	ring-infected erythrocyte surface antigen	PF3D7_0102200.1	2606
peak20	104897	105297	401	*	126.728	128.526	104.892	76.8615	95.0662	100.358	98.4026	128.126	Promoter (<=1kb)	PF3D7_0102300	1	104058	105792	1735	1	Plasmodium exported protein, unknown function	PF3D7_0102300.1	839
peak21	107128	107528	401	*	152.697	154.667	203.956	239.627	165.332	170.724	208.444	187.919	Promoter (<=1kb)	PF3D7_0102400	1	107197	108348	1152	2	lysophospholipase, putative, pseudogene	PF3D7_0102400.1	820
peak22	112106	112506	401	*	250.34	169.916	416.329	466.821	542.842	317.224	406.308	350.212	Exon (PF3D7_0102500.1/PF3D7_0102500, exon 1 of 4)	PF3D7_0102400	1	107197	108348	1152	2	lysophospholipase, putative, pseudogene	PF3D7_0102400.1	-3758
peak23	119638	120038	401	*	209.829	194.423	242.157	386.568	341.687	271.082	267.698	234.899	Promoter (2-3kb)	PF3D7_0102500	1	109005	117516	8512	2	erythrocyte binding antigen-181	PF3D7_0102500.1	-2122
peak24	125047	125447	401	*	130.883	112.732	184.532	189.893	208.043	154.574	191.515	217.815	Promoter (<=1kb)	PF3D7_0102700	1	124394	126213	1820	1	merozoite-associated tryptophan-rich antigen	PF3D7_0102700.1	653
peak25	129404	129804	401	*	183.86	157.39	216.258	296.143	197.021	203.023	256.059	166.564	Promoter (1-2kb)	PF3D7_0102800	1	125835	128373	2539	2	seipin domain-containing protein, putative	PF3D7_0102800.1	-1031
peak26	135000	135400	401	*	194.248	169.916	214.963	217.021	170.844	236.476	229.606	170.835	Promoter (<=1kb)	PF3D7_0103000	1	131609	134133	2525	2	vacuolar protein sorting-associated protein VTA1, putative	PF3D7_0103000.1	-867
peak27	137943	138343	401	*	147.503	142.141	176.762	166.157	139.155	160.342	175.643	222.086	Promoter (2-3kb)	PF3D7_0103100	1	134155	140371	6217	2	vacuolar protein sorting-associated protein 51, putative	PF3D7_0103100.1	2028
peak28	140638	141038	401	*	152.697	132.338	197.481	214.76	195.643	179.952	188.341	179.377	Promoter (<=1kb)	PF3D7_0103100	1	134155	140371	6217	2	vacuolar protein sorting-associated protein 51, putative	PF3D7_0103100.1	-267
peak29	141603	142003	401	*	195.286	175.906	154.748	205.718	166.71	218.019	204.212	205.002	Promoter (1-2kb)	PF3D7_0103200	1	140494	143049	2556	2	nucleoside transporter 4	PF3D7_0103200.1	1046
peak30	144324	144724	401	*	257.612	242.348	340.574	443.084	322.398	290.692	340.706	269.066	Promoter (1-2kb)	PF3D7_0103200	1	140494	143049	2556	2	nucleoside transporter 4	PF3D7_0103200.1	-1275
peak31	149043	149443	401	*	274.232	199.869	334.099	434.041	279.687	307.995	338.59	328.858	Promoter (2-3kb)	PF3D7_0103300	1	143389	146959	3571	2	conserved protein, unknown function	PF3D7_0103300.1	-2084
peak32	152192	152592	401	*	121.535	130.704	159.927	157.114	168.088	156.882	153.423	205.002	Promoter (<=1kb)	PF3D7_0103400	1	147031	152795	5765	2	zinc-carboxypeptidase, putative	PF3D7_0103400.1	203
peak33	155637	156037	401	*	172.434	178.629	169.64	191.023	140.533	221.48	168.237	98.2303	Promoter (1-2kb)	PF3D7_0103500	1	153669	160630	6962	1	conserved Plasmodium protein, unknown function	PF3D7_0103500.1	1968
peak34	156637	157037	401	*	161.007	169.916	145.683	159.375	137.777	189.181	171.411	162.294	Promoter (2-3kb)	PF3D7_0103500	1	153669	160630	6962	1	conserved Plasmodium protein, unknown function	PF3D7_0103500.1	2968
peak35	164893	165293	401	*	137.116	117.634	142.446	131.117	119.866	143.039	142.843	170.835	Promoter (1-2kb)	PF3D7_0103700	1	166497	168687	2191	1	L-seryl-tRNA(Sec) kinase, putative	PF3D7_0103700.1	-1204
peak36	170289	170689	401	*	131.922	139.962	101.654	97.2072	121.244	132.657	102.635	81.1468	Promoter (<=1kb)	PF3D7_0103800	1	168768	171442	2675	2	actin-related protein ARP1, putative	PF3D7_0103800.1	753
peak37	172809	173209	401	*	139.193	111.099	137.266	145.811	132.266	137.271	139.668	149.481	Promoter (<=1kb)	PF3D7_0103900	1	172470	175055	2586	1	parasite-infected erythrocyte surface protein	PF3D7_0103900.1	339
peak38	175921	176321	401	*	150.62	132.338	187.122	124.335	198.399	153.421	153.423	149.481	Promoter (<=1kb)	PF3D7_0104000	1	175609	176376	768	1	thrombospondin-related sporozoite protein	PF3D7_0104000.1	312
peak39	178595	178995	401	*	146.465	108.376	156.69	180.851	121.244	168.417	180.934	183.648	Promoter (1-2kb)	PF3D7_0104100	1	177187	181825	4639	1	protein E140, putative	PF3D7_0104100.1	1408
peak40	179120	179520	401	*	70.6355	88.77	124.316	117.553	129.51	131.504	123.797	111.043	Promoter (1-2kb)	PF3D7_0104100	1	177187	181825	4639	1	protein E140, putative	PF3D7_0104100.1	1933
peak41	180096	180496	401	*	201.519	160.113	202.661	317.619	192.888	221.48	185.166	239.169	Promoter (2-3kb)	PF3D7_0104100	1	177187	181825	4639	1	protein E140, putative	PF3D7_0104100.1	2909
peak42	182811	183211	401	*	150.62	139.962	176.762	176.329	203.91	185.72	184.108	192.19	Promoter (1-2kb)	PF3D7_0104200	1	182205	184820	2616	2	StAR-related lipid transfer protein	PF3D7_0104200.1	1609
peak43	183660	184060	401	*	123.612	114.366	178.704	174.069	188.755	147.653	207.386	170.835	Promoter (<=1kb)	PF3D7_0104200	1	182205	184820	2616	2	StAR-related lipid transfer protein	PF3D7_0104200.1	760
peak44	190468	190868	401	*	104.914	116.545	138.561	111.901	96.4439	128.043	159.772	179.377	Promoter (2-3kb)	PF3D7_0104300	1	188420	201324	12905	1	ubiquitin carboxyl-terminal hydrolase 1, putative	PF3D7_0104300.1	2048
peak45	192344	192744	401	*	172.434	181.352	323.74	322.14	300.354	299.921	337.532	328.858	Exon (PF3D7_0104300.1/PF3D7_0104300, exon 1 of 3)	PF3D7_0104300	1	188420	201324	12905	1	ubiquitin carboxyl-terminal hydrolase 1, putative	PF3D7_0104300.1	3924
peak46	193559	193959	401	*	162.046	142.141	196.186	241.888	298.976	230.708	233.839	277.607	Exon (PF3D7_0104300.1/PF3D7_0104300, exon 1 of 3)	PF3D7_0104300	1	188420	201324	12905	1	ubiquitin carboxyl-terminal hydrolase 1, putative	PF3D7_0104300.1	5139
peak47	196033	196433	401	*	158.93	140.507	165.107	215.89	180.488	151.114	193.631	187.919	Exon (PF3D7_0104300.1/PF3D7_0104300, exon 1 of 3)	PF3D7_0104400	1	201354	204250	2897	1	4-hydroxy-3-methylbut-2-enyl diphosphate reductase	PF3D7_0104400.1	-4921
peak48	199603	200003	401	*	264.883	173.183	453.236	509.773	533.197	402.586	431.702	388.65	Promoter (1-2kb)	PF3D7_0104400	1	201354	204250	2897	1	4-hydroxy-3-methylbut-2-enyl diphosphate reductase	PF3D7_0104400.1	-1351
peak49	200920	201320	401	*	82.0618	100.207	112.661	143.55	144.666	154.574	169.295	166.564	Promoter (<=1kb)	PF3D7_0104400	1	201354	204250	2897	1	4-hydroxy-3-methylbut-2-enyl diphosphate reductase	PF3D7_0104400.1	-34
peak50	203526	203926	401	*	282.542	204.225	425.394	475.863	530.442	416.428	398.901	456.985	Promoter (1-2kb)	PF3D7_0104500	1	204368	205612	1245	2	conserved protein, unknown function	PF3D7_0104500.1	1686
peak51	204562	204962	401	*	123.612	120.357	154.1	142.42	115.733	154.574	139.668	179.377	Promoter (<=1kb)	PF3D7_0104500	1	204368	205612	1245	2	conserved protein, unknown function	PF3D7_0104500.1	650
peak52	207735	208135	401	*	168.279	136.15	154.748	200.066	139.155	188.027	186.224	247.711	Promoter (1-2kb)	PF3D7_0104600	1	205812	210273	4462	1	conserved Plasmodium protein, unknown function	PF3D7_0104600.1	1923
peak53	210915	211315	401	*	205.674	189.521	228.56	322.14	220.443	274.543	268.756	205.002	Promoter (<=1kb)	PF3D7_0104700	1	210870	213005	2136	1	major facilitator superfamily-related transporter, putative	PF3D7_0104700.1	45
peak54	212622	213022	401	*	210.868	205.859	273.236	187.633	146.044	230.708	245.478	187.919	Promoter (1-2kb)	PF3D7_0104700	1	210870	213005	2136	1	major facilitator superfamily-related transporter, putative	PF3D7_0104700.1	1752
peak55	216070	216470	401	*	226.449	186.254	339.927	414.826	327.909	260.7	335.415	273.337	Promoter (<=1kb)	PF3D7_0104800	1	215143	217616	2474	1	novel putative transporter 1, putative	PF3D7_0104800.1	927
peak56	217128	217528	401	*	191.131	194.967	345.107	411.435	250.754	266.468	310.021	269.066	Promoter (1-2kb)	PF3D7_0104900	1	218517	218824	308	2	RNase MRP	PF3D7_0104900.1	1296
peak57	221162	221562	401	*	111.147	99.1174	99.0644	84.7737	114.355	87.6691	90.996	89.6885	Promoter (<=1kb)	PF3D7_0105100	1	220727	221928	1202	1	conserved Apicomplexan protein, unknown function	PF3D7_0105100.1	435
peak58	222557	222957	401	*	146.465	135.061	136.618	207.978	172.221	168.417	142.843	111.043	Promoter (1-2kb)	PF3D7_0105200	1	222086	224501	2416	2	RAP protein RAP1	PF3D7_0105200.1	1544
peak59	224978	225378	401	*	103.876	125.803	128.201	143.55	99.1995	123.429	126.971	123.856	Promoter (<=1kb)	PF3D7_0105200	1	222086	224501	2416	2	RAP protein RAP1	PF3D7_0105200.1	-477
peak60	226621	227021	401	*	184.899	184.62	168.992	129.986	126.755	198.409	151.307	128.126	Promoter (<=1kb)	PF3D7_0105400	1	226681	227285	605	2	conserved Plasmodium protein, unknown function	PF3D7_0105400.2	264
peak61	228917	229317	401	*	166.201	172.094	185.179	281.449	198.399	182.259	210.561	234.899	Promoter (<=1kb)	PF3D7_0105500	1	228485	229519	1035	2	conserved protein, unknown function	PF3D7_0105500.1	202
peak62	230484	230884	401	*	158.93	157.39	171.582	252.061	283.821	219.173	211.619	286.149	Promoter (<=1kb)	PF3D7_0105500	1	228485	229519	1035	2	conserved protein, unknown function	PF3D7_0105500.1	-965
peak63	232753	233153	401	*	148.542	154.122	125.611	185.372	88.1773	174.185	155.54	145.21	Promoter (1-2kb)	PF3D7_0105600	1	229943	234464	4522	2	FtsJ-like methyltransferase, putative	PF3D7_0105600.1	1311
peak64	233818	234218	401	*	114.263	142.686	139.856	97.2072	155.688	139.578	130.145	115.314	Promoter (<=1kb)	PF3D7_0105600	1	229943	234464	4522	2	FtsJ-like methyltransferase, putative	PF3D7_0105600.1	246
peak65	239224	239624	401	*	128.806	142.686	215.611	204.587	199.777	185.72	210.561	205.002	Promoter (2-3kb)	PF3D7_0105700	1	236742	248183	11442	1	asparagine-rich antigen Pfa35-2	PF3D7_0105700.1	2482
peak66	240232	240632	401	*	221.255	196.056	311.438	295.013	312.754	197.255	271.93	217.815	Exon (PF3D7_0105700.1/PF3D7_0105700, exon 3 of 3)	PF3D7_0105700	1	236742	248183	11442	1	asparagine-rich antigen Pfa35-2	PF3D7_0105700.1	3490
peak67	243625	244025	401	*	236.837	192.244	322.445	409.175	371.998	311.456	319.544	311.774	Exon (PF3D7_0105700.1/PF3D7_0105700, exon 3 of 3)	PF3D7_0105700	1	236742	248183	11442	1	asparagine-rich antigen Pfa35-2	PF3D7_0105700.1	6883
peak68	245226	245626	401	*	232.682	204.77	383.955	357.18	208.043	264.161	332.241	243.44	Exon (PF3D7_0105700.1/PF3D7_0105700, exon 3 of 3)	PF3D7_0105800	1	248434	253057	4624	2	cyclin-dependent kinases regulatory subunit, putative	PF3D7_0105800.1	7431
peak69	249285	249685	401	*	114.263	119.268	176.762	161.635	219.066	159.189	181.992	145.21	Exon (PF3D7_0105800.1/PF3D7_0105800, exon 2 of 2)	PF3D7_0105800	1	248434	253057	4624	2	cyclin-dependent kinases regulatory subunit, putative	PF3D7_0105800.1	3372
peak70	249818	250218	401	*	78.9455	94.7606	129.496	123.204	168.088	117.661	137.552	162.294	Promoter (2-3kb)	PF3D7_0105800	1	248434	253057	4624	2	cyclin-dependent kinases regulatory subunit, putative	PF3D7_0105800.1	2839
peak71	254133	254533	401	*	143.348	141.052	86.1148	157.114	81.2885	153.421	136.494	136.668	Promoter (1-2kb)	PF3D7_0105900	1	253089	255771	2683	1	3'-5' exonuclease, putative	PF3D7_0105900.1	1044
peak72	256160	256560	401	*	177.627	184.62	210.431	203.457	123.999	229.555	197.863	145.21	Promoter (2-3kb)	PF3D7_0106000	1	255113	258624	3512	2	conserved protein, unknown function	PF3D7_0106000.1	2064
peak73	257417	257817	401	*	132.961	121.991	187.769	171.808	141.91	153.421	176.702	192.19	Promoter (<=1kb)	PF3D7_0106000	1	255113	258624	3512	2	conserved protein, unknown function	PF3D7_0106000.1	807
peak74	261323	261723	401	*	173.472	180.263	229.855	270.146	221.821	223.787	238.071	209.273	Promoter (<=1kb)	PF3D7_0106100	1	260105	262008	1904	2	V-type proton ATPase subunit C, putative	PF3D7_0106100.1	285
peak75	265815	266215	401	*	188.015	153.578	326.33	311.967	282.443	226.094	332.241	234.899	Promoter (1-2kb)	PF3D7_0106200	1	262750	264323	1574	2	EF hand domain-containing protein, putative	PF3D7_0106200.1	-1492
peak76	276884	277284	401	*	117.38	106.742	110.072	174.069	132.266	140.732	133.32	162.294	Promoter (1-2kb)	PF3D7_0106600	1	279115	280014	900	1	conserved Plasmodium protein, unknown function	PF3D7_0106600.1	-1831
peak77	277900	278300	401	*	155.814	141.596	174.82	178.59	144.666	185.72	184.108	145.21	Promoter (<=1kb)	PF3D7_0106600	1	279115	280014	900	1	conserved Plasmodium protein, unknown function	PF3D7_0106600.1	-815
peak78	282240	282640	401	*	265.922	185.164	557.48	595.677	633.774	418.735	574.544	486.881	Promoter (1-2kb)	PF3D7_0106700	1	280595	285875	5281	1	small ribosomal subunit assembling AARP2 protein	PF3D7_0106700.1	1645
peak79	299567	299967	401	*	168.279	142.141	233.093	188.763	256.265	205.33	173.527	260.524	Promoter (1-2kb)	PF3D7_0107300	1	299464	301151	1688	2	conserved Plasmodium protein, unknown function	PF3D7_0107300.1	1184
peak80	302987	303387	401	*	197.364	182.441	246.042	203.457	270.043	221.48	232.78	222.086	Promoter (<=1kb)	PF3D7_0107400	1	302509	304236	1728	1	ATP synthase-associated protein, putative	PF3D7_0107400.1	478
peak81	305086	305486	401	*	130.883	101.296	131.438	196.675	214.932	121.122	165.063	140.939	Promoter (2-3kb)	PF3D7_0107400	1	302509	304236	1728	1	ATP synthase-associated protein, putative	PF3D7_0107400.1	2577
peak82	308118	308518	401	*	240.992	168.826	239.567	394.48	293.465	268.775	244.419	222.086	Exon (PF3D7_0107500.1/PF3D7_0107500, exon 1 of 4)	PF3D7_0107500	1	303437	311928	8492	2	Niemann-Pick type C1-related protein	PF3D7_0107500.1	3410
peak83	316005	316405	401	*	87.2556	111.643	56.9782	80.2525	70.2663	106.126	93.1122	98.2303	Promoter (2-3kb)	PF3D7_0107600	1	313824	319525	5702	1	eukaryotic translation initiation factor 2-alpha kinase 2, putative	PF3D7_0107600.1	2181
peak84	328862	329262	401	*	143.348	145.953	301.726	220.412	296.221	205.33	259.233	166.564	Promoter (<=1kb)	PF3D7_0108000	1	328171	329995	1825	2	proteasome subunit beta type-3, putative	PF3D7_0108000.1	733
peak85	330615	331015	401	*	112.186	102.385	124.964	137.899	159.821	124.582	142.843	170.835	Promoter (<=1kb)	PF3D7_0108100	1	330597	332834	2238	1	conserved protein, unknown function	PF3D7_0108100.1	18
peak86	337969	338369	401	*	193.209	175.906	376.186	388.829	475.331	351.83	365.042	469.797	Exon (PF3D7_0108300.1/PF3D7_0108300, exon 1 of 1)	PF3D7_0108300	1	334374	344369	9996	1	conserved Plasmodium protein, unknown function	PF3D7_0108300.1	3595
peak87	339672	340072	401	*	195.286	182.986	270.646	271.276	165.332	220.326	264.523	179.377	Exon (PF3D7_0108300.1/PF3D7_0108300, exon 1 of 1)	PF3D7_0108300	1	334374	344369	9996	1	conserved Plasmodium protein, unknown function	PF3D7_0108300.1	5298
peak88	340913	341313	401	*	258.65	182.441	516.041	530.118	588.308	402.586	464.503	516.777	Exon (PF3D7_0108300.1/PF3D7_0108300, exon 1 of 1)	PF3D7_0108400	1	345206	346540	1335	2	mitochondrial carrier protein, putative	PF3D7_0108400.2	5227
peak89	342076	342476	401	*	126.728	104.563	129.496	134.508	112.977	141.886	128.029	98.2303	Exon (PF3D7_0108300.1/PF3D7_0108300, exon 1 of 1)	PF3D7_0108400	1	345206	346540	1335	2	mitochondrial carrier protein, putative	PF3D7_0108400.2	4064
peak90	342486	342886	401	*	99.7207	96.3944	122.374	101.728	136.399	132.657	85.7055	119.585	Exon (PF3D7_0108300.1/PF3D7_0108300, exon 1 of 1)	PF3D7_0108400	1	345206	346540	1335	2	mitochondrial carrier protein, putative	PF3D7_0108400.2	3654
peak91	349271	349671	401	*	115.302	98.0282	244.1	241.888	329.287	138.425	220.083	209.273	Promoter (1-2kb)	PF3D7_0108400	1	344373	347320	2948	2	mitochondrial carrier protein, putative	PF3D7_0108400.1	-1951
peak92	353760	354160	401	*	239.953	209.671	451.941	411.435	407.82	318.377	414.772	328.858	Promoter (2-3kb)	PF3D7_0108600	1	348892	351747	2856	2	DnaJ domain-containing protein, putative	PF3D7_0108600.1	-2013
peak93	355373	355773	401	*	142.31	118.178	176.114	209.109	224.577	197.255	203.154	213.544	Promoter (1-2kb)	PF3D7_0108700	1	351787	356984	5198	2	secreted ookinete protein, putative	PF3D7_0108700.1	1211
peak94	363522	363922	401	*	201.519	163.38	379.423	300.664	462.931	278.003	323.776	311.774	Promoter (<=1kb)	PF3D7_0108900	1	361987	362586	600	2	non-coding RNA	PF3D7_0108900.1	-936
peak95	365781	366181	401	*	243.069	194.423	285.539	330.052	265.91	258.393	322.718	341.671	Promoter (<=1kb)	PF3D7_0109100	1	365266	369336	4071	1	LCCL domain-containing protein	PF3D7_0109100.1	515
peak96	366928	367328	401	*	158.93	149.765	142.446	204.587	121.244	173.031	170.353	136.668	Promoter (1-2kb)	PF3D7_0109100	1	365266	369336	4071	1	LCCL domain-containing protein	PF3D7_0109100.1	1662
peak97	368244	368644	401	*	181.782	157.934	233.093	334.574	281.065	263.007	248.652	286.149	Promoter (2-3kb)	PF3D7_0109200	1	369251	370907	1657	2	cleavage and polyadenylation specificity factor subunit 5, putative	PF3D7_0109200.1	2263
peak98	369414	369814	401	*	164.124	144.319	141.798	193.284	173.599	151.114	149.191	179.377	Promoter (1-2kb)	PF3D7_0109200	1	369251	370907	1657	2	cleavage and polyadenylation specificity factor subunit 5, putative	PF3D7_0109200.1	1093
peak99	372081	372481	401	*	183.86	182.441	150.215	178.59	111.599	184.567	153.423	140.939	Promoter (<=1kb)	PF3D7_0109300	1	371146	373063	1918	2	elongation of fatty acids protein, putative	PF3D7_0109300.1	582
peak100	374369	374769	401	*	82.0618	92.0376	88.0572	96.0769	101.955	104.972	112.158	132.397	Promoter (<=1kb)	PF3D7_0109400	1	373864	375683	1820	2	tubulin-specific chaperone a, putative	PF3D7_0109400.1	914
peak101	382037	382437	401	*	204.635	175.906	327.625	349.268	411.953	287.232	313.196	311.774	Promoter (<=1kb)	PF3D7_0109850	1	383092	386632	3541	1	phosphatidate cytidylyltransferase, putative	PF3D7_0109850.1	-655
peak102	388479	388879	401	*	171.395	160.113	297.841	310.837	274.176	211.098	305.789	328.858	Promoter (<=1kb)	PF3D7_0110000	1	388192	389559	1368	1	conserved Plasmodium protein, unknown function	PF3D7_0110000.1	287
peak103	389137	389537	401	*	162.046	140.507	115.251	123.204	86.7995	115.354	132.262	136.668	Promoter (<=1kb)	PF3D7_0110000	1	388192	389559	1368	1	conserved Plasmodium protein, unknown function	PF3D7_0110000.1	945
peak104	390036	390436	401	*	123.612	133.427	139.208	124.335	129.51	121.122	131.204	76.8759	Promoter (1-2kb)	PF3D7_0110100	1	388887	392185	3299	2	selenocysteine-specific elongation factor, putative	PF3D7_0110100.1	1749
peak105	391069	391469	401	*	146.465	147.042	247.337	275.797	307.243	229.555	267.698	243.44	Promoter (<=1kb)	PF3D7_0110100	1	388887	392185	3299	2	selenocysteine-specific elongation factor, putative	PF3D7_0110100.1	716
peak106	394179	394959	781	*	232.682	234.723	329.567	305.185	292.087	303.381	329.067	350.212	Promoter (<=1kb)	PF3D7_0110400	1	393695	395222	1528	2	DNA-directed RNA polymerase II subunit RPB9, putative	PF3D7_0110400.1	263
peak107	397003	397403	401	*	185.937	161.202	315.323	220.412	387.154	271.082	270.872	311.774	Promoter (<=1kb)	PF3D7_0110500	1	396580	403838	7259	1	bromodomain protein 3, putative	PF3D7_0110500.1	423
peak108	397628	398028	401	*	189.054	179.174	177.409	201.196	121.244	199.563	210.561	179.377	Promoter (1-2kb)	PF3D7_0110500	1	396580	403838	7259	1	bromodomain protein 3, putative	PF3D7_0110500.1	1048
peak109	399757	400157	401	*	200.48	162.836	303.02	305.185	221.821	230.708	315.312	217.815	Exon (PF3D7_0110500.1/PF3D7_0110500, exon 1 of 2)	PF3D7_0110500	1	396580	403838	7259	1	bromodomain protein 3, putative	PF3D7_0110500.1	3177
peak110	401167	401567	401	*	162.046	117.634	145.683	218.151	147.421	200.716	187.282	205.002	Exon (PF3D7_0110500.1/PF3D7_0110500, exon 1 of 2)	PF3D7_0110600	1	405007	412453	7447	1	phosphatidylinositol-4-phosphate 5-kinase	PF3D7_0110600.1	-3440
peak111	408313	408713	401	*	239.953	193.333	423.452	480.384	534.575	395.664	440.167	380.109	Exon (PF3D7_0110600.1/PF3D7_0110600, exon 1 of 7)	PF3D7_0110600	1	405007	412453	7447	1	phosphatidylinositol-4-phosphate 5-kinase	PF3D7_0110600.1	3306
peak112	409670	410070	401	*	159.969	172.094	209.783	228.324	219.066	191.488	271.93	234.899	Exon (PF3D7_0110600.1/PF3D7_0110600, exon 1 of 7)	PF3D7_0110600	1	405007	412453	7447	1	phosphatidylinositol-4-phosphate 5-kinase	PF3D7_0110600.1	4663
peak113	410610	411010	401	*	139.193	145.953	272.589	186.502	187.377	189.181	232.78	209.273	Exon (PF3D7_0110600.1/PF3D7_0110600, exon 3 of 7)	PF3D7_0110600	1	405007	412453	7447	1	phosphatidylinositol-4-phosphate 5-kinase	PF3D7_0110600.1	5603
peak114	414069	414469	401	*	178.666	138.873	256.402	361.701	327.909	226.094	278.278	281.878	Promoter (2-3kb)	PF3D7_0110700	1	413076	417001	3926	2	chromatin assembly factor 1 subunit C, putative	PF3D7_0110700.1	2532
peak115	418325	418725	401	*	142.31	139.418	221.438	207.978	231.465	208.791	217.967	239.169	Promoter (1-2kb)	PF3D7_0110800	1	417254	420218	2965	1	transcription initiation factor TFIIB, putative	PF3D7_0110800.1	1071
peak116	419001	419401	401	*	164.124	127.437	228.56	250.93	231.465	183.413	208.444	162.294	Promoter (1-2kb)	PF3D7_0110900	1	419727	420942	1216	2	adenylate kinase-like protein 1	PF3D7_0110900.1	1541
peak117	424171	424571	401	*	220.216	162.291	295.251	394.48	355.465	265.314	318.486	303.233	Exon (PF3D7_0111000.1/PF3D7_0111000, exon 1 of 6)	PF3D7_0110900	1	419727	420942	1216	2	adenylate kinase-like protein 1	PF3D7_0110900.1	-3229
peak118	426536	426936	401	*	122.573	99.662	108.129	201.196	154.31	117.661	149.191	98.2303	Promoter (1-2kb)	PF3D7_0111000	1	421025	428878	7854	2	kinesin-8B, putative	PF3D7_0111000.1	1942
peak119	427195	427595	401	*	110.108	113.822	165.107	134.508	136.399	128.043	151.307	166.564	Promoter (1-2kb)	PF3D7_0111000	1	421025	428878	7854	2	kinesin-8B, putative	PF3D7_0111000.1	1283
peak120	431666	432066	401	*	171.395	142.141	207.841	228.324	242.488	205.33	238.071	239.169	Promoter (<=1kb)	PF3D7_0111200	1	429849	430879	1031	2	conserved protein, unknown function	PF3D7_0111200.1	-787
peak121	433596	433996	401	*	156.852	146.498	192.301	239.627	161.199	174.185	187.282	234.899	Promoter (2-3kb)	PF3D7_0111400	1	436179	439368	3190	1	conserved Plasmodium protein, unknown function	PF3D7_0111400.1	-2183
peak122	448889	449289	401	*	146.465	125.258	155.395	145.811	107.466	145.346	158.714	102.501	Promoter (1-2kb)	PF3D7_0111900	1	449966	450646	681	2	mitochondrial distribution and morphology protein, putative	PF3D7_0111900.1	1357
peak123	464745	465145	401	*	137.116	142.141	139.856	193.284	150.177	164.956	139.668	183.648	Promoter (<=1kb)	PF3D7_0112200	1	463764	471891	8128	1	multidrug resistance-associated protein 1	PF3D7_0112200.1	981
peak124	467778	468178	401	*	186.976	165.014	214.316	327.792	236.977	203.023	253.942	230.628	Exon (PF3D7_0112200.1/PF3D7_0112200, exon 1 of 1)	PF3D7_0112200	1	463764	471891	8128	1	multidrug resistance-associated protein 1	PF3D7_0112200.1	4014
peak125	469961	470361	401	*	190.093	149.765	203.956	262.233	146.044	181.106	172.469	192.19	3' UTR	PF3D7_0112300	1	473739	475887	2149	1	18S ribosomal RNA	PF3D7_0112300.1	-3378
peak126	476873	477273	401	*	284.619	198.779	420.214	375.265	360.976	321.838	431.702	333.129	Promoter (<=1kb)	PF3D7_0112700	1	477279	481382	4104	1	28S ribosomal RNA	PF3D7_0112700.1	-6
peak127	481980	482380	401	*	106.992	114.366	110.719	134.508	133.644	118.815	142.843	123.856	Promoter (<=1kb)	PF3D7_0112800	1	481231	483218	1988	2	Plasmodium exported protein (hyp11), unknown function	PF3D7_0112800.1	838
peak128	488255	488655	401	*	176.589	153.578	275.179	328.922	413.331	264.161	282.511	392.921	Promoter (2-3kb)	PF3D7_0113000	1	487239	490901	3663	2	glutamic acid-rich protein GARP	PF3D7_0113000.1	2246
peak129	495814	496214	401	*	171.395	155.756	281.006	198.936	352.709	233.015	240.187	264.795	Promoter (<=1kb)	PF3D7_0113100	1	494941	500347	5407	1	surface-associated interspersed protein 1.1 (SURFIN 1.1)	PF3D7_0113100.1	873
peak130	496515	496915	401	*	115.302	125.803	124.316	166.157	118.488	164.956	154.482	119.585	Promoter (1-2kb)	PF3D7_0113100	1	494941	500347	5407	1	surface-associated interspersed protein 1.1 (SURFIN 1.1)	PF3D7_0113100.1	1574
peak131	498700	499100	401	*	219.178	181.352	308.848	406.914	293.465	292.999	315.312	345.942	Exon (PF3D7_0113100.1/PF3D7_0113100, exon 2 of 2)	PF3D7_0113100	1	494941	500347	5407	1	surface-associated interspersed protein 1.1 (SURFIN 1.1)	PF3D7_0113100.1	3759
peak132	499851	500251	401	*	149.581	133.427	104.244	166.157	103.333	183.413	138.61	98.2303	3' UTR	PF3D7_0113200	1	500888	503795	2908	2	Plasmodium exported protein, unknown function	PF3D7_0113200.1	3544
peak133	501066	501466	401	*	286.697	200.413	531.581	507.512	548.353	334.527	429.586	448.443	Promoter (2-3kb)	PF3D7_0113200	1	500888	503795	2908	2	Plasmodium exported protein, unknown function	PF3D7_0113200.1	2329
peak134	502420	502820	401	*	155.814	178.085	226.618	200.066	243.865	205.33	207.386	200.732	Promoter (<=1kb)	PF3D7_0113200	1	500888	503795	2908	2	Plasmodium exported protein, unknown function	PF3D7_0113200.1	975
peak135	505441	505841	401	*	292.929	212.394	510.861	550.464	530.442	425.657	575.603	495.422	Promoter (1-2kb)	PF3D7_0113300	1	504339	507459	3121	2	Plasmodium exported protein (hyp1), unknown function	PF3D7_0113300.1	1618
peak136	508463	508863	401	*	212.945	190.61	273.884	353.789	341.687	231.862	319.544	269.066	Promoter (1-2kb)	PF3D7_0113300	1	504339	507459	3121	2	Plasmodium exported protein (hyp1), unknown function	PF3D7_0113300.1	-1004
peak137	514048	514448	401	*	274.232	193.333	586.617	566.288	767.418	469.491	516.349	572.298	Promoter (1-2kb)	PF3D7_0113600	1	512086	517855	5770	1	surface-associated interspersed protein 1.2 (SURFIN 1.2), pseudogene	PF3D7_0113600.1	1962
peak138	514977	515377	401	*	212.945	163.925	290.071	315.358	243.865	231.862	261.349	260.524	Promoter (2-3kb)	PF3D7_0113600	1	512086	517855	5770	1	surface-associated interspersed protein 1.2 (SURFIN 1.2), pseudogene	PF3D7_0113600.1	2891
peak139	517436	517836	401	*	181.782	141.596	178.704	186.502	185.999	199.563	195.747	153.752	Promoter (1-2kb)	PF3D7_0113700	1	519766	523106	3341	1	heat shock protein 40, type II	PF3D7_0113700.1	-1930
peak140	521286	521686	401	*	134	152.488	152.805	184.242	158.444	161.496	150.249	166.564	Promoter (1-2kb)	PF3D7_0113700	1	519766	523106	3341	1	heat shock protein 40, type II	PF3D7_0113700.1	1520
peak141	521986	522386	401	*	137.116	137.239	230.503	247.539	268.665	162.649	259.233	247.711	Promoter (2-3kb)	PF3D7_0113700	1	519766	523106	3341	1	heat shock protein 40, type II	PF3D7_0113700.1	2220
peak142	530731	531131	401	*	194.248	143.23	269.352	409.175	352.709	203.023	259.233	247.711	Exon (PF3D7_0113800.1/PF3D7_0113800, exon 2 of 4)	PF3D7_0113800	1	526530	536562	10033	1	DBL containing protein, unknown function	PF3D7_0113800.1	4201
peak143	533314	533714	401	*	327.208	215.117	677.911	561.767	617.241	436.038	533.279	572.298	Exon (PF3D7_0113800.1/PF3D7_0113800, exon 3 of 4)	PF3D7_0113900	1	536783	538156	1374	2	CX3CL1-binding protein 1	PF3D7_0113900.1	4442
peak144	534806	535206	401	*	136.077	129.615	120.431	149.202	146.044	133.811	149.191	111.043	Promoter (2-3kb)	PF3D7_0113900	1	536783	538156	1374	2	CX3CL1-binding protein 1	PF3D7_0113900.1	2950
peak145	544808	545208	401	*	168.279	129.615	382.66	290.491	449.153	221.48	341.764	324.587	Exon (PF3D7_0114000.1/PF3D7_0114000, exon 2 of 2)	PF3D7_0114000	1	541805	547544	5740	1	exported protein family 1	PF3D7_0114000.1	3003
peak146	546022	546422	401	*	151.659	118.178	99.0644	180.851	64.7552	116.508	110.042	85.4177	Promoter (2-3kb)	PF3D7_0114100	1	547245	548669	1425	2	Pfmc-2TM Maurer's cleft two transmembrane protein	PF3D7_0114100.1	2247
peak147	550593	550993	401	*	159.969	123.08	279.064	222.672	214.932	134.964	217.967	192.19	Promoter (<=1kb)	PF3D7_0114200	1	550576	551713	1138	2	exported protein family 3	PF3D7_0114200.1	720
peak148	553402	553802	401	*	89.3331	113.822	160.575	178.59	141.91	124.582	144.959	149.481	Promoter (<=1kb)	PF3D7_0114300	1	552640	553797	1158	1	exported protein family 4, pseudogene	PF3D7_0114300.1	762
peak149	554751	555151	401	*	177.627	151.944	195.539	226.063	141.91	153.421	192.573	123.856	Promoter (<=1kb)	PF3D7_0114400	1	554057	555439	1383	2	erythrocyte membrane protein 1 (PfEMP1), exon 2, pseudogene	PF3D7_0114400.1	288
peak150	560467	560867	401	*	178.666	150.855	385.898	371.874	309.998	211.098	261.349	200.732	Promoter (<=1kb)	PF3D7_0114600	1	560474	561534	1061	2	stevor, pseudogene	PF3D7_0114600.1	667
peak151	563991	564391	401	*	210.868	147.042	441.581	467.951	511.153	235.322	355.519	371.567	Promoter (<=1kb)	PF3D7_0114700	1	563703	564842	1140	2	rifin	PF3D7_0114700.1	451
peak152	577653	578053	401	*	73.7517	69.7089	71.2228	102.859	112.977	53.0629	60.3113	106.772	Promoter (<=1kb)	PF3D7_0115000	1	577704	583789	6086	1	surface-associated interspersed protein 1.3 (SURFIN 1.3)	PF3D7_0115000.1	0
peak153	579505	579905	401	*	77.9068	74.6104	124.964	140.159	139.155	95.7439	123.797	98.2303	Promoter (1-2kb)	PF3D7_0115000	1	577704	583789	6086	1	surface-associated interspersed protein 1.3 (SURFIN 1.3)	PF3D7_0115000.1	1801
peak154	592477	592877	401	*	205.674	154.122	413.092	449.866	512.531	287.232	396.785	367.296	Promoter (<=1kb)	PF3D7_0115200	1	591849	593187	1339	1	rifin	PF3D7_0115200.1	628
peak155	595550	595950	401	*	232.682	146.498	444.171	457.778	478.086	229.555	396.785	422.817	Promoter (<=1kb)	PF3D7_0115300	1	595102	596273	1172	1	rifin	PF3D7_0115300.1	448
peak156	599010	599410	401	*	251.379	174.272	495.969	440.823	479.464	278.003	390.436	337.4	Promoter (<=1kb)	PF3D7_0115400	1	598465	599472	1008	1	stevor	PF3D7_0115400.1	545
peak157	600750	601150	401	*	154.775	129.615	269.999	189.893	223.199	145.346	214.793	226.357	Promoter (<=1kb)	PF3D7_0115500	1	600692	601992	1301	1	erythrocyte membrane protein 1 (PfEMP1), pseudogene	PF3D7_0115500.1	58
peak158	601647	602047	401	*	47.7828	35.3991	123.021	76.8615	82.6662	48.4487	88.8798	59.7924	Promoter (<=1kb)	PF3D7_0115500	1	600692	601992	1301	1	erythrocyte membrane protein 1 (PfEMP1), pseudogene	PF3D7_0115500.1	955
peak159	604702	605102	401	*	205.674	135.061	372.301	436.302	440.887	224.94	334.357	303.233	Promoter (<=1kb)	PF3D7_0115600	1	604162	605531	1370	1	rifin	PF3D7_0115600.1	540
peak160	608292	608692	401	*	164.124	107.831	297.841	276.928	265.91	167.263	246.536	213.544	Exon (PF3D7_0115700.1/PF3D7_0115700, exon 2 of 2)	PF3D7_0115600	1	604162	605531	1370	1	rifin	PF3D7_0115600.1	4130
peak161	613915	614315	401	*	204.635	138.329	366.473	399.002	439.509	223.787	326.951	320.316	Promoter (<=1kb)	PF3D7_0115700	1	607390	614893	7504	2	erythrocyte membrane protein 1, PfEMP1	PF3D7_0115700.1	578
peak162	617342	617742	401	*	367.72	228.188	781.508	570.81	894.173	426.81	722.678	730.321	Promoter (2-3kb)	PF3D7_0115700	1	607390	614893	7504	2	erythrocyte membrane protein 1, PfEMP1	PF3D7_0115700.1	-2449
peak163	624177	624577	401	*	205.674	149.765	449.998	400.132	476.709	203.023	310.021	363.025	Distal Intergenic	PF3D7_0115700	1	607390	614893	7504	2	erythrocyte membrane protein 1, PfEMP1	PF3D7_0115700.1	-9284
peak164	633268	633668	401	*	224.371	126.347	406.617	325.531	493.242	203.023	300.498	337.4	Distal Intergenic	PF3D7_0115700	1	607390	614893	7504	2	erythrocyte membrane protein 1, PfEMP1	PF3D7_0115700.1	-18375
peak165	859	1259	401	*	121.535	104.019	167.05	127.726	388.531	226.094	176.702	371.567	Distal Intergenic	PF3D7_0200100	2	25232	31168	5937	1	erythrocyte membrane protein 1, PfEMP1	PF3D7_0200100.1	-23973
peak166	22486	22886	401	*	329.286	229.277	703.163	568.549	821.151	407.2	609.462	644.903	Promoter (2-3kb)	PF3D7_0200100	2	25232	31168	5937	1	erythrocyte membrane protein 1, PfEMP1	PF3D7_0200100.1	-2346
peak167	23519	23919	401	*	197.364	134.516	214.963	170.678	162.577	137.271	201.038	153.752	Promoter (1-2kb)	PF3D7_0200100	2	25232	31168	5937	1	erythrocyte membrane protein 1, PfEMP1	PF3D7_0200100.1	-1313
peak168	27547	27947	401	*	199.441	150.31	433.164	552.725	519.419	299.921	416.889	444.172	Promoter (2-3kb)	PF3D7_0200100	2	25232	31168	5937	1	erythrocyte membrane protein 1, PfEMP1	PF3D7_0200100.1	2315
peak169	30640	31040	401	*	245.147	152.488	421.509	418.217	403.687	242.244	356.577	303.233	Exon (PF3D7_0200100.1/PF3D7_0200100, exon 2 of 2)	PF3D7_0200200	2	33030	34259	1230	2	rifin	PF3D7_0200200.1	3219
peak170	33249	33649	401	*	174.511	142.141	361.941	357.18	424.353	208.791	284.627	345.942	Promoter (<=1kb)	PF3D7_0200200	2	33030	34259	1230	2	rifin	PF3D7_0200200.1	610
peak171	36685	37085	401	*	159.969	120.357	281.654	258.842	246.621	197.255	240.187	200.732	Promoter (<=1kb)	PF3D7_0200300	2	35927	37249	1323	2	erythrocyte membrane protein 1 (PfEMP1), exon 2	PF3D7_0200300.1	164
peak172	38345	38745	401	*	191.131	140.507	431.221	335.704	373.376	241.09	298.382	260.524	Promoter (<=1kb)	PF3D7_0200400	2	38287	39303	1017	2	stevor	PF3D7_0200400.1	558
peak173	41619	42019	401	*	186.976	127.437	310.143	297.273	300.354	218.019	294.15	298.962	Promoter (<=1kb)	PF3D7_0200500	2	41515	42858	1344	2	rifin	PF3D7_0200500.1	839
peak174	45429	45829	401	*	183.86	131.249	311.438	402.393	391.287	234.169	357.635	350.212	Promoter (<=1kb)	PF3D7_0200600	2	45286	46558	1273	2	rifin	PF3D7_0200600.1	729
peak175	49272	49672	401	*	220.216	151.399	376.186	405.784	343.065	209.944	317.428	307.504	Promoter (<=1kb)	PF3D7_0200700	2	48923	50147	1225	2	rifin	PF3D7_0200700.1	475
peak176	54255	54655	401	*	152.697	117.089	347.049	293.882	260.399	159.189	297.324	281.878	Promoter (<=1kb)	PF3D7_0200900	2	54254	55255	1002	2	stevor, pseudogene	PF3D7_0200900.1	600
peak177	57400	57800	401	*	165.162	129.615	282.949	354.919	315.509	201.87	245.478	239.169	Promoter (<=1kb)	PF3D7_0201000	2	57344	58421	1078	2	rifin	PF3D7_0201000.1	621
peak178	63539	63939	401	*	179.705	143.23	304.315	375.265	337.554	191.488	314.254	269.066	Promoter (<=1kb)	PF3D7_0201200	2	63157	64376	1220	1	rifin	PF3D7_0201200.1	382
peak179	67156	67556	401	*	176.589	129.615	345.107	342.486	327.909	145.346	260.291	264.795	Promoter (<=1kb)	PF3D7_0201300	2	66529	67545	1017	1	stevor	PF3D7_0201300.1	627
peak180	73416	73816	401	*	102.837	107.286	126.259	127.726	130.888	111.893	144.959	111.043	Promoter (2-3kb)	PF3D7_0201500	2	72155	76714	4560	2	Plasmodium exported protein (hyp9), unknown function	PF3D7_0201500.1	2898
peak181	77383	77783	401	*	121.535	112.732	198.129	221.542	219.066	182.259	188.341	213.544	Promoter (<=1kb)	PF3D7_0201500	2	72155	76714	4560	2	Plasmodium exported protein (hyp9), unknown function	PF3D7_0201500.1	-669
peak182	82507	82907	401	*	199.441	140.507	283.596	319.88	279.687	199.563	226.432	243.44	Promoter (2-3kb)	PF3D7_0201700	2	80851	84937	4087	2	DnaJ protein, putative	PF3D7_0201700.1	2030
peak183	86998	87398	401	*	175.55	141.596	299.783	244.148	283.821	229.555	248.652	307.504	Promoter (2-3kb)	PF3D7_0201700	2	80851	84937	4087	2	DnaJ protein, putative	PF3D7_0201700.1	-2061
peak184	87631	88031	401	*	142.31	117.634	200.719	188.763	212.177	153.421	174.585	170.835	Promoter (1-2kb)	PF3D7_0201800	2	86183	89482	3300	2	knob associated heat shock protein 40	PF3D7_0201800.1	1451
peak185	93501	93901	401	*	56.0929	32.6761	106.187	70.0796	115.733	64.5983	81.4732	89.6885	Exon (PF3D7_0201900.1/PF3D7_0201900, exon 2 of 2)	PF3D7_0201800	2	86183	89482	3300	2	knob associated heat shock protein 40	PF3D7_0201800.1	-4019
peak186	96563	96963	401	*	170.356	146.498	323.092	299.534	418.842	203.023	339.648	286.149	Exon (PF3D7_0201900.1/PF3D7_0201900, exon 2 of 2)	PF3D7_0201900	2	90205	100157	9953	2	erythrocyte membrane protein 3	PF3D7_0201900.1	3194
peak187	104420	104820	401	*	272.154	188.977	501.149	543.682	632.397	363.365	489.897	555.215	Promoter (1-2kb)	PF3D7_0202000	2	102137	106662	4526	2	knob-associated histidine-rich protein	PF3D7_0202000.1	1842
peak188	109679	110079	401	*	118.418	103.474	143.74	160.505	144.666	132.657	130.145	158.023	Promoter (1-2kb)	PF3D7_0202100	2	108217	111658	3442	2	liver stage associated protein 2	PF3D7_0202100.1	1579
peak189	112629	113029	401	*	106.992	105.108	127.553	161.635	161.199	114.201	152.365	183.648	Promoter (<=1kb)	PF3D7_0202100	2	108217	111658	3442	2	liver stage associated protein 2	PF3D7_0202100.1	-971
peak190	117580	117980	401	*	115.302	123.624	114.604	136.768	114.355	132.657	110.042	115.314	Promoter (<=1kb)	PF3D7_0202300	2	117033	118455	1423	1	Plasmodium exported protein (hyp11), unknown function	PF3D7_0202300.1	547
peak191	122870	123270	401	*	208.79	167.193	350.934	345.877	381.642	254.933	326.951	234.899	Exon (PF3D7_0202400.1/PF3D7_0202400, exon 1 of 1)	PF3D7_0202500	2	127203	129089	1887	1	early transcribed membrane protein 2	PF3D7_0202500.1	-3933
peak192	128035	128435	401	*	132.961	145.409	240.862	210.239	276.932	184.567	216.909	205.002	Promoter (<=1kb)	PF3D7_0202500	2	127203	129089	1887	1	early transcribed membrane protein 2	PF3D7_0202500.1	832
peak193	130630	131030	401	*	309.55	262.498	288.128	351.528	263.154	339.141	324.835	316.045	Promoter (2-3kb)	PF3D7_0202600	2	129342	133563	4222	2	nucleic acid-binding protein, putative	PF3D7_0202600.2	2533
peak194	131804	132204	401	*	126.728	127.437	137.913	220.412	283.821	163.803	203.154	179.377	Promoter (1-2kb)	PF3D7_0202600	2	129342	133563	4222	2	nucleic acid-binding protein, putative	PF3D7_0202600.2	1359
peak195	136236	136636	401	*	166.201	141.596	137.266	245.279	172.221	149.96	205.27	187.919	Promoter (1-2kb)	PF3D7_0202700	2	134779	137615	2837	1	octaprenyl pyrophosphate synthase	PF3D7_0202700.1	1457
peak196	140722	141122	401	*	185.937	165.559	229.208	196.675	170.844	175.338	166.121	128.126	Promoter (<=1kb)	PF3D7_0202800	2	137155	141252	4098	2	conserved Plasmodium protein, unknown function	PF3D7_0202800.1	130
peak197	145280	145680	401	*	116.341	104.563	169.64	217.021	219.066	174.185	172.469	187.919	Promoter (2-3kb)	PF3D7_0203000	2	141269	148515	7247	2	repetitive organellar protein, putative	PF3D7_0203000.1	2835
peak198	150175	150575	401	*	219.178	202.047	282.301	354.919	263.154	289.539	305.789	277.607	Promoter (1-2kb)	PF3D7_0203000	2	141269	148515	7247	2	repetitive organellar protein, putative	PF3D7_0203000.1	-1660
peak199	152029	152429	401	*	202.558	179.718	260.287	295.013	216.31	229.555	282.511	205.002	Exon (PF3D7_0203100.1/PF3D7_0203100, exon 1 of 1)	PF3D7_0203000	2	141269	148515	7247	2	repetitive organellar protein, putative	PF3D7_0203000.1	-3514
peak200	153518	153918	401	*	195.286	175.362	299.136	293.882	242.488	283.771	283.569	222.086	Exon (PF3D7_0203100.1/PF3D7_0203100, exon 1 of 1)	PF3D7_0203100	2	148914	157296	8383	2	protein kinase, putative	PF3D7_0203100.1	3378
peak201	156599	156999	401	*	123.612	128.526	135.971	131.117	158.444	122.275	173.527	145.21	Promoter (<=1kb)	PF3D7_0203100	2	148914	157296	8383	2	protein kinase, putative	PF3D7_0203100.1	297
peak202	157968	158368	401	*	131.922	114.366	165.107	159.375	125.377	143.039	170.353	115.314	Promoter (<=1kb)	PF3D7_0203100	2	148914	157296	8383	2	protein kinase, putative	PF3D7_0203100.1	-672
peak203	164535	164935	401	*	121.535	122.535	48.561	76.8615	53.7331	93.4368	92.0541	76.8759	Promoter (<=1kb)	PF3D7_0203500	2	164269	164340	72	1	tRNA Glutamine	PF3D7_0203500.1	266
peak204	169060	169460	401	*	196.325	174.272	431.869	350.398	483.597	350.676	377.739	495.422	Promoter (1-2kb)	PF3D7_0203700	2	168580	170767	2188	2	protein MAK16, putative	PF3D7_0203700.1	1307
peak205	177432	177832	401	*	265.922	212.939	419.567	427.26	407.82	377.208	405.25	328.858	Promoter (1-2kb)	PF3D7_0203900	2	176370	178737	2368	1	5'-3' exonuclease, putative	PF3D7_0203900.1	1062
peak206	178898	179298	401	*	117.38	127.981	159.28	176.329	192.888	161.496	157.656	149.481	Promoter (<=1kb)	PF3D7_0204000	2	178955	181941	2987	1	condensin-2 complex subunit H2, putative	PF3D7_0204000.1	0
peak207	180709	181109	401	*	158.93	186.798	194.891	218.151	119.866	171.878	189.399	158.023	Promoter (1-2kb)	PF3D7_0204000	2	178955	181941	2987	1	condensin-2 complex subunit H2, putative	PF3D7_0204000.1	1754
peak208	183570	183970	401	*	122.573	118.723	191.006	194.414	152.933	156.882	167.179	140.939	Exon (PF3D7_0204100.1/PF3D7_0204100, exon 1 of 1)	PF3D7_0204000	2	178955	181941	2987	1	condensin-2 complex subunit H2, putative	PF3D7_0204000.1	4615
peak209	184907	185307	401	*	230.604	211.305	420.214	512.033	428.487	374.901	439.109	384.379	Exon (PF3D7_0204100.1/PF3D7_0204100, exon 1 of 1)	PF3D7_0204100	2	181749	189877	8129	2	Sel1 repeat-containing protein, putative	PF3D7_0204100.1	4570
peak210	187314	187714	401	*	217.1	232	461.653	413.696	465.686	422.196	459.212	486.881	Promoter (2-3kb)	PF3D7_0204100	2	181749	189877	8129	2	Sel1 repeat-containing protein, putative	PF3D7_0204100.1	2163
peak211	188683	189083	401	*	149.581	134.516	194.244	170.678	155.688	203.023	176.702	200.732	Promoter (<=1kb)	PF3D7_0204100	2	181749	189877	8129	2	Sel1 repeat-containing protein, putative	PF3D7_0204100.1	794
peak212	192941	193341	401	*	113.225	138.873	117.841	132.247	74.3996	152.267	131.204	89.6885	Promoter (<=1kb)	PF3D7_0204200	2	192755	194248	1494	1	translocation protein SEC66, putative	PF3D7_0204200.1	186
peak213	196376	196776	401	*	216.061	166.103	170.287	273.537	179.11	204.177	245.478	187.919	Promoter (<=1kb)	PF3D7_0204300	2	194272	197151	2880	2	conserved Plasmodium protein, unknown function	PF3D7_0204300.1	375
peak214	199113	199513	401	*	142.31	152.488	186.474	157.114	180.488	200.716	176.702	158.023	Promoter (<=1kb)	PF3D7_0204500	2	198353	199613	1261	2	aspartate transaminase	PF3D7_0204500.1	100
peak215	203727	204127	401	*	137.116	134.516	133.381	133.377	158.444	170.724	136.494	123.856	Promoter (<=1kb)	PF3D7_0204600	2	199889	204454	4566	2	5'-3' exonuclease, putative	PF3D7_0204600.1	327
peak216	206656	207056	401	*	267.999	186.254	288.776	335.704	370.62	296.46	288.859	367.296	Promoter (<=1kb)	PF3D7_0204700	2	204784	207425	2642	2	hexose transporter	PF3D7_0204700.1	369
peak217	209650	210050	401	*	135.038	145.409	125.611	154.853	143.288	168.417	165.063	111.043	Promoter (<=1kb)	PF3D7_0204800	2	209149	211029	1881	2	3'-5' exonuclease, putative	PF3D7_0204800.1	979
peak218	211257	211657	401	*	163.085	126.892	176.762	157.114	107.466	143.039	178.818	123.856	Promoter (<=1kb)	PF3D7_0204900	2	211067	212635	1569	1	2-methoxy-6-polyprenyl-1,4-benzoquinol methylase, mitochondrial, putative	PF3D7_0204900.1	190
peak219	212234	212634	401	*	177.627	154.122	243.452	203.457	223.199	168.417	212.677	196.461	Promoter (1-2kb)	PF3D7_0204900	2	211067	212635	1569	1	2-methoxy-6-polyprenyl-1,4-benzoquinol methylase, mitochondrial, putative	PF3D7_0204900.1	1167
peak220	214997	215397	401	*	117.38	119.268	86.1148	136.768	107.466	160.342	146.017	145.21	Promoter (<=1kb)	PF3D7_0205000	2	212672	214714	2043	2	conserved Plasmodium protein, unknown function	PF3D7_0205000.1	-283
peak221	216089	216489	401	*	110.108	112.188	89.9997	108.51	78.5329	124.582	93.1122	93.9594	Promoter (1-2kb)	PF3D7_0205100	2	214838	217843	3006	2	conserved Plasmodium protein, unknown function	PF3D7_0205100.1	1354
peak222	218414	218814	401	*	102.837	127.981	88.7047	96.0769	86.7995	121.122	132.262	123.856	Promoter (<=1kb)	PF3D7_0205200	2	217882	218907	1026	2	MORN repeat protein, putative	PF3D7_0205200.1	93
peak223	225429	225829	401	*	93.4881	117.089	141.798	76.8615	126.755	88.8226	89.9379	98.2303	Promoter (<=1kb)	PF3D7_0205500	2	225212	226438	1227	2	DNA-directed RNA polymerase II 16 kDa subunit, putative	PF3D7_0205500.1	609
peak224	228535	228935	401	*	139.193	155.211	126.906	135.638	70.2663	162.649	119.565	106.772	Promoter (<=1kb)	PF3D7_0205600	2	227756	230583	2828	1	conserved Plasmodium protein, unknown function	PF3D7_0205600.1	779
peak225	229323	229723	401	*	184.899	178.629	255.107	327.792	323.776	233.015	261.349	260.524	Promoter (1-2kb)	PF3D7_0205700	2	230768	232631	1864	1	RNA-binding protein, putative	PF3D7_0205700.1	-1045
peak226	236942	237342	401	*	276.309	229.822	418.919	495.079	551.108	347.216	467.677	298.962	Promoter (2-3kb)	PF3D7_0205900	2	234461	239124	4664	1	26S proteasome regulatory subunit RPN1, putative	PF3D7_0205900.1	2481
peak227	239567	239967	401	*	217.1	166.103	174.82	254.321	181.866	220.326	211.619	166.564	Exon (PF3D7_0206000.1/PF3D7_0206000, exon 1 of 1)	PF3D7_0206000	2	239146	244604	5459	2	DNA repair protein RAD2, putative	PF3D7_0206000.1	4637
peak228	240547	240947	401	*	157.891	139.418	228.56	282.579	213.554	199.563	211.619	239.169	Exon (PF3D7_0206000.1/PF3D7_0206000, exon 1 of 1)	PF3D7_0206000	2	239146	244604	5459	2	DNA repair protein RAD2, putative	PF3D7_0206000.1	3657
peak229	243501	243901	401	*	159.969	147.042	151.51	188.763	157.066	199.563	166.121	132.397	Promoter (<=1kb)	PF3D7_0206000	2	239146	244604	5459	2	DNA repair protein RAD2, putative	PF3D7_0206000.1	703
peak230	249355	249755	401	*	232.682	190.61	358.704	389.959	472.575	294.153	349.171	418.547	Promoter (<=1kb)	PF3D7_0206200	2	248880	251521	2642	1	pantothenate transporter	PF3D7_0206200.1	475
peak231	249986	250386	401	*	251.379	164.47	452.588	382.047	333.42	220.326	352.345	311.774	Promoter (1-2kb)	PF3D7_0206200	2	248880	251521	2642	1	pantothenate transporter	PF3D7_0206200.1	1106
peak232	255529	255929	401	*	143.348	145.409	166.402	204.587	221.821	179.952	195.747	183.648	Exon (PF3D7_0206300.1/PF3D7_0206300, exon 5 of 5)	PF3D7_0206300	2	252394	262443	10050	1	pentafunctional AROM polypeptide, putative, pseudogene	PF3D7_0206300.1	3135
peak233	257249	257649	401	*	131.922	155.756	203.309	203.457	191.51	192.641	207.386	209.273	Exon (PF3D7_0206300.1/PF3D7_0206300, exon 5 of 5)	PF3D7_0206300	2	252394	262443	10050	1	pentafunctional AROM polypeptide, putative, pseudogene	PF3D7_0206300.1	4855
peak234	258897	259297	401	*	159.969	144.319	224.028	218.151	225.954	189.181	217.967	187.919	Exon (PF3D7_0206300.1/PF3D7_0206300, exon 5 of 5)	PF3D7_0206300	2	252394	262443	10050	1	pentafunctional AROM polypeptide, putative, pseudogene	PF3D7_0206300.1	6503
peak235	260414	260814	401	*	139.193	163.925	186.474	186.502	152.933	196.102	224.316	145.21	Exon (PF3D7_0206300.1/PF3D7_0206300, exon 5 of 5)	PF3D7_0206500	2	262727	268003	5277	2	conserved Plasmodium protein, unknown function	PF3D7_0206500.1	7189
peak236	262255	262655	401	*	157.891	114.366	165.107	185.372	147.421	145.346	161.888	149.481	Exon (PF3D7_0206300.1/PF3D7_0206300, exon 5 of 5)	PF3D7_0206500	2	262727	268003	5277	2	conserved Plasmodium protein, unknown function	PF3D7_0206500.1	5348
peak237	265571	265971	401	*	205.674	163.38	239.567	275.797	179.11	239.936	214.793	196.461	Promoter (2-3kb)	PF3D7_0206500	2	262727	268003	5277	2	conserved Plasmodium protein, unknown function	PF3D7_0206500.1	2032
peak238	267089	267489	401	*	124.651	130.704	99.7119	88.1647	73.0218	138.425	100.519	89.6885	Promoter (<=1kb)	PF3D7_0206500	2	262727	268003	5277	2	conserved Plasmodium protein, unknown function	PF3D7_0206500.1	514
peak239	272167	272567	401	*	195.286	166.103	215.611	229.454	199.777	166.11	239.129	209.273	Promoter (<=1kb)	PF3D7_0206700	2	271374	274711	3338	1	adenylosuccinate lyase	PF3D7_0206700.1	793
peak240	274078	274478	401	*	199.441	165.014	457.121	455.517	562.13	317.224	398.901	371.567	Promoter (<=1kb)	PF3D7_0206800	2	271576	274917	3342	2	merozoite surface protein 2	PF3D7_0206800.1	439
peak241	275908	276308	401	*	100.759	111.099	132.086	132.247	136.399	128.043	157.656	136.668	Promoter (<=1kb)	PF3D7_0206900	2	274946	276712	1767	2	merozoite surface protein 5	PF3D7_0206900.1	404
peak242	277587	277987	401	*	123.612	124.169	267.409	168.417	221.821	156.882	210.561	213.544	Promoter (<=1kb)	PF3D7_0206900	2	274946	276712	1767	2	merozoite surface protein 5	PF3D7_0206900.2	-875
peak243	278060	278460	401	*	98.6819	98.0282	152.158	123.204	220.443	145.346	175.643	205.002	Promoter (<=1kb)	PF3D7_0207000	2	276725	279258	2534	2	merozoite surface protein 4	PF3D7_0207000.1	798
peak244	281898	282298	401	*	167.24	155.756	141.798	209.109	125.377	168.417	158.714	106.772	Promoter (<=1kb)	PF3D7_0207100	2	281275	287696	6422	1	conserved Plasmodium protein, unknown function	PF3D7_0207100.1	623
peak245	284126	284526	401	*	227.488	186.254	354.171	406.914	363.731	299.921	316.37	384.379	Promoter (2-3kb)	PF3D7_0207100	2	281275	287696	6422	1	conserved Plasmodium protein, unknown function	PF3D7_0207100.1	2851
peak246	286752	287152	401	*	249.302	187.887	380.718	353.789	378.887	287.232	365.042	337.4	Promoter (1-2kb)	PF3D7_0207200	2	287423	288941	1519	2	iron-sulfur assembly protein, putative	PF3D7_0207200.1	1789
peak247	291086	291486	401	*	291.891	211.85	413.092	361.701	326.532	280.31	396.785	269.066	Promoter (1-2kb)	PF3D7_0207300	2	290168	292703	2536	2	serine repeat antigen 8	PF3D7_0207300.1	1217
peak248	291888	292288	401	*	150.62	149.221	224.028	205.718	163.955	136.118	195.747	158.023	Promoter (<=1kb)	PF3D7_0207300	2	290168	292703	2536	2	serine repeat antigen 8	PF3D7_0207300.1	415
peak249	294991	295391	401	*	174.511	163.38	301.078	426.129	436.753	257.24	325.893	303.233	Promoter (2-3kb)	PF3D7_0207300	2	290168	292703	2536	2	serine repeat antigen 8	PF3D7_0207300.1	-2288
peak250	297019	297419	401	*	144.387	149.221	275.179	223.803	356.843	224.94	256.059	303.233	Promoter (<=1kb)	PF3D7_0207400	2	293896	297980	4085	2	serine repeat antigen 7	PF3D7_0207400.1	561
peak251	299432	299832	401	*	225.41	168.826	294.603	388.829	224.577	226.094	264.523	234.899	Promoter (1-2kb)	PF3D7_0207400	2	293896	297980	4085	2	serine repeat antigen 7	PF3D7_0207400.1	-1452
peak252	301675	302075	401	*	205.674	182.441	424.099	375.265	483.597	284.925	351.287	363.025	Promoter (<=1kb)	PF3D7_0207500	2	298380	302820	4441	2	serine repeat antigen 6	PF3D7_0207500.1	745
peak253	304171	304571	401	*	252.418	205.315	435.106	479.254	563.508	371.44	399.959	486.881	Promoter (1-2kb)	PF3D7_0207500	2	298380	302820	4441	2	serine repeat antigen 6	PF3D7_0207500.1	-1351
peak254	306473	306873	401	*	192.17	179.174	418.272	373.004	500.131	334.527	409.482	427.088	Promoter (<=1kb)	PF3D7_0207600	2	303409	307376	3968	2	serine repeat antigen 5	PF3D7_0207600.1	503
peak255	309142	309542	401	*	230.604	204.77	426.689	465.69	529.064	343.755	441.225	405.734	Promoter (1-2kb)	PF3D7_0207600	2	303409	307376	3968	2	serine repeat antigen 5	PF3D7_0207600.1	-1766
peak256	311639	312039	401	*	184.899	140.507	350.286	318.749	418.842	228.401	333.299	328.858	Promoter (<=1kb)	PF3D7_0207700	2	308628	312348	3721	2	serine repeat antigen 4	PF3D7_0207700.1	309
peak257	314081	314481	401	*	203.596	155.756	336.689	379.786	479.464	286.078	366.1	367.296	Promoter (1-2kb)	PF3D7_0207700	2	308628	312348	3721	2	serine repeat antigen 4	PF3D7_0207700.1	-1733
peak258	316113	316513	401	*	200.48	165.559	296.546	270.146	365.109	280.31	287.801	333.129	Promoter (<=1kb)	PF3D7_0207800	2	312990	316944	3955	2	serine repeat antigen 3	PF3D7_0207800.1	431
peak259	318022	318422	401	*	256.573	204.77	473.955	531.249	586.93	382.976	477.2	380.109	Promoter (1-2kb)	PF3D7_0207800	2	312990	316944	3955	2	serine repeat antigen 3	PF3D7_0207800.1	-1078
peak260	319623	320023	401	*	134	126.347	178.704	141.29	123.999	148.807	196.805	115.314	Promoter (1-2kb)	PF3D7_0207900	2	317422	321552	4131	2	serine repeat antigen 2	PF3D7_0207900.1	1529
peak261	320608	321008	401	*	193.209	160.657	393.668	400.132	546.975	339.141	353.403	388.65	Promoter (<=1kb)	PF3D7_0207900	2	317422	321552	4131	2	serine repeat antigen 2	PF3D7_0207900.1	544
peak262	322651	323051	401	*	217.1	196.601	296.546	365.092	282.443	250.318	267.698	350.212	Promoter (1-2kb)	PF3D7_0207900	2	317422	321552	4131	2	serine repeat antigen 2	PF3D7_0207900.1	-1099
peak263	324210	324610	401	*	126.728	133.427	168.992	132.247	191.51	156.882	189.399	145.21	Promoter (1-2kb)	PF3D7_0208000	2	322329	326390	4062	2	serine repeat antigen 1	PF3D7_0208000.1	1780
peak264	324919	325319	401	*	181.782	171.005	205.899	233.975	195.643	193.795	192.573	196.461	Promoter (1-2kb)	PF3D7_0208000	2	322329	326390	4062	2	serine repeat antigen 1	PF3D7_0208000.1	1071
peak265	330418	330818	401	*	153.736	171.005	200.071	167.287	151.555	175.338	217.967	162.294	Promoter (2-3kb)	PF3D7_0208100	2	327442	335433	7992	1	C2 domain-containing protein 5, putative	PF3D7_0208100.1	2976
peak266	331682	332082	401	*	129.845	144.319	161.222	235.106	197.021	191.488	193.631	183.648	Exon (PF3D7_0208100.1/PF3D7_0208100, exon 16 of 16)	PF3D7_0208100	2	327442	335433	7992	1	C2 domain-containing protein 5, putative	PF3D7_0208100.1	4240
peak267	332539	332939	401	*	129.845	135.061	135.323	150.332	129.51	137.271	154.482	166.564	Exon (PF3D7_0208100.1/PF3D7_0208100, exon 16 of 16)	PF3D7_0208200	2	335421	337000	1580	2	KRR1 small subunit processome component, putative	PF3D7_0208200.1	4061
peak268	334972	335372	401	*	113.225	120.357	111.366	108.51	92.3106	130.35	124.855	106.772	Promoter (1-2kb)	PF3D7_0208200	2	335421	337000	1580	2	KRR1 small subunit processome component, putative	PF3D7_0208200.1	1628
peak269	336011	336411	401	*	139.193	160.113	181.294	209.109	157.066	177.645	213.735	209.273	Promoter (<=1kb)	PF3D7_0208200	2	335421	337000	1580	2	KRR1 small subunit processome component, putative	PF3D7_0208200.1	589
peak270	338664	339064	401	*	100.759	90.4038	153.453	151.462	146.044	133.811	170.353	145.21	Promoter (1-2kb)	PF3D7_0208300	2	337310	343223	5914	1	conserved Plasmodium protein, unknown function	PF3D7_0208300.1	1354
peak271	345578	345978	401	*	131.922	142.141	146.33	201.196	108.844	154.574	177.76	145.21	Exon (PF3D7_0208400.1/PF3D7_0208400, exon 1 of 1)	PF3D7_0208400	2	342081	351139	9059	2	histidine phosphatase, putative	PF3D7_0208400.1	5161
peak272	347377	347777	401	*	192.17	172.639	237.625	224.933	208.043	228.401	232.78	196.461	Exon (PF3D7_0208400.1/PF3D7_0208400, exon 1 of 1)	PF3D7_0208400	2	342081	351139	9059	2	histidine phosphatase, putative	PF3D7_0208400.1	3362
peak273	349205	349605	401	*	147.503	163.38	126.906	177.46	140.533	166.11	152.365	145.21	Promoter (1-2kb)	PF3D7_0208400	2	342081	351139	9059	2	histidine phosphatase, putative	PF3D7_0208400.1	1534
peak274	355205	355605	401	*	213.984	187.343	205.251	330.052	287.954	280.31	249.71	320.316	Promoter (<=1kb)	PF3D7_0208600	2	354341	356448	2108	1	ribosome-recycling factor	PF3D7_0208600.1	864
peak275	363645	364045	401	*	266.961	193.333	346.402	445.345	370.62	292.999	333.299	294.691	Promoter (2-3kb)	PF3D7_0208900	2	360828	368354	7527	1	6-cysteine protein P230p	PF3D7_0208900.1	2817
peak276	366902	367302	401	*	180.744	181.352	356.761	385.438	442.264	335.68	360.81	328.858	Promoter (2-3kb)	PF3D7_0209000	2	369351	380156	10806	1	6-cysteine protein P230	PF3D7_0209000.1	-2049
peak277	371359	371759	401	*	228.527	203.681	558.775	487.166	673.73	396.818	577.719	529.59	Promoter (2-3kb)	PF3D7_0209000	2	369351	380156	10806	1	6-cysteine protein P230	PF3D7_0209000.1	2008
peak278	375591	375991	401	*	246.185	200.958	254.459	354.919	257.643	233.015	268.756	213.544	Exon (PF3D7_0209000.1/PF3D7_0209000, exon 1 of 1)	PF3D7_0209000	2	369351	380156	10806	1	6-cysteine protein P230	PF3D7_0209000.1	6240
peak279	378340	378740	401	*	182.821	180.263	205.899	261.103	198.399	224.94	266.639	226.357	Exon (PF3D7_0209000.1/PF3D7_0209000, exon 1 of 1)	PF3D7_0209100	2	380935	384245	3311	2	patatin-like phospholipase 1	PF3D7_0209100.1	5505
peak280	381458	381858	401	*	215.023	168.826	321.15	400.132	301.732	248.011	375.623	273.337	Promoter (2-3kb)	PF3D7_0209100	2	380935	384245	3311	2	patatin-like phospholipase 1	PF3D7_0209100.1	2387
peak281	387418	387818	401	*	174.511	161.202	136.618	220.412	121.244	191.488	184.108	175.106	Promoter (<=1kb)	PF3D7_0209300	2	386930	388236	1307	1	2C-methyl-D-erythritol 2,4-cyclodiphosphate synthase	PF3D7_0209300.1	488
peak282	388798	389198	401	*	141.271	146.498	170.287	169.547	119.866	175.338	175.643	162.294	Promoter (1-2kb)	PF3D7_0209300	2	386930	388236	1307	1	2C-methyl-D-erythritol 2,4-cyclodiphosphate synthase	PF3D7_0209300.1	1868
peak283	389964	390364	401	*	142.31	140.507	141.151	195.545	144.666	122.275	155.54	170.835	Promoter (<=1kb)	PF3D7_0209400	2	388216	391107	2892	2	ARMT1-like domain-containing protein, putative	PF3D7_0209400.1	743
peak284	393126	393526	401	*	152.697	124.714	68.6328	126.595	53.7331	121.122	111.1	111.043	Promoter (<=1kb)	PF3D7_0209500	2	391238	392887	1650	2	conserved Plasmodium protein, unknown function	PF3D7_0209500.1	-239
peak285	396889	397289	401	*	136.077	161.202	203.956	263.364	159.821	211.098	205.27	222.086	Promoter (1-2kb)	PF3D7_0209600	2	393969	399286	5318	2	transporter, putative	PF3D7_0209600.1	1997
peak286	398326	398726	401	*	197.364	197.146	235.035	223.803	197.021	223.787	271.93	217.815	Promoter (<=1kb)	PF3D7_0209600	2	393969	399286	5318	2	transporter, putative	PF3D7_0209600.1	560
peak287	400603	401003	401	*	151.659	133.427	196.186	206.848	250.754	230.708	233.839	170.835	Promoter (1-2kb)	PF3D7_0209600	2	393969	399286	5318	2	transporter, putative	PF3D7_0209600.1	-1317
peak288	404342	404742	401	*	209.829	162.291	254.459	283.709	327.909	229.555	216.909	277.607	Promoter (1-2kb)	PF3D7_0209700	2	400078	402755	2678	2	RING zinc finger protein, putative	PF3D7_0209700.1	-1587
peak289	405917	406317	401	*	151.659	184.075	181.294	134.508	111.599	184.567	168.237	166.564	Promoter (<=1kb)	PF3D7_0209800	2	403095	406706	3612	2	ATP-dependent RNA helicase UAP56	PF3D7_0209800.1	389
peak290	414347	414747	401	*	246.185	227.643	313.38	325.531	243.865	320.684	341.764	345.942	Promoter (2-3kb)	PF3D7_0210100	2	412275	412741	467	1	60S ribosomal protein L37ae, putative	PF3D7_0210100.2	2072
peak291	415397	415797	401	*	179.705	168.826	224.028	248.67	289.332	257.24	242.303	209.273	Exon (PF3D7_0210200.1/PF3D7_0210200, exon 1 of 2)	PF3D7_0210100	2	412275	412741	467	1	60S ribosomal protein L37ae, putative	PF3D7_0210100.2	3122
peak292	417386	417786	401	*	145.426	139.418	187.122	209.109	188.755	196.102	192.573	187.919	Exon (PF3D7_0210200.1/PF3D7_0210200, exon 1 of 2)	PF3D7_0210200	2	412948	421861	8914	2	conserved Plasmodium protein, unknown function	PF3D7_0210200.1	4075
peak293	419195	419595	401	*	242.03	175.906	341.869	403.523	432.62	313.763	363.984	371.567	Promoter (2-3kb)	PF3D7_0210200	2	412948	421861	8914	2	conserved Plasmodium protein, unknown function	PF3D7_0210200.1	2266
peak294	423012	423412	401	*	227.488	178.629	326.33	361.701	338.932	301.074	314.254	281.878	Promoter (1-2kb)	PF3D7_0210200	2	412948	421861	8914	2	conserved Plasmodium protein, unknown function	PF3D7_0210200.1	-1151
peak295	429962	430362	401	*	118.418	119.812	106.834	144.68	114.355	149.96	97.3446	132.397	Promoter (2-3kb)	PF3D7_0210500	2	427161	431611	4451	1	conserved Plasmodium protein, unknown function	PF3D7_0210500.1	2801
peak296	432799	433199	401	*	147.503	150.855	137.913	140.159	165.332	171.878	169.295	175.106	Promoter (1-2kb)	PF3D7_0210600	2	431716	434231	2516	2	protein CERLI1	PF3D7_0210600.1	1032
peak297	463971	464371	401	*	174.511	175.906	176.114	313.098	245.243	228.401	240.187	298.962	Promoter (<=1kb)	PF3D7_0211500	2	463147	467352	4206	1	GAF domain-related protein, putative	PF3D7_0211500.1	824
peak298	467910	468310	401	*	127.767	121.446	118.489	123.204	104.711	161.496	148.133	140.939	Promoter (<=1kb)	PF3D7_0211600	2	467682	468518	837	1	UDP-N-acetylglucosamine transferase subunit ALG14, putative	PF3D7_0211600.1	228
peak299	469892	470292	401	*	152.697	160.657	247.337	228.324	252.132	236.476	223.258	269.066	Promoter (<=1kb)	PF3D7_0211700	2	469408	474167	4760	1	tyrosine kinase-like protein, putative	PF3D7_0211700.1	484
peak300	470735	471135	401	*	131.922	129.615	74.4602	159.375	106.088	137.271	131.204	111.043	Promoter (1-2kb)	PF3D7_0211700	2	469408	474167	4760	1	tyrosine kinase-like protein, putative	PF3D7_0211700.1	1327
peak301	473314	473714	401	*	200.48	195.512	239.567	289.361	301.732	237.629	283.569	273.337	Promoter (1-2kb)	PF3D7_0211800	2	475109	477618	2510	1	asparagine--tRNA ligase	PF3D7_0211800.1	-1395
peak302	476652	477052	401	*	186.976	147.587	217.553	290.491	254.888	213.405	258.175	243.44	Promoter (1-2kb)	PF3D7_0211800	2	475109	477618	2510	1	asparagine--tRNA ligase	PF3D7_0211800.1	1543
peak303	478829	479229	401	*	170.356	151.944	166.402	176.329	122.622	168.417	160.83	119.585	Promoter (<=1kb)	PF3D7_0212000	2	479683	481854	2172	1	GDP-fructose:GMP antiporter, putative	PF3D7_0212000.1	-454
peak304	484145	484545	401	*	329.286	248.338	408.56	448.736	338.932	369.133	436.992	448.443	Promoter (<=1kb)	PF3D7_0212100	2	483322	489702	6381	1	conserved Plasmodium protein, unknown function	PF3D7_0212100.1	823
peak305	486456	486856	401	*	297.084	227.099	637.767	601.328	622.752	416.428	569.254	521.048	Exon (PF3D7_0212100.1/PF3D7_0212100, exon 1 of 1)	PF3D7_0212100	2	483322	489702	6381	1	conserved Plasmodium protein, unknown function	PF3D7_0212100.1	3134
peak306	488379	488779	401	*	206.713	165.014	245.395	291.622	270.043	244.551	295.208	230.628	Promoter (2-3kb)	PF3D7_0212200	2	489203	491256	2054	2	ribosomal protein L12, mitochondrial, putative	PF3D7_0212200.1	2477
peak307	492738	493138	401	*	92.4494	104.563	90.6471	99.4678	104.711	116.508	110.042	102.501	Promoter (1-2kb)	PF3D7_0212300	2	491640	495105	3466	1	eukaryotic peptide chain release factor subunit 1, putative	PF3D7_0212300.1	1098
peak308	493306	493706	401	*	197.364	175.906	352.876	366.222	512.531	294.153	368.216	380.109	Promoter (1-2kb)	PF3D7_0212300	2	491640	495105	3466	1	eukaryotic peptide chain release factor subunit 1, putative	PF3D7_0212300.1	1666
peak309	495114	495514	401	*	148.542	144.864	146.978	103.989	130.888	176.492	166.121	115.314	3' UTR	PF3D7_0212300	2	491640	495105	3466	1	eukaryotic peptide chain release factor subunit 1, putative	PF3D7_0212300.1	3474
peak310	497000	497400	401	*	181.782	159.568	194.244	247.539	202.532	184.567	232.78	192.19	Exon (PF3D7_0212400.1/PF3D7_0212400, exon 2 of 3)	PF3D7_0212300	2	491640	495105	3466	1	eukaryotic peptide chain release factor subunit 1, putative	PF3D7_0212300.1	5360
peak311	503060	503460	401	*	173.472	171.005	261.582	218.151	192.888	191.488	214.793	226.357	Exon (PF3D7_0212400.1/PF3D7_0212400, exon 1 of 3)	PF3D7_0212400	2	494337	507898	13562	2	nucleoporin NUP390, putative	PF3D7_0212400.1	4438
peak312	504136	504536	401	*	173.472	168.826	282.301	270.146	194.266	233.015	234.897	217.815	Exon (PF3D7_0212400.1/PF3D7_0212400, exon 1 of 3)	PF3D7_0212400	2	494337	507898	13562	2	nucleoporin NUP390, putative	PF3D7_0212400.1	3362
peak313	506304	506704	401	*	147.503	185.164	196.186	185.372	201.154	229.555	175.643	239.169	Promoter (1-2kb)	PF3D7_0212400	2	494337	507898	13562	2	nucleoporin NUP390, putative	PF3D7_0212400.1	1194
peak314	507506	507906	401	*	130.883	150.855	159.28	157.114	151.555	160.342	192.573	170.835	Promoter (<=1kb)	PF3D7_0212400	2	494337	507898	13562	2	nucleoporin NUP390, putative	PF3D7_0212400.1	0
peak315	510063	510463	401	*	146.465	142.686	130.143	142.42	101.955	166.11	157.656	111.043	Promoter (1-2kb)	PF3D7_0212500	2	508665	521769	13105	1	nucleoporin NUP434, putative	PF3D7_0212500.1	1398
peak316	512838	513238	401	*	260.728	218.385	416.329	382.047	231.465	322.991	339.648	273.337	Exon (PF3D7_0212500.1/PF3D7_0212500, exon 1 of 2)	PF3D7_0212500	2	508665	521769	13105	1	nucleoporin NUP434, putative	PF3D7_0212500.1	4173
peak317	514364	514764	401	*	276.309	227.643	404.675	400.132	439.509	401.432	369.274	397.192	Exon (PF3D7_0212500.1/PF3D7_0212500, exon 1 of 2)	PF3D7_0212500	2	508665	521769	13105	1	nucleoporin NUP434, putative	PF3D7_0212500.1	5699
peak318	520459	520859	401	*	204.635	173.728	290.718	238.497	301.732	234.169	239.129	328.858	Promoter (1-2kb)	PF3D7_0212600	2	522339	524405	2067	1	secreted protein with altered thrombospondin repeat domain	PF3D7_0212600.1	-1480
peak319	523511	523911	401	*	157.891	141.052	275.826	240.757	358.22	211.098	286.743	316.045	Promoter (1-2kb)	PF3D7_0212600	2	522339	524405	2067	1	secreted protein with altered thrombospondin repeat domain	PF3D7_0212600.1	1172
peak320	525259	525659	401	*	128.806	150.31	129.496	154.853	119.866	182.259	134.378	132.397	Promoter (<=1kb)	PF3D7_0212700	2	524470	526067	1598	2	SRR1-like protein	PF3D7_0212700.1	408
peak321	528975	529375	401	*	210.868	180.263	435.106	417.087	498.753	351.83	360.81	384.379	Promoter (2-3kb)	PF3D7_0212800	2	526387	531923	5537	1	multidrug efflux pump, putative	PF3D7_0212800.1	2588
peak322	530177	530577	401	*	222.294	197.146	256.402	311.967	259.021	292.999	297.324	286.149	Promoter (1-2kb)	PF3D7_0212900	2	532001	534657	2657	1	arginyl-tRNA--protein transferase	PF3D7_0212900.1	-1424
peak323	533893	534293	401	*	216.061	186.254	261.582	349.268	275.554	283.771	272.988	303.233	Promoter (<=1kb)	PF3D7_0213000	2	534659	536945	2287	1	conserved protein, unknown function	PF3D7_0213000.1	-366
peak324	535573	535973	401	*	145.426	162.836	159.28	158.244	129.51	164.956	174.585	162.294	Promoter (<=1kb)	PF3D7_0213000	2	534659	536945	2287	1	conserved protein, unknown function	PF3D7_0213000.1	914
peak325	538386	538786	401	*	226.449	189.521	330.215	328.922	322.398	311.456	329.067	294.691	Promoter (<=1kb)	PF3D7_0213100	2	537390	540199	2810	1	protein SIS1	PF3D7_0213100.1	996
peak326	543005	543405	401	*	86.2168	107.286	135.971	117.553	129.51	100.358	104.751	123.856	Promoter (<=1kb)	PF3D7_0213300	2	541071	542094	1024	2	conserved protein, unknown function	PF3D7_0213300.1	-911
peak327	549388	549788	401	*	167.24	170.46	195.539	212.499	192.888	221.48	202.096	179.377	Exon (PF3D7_0213600.1/PF3D7_0213600, exon 2 of 12)	PF3D7_0213500	2	543700	546217	2518	2	tetratricopeptide repeat protein, putative	PF3D7_0213500.1	-3171
peak328	553537	553937	401	*	244.108	229.277	222.733	256.582	168.088	235.322	252.884	213.544	Promoter (1-2kb)	PF3D7_0213600	2	546482	555294	8813	2	conserved Plasmodium protein, unknown function	PF3D7_0213600.1	1357
peak329	555049	555449	401	*	115.302	145.409	151.51	143.55	129.51	155.728	159.772	115.314	Promoter (<=1kb)	PF3D7_0213600	2	546482	555294	8813	2	conserved Plasmodium protein, unknown function	PF3D7_0213600.1	0
peak330	560066	560466	401	*	148.542	161.747	147.625	148.071	107.466	190.334	165.063	166.564	Promoter (1-2kb)	PF3D7_0213800	2	558585	560594	2010	1	conserved protein, unknown function	PF3D7_0213800.1	1481
peak331	561829	562229	401	*	245.147	198.235	449.998	436.302	540.086	374.901	415.831	392.921	Exon (PF3D7_0213900.1/PF3D7_0213900, exon 1 of 1)	PF3D7_0213900	2	560872	565395	4524	2	RTR1 domain-containing protein, putative	PF3D7_0213900.1	3166
peak332	567287	567687	401	*	259.689	206.948	321.15	406.914	304.487	303.381	353.403	281.878	Promoter (1-2kb)	PF3D7_0214000	2	565669	568518	2850	1	T-complex protein 1 subunit theta	PF3D7_0214000.1	1618
peak333	569278	569678	401	*	221.255	193.878	327.625	331.183	370.62	317.224	325.893	320.316	Exon (PF3D7_0214100.1/PF3D7_0214100, exon 1 of 4)	PF3D7_0214000	2	565669	568518	2850	1	T-complex protein 1 subunit theta	PF3D7_0214000.1	3609
peak334	570456	570856	401	*	176.589	169.371	236.978	292.752	228.71	226.094	242.303	264.795	Exon (PF3D7_0214100.1/PF3D7_0214100, exon 1 of 4)	PF3D7_0214100	2	568246	573893	5648	2	protein transport protein SEC31	PF3D7_0214100.1	3037
peak335	571931	572331	401	*	247.224	205.859	361.294	470.212	359.598	327.606	358.694	337.4	Promoter (1-2kb)	PF3D7_0214100	2	568246	573893	5648	2	protein transport protein SEC31	PF3D7_0214100.1	1562
peak336	575072	575472	401	*	183.86	151.944	268.704	283.709	296.221	188.027	256.059	251.982	Promoter (1-2kb)	PF3D7_0214200	2	574898	576521	1624	2	ribosomal protein L13, mitochondrial	PF3D7_0214200.1	1049
peak337	581201	581601	401	*	269.038	234.178	376.833	446.475	347.198	370.287	363.984	303.233	Exon (PF3D7_0214300.1/PF3D7_0214300, exon 1 of 1)	PF3D7_0214300	2	577433	586702	9270	1	conserved Plasmodium protein, unknown function	PF3D7_0214300.1	3768
peak338	584347	584747	401	*	164.124	143.775	269.352	255.451	366.487	212.252	289.917	269.066	Exon (PF3D7_0214300.1/PF3D7_0214300, exon 1 of 1)	PF3D7_0214400	2	586717	589640	2924	2	protein LTV1, putative	PF3D7_0214400.1	4893
peak339	587417	587817	401	*	151.659	108.92	150.863	223.803	122.622	155.728	174.585	170.835	Promoter (1-2kb)	PF3D7_0214400	2	586717	589640	2924	2	protein LTV1, putative	PF3D7_0214400.1	1823
peak340	588765	589165	401	*	104.914	120.357	127.553	124.335	126.755	121.122	117.448	140.939	Promoter (<=1kb)	PF3D7_0214400	2	586717	589640	2924	2	protein LTV1, putative	PF3D7_0214400.1	475
peak341	594987	595387	401	*	148.542	160.657	165.755	188.763	147.421	227.248	197.863	132.397	Promoter (1-2kb)	PF3D7_0214600	2	593374	600035	6662	1	serine/threonine protein kinase STK2, putative	PF3D7_0214600.1	1613
peak342	596496	596896	401	*	173.472	132.883	156.69	249.8	170.844	184.567	213.735	175.106	Exon (PF3D7_0214600.1/PF3D7_0214600, exon 2 of 2)	PF3D7_0214600	2	593374	600035	6662	1	serine/threonine protein kinase STK2, putative	PF3D7_0214600.1	3122
peak343	598842	599242	401	*	159.969	160.113	246.042	257.712	231.465	257.24	271.93	183.648	Promoter (2-3kb)	PF3D7_0214700	2	599425	601740	2316	2	conserved Plasmodium protein, unknown function	PF3D7_0214700.1	2498
peak344	605951	606351	401	*	135.038	136.15	191.006	167.287	132.266	212.252	197.863	170.835	Promoter (2-3kb)	PF3D7_0214800	2	603261	609873	6613	1	conserved Plasmodium membrane protein, unknown function	PF3D7_0214800.1	2690
peak345	607794	608194	401	*	313.705	242.348	599.566	561.767	546.975	424.503	557.615	456.985	Promoter (1-2kb)	PF3D7_0214900	2	609924	616306	6383	1	rhoptry neck protein 6	PF3D7_0214900.1	-1730
peak346	611205	611605	401	*	120.496	111.099	101.654	185.372	190.132	146.5	155.54	158.023	Promoter (1-2kb)	PF3D7_0214900	2	609924	616306	6383	1	rhoptry neck protein 6	PF3D7_0214900.1	1281
peak347	617276	617676	401	*	282.542	190.61	306.258	461.169	374.754	329.913	389.378	380.109	Exon (PF3D7_0215000.1/PF3D7_0215000, exon 1 of 1)	PF3D7_0215000	2	615813	621692	5880	2	acyl-CoA synthetase	PF3D7_0215000.1	4016
peak348	618509	618909	401	*	220.216	165.559	415.682	384.308	467.064	286.078	375.623	367.296	Promoter (2-3kb)	PF3D7_0215000	2	615813	621692	5880	2	acyl-CoA synthetase	PF3D7_0215000.1	2783
peak349	622918	623318	401	*	135.038	157.934	171.582	148.071	107.466	153.421	168.237	128.126	Promoter (1-2kb)	PF3D7_0215000	2	615813	621692	5880	2	acyl-CoA synthetase	PF3D7_0215000.1	-1226
peak350	630294	630694	401	*	217.1	188.977	299.783	427.26	340.309	305.688	276.162	337.4	Promoter (1-2kb)	PF3D7_0215300	2	628091	632681	4591	2	acyl-CoA synthetase	PF3D7_0215300.1	1987
peak351	634635	635035	401	*	222.294	189.521	378.776	435.172	387.154	272.236	379.855	311.774	Promoter (1-2kb)	PF3D7_0215300	2	628091	632681	4591	2	acyl-CoA synthetase	PF3D7_0215300.1	-1954
peak352	636488	636888	401	*	193.209	160.113	261.582	341.356	330.665	244.551	308.963	260.524	Promoter (2-3kb)	PF3D7_0215400	2	634417	639395	4979	2	WD repeat-containing protein, putative	PF3D7_0215400.1	2507
peak353	641564	641964	401	*	171.395	179.718	274.531	264.494	268.665	224.94	249.71	243.44	Promoter (1-2kb)	PF3D7_0215500	2	639847	643411	3565	1	conserved Plasmodium protein, unknown function	PF3D7_0215500.1	1717
peak354	647337	647737	401	*	242.03	203.136	409.855	549.334	531.819	407.2	410.54	422.817	Promoter (1-2kb)	PF3D7_0215700	2	645368	650460	5093	1	DNA-directed RNA polymerase II subunit RPB2, putative	PF3D7_0215700.1	1969
peak355	649275	649675	401	*	247.224	205.859	571.077	501.86	647.552	395.664	516.349	486.881	Exon (PF3D7_0215700.1/PF3D7_0215700, exon 2 of 2)	PF3D7_0215700	2	645368	650460	5093	1	DNA-directed RNA polymerase II subunit RPB2, putative	PF3D7_0215700.1	3907
peak356	651048	651448	401	*	197.364	161.747	141.798	212.499	79.9107	193.795	151.307	119.585	Promoter (2-3kb)	PF3D7_0215800	2	650472	653693	3222	2	origin recognition complex subunit 5	PF3D7_0215800.1	2245
peak357	652690	653090	401	*	238.914	162.836	352.229	406.914	422.976	310.302	342.822	290.42	Promoter (<=1kb)	PF3D7_0215800	2	650472	653693	3222	2	origin recognition complex subunit 5	PF3D7_0215800.1	603
peak358	662926	663326	401	*	226.449	175.362	405.97	415.956	399.553	298.767	360.81	363.025	Exon (PF3D7_0216000.1/PF3D7_0216000, exon 1 of 1)	PF3D7_0216000	2	657770	664734	6965	1	SNF2-like chromatin remodeling ATPase, putative	PF3D7_0216000.1	5156
peak359	672815	673215	401	*	136.077	144.319	113.309	195.545	133.644	174.185	166.121	149.481	Promoter (2-3kb)	PF3D7_0216400	2	675368	678010	2643	1	vacuolar protein sorting-associated protein 45	PF3D7_0216400.1	-2153
peak360	674241	674641	401	*	147.503	151.944	288.128	241.888	252.132	216.866	222.2	269.066	Promoter (<=1kb)	PF3D7_0216400	2	675368	678010	2643	1	vacuolar protein sorting-associated protein 45	PF3D7_0216400.1	-727
peak361	680979	681379	401	*	150.62	165.559	132.733	160.505	119.866	166.11	152.365	140.939	Promoter (2-3kb)	PF3D7_0216500	2	678050	685025	6976	1	WD repeat-containing protein, putative	PF3D7_0216500.1	2929
peak362	682154	682554	401	*	162.046	152.488	159.927	192.154	100.577	198.409	174.585	140.939	Promoter (2-3kb)	PF3D7_0216600	2	685475	689382	3908	1	sugar transporter, putative	PF3D7_0216600.1	-2921
peak363	686730	687130	401	*	111.147	101.84	105.539	76.8615	104.711	115.354	105.809	132.397	Promoter (1-2kb)	PF3D7_0216600	2	685475	689382	3908	1	sugar transporter, putative	PF3D7_0216600.1	1255
peak364	688028	688428	401	*	201.519	174.272	333.452	340.225	301.732	283.771	326.951	303.233	Promoter (1-2kb)	PF3D7_0216700	2	689543	695989	6447	1	autophagy-related protein 11, putative	PF3D7_0216700.1	-1115
peak365	692697	693097	401	*	169.317	157.39	235.683	282.579	245.243	224.94	263.465	247.711	Promoter (2-3kb)	PF3D7_0216700	2	690311	695783	5473	1	autophagy-related protein 11, putative	PF3D7_0216700.2	2386
peak366	695463	695863	401	*	129.845	133.427	189.064	178.59	168.088	155.728	169.295	175.106	3' UTR	PF3D7_0216800	2	695848	699564	3717	2	TMEM121 domain-containing protein, putative	PF3D7_0216800.1	3701
peak367	697842	698242	401	*	242.03	192.244	486.257	409.175	566.264	385.283	504.71	452.714	Promoter (1-2kb)	PF3D7_0216800	2	695848	699564	3717	2	TMEM121 domain-containing protein, putative	PF3D7_0216800.1	1322
peak368	702159	702559	401	*	163.085	130.16	226.618	249.8	194.266	174.185	238.071	247.711	Promoter (<=1kb)	PF3D7_0216900	2	701245	702894	1650	1	conserved Plasmodium protein, unknown function	PF3D7_0216900.1	914
peak369	705031	705431	401	*	184.899	169.371	195.539	155.984	97.8217	185.72	176.702	123.856	Promoter (1-2kb)	PF3D7_0217000	2	703060	706862	3803	2	conserved Plasmodium membrane protein, unknown function	PF3D7_0217000.1	1431
peak370	708051	708451	401	*	257.612	196.056	437.049	507.512	498.753	331.066	401.017	414.276	Promoter (<=1kb)	PF3D7_0217100	2	707101	709839	2739	1	ATP synthase subunit alpha, mitochondrial	PF3D7_0217100.1	950
peak371	709745	710145	401	*	106.992	111.643	91.9421	107.38	115.733	99.2045	110.042	72.605	Promoter (2-3kb)	PF3D7_0217100	2	707101	709839	2739	1	ATP synthase subunit alpha, mitochondrial	PF3D7_0217100.1	2644
peak372	713767	714167	401	*	155.814	156.301	143.093	163.896	111.599	188.027	166.121	170.835	Promoter (1-2kb)	PF3D7_0217200	2	709474	715607	6134	2	conserved Plasmodium protein, unknown function	PF3D7_0217200.1	1440
peak373	721129	721529	401	*	204.635	177.54	271.294	370.744	279.687	243.397	317.428	234.899	Promoter (1-2kb)	PF3D7_0217500	2	719266	723617	4352	1	calcium-dependent protein kinase 1	PF3D7_0217500.1	1863
peak374	723882	724282	401	*	110.108	139.418	101.654	144.68	89.5551	164.956	142.843	153.752	Exon (PF3D7_0217600.1/PF3D7_0217600, exon 7 of 7)	PF3D7_0217500	2	719266	723617	4352	1	calcium-dependent protein kinase 1	PF3D7_0217500.1	4616
peak375	725638	726038	401	*	251.379	203.681	403.38	429.52	369.243	298.767	386.204	328.858	Exon (PF3D7_0217600.1/PF3D7_0217600, exon 6 of 7)	PF3D7_0217600	2	723183	730639	7457	2	conserved Plasmodium protein, unknown function	PF3D7_0217600.1	4601
peak376	729034	729434	401	*	156.852	145.409	121.726	119.814	70.2663	134.964	141.784	115.314	Promoter (1-2kb)	PF3D7_0217600	2	723183	730639	7457	2	conserved Plasmodium protein, unknown function	PF3D7_0217600.1	1205
peak377	734224	734624	401	*	135.038	112.732	151.51	109.641	152.933	93.4368	112.158	140.939	Promoter (<=1kb)	PF3D7_0217800	2	733477	734855	1379	1	40S ribosomal protein S26	PF3D7_0217800.1	747
peak378	735309	735709	401	*	250.34	195.512	337.337	330.052	345.82	296.46	317.428	341.671	Promoter (1-2kb)	PF3D7_0217800	2	733477	734855	1379	1	40S ribosomal protein S26	PF3D7_0217800.1	1832
peak379	738833	739233	401	*	165.162	156.301	254.459	259.973	275.554	235.322	224.316	230.628	Promoter (<=1kb)	PF3D7_0218000	2	738216	740285	2070	1	replication factor C subunit 2, putative	PF3D7_0218000.1	617
peak380	750484	750884	401	*	184.899	145.409	152.805	271.276	144.666	213.405	202.096	187.919	Promoter (<=1kb)	PF3D7_0218400	2	749749	751772	2024	2	ATP-dependent RNA helicase DDX47, putative	PF3D7_0218400.1	888
peak381	756333	756733	401	*	180.744	141.596	253.812	239.627	216.31	228.401	276.162	222.086	Promoter (1-2kb)	PF3D7_0218600	2	755057	763428	8372	1	patatin-like phospholipase 4	PF3D7_0218600.1	1276
peak382	757306	757706	401	*	257.612	194.967	357.409	347.007	154.31	272.236	313.196	205.002	Promoter (2-3kb)	PF3D7_0218600	2	755057	763428	8372	1	patatin-like phospholipase 4	PF3D7_0218600.1	2249
peak383	761147	761547	401	*	149.581	171.549	239.567	258.842	195.643	222.633	246.536	230.628	Exon (PF3D7_0218600.1/PF3D7_0218600, exon 1 of 1)	PF3D7_0218700	2	762841	765517	2677	2	pre-mRNA-processing protein 45, putative	PF3D7_0218700.1	3970
peak384	763910	764310	401	*	155.814	147.042	111.366	217.021	121.244	166.11	143.901	192.19	Promoter (1-2kb)	PF3D7_0218700	2	762841	765517	2677	2	pre-mRNA-processing protein 45, putative	PF3D7_0218700.1	1207
peak385	770758	771158	401	*	110.108	105.108	116.546	143.55	128.133	115.354	124.855	119.585	Promoter (<=1kb)	PF3D7_0219200	2	771928	773349	1422	1	40S ribosomal protein S30	PF3D7_0219200.1	-770
peak386	777142	777542	401	*	152.697	145.953	183.237	265.624	190.132	178.799	210.561	187.919	Promoter (<=1kb)	PF3D7_0219500	2	776418	778478	2061	2	pseudouridine synthase, putative	PF3D7_0219500.1	936
peak387	779538	779938	401	*	148.542	145.409	202.014	250.93	239.732	226.094	203.154	243.44	Promoter (1-2kb)	PF3D7_0219500	2	776418	778478	2061	2	pseudouridine synthase, putative	PF3D7_0219500.1	-1060
peak388	780545	780945	401	*	172.434	148.132	275.826	316.489	371.998	221.48	260.291	311.774	Promoter (1-2kb)	PF3D7_0219600	2	778816	782444	3629	2	replication factor C subunit 1	PF3D7_0219600.1	1499
peak389	784006	784406	401	*	197.364	169.371	216.258	210.239	195.643	186.874	198.921	166.564	Promoter (<=1kb)	PF3D7_0219700	2	783271	784917	1647	2	Plasmodium exported protein (PHISTc), unknown function	PF3D7_0219700.1	511
peak390	787453	787853	401	*	145.426	139.418	129.496	220.412	150.177	192.641	175.643	166.564	Promoter (2-3kb)	PF3D7_0219700	2	783271	784917	1647	2	Plasmodium exported protein (PHISTc), unknown function	PF3D7_0219700.1	-2536
peak391	797520	797920	401	*	148.542	121.991	232.445	215.89	377.509	224.94	247.594	307.504	Promoter (2-3kb)	PF3D7_0220000	2	794978	801981	7004	1	liver stage antigen 3	PF3D7_0220000.1	2542
peak392	799686	800086	401	*	157.891	112.188	216.906	304.055	340.309	173.031	227.49	234.899	Exon (PF3D7_0220000.1/PF3D7_0220000, exon 2 of 2)	PF3D7_0220100	2	803384	807811	4428	1	DnaJ protein, putative	PF3D7_0220100.1	-3298
peak393	807261	807661	401	*	205.674	147.042	305.61	317.619	247.999	186.874	229.606	196.461	Exon (PF3D7_0220100.1/PF3D7_0220100, exon 2 of 2)	PF3D7_0220100	2	803384	807811	4428	1	DnaJ protein, putative	PF3D7_0220100.1	3877
peak394	814094	814494	401	*	87.2556	101.296	93.8845	92.6859	119.866	103.819	89.9379	102.501	Promoter (1-2kb)	PF3D7_0220300	2	812892	815853	2962	2	Plasmodium exported protein, unknown function	PF3D7_0220300.1	1359
peak395	831436	831836	401	*	143.348	134.516	235.035	193.284	290.71	177.645	191.515	234.899	Promoter (1-2kb)	PF3D7_0220700	2	833056	834963	1908	1	Plasmodium exported protein (hyp9), unknown function	PF3D7_0220700.1	-1220
peak396	834175	834575	401	*	152.697	129.07	253.812	227.194	173.599	171.878	179.876	115.314	Promoter (1-2kb)	PF3D7_0220700	2	833056	834963	1908	1	Plasmodium exported protein (hyp9), unknown function	PF3D7_0220700.1	1119
peak397	839474	839874	401	*	135.038	111.643	152.158	206.848	184.621	147.653	159.772	145.21	Promoter (<=1kb)	PF3D7_0220800	2	838594	844668	6075	1	cytoadherence linked asexual protein 2	PF3D7_0220800.1	880
peak398	841773	842173	401	*	111.147	134.516	112.014	105.119	100.577	140.732	103.693	149.481	Exon (PF3D7_0220800.1/PF3D7_0220800, exon 8 of 9)	PF3D7_0220800	2	838594	844668	6075	1	cytoadherence linked asexual protein 2	PF3D7_0220800.1	3179
peak399	843347	843747	401	*	197.364	159.568	186.474	300.664	162.577	196.102	216.909	222.086	Promoter (2-3kb)	PF3D7_0220900	2	845600	846375	776	2	Plasmodium exported protein, unknown function, pseudogene	PF3D7_0220900.1	2628
peak400	848707	849107	401	*	262.805	204.225	363.884	314.228	219.066	254.933	302.615	217.815	Promoter (<=1kb)	PF3D7_0221000	2	848092	849119	1028	1	Plasmodium exported protein, unknown function	PF3D7_0221000.1	615
peak401	855462	855862	401	*	153.736	105.108	183.884	178.59	114.355	110.74	149.191	140.939	Promoter (1-2kb)	PF3D7_0221200	2	853607	856315	2709	1	Plasmodium exported protein (hyp15), unknown function	PF3D7_0221200.1	1855
peak402	857650	858050	401	*	130.883	139.418	151.51	167.287	118.488	143.039	160.83	123.856	Promoter (<=1kb)	PF3D7_0221300	2	857567	858675	1109	2	Plasmodium exported protein, unknown function, pseudogene	PF3D7_0221300.1	625
peak403	861052	861452	401	*	216.061	165.014	377.481	334.574	309.998	190.334	271.93	247.711	Promoter (<=1kb)	PF3D7_0221400	2	860466	861504	1039	1	stevor	PF3D7_0221400.1	586
peak404	863420	863820	401	*	145.426	114.911	110.719	128.856	97.8217	99.2045	102.635	115.314	Promoter (<=1kb)	PF3D7_0221500	2	863079	863842	764	2	Pfmc-2TM Maurer's cleft two transmembrane protein, pseudogene	PF3D7_0221500.1	22
peak405	872923	873323	401	*	152.697	149.765	170.287	141.29	88.1773	147.653	139.668	89.6885	Promoter (1-2kb)	PF3D7_0221800	2	871835	873795	1961	1	hypothetical protein	PF3D7_0221800.1	1088
peak406	874019	874419	401	*	185.937	148.676	249.927	290.491	275.554	223.787	244.419	213.544	Promoter (<=1kb)	PF3D7_0221900	2	873917	875178	1262	2	erythrocyte membrane protein 1 (PfEMP1), pseudogene	PF3D7_0221900.1	759
peak407	890006	890406	401	*	169.317	108.92	304.315	322.14	391.287	201.87	301.557	333.129	Promoter (<=1kb)	PF3D7_0222500	2	889660	890745	1086	1	rifin	PF3D7_0222500.1	346
peak408	893358	893758	401	*	229.565	146.498	484.962	518.815	427.109	294.153	384.088	427.088	Promoter (<=1kb)	PF3D7_0222600	2	892856	894206	1351	1	rifin	PF3D7_0222600.1	502
peak409	896696	897096	401	*	200.48	153.578	490.79	467.951	491.864	268.775	413.714	371.567	Promoter (<=1kb)	PF3D7_0222700	2	896226	897420	1195	1	rifin	PF3D7_0222700.1	470
peak410	900027	900427	401	*	217.1	133.972	426.042	362.832	398.176	193.795	348.113	286.149	Promoter (<=1kb)	PF3D7_0222800	2	899430	900445	1016	1	stevor	PF3D7_0222800.1	597
peak411	901795	902195	401	*	47.7828	43.5681	106.834	64.428	81.2885	39.2204	77.2408	59.7924	Promoter (<=1kb)	PF3D7_0222900	2	901494	902853	1360	1	erythrocyte membrane protein 1 (PfEMP1), exon 2, pseudogene	PF3D7_0222900.1	301
peak412	902318	902718	401	*	55.0541	41.9343	121.079	88.1647	117.11	65.7518	102.635	89.6885	Promoter (<=1kb)	PF3D7_0222900	2	901494	902853	1360	1	erythrocyte membrane protein 1 (PfEMP1), exon 2, pseudogene	PF3D7_0222900.1	824
peak413	905069	905469	401	*	176.589	130.16	259.639	311.967	268.665	183.413	268.756	239.169	Promoter (<=1kb)	PF3D7_0223100	2	904551	905775	1225	1	rifin	PF3D7_0223100.1	518
peak414	908124	908524	401	*	196.325	158.479	419.567	402.393	513.908	268.775	355.519	495.422	Promoter (<=1kb)	PF3D7_0223200	2	907678	908861	1184	1	rifin	PF3D7_0223200.1	446
peak415	909751	910151	401	*	198.403	140.507	345.754	345.877	345.82	198.409	300.498	286.149	Promoter (<=1kb)	PF3D7_0223300	2	909350	911054	1705	1	erythrocyte membrane protein 1 (PfEMP1), exon 2	PF3D7_0223300.1	401
peak416	914027	914427	401	*	161.007	127.437	303.02	337.965	351.331	223.787	312.137	230.628	Promoter (<=1kb)	PF3D7_0223400	2	913244	914457	1214	1	rifin	PF3D7_0223400.1	783
peak417	916915	917315	401	*	204.635	160.113	341.222	400.132	344.443	233.015	286.743	307.504	Exon (PF3D7_0223500.1/PF3D7_0223500, exon 2 of 2)	PF3D7_0223400	2	913244	914457	1214	1	rifin	PF3D7_0223400.1	3671
peak418	921498	921898	401	*	162.046	120.901	277.769	363.962	348.576	183.413	256.059	303.233	Promoter (1-2kb)	PF3D7_0223500	2	916352	923648	7297	2	erythrocyte membrane protein 1, PfEMP1	PF3D7_0223500.1	1750
peak419	924886	925286	401	*	169.317	136.15	229.208	185.372	216.31	128.043	217.967	230.628	Promoter (1-2kb)	PF3D7_0223500	2	916352	923648	7297	2	erythrocyte membrane protein 1, PfEMP1	PF3D7_0223500.1	-1238
peak420	930674	931074	401	*	200.48	145.409	473.308	418.217	575.908	219.173	348.113	363.025	Distal Intergenic	PF3D7_0223500	2	916352	923648	7297	2	erythrocyte membrane protein 1, PfEMP1	PF3D7_0223500.1	-7026
peak421	939635	940035	401	*	172.434	116	347.697	310.837	384.398	161.496	311.079	333.129	Distal Intergenic	PF3D7_0223500	2	916352	923648	7297	2	erythrocyte membrane protein 1, PfEMP1	PF3D7_0223500.1	-15987
peak422	15427	15827	401	*	262.805	201.502	702.515	510.903	693.019	280.31	474.026	388.65	Distal Intergenic	PF3D7_0300100	3	36965	44482	7518	1	erythrocyte membrane protein 1, PfEMP1	PF3D7_0300100.1	-21138
peak423	35246	35646	401	*	235.798	173.728	266.114	257.712	183.243	190.334	283.569	213.544	Promoter (1-2kb)	PF3D7_0300100	3	36965	44482	7518	1	erythrocyte membrane protein 1, PfEMP1	PF3D7_0300100.1	-1319
peak424	39513	39913	401	*	281.503	178.629	681.149	675.929	814.262	431.424	611.578	593.653	Promoter (2-3kb)	PF3D7_0300100	3	36965	44482	7518	1	erythrocyte membrane protein 1, PfEMP1	PF3D7_0300100.1	2548
peak425	43066	43466	401	*	193.209	145.409	429.279	377.526	367.865	196.102	345.996	328.858	Exon (PF3D7_0300100.1/PF3D7_0300100, exon 2 of 2)	PF3D7_0300200	3	46369	47579	1211	2	rifin	PF3D7_0300200.1	4113
peak426	46476	46876	401	*	122.573	89.3146	215.611	253.191	236.977	116.508	207.386	187.919	Promoter (<=1kb)	PF3D7_0300200	3	46369	47579	1211	2	rifin	PF3D7_0300200.1	703
peak427	49735	50135	401	*	44.6665	37.0329	104.892	83.6434	79.9107	44.9881	84.6474	59.7924	Promoter (1-2kb)	PF3D7_0300300	3	49772	51152	1381	2	erythrocyte membrane protein 1 (PfEMP1), exon 2, pseudogene	PF3D7_0300300.1	1017
peak428	52310	52710	401	*	190.093	138.873	446.113	391.089	395.42	219.173	363.984	273.337	Promoter (<=1kb)	PF3D7_0300400	3	52280	53273	994	2	stevor	PF3D7_0300400.1	563
peak429	55785	56185	401	*	113.225	106.742	266.762	279.188	347.198	168.417	251.826	290.42	Promoter (<=1kb)	PF3D7_0300500	3	55390	56584	1195	2	rifin	PF3D7_0300500.1	399
peak430	62185	62585	401	*	256.573	173.183	508.272	522.206	524.931	243.397	433.818	422.817	Promoter (<=1kb)	PF3D7_0300700	3	61445	62714	1270	1	rifin	PF3D7_0300700.1	740
peak431	65304	65704	401	*	104.914	86.047	177.409	158.244	201.154	129.197	134.378	149.481	Promoter (<=1kb)	PF3D7_0300800	3	64572	65783	1212	1	rifin	PF3D7_0300800.1	732
peak432	68559	68959	401	*	120.496	118.178	69.2803	152.593	67.5108	109.586	99.4607	85.4177	Promoter (<=1kb)	PF3D7_0300900	3	67870	68761	892	1	stevor	PF3D7_0300900.1	689
peak433	70936	71336	401	*	198.403	156.301	214.316	358.31	221.821	191.488	207.386	239.169	Promoter (<=1kb)	PF3D7_0301000	3	69460	71919	2460	2	acyl-CoA synthetase	PF3D7_0301000.1	583
peak434	78802	79202	401	*	106.992	102.93	66.0429	132.247	64.7552	152.267	100.519	93.9594	Promoter (2-3kb)	PF3D7_0301200	3	78154	81283	3130	2	serine/threonine protein kinase, FIKK family	PF3D7_0301200.1	2081
peak435	82421	82821	401	*	195.286	188.432	227.913	340.225	294.843	274.543	247.594	269.066	Promoter (1-2kb)	PF3D7_0301200	3	78154	81283	3130	2	serine/threonine protein kinase, FIKK family	PF3D7_0301200.1	-1138
peak436	91824	92224	401	*	190.093	153.578	222.086	351.528	220.443	184.567	211.619	247.711	Promoter (<=1kb)	PF3D7_0301500	3	87480	90921	3442	2	Plasmodium exported protein, unknown function	PF3D7_0301500.1	-903
peak437	96911	97311	401	*	177.627	159.024	253.165	300.664	183.243	193.795	205.27	243.44	Promoter (1-2kb)	PF3D7_0301700	3	95216	99115	3900	2	EMP1 trafficking protein PTP7	PF3D7_0301700.1	1804
peak438	104630	105030	401	*	121.535	120.901	213.668	246.409	250.754	167.263	246.536	239.169	Promoter (1-2kb)	PF3D7_0301800	3	103118	105748	2631	1	Plasmodium exported protein, unknown function	PF3D7_0301800.1	1512
peak439	108442	108842	401	*	253.457	186.798	397.552	467.951	421.598	291.846	378.797	418.547	Promoter (<=1kb)	PF3D7_0301900	3	105433	107500	2068	2	conserved protein, unknown function	PF3D7_0301900.1	-942
peak440	114125	114525	401	*	188.015	152.488	250.575	284.84	263.154	212.252	237.013	192.19	Promoter (1-2kb)	PF3D7_0302100	3	112158	118863	6706	1	serine/threonine protein kinase	PF3D7_0302100.1	1967
peak441	115905	116305	401	*	233.72	182.441	318.56	352.659	329.287	254.933	312.137	320.316	Promoter (2-3kb)	PF3D7_0302200	3	119098	124924	5827	1	cytoadherence linked asexual protein 3.2	PF3D7_0302200.1	-2793
peak442	117139	117539	401	*	185.937	170.46	239.567	311.967	292.087	207.637	243.361	213.544	Promoter (1-2kb)	PF3D7_0302200	3	119098	124924	5827	1	cytoadherence linked asexual protein 3.2	PF3D7_0302200.1	-1559
peak443	119342	119742	401	*	141.271	113.277	100.359	204.587	135.022	94.5903	131.204	136.668	Promoter (<=1kb)	PF3D7_0302200	3	119098	124924	5827	1	cytoadherence linked asexual protein 3.2	PF3D7_0302200.1	244
peak444	124336	124736	401	*	116.341	90.9484	240.215	206.848	163.955	136.118	186.224	111.043	3' UTR	PF3D7_0302200	3	119098	124924	5827	1	cytoadherence linked asexual protein 3.2	PF3D7_0302200.1	5238
peak445	127111	127511	401	*	249.302	212.939	511.509	505.251	427.109	312.61	480.374	320.316	Promoter (2-3kb)	PF3D7_0302300	3	125687	130112	4426	2	erythrocyte membrane protein 1 (PfEMP1), pseudogene	PF3D7_0302300.1	2601
peak446	129420	129820	401	*	210.868	155.211	394.963	473.603	482.22	246.858	409.482	303.233	Promoter (<=1kb)	PF3D7_0302300	3	125687	130112	4426	2	erythrocyte membrane protein 1 (PfEMP1), pseudogene	PF3D7_0302300.1	292
peak447	135614	136014	401	*	102.837	108.376	134.676	136.768	95.0662	141.886	168.237	162.294	Promoter (1-2kb)	PF3D7_0302500	3	134486	141185	6700	1	cytoadherence linked asexual protein 3.1	PF3D7_0302500.1	1128
peak448	139816	140216	401	*	72.713	69.1643	89.3522	165.026	130.888	94.5903	136.494	93.9594	Promoter (1-2kb)	PF3D7_0302600	3	141335	146155	4821	1	ABC transporter B family member 4, putative	PF3D7_0302600.1	-1119
peak449	141882	142282	401	*	135.038	127.437	110.719	161.635	118.488	133.811	158.714	128.126	Promoter (<=1kb)	PF3D7_0302600	3	141335	146155	4821	1	ABC transporter B family member 4, putative	PF3D7_0302600.1	547
peak450	143940	144340	401	*	179.705	137.784	237.625	202.327	242.488	201.87	201.038	217.815	Promoter (2-3kb)	PF3D7_0302600	3	141335	146155	4821	1	ABC transporter B family member 4, putative	PF3D7_0302600.1	2605
peak451	145072	145472	401	*	179.705	181.352	117.841	133.377	66.133	174.185	166.121	102.501	Promoter (1-2kb)	PF3D7_0302700	3	146052	147270	1219	2	CDGSH iron-sulfur domain-containing protein, putative	PF3D7_0302700.1	1798
peak452	146544	146944	401	*	142.31	151.944	107.482	98.3375	68.8885	134.964	122.739	64.0632	Promoter (<=1kb)	PF3D7_0302700	3	146052	147270	1219	2	CDGSH iron-sulfur domain-containing protein, putative	PF3D7_0302700.1	326
peak453	148072	148472	401	*	78.9455	105.653	106.834	123.204	97.8217	111.893	107.925	85.4177	Promoter (<=1kb)	PF3D7_0302700	3	146052	147270	1219	2	CDGSH iron-sulfur domain-containing protein, putative	PF3D7_0302700.1	-802
peak454	152398	152798	401	*	158.93	145.409	213.021	203.457	126.755	149.96	199.98	213.544	Promoter (2-3kb)	PF3D7_0302800	3	147724	150348	2625	2	RNA-binding protein, putative	PF3D7_0302800.1	-2050
peak455	154031	154431	401	*	167.24	155.756	212.373	257.712	219.066	219.173	233.839	256.253	Exon (PF3D7_0302900.1/PF3D7_0302900, exon 1 of 3)	PF3D7_0302800	3	147724	150348	2625	2	RNA-binding protein, putative	PF3D7_0302800.1	-3683
peak456	155591	155991	401	*	190.093	154.122	262.229	236.236	236.977	206.484	256.059	239.169	Promoter (2-3kb)	PF3D7_0302900	3	151935	158150	6216	2	exportin-1, putative	PF3D7_0302900.1	2159
peak457	160554	160954	401	*	227.488	206.948	334.747	389.959	241.11	289.539	336.474	213.544	Promoter (<=1kb)	PF3D7_0303000	3	159315	161740	2426	2	N-ethylmaleimide-sensitive fusion protein	PF3D7_0303000.1	786
peak458	163344	163744	401	*	217.1	219.474	366.473	360.571	285.199	291.846	306.847	294.691	Promoter (1-2kb)	PF3D7_0303000	3	159315	161740	2426	2	N-ethylmaleimide-sensitive fusion protein	PF3D7_0303000.1	-1604
peak459	166731	167131	401	*	151.659	151.944	140.503	162.766	81.2885	163.803	185.166	106.772	Promoter (1-2kb)	PF3D7_0303100	3	161748	168348	6601	2	CLP1 P-loop domain-containing protein, putative	PF3D7_0303100.1	1217
peak460	172364	172764	401	*	257.612	181.897	319.855	409.175	381.642	295.306	324.835	316.045	Exon (PF3D7_0303200.1/PF3D7_0303200, exon 2 of 5)	PF3D7_0303200	3	168679	174837	6159	1	lipin, putative	PF3D7_0303200.1	3685
peak461	175104	175504	401	*	182.821	174.817	233.74	207.978	194.266	216.866	243.361	209.273	Promoter (1-2kb)	PF3D7_0303300	3	174382	176798	2417	2	DNA-directed RNA polymerases I, II, and III subunit RPABC2, putative	PF3D7_0303300.1	1294
peak462	178735	179135	401	*	139.193	124.714	185.827	180.851	93.6884	192.641	139.668	98.2303	Promoter (1-2kb)	PF3D7_0303400	3	177446	181753	4308	1	palmitoyltransferase DHHC1	PF3D7_0303400.1	1289
peak463	179471	179871	401	*	138.155	145.409	143.74	177.46	140.533	151.114	140.726	149.481	Promoter (2-3kb)	PF3D7_0303400	3	177446	181753	4308	1	palmitoyltransferase DHHC1	PF3D7_0303400.1	2025
peak464	183246	183646	401	*	200.48	205.315	259.639	351.528	259.021	280.31	340.706	281.878	Promoter (<=1kb)	PF3D7_0303500	3	182267	189424	7158	1	spindle pole body protein, putative	PF3D7_0303500.1	979
peak465	186870	187270	401	*	179.705	159.024	259.639	230.585	154.31	242.244	198.921	217.815	Promoter (2-3kb)	PF3D7_0303600	3	189682	190816	1135	1	plasmoredoxin	PF3D7_0303600.1	-2412
peak466	191205	191605	401	*	191.131	166.103	273.236	281.449	219.066	223.787	271.93	217.815	Promoter (1-2kb)	PF3D7_0303700	3	191168	193072	1905	2	lipoamide acyltransferase component of branched-chain alpha-keto acid dehydrogenase complex	PF3D7_0303700.1	1467
peak467	192260	192660	401	*	143.348	157.39	250.575	220.412	283.821	198.409	251.826	251.982	Promoter (<=1kb)	PF3D7_0303700	3	191168	193072	1905	2	lipoamide acyltransferase component of branched-chain alpha-keto acid dehydrogenase complex	PF3D7_0303700.1	412
peak468	195287	195687	401	*	180.744	157.39	207.841	291.622	265.91	223.787	237.013	277.607	Promoter (1-2kb)	PF3D7_0303800	3	193499	196492	2994	1	IBR domain protein, putative	PF3D7_0303800.1	1788
peak469	196799	197199	401	*	163.085	149.221	227.913	222.672	216.31	183.413	243.361	187.919	Promoter (<=1kb)	PF3D7_0303900	3	196570	197601	1032	2	phosphatidylethanolamine-binding protein, putative	PF3D7_0303900.1	402
peak470	198691	199091	401	*	150.62	139.418	117.841	157.114	119.866	148.807	161.888	106.772	Promoter (1-2kb)	PF3D7_0303900	3	196570	197601	1032	2	phosphatidylethanolamine-binding protein, putative	PF3D7_0303900.1	-1090
peak471	199871	200271	401	*	270.077	204.225	490.142	484.906	476.709	348.369	439.109	375.838	Promoter (1-2kb)	PF3D7_0304000	3	198542	201584	3043	2	inner membrane complex protein 1a, putative	PF3D7_0304000.1	1313
peak472	200917	201317	401	*	147.503	143.775	194.244	143.55	169.466	179.952	190.457	123.856	Promoter (<=1kb)	PF3D7_0304000	3	198542	201584	3043	2	inner membrane complex protein 1a, putative	PF3D7_0304000.1	267
peak473	205192	205592	401	*	260.728	207.493	340.574	470.212	427.109	382.976	363.984	363.025	Promoter (1-2kb)	PF3D7_0304100	3	203251	206328	3078	1	inner membrane complex protein 1e	PF3D7_0304100.1	1941
peak474	208215	208615	401	*	207.751	159.024	301.078	352.659	260.399	229.555	289.917	230.628	Promoter (<=1kb)	PF3D7_0304200	3	206611	208959	2349	2	EH domain-containing protein	PF3D7_0304200.1	344
peak475	215337	215737	401	*	100.759	138.873	102.949	184.242	106.088	184.567	169.295	149.481	Promoter (1-2kb)	PF3D7_0304400	3	217059	218992	1934	1	60S ribosomal protein L44	PF3D7_0304400.1	-1322
peak476	221468	221868	401	*	123.612	127.981	236.33	220.412	422.976	223.787	189.399	290.42	Promoter (1-2kb)	PF3D7_0304500	3	218780	220345	1566	2	1-cys-glutaredoxin-like protein-1	PF3D7_0304500.1	-1123
peak477	222821	223221	401	*	95.5656	86.5916	106.187	101.728	106.088	86.5156	116.39	128.126	Promoter (<=1kb)	PF3D7_0304600	3	221112	223145	2034	2	circumsporozoite (CS) protein	PF3D7_0304600.1	0
peak478	225040	225440	401	*	154.775	152.488	166.402	202.327	139.155	158.035	160.83	209.273	Promoter (<=1kb)	PF3D7_0304700	3	224160	225793	1634	2	conserved Plasmodium protein, unknown function	PF3D7_0304700.1	353
peak479	227015	227415	401	*	89.3331	117.634	64.748	83.6434	84.044	108.433	75.1246	123.856	Promoter (<=1kb)	PF3D7_0304800	3	226915	231648	4734	1	conserved Plasmodium membrane protein, unknown function	PF3D7_0304800.1	100
peak480	228387	228787	401	*	132.961	125.258	115.251	180.851	123.999	192.641	146.017	93.9594	Promoter (1-2kb)	PF3D7_0304800	3	226915	231648	4734	1	conserved Plasmodium membrane protein, unknown function	PF3D7_0304800.1	1472
peak481	231958	232358	401	*	135.038	124.714	103.597	157.114	90.9329	139.578	142.843	115.314	Promoter (<=1kb)	PF3D7_0304900	3	231447	232745	1299	2	conserved protein, unknown function	PF3D7_0304900.1	387
peak482	234589	234989	401	*	228.527	165.559	283.596	344.746	293.465	265.314	298.382	380.109	Promoter (<=1kb)	PF3D7_0305000	3	233621	235461	1841	2	elongation factor Ts	PF3D7_0305000.1	472
peak483	237443	237843	401	*	215.023	163.925	336.689	285.97	398.176	241.09	321.66	324.587	Promoter (1-2kb)	PF3D7_0305000	3	233621	235461	1841	2	elongation factor Ts	PF3D7_0305000.1	-1982
peak484	238857	239257	401	*	161.007	151.944	288.776	331.183	322.398	284.925	280.395	273.337	Exon (PF3D7_0305100.1/PF3D7_0305100, exon 1 of 1)	PF3D7_0305000	3	233621	235461	1841	2	elongation factor Ts	PF3D7_0305000.1	-3396
peak485	246260	246660	401	*	211.906	193.878	282.301	374.135	274.176	252.625	292.034	187.919	Promoter (1-2kb)	PF3D7_0305100	3	236334	248270	11937	2	conserved Plasmodium protein, unknown function	PF3D7_0305100.1	1610
peak486	251160	251560	401	*	134	137.784	154.1	116.423	99.1995	159.189	143.901	119.585	Promoter (<=1kb)	PF3D7_0305200	3	250163	255153	4991	1	GRIP domain-containing protein, putative	PF3D7_0305200.1	997
peak487	253226	253626	401	*	105.953	94.216	83.5249	145.811	115.733	121.122	114.274	166.564	Exon (PF3D7_0305200.1/PF3D7_0305200, exon 1 of 1)	PF3D7_0305200	3	250163	255153	4991	1	GRIP domain-containing protein, putative	PF3D7_0305200.1	3063
peak488	254438	254838	401	*	168.279	134.516	183.884	197.805	166.71	149.96	176.702	158.023	3' UTR	PF3D7_0305200	3	250163	255153	4991	1	GRIP domain-containing protein, putative	PF3D7_0305200.1	4275
peak489	255952	256352	401	*	195.286	176.995	140.503	165.026	119.866	176.492	169.295	170.835	Exon (PF3D7_0305300.1/PF3D7_0305300, exon 1 of 3)	PF3D7_0305300	3	255187	259495	4309	2	transporter, putative	PF3D7_0305300.1	3143
peak490	262122	262522	401	*	167.24	167.193	215.611	191.023	168.088	221.48	211.619	183.648	Promoter (2-3kb)	PF3D7_0305400	3	259959	261372	1414	1	conserved protein, unknown function	PF3D7_0305400.1	2163
peak491	262937	263337	401	*	159.969	187.343	223.38	218.151	180.488	198.409	221.141	179.377	Promoter (2-3kb)	PF3D7_0305400	3	259959	261372	1414	1	conserved protein, unknown function	PF3D7_0305400.1	2978
peak492	266531	266931	401	*	172.434	171.005	174.82	192.154	77.1551	204.177	156.598	98.2303	Exon (PF3D7_0305500.1/PF3D7_0305500, exon 1 of 1)	PF3D7_0305400	3	259959	261372	1414	1	conserved protein, unknown function	PF3D7_0305400.1	6572
peak493	268211	268611	401	*	171.395	162.291	254.459	228.324	161.199	198.409	216.909	196.461	Exon (PF3D7_0305500.1/PF3D7_0305500, exon 1 of 1)	PF3D7_0305500	3	261400	274210	12811	2	protein dopey homolog, putative	PF3D7_0305500.1	5599
peak494	269362	269762	401	*	92.4494	141.596	262.229	218.151	298.976	197.255	261.349	251.982	Exon (PF3D7_0305500.1/PF3D7_0305500, exon 1 of 1)	PF3D7_0305500	3	261400	274210	12811	2	protein dopey homolog, putative	PF3D7_0305500.1	4448
peak495	270076	270476	401	*	178.666	180.263	391.078	356.05	289.332	269.929	357.635	239.169	Exon (PF3D7_0305500.1/PF3D7_0305500, exon 1 of 1)	PF3D7_0305500	3	261400	274210	12811	2	protein dopey homolog, putative	PF3D7_0305500.1	3734
peak496	276316	276716	401	*	166.201	168.282	202.661	334.574	236.977	215.712	213.735	213.544	Promoter (1-2kb)	PF3D7_0305600	3	274618	277999	3382	2	DNA-(apurinic or apyrimidinic site) endonuclease	PF3D7_0305600.1	1283
peak497	279165	279565	401	*	146.465	153.033	258.992	244.148	225.954	206.484	217.967	209.273	Promoter (1-2kb)	PF3D7_0305700	3	278771	280588	1818	2	ubiquitin-conjugating enzyme MMS2, putative	PF3D7_0305700.1	1023
peak498	281801	282201	401	*	128.806	134.516	113.309	135.638	77.1551	147.653	108.984	111.043	Promoter (<=1kb)	PF3D7_0305800	3	281916	285260	3345	1	P-loop containing nucleoside triphosphate hydrolase, putative	PF3D7_0305800.1	0
peak499	283452	283852	401	*	156.852	116	163.812	287.1	144.666	191.488	198.921	158.023	Promoter (1-2kb)	PF3D7_0305800	3	281916	285260	3345	1	P-loop containing nucleoside triphosphate hydrolase, putative	PF3D7_0305800.1	1536
peak500	284988	285388	401	*	128.806	139.962	112.014	145.811	118.488	134.964	174.585	162.294	Promoter (<=1kb)	PF3D7_0305900	3	285291	286154	864	2	conserved Plasmodium protein, unknown function	PF3D7_0305900.1	766
peak501	286910	287310	401	*	135.038	149.765	209.136	186.502	176.355	198.409	222.2	192.19	Promoter (<=1kb)	PF3D7_0306000	3	286241	287345	1105	2	cytochrome b-c1 complex subunit 8, putative	PF3D7_0306000.1	35
peak502	289022	289422	401	*	170.356	137.784	136.618	171.808	115.733	153.421	173.527	132.397	Promoter (1-2kb)	PF3D7_0306000	3	286241	287345	1105	2	cytochrome b-c1 complex subunit 8, putative	PF3D7_0306000.1	-1677
peak503	290218	290618	401	*	158.93	132.883	119.136	152.593	68.8885	125.736	134.378	115.314	Promoter (<=1kb)	PF3D7_0306100	3	287946	291323	3378	2	conserved Plasmodium protein, unknown function	PF3D7_0306100.1	705
peak504	299101	299501	401	*	235.798	184.62	292.013	445.345	297.598	257.24	323.776	303.233	Promoter (1-2kb)	PF3D7_0306300	3	294566	297773	3208	2	glutaredoxin 1	PF3D7_0306300.1	-1328
peak505	301223	301623	401	*	212.945	169.371	264.172	323.27	263.154	295.306	322.718	277.607	Promoter (<=1kb)	PF3D7_0306500	3	300489	302223	1735	2	cytochrome c oxidase subunit 6c, putative	PF3D7_0306500.1	600
peak506	306522	306922	401	*	189.054	148.132	310.143	414.826	333.42	235.322	298.382	328.858	Promoter (1-2kb)	PF3D7_0306800	3	305320	308017	2698	2	T-complex protein 1 subunit beta	PF3D7_0306800.1	1095
peak507	311523	311923	401	*	76.868	88.77	88.7047	77.9918	111.599	100.358	85.7055	111.043	Promoter (<=1kb)	PF3D7_0307000	3	311223	311382	160	1	small nucleolar RNA snoR03	PF3D7_0307000.1	300
peak508	312616	313016	401	*	98.6819	121.991	128.201	117.553	111.599	130.35	121.681	123.856	Promoter (<=1kb)	PF3D7_0307100	3	312534	313923	1390	2	40S ribosomal protein S12, putative	PF3D7_0307100.1	907
peak509	315102	315502	401	*	185.937	163.925	291.366	301.794	340.309	297.614	270.872	256.253	Promoter (1-2kb)	PF3D7_0307100	3	312534	313923	1390	2	40S ribosomal protein S12, putative	PF3D7_0307100.1	-1179
peak510	318876	319276	401	*	171.395	132.883	167.697	202.327	104.711	155.728	171.411	153.752	Promoter (<=1kb)	PF3D7_0307300	3	318804	320336	1533	1	end-binding protein 1	PF3D7_0307300.1	72
peak511	320021	320421	401	*	121.535	138.329	150.215	123.204	170.844	158.035	168.237	115.314	Promoter (1-2kb)	PF3D7_0307300	3	318804	320336	1533	1	end-binding protein 1	PF3D7_0307300.1	1217
peak512	320994	321394	401	*	129.845	129.07	214.316	195.545	199.777	151.114	159.772	145.21	Promoter (<=1kb)	PF3D7_0307400	3	320628	322215	1588	2	ATP-dependent Clp protease proteolytic subunit	PF3D7_0307400.1	821
peak513	326459	326859	401	*	192.17	180.263	270.646	284.84	256.265	281.464	285.685	234.899	Promoter (<=1kb)	PF3D7_0307600	3	325654	328649	2996	1	conserved Plasmodium protein, unknown function	PF3D7_0307600.1	805
peak514	330865	331265	401	*	243.069	256.507	600.861	588.895	577.286	414.121	554.441	456.985	Exon (PF3D7_0307700.1/PF3D7_0307700, exon 3 of 7)	PF3D7_0307700	3	328477	336120	7644	2	apicomplexan kinetochore protein 10, putative	PF3D7_0307700.1	4855
peak515	333147	333547	401	*	155.814	147.587	229.208	196.675	190.132	156.882	193.631	166.564	Promoter (2-3kb)	PF3D7_0307700	3	328477	336120	7644	2	apicomplexan kinetochore protein 10, putative	PF3D7_0307700.1	2573
peak516	334281	334681	401	*	201.519	154.122	180.647	177.46	137.777	196.102	154.482	149.481	Promoter (1-2kb)	PF3D7_0307700	3	328477	336120	7644	2	apicomplexan kinetochore protein 10, putative	PF3D7_0307700.1	1439
peak517	337976	338376	401	*	152.697	144.319	153.453	272.406	225.954	198.409	225.374	205.002	Promoter (1-2kb)	PF3D7_0307800	3	336191	339907	3717	1	PDZ domain-containing protein, putative	PF3D7_0307800.1	1785
peak518	341963	342363	401	*	116.341	168.282	108.777	124.335	96.4439	176.492	133.32	111.043	Exon (PF3D7_0307900.1/PF3D7_0307900, exon 3 of 3)	PF3D7_0307800	3	336191	339907	3717	1	PDZ domain-containing protein, putative	PF3D7_0307800.1	5772
peak519	344014	344414	401	*	153.736	171.549	287.481	287.1	194.266	193.795	261.349	187.919	Exon (PF3D7_0307900.1/PF3D7_0307900, exon 3 of 3)	PF3D7_0307900	3	339591	352137	12547	2	conserved Plasmodium protein, unknown function	PF3D7_0307900.1	7723
peak520	345917	346317	401	*	130.883	150.855	284.244	222.672	294.843	233.015	287.801	256.253	Exon (PF3D7_0307900.1/PF3D7_0307900, exon 3 of 3)	PF3D7_0307900	3	339591	352137	12547	2	conserved Plasmodium protein, unknown function	PF3D7_0307900.1	5820
peak521	348052	348452	401	*	109.069	117.634	108.129	153.723	106.088	121.122	124.855	111.043	Exon (PF3D7_0307900.1/PF3D7_0307900, exon 2 of 3)	PF3D7_0307900	3	339591	352137	12547	2	conserved Plasmodium protein, unknown function	PF3D7_0307900.1	3685
peak522	350030	350430	401	*	176.589	139.418	207.841	231.715	194.266	192.641	190.457	251.982	Promoter (1-2kb)	PF3D7_0307900	3	339591	352137	12547	2	conserved Plasmodium protein, unknown function	PF3D7_0307900.1	1707
peak523	353395	353795	401	*	86.2168	114.911	101.654	93.8163	119.866	113.047	126.971	132.397	Promoter (<=1kb)	PF3D7_0308000	3	353058	355573	2516	1	DNA polymerase delta small subunit, putative	PF3D7_0308000.1	337
peak524	354514	354914	401	*	183.86	163.38	329.567	288.231	260.399	214.559	294.15	256.253	Promoter (<=1kb)	PF3D7_0308100	3	355867	361936	6070	1	zinc finger protein, putative	PF3D7_0308100.1	-953
peak525	356660	357060	401	*	194.248	154.122	233.74	255.451	159.821	208.791	170.353	145.21	Promoter (<=1kb)	PF3D7_0308100	3	355867	361936	6070	1	zinc finger protein, putative	PF3D7_0308100.1	793
peak526	358565	358965	401	*	217.1	187.887	244.747	331.183	241.11	243.397	259.233	264.795	Promoter (2-3kb)	PF3D7_0308100	3	355867	361936	6070	1	zinc finger protein, putative	PF3D7_0308100.1	2698
peak527	361176	361576	401	*	137.116	132.883	99.7119	145.811	95.0662	149.96	132.262	149.481	3' UTR	PF3D7_0308200	3	361623	365130	3508	2	T-complex protein 1 subunit eta	PF3D7_0308200.1	3554
peak528	362531	362931	401	*	188.015	152.488	308.2	388.829	343.065	248.011	302.615	273.337	Promoter (2-3kb)	PF3D7_0308200	3	361623	365130	3508	2	T-complex protein 1 subunit eta	PF3D7_0308200.1	2199
peak529	373386	373786	401	*	246.185	198.779	385.898	361.701	349.954	245.704	321.66	316.045	Promoter (1-2kb)	PF3D7_0308600	3	371933	374911	2979	1	pre-mRNA-processing factor 19, putative	PF3D7_0308600.1	1453
peak530	375966	376366	401	*	204.635	168.826	200.719	280.318	264.532	239.936	216.909	251.982	Promoter (<=1kb)	PF3D7_0308700	3	375388	377772	2385	1	conserved protein, unknown function	PF3D7_0308700.1	578
peak531	380425	380825	401	*	195.286	171.549	235.683	350.398	298.976	245.704	231.722	239.169	Promoter (2-3kb)	PF3D7_0308800	3	377774	378857	1084	1	conserved protein, unknown function	PF3D7_0308800.1	2651
peak532	382003	382403	401	*	285.658	234.178	365.179	351.528	354.087	275.696	379.855	328.858	Promoter (1-2kb)	PF3D7_0308900	3	378896	383721	4826	2	splicing factor 3B subunit 1, putative	PF3D7_0308900.1	1318
peak533	384308	384708	401	*	156.852	167.737	197.481	168.417	110.222	162.649	175.643	149.481	Promoter (<=1kb)	PF3D7_0309000	3	383878	387313	3436	1	dual specificity protein phosphatase	PF3D7_0309000.1	430
peak534	390156	390556	401	*	179.705	143.775	206.546	274.667	253.51	235.322	238.071	243.44	Promoter (1-2kb)	PF3D7_0309100	3	386977	388538	1562	2	OMD protein, putative	PF3D7_0309100.1	-1618
peak535	391837	392237	401	*	193.209	171.005	226.618	336.834	297.598	245.704	268.756	264.795	Exon (PF3D7_0309200.1/PF3D7_0309200, exon 1 of 3)	PF3D7_0309100	3	386977	388538	1562	2	OMD protein, putative	PF3D7_0309100.1	-3299
peak536	393855	394255	401	*	182.821	148.676	227.913	299.534	181.866	186.874	256.059	243.44	Promoter (2-3kb)	PF3D7_0309200	3	388943	396419	7477	2	aurora-related kinase ARK2, putative	PF3D7_0309200.1	2164
peak537	399151	399551	401	*	152.697	123.624	308.848	323.27	301.732	212.252	268.756	281.878	Promoter (1-2kb)	PF3D7_0309300	3	397397	401232	3836	1	N2227-like protein, putative	PF3D7_0309300.1	1754
peak538	404812	405212	401	*	231.643	183.531	369.063	422.738	365.109	248.011	390.436	298.962	Promoter (1-2kb)	PF3D7_0309600	3	406534	408869	2336	1	60S acidic ribosomal protein P2	PF3D7_0309600.1	-1322
peak539	407929	408329	401	*	136.077	107.286	177.409	145.811	191.51	122.275	179.876	115.314	Promoter (1-2kb)	PF3D7_0309600	3	406534	408869	2336	1	60S acidic ribosomal protein P2	PF3D7_0309600.1	1395
peak540	409119	409519	401	*	123.612	117.634	120.431	119.814	141.91	134.964	129.087	145.21	Promoter (1-2kb)	PF3D7_0309700	3	409102	410928	1827	2	SECIS-binding protein 2, putative	PF3D7_0309700.1	1409
peak541	409767	410167	401	*	70.6355	116.545	103.597	114.162	119.866	128.043	115.332	85.4177	Promoter (<=1kb)	PF3D7_0309700	3	409102	410928	1827	2	SECIS-binding protein 2, putative	PF3D7_0309700.1	761
peak542	414801	415201	401	*	118.418	121.991	126.259	124.335	125.377	110.74	97.3446	132.397	Exon (PF3D7_0309900.1/PF3D7_0309900, exon 3 of 3)	PF3D7_0309800	3	411588	414117	2530	1	YTH domain-containing protein 2	PF3D7_0309800.1	3213
peak543	416428	416828	401	*	221.255	173.728	271.941	243.018	169.466	252.625	271.93	256.253	Exon (PF3D7_0309900.1/PF3D7_0309900, exon 3 of 3)	PF3D7_0309900	3	414206	419975	5770	2	conserved Plasmodium protein, unknown function	PF3D7_0309900.1	3147
peak544	423364	423764	401	*	158.93	165.014	249.927	271.276	236.977	201.87	276.162	187.919	Promoter (<=1kb)	PF3D7_0310100	3	422379	424680	2302	1	calcium-dependent protein kinase 3	PF3D7_0310100.1	985
peak545	428618	429018	401	*	237.875	170.46	255.754	311.967	223.199	251.472	222.2	247.711	Promoter (2-3kb)	PF3D7_0310200	3	426151	441005	14855	1	phd finger protein, putative	PF3D7_0310200.1	2467
peak546	429417	429817	401	*	205.674	154.122	393.668	309.707	418.842	294.153	339.648	324.587	Exon (PF3D7_0310200.1/PF3D7_0310200, exon 1 of 1)	PF3D7_0310200	3	426151	441005	14855	1	phd finger protein, putative	PF3D7_0310200.1	3266
peak547	430193	430593	401	*	118.418	104.019	181.942	126.595	152.933	146.5	160.83	149.481	Exon (PF3D7_0310200.1/PF3D7_0310200, exon 1 of 1)	PF3D7_0310200	3	426151	441005	14855	1	phd finger protein, putative	PF3D7_0310200.1	4042
peak548	430619	431019	401	*	101.798	105.108	112.014	94.9466	141.91	114.201	129.087	128.126	Exon (PF3D7_0310200.1/PF3D7_0310200, exon 1 of 1)	PF3D7_0310200	3	426151	441005	14855	1	phd finger protein, putative	PF3D7_0310200.1	4468
peak549	433054	433454	401	*	152.697	151.399	141.151	172.938	117.11	176.492	171.411	98.2303	Exon (PF3D7_0310200.1/PF3D7_0310200, exon 1 of 1)	PF3D7_0310200	3	426151	441005	14855	1	phd finger protein, putative	PF3D7_0310200.1	6903
peak550	434510	434910	401	*	188.015	167.193	367.121	336.834	439.509	297.614	348.113	320.316	Exon (PF3D7_0310200.1/PF3D7_0310200, exon 1 of 1)	PF3D7_0310300	3	441760	447410	5651	1	phosphoglycerate mutase, putative	PF3D7_0310300.1	-6850
peak551	436232	436632	401	*	175.55	176.451	148.92	169.547	77.1551	166.11	166.121	111.043	Exon (PF3D7_0310200.1/PF3D7_0310200, exon 1 of 1)	PF3D7_0310300	3	441760	447410	5651	1	phosphoglycerate mutase, putative	PF3D7_0310300.1	-5128
peak552	437529	437929	401	*	249.302	210.761	376.833	365.092	380.265	310.302	348.113	350.212	Exon (PF3D7_0310200.1/PF3D7_0310200, exon 1 of 1)	PF3D7_0310300	3	441760	447410	5651	1	phosphoglycerate mutase, putative	PF3D7_0310300.1	-3831
peak553	438438	438838	401	*	164.124	132.883	281.006	180.851	246.621	201.87	227.49	264.795	Promoter (2-3kb)	PF3D7_0310300	3	441760	447410	5651	1	phosphoglycerate mutase, putative	PF3D7_0310300.1	-2922
peak554	439953	440353	401	*	117.38	100.207	174.172	157.114	135.022	151.114	161.888	179.377	Promoter (1-2kb)	PF3D7_0310300	3	441760	447410	5651	1	phosphoglycerate mutase, putative	PF3D7_0310300.1	-1407
peak555	440522	440922	401	*	88.2943	89.8592	146.978	81.3828	125.377	109.586	111.1	132.397	Promoter (<=1kb)	PF3D7_0310300	3	441760	447410	5651	1	phosphoglycerate mutase, putative	PF3D7_0310300.1	-838
peak556	444398	444798	401	*	240.992	209.127	191.006	262.233	181.866	254.933	239.129	192.19	Promoter (2-3kb)	PF3D7_0310300	3	441760	447410	5651	1	phosphoglycerate mutase, putative	PF3D7_0310300.1	2638
peak557	447650	448050	401	*	120.496	144.864	141.798	140.159	125.377	146.5	171.411	179.377	Promoter (<=1kb)	PF3D7_0310400	3	447468	451552	4085	1	parasite-infected erythrocyte surface protein	PF3D7_0310400.1	182
peak558	449928	450328	401	*	130.883	165.014	200.071	248.67	181.866	209.944	207.386	200.732	Promoter (2-3kb)	PF3D7_0310400	3	447468	451552	4085	1	parasite-infected erythrocyte surface protein	PF3D7_0310400.1	2460
peak559	453238	453638	401	*	200.48	174.272	227.265	272.406	216.31	244.551	263.465	243.44	Exon (PF3D7_0310500.1/PF3D7_0310500, exon 1 of 1)	PF3D7_0310400	3	447468	451552	4085	1	parasite-infected erythrocyte surface protein	PF3D7_0310400.1	5770
peak560	456277	456677	401	*	247.224	195.512	456.473	399.002	389.909	292.999	333.299	333.129	Exon (PF3D7_0310500.1/PF3D7_0310500, exon 1 of 1)	PF3D7_0310500	3	451792	459726	7935	2	ATP-dependent RNA helicase DHX57, putative	PF3D7_0310500.1	3049
peak561	463954	464354	401	*	140.232	155.211	187.122	139.029	188.755	186.874	152.365	192.19	Promoter (<=1kb)	PF3D7_0310800	3	464662	465196	535	1	conserved Plasmodium protein, unknown function	PF3D7_0310800.1	-308
peak562	464560	464960	401	*	136.077	126.892	170.935	109.641	123.999	115.354	116.39	81.1468	Promoter (<=1kb)	PF3D7_0310800	3	464662	465196	535	1	conserved Plasmodium protein, unknown function	PF3D7_0310800.1	0
peak563	467786	468186	401	*	204.635	177.54	241.51	359.441	198.399	250.318	252.884	162.294	Promoter (1-2kb)	PF3D7_0311000	3	469287	470118	832	1	conserved Plasmodium protein, unknown function	PF3D7_0311000.1	-1101
peak564	471190	471590	401	*	217.1	184.075	371.653	420.478	512.531	332.22	386.204	435.63	Promoter (1-2kb)	PF3D7_0311000	3	469287	470118	832	1	conserved Plasmodium protein, unknown function	PF3D7_0311000.1	1903
peak565	472333	472733	401	*	100.759	148.132	43.3811	83.6434	45.4664	122.275	87.8217	76.8759	Promoter (1-2kb)	PF3D7_0311100	3	470535	473737	3203	2	pre-mRNA splicing factor, putative	PF3D7_0311100.1	1004
peak566	475025	475425	401	*	163.085	156.301	122.374	168.417	114.355	178.799	162.946	98.2303	Promoter (1-2kb)	PF3D7_0311200	3	473860	479395	5536	1	valine--tRNA ligase, putative	PF3D7_0311200.1	1165
peak567	476690	477090	401	*	91.4106	154.122	106.187	139.029	85.4218	155.728	128.029	123.856	Promoter (2-3kb)	PF3D7_0311200	3	473860	479395	5536	1	valine--tRNA ligase, putative	PF3D7_0311200.1	2830
peak568	478008	478408	401	*	184.899	201.502	258.992	247.539	170.844	226.094	245.478	226.357	Exon (PF3D7_0311200.1/PF3D7_0311200, exon 2 of 2)	PF3D7_0311200	3	473860	479395	5536	1	valine--tRNA ligase, putative	PF3D7_0311200.1	4148
peak569	480347	480747	401	*	165.162	139.418	222.086	241.888	305.865	224.94	256.059	316.045	Exon (PF3D7_0311300.1/PF3D7_0311300, exon 4 of 4)	PF3D7_0311300	3	479460	485830	6371	2	phosphatidylinositol 3- and 4-kinase, putative	PF3D7_0311300.1	5083
peak570	482276	482676	401	*	180.744	142.686	180.647	213.63	188.755	175.338	198.921	166.564	Exon (PF3D7_0311300.1/PF3D7_0311300, exon 1 of 4)	PF3D7_0311300	3	479460	485830	6371	2	phosphatidylinositol 3- and 4-kinase, putative	PF3D7_0311300.1	3154
peak571	489330	489730	401	*	185.937	178.629	310.143	288.231	298.976	288.385	253.942	264.795	Promoter (1-2kb)	PF3D7_0311400	3	487853	496510	8658	1	kinase-related protein PKRP, putative	PF3D7_0311400.1	1477
peak572	491099	491499	401	*	192.17	167.737	343.812	324.401	366.487	299.921	299.44	264.795	Exon (PF3D7_0311400.1/PF3D7_0311400, exon 2 of 2)	PF3D7_0311400	3	487853	496510	8658	1	kinase-related protein PKRP, putative	PF3D7_0311400.1	3246
peak573	493087	493487	401	*	169.317	149.765	170.287	247.539	179.11	236.476	191.515	226.357	Exon (PF3D7_0311400.1/PF3D7_0311400, exon 2 of 2)	PF3D7_0311500	3	496787	498268	1482	2	conserved protein, unknown function	PF3D7_0311500.1	4781
peak574	493998	494398	401	*	153.736	148.676	128.201	177.46	133.644	206.484	189.399	170.835	Exon (PF3D7_0311400.1/PF3D7_0311400, exon 2 of 2)	PF3D7_0311500	3	496787	498268	1482	2	conserved protein, unknown function	PF3D7_0311500.1	3870
peak575	495368	495768	401	*	220.216	171.005	193.596	245.279	194.266	272.236	238.071	286.149	Promoter (2-3kb)	PF3D7_0311500	3	496787	498268	1482	2	conserved protein, unknown function	PF3D7_0311500.1	2500
peak576	496151	496551	401	*	120.496	126.347	147.625	165.026	70.2663	152.267	125.913	123.856	Promoter (1-2kb)	PF3D7_0311500	3	496787	498268	1482	2	conserved protein, unknown function	PF3D7_0311500.1	1717
peak577	500551	500951	401	*	222.294	186.254	180.647	212.499	165.332	220.326	186.224	200.732	Promoter (1-2kb)	PF3D7_0311600	3	499117	502677	3561	1	dolichyl-diphosphooligosaccharide--protein glycosyltransferase subunit OST1, putative	PF3D7_0311600.1	1434
peak578	502868	503268	401	*	128.806	136.15	146.978	151.462	144.666	177.645	168.237	179.377	Promoter (<=1kb)	PF3D7_0311700	3	502698	505935	3238	1	plasmepsin VI	PF3D7_0311700.1	170
peak579	507917	508317	401	*	248.263	186.254	301.726	403.523	389.909	319.531	329.067	333.129	Promoter (1-2kb)	PF3D7_0311800	3	506275	509040	2766	1	ATP synthase F0 subunit d-like protein, putative	PF3D7_0311800.1	1642
peak580	509234	509634	401	*	154.775	156.845	203.309	176.329	187.377	184.567	188.341	183.648	Promoter (2-3kb)	PF3D7_0312000	3	511923	513009	1087	1	HTH domain-containing protein, putative	PF3D7_0312000.1	-2289
peak581	510111	510511	401	*	209.829	193.878	261.582	223.803	195.643	251.472	256.059	226.357	Promoter (1-2kb)	PF3D7_0312000	3	511923	513009	1087	1	HTH domain-containing protein, putative	PF3D7_0312000.1	-1412
peak582	513672	514072	401	*	122.573	154.122	163.812	128.856	75.7774	148.807	132.262	81.1468	Promoter (<=1kb)	PF3D7_0312100	3	513105	516915	3811	1	E3 ubiquitin-protein ligase	PF3D7_0312100.1	567
peak583	515918	516318	401	*	197.364	144.864	278.416	254.321	297.598	268.775	279.337	273.337	Promoter (2-3kb)	PF3D7_0312100	3	513105	516915	3811	1	E3 ubiquitin-protein ligase	PF3D7_0312100.1	2813
peak584	517419	517819	401	*	123.612	138.873	144.388	175.199	111.599	154.574	134.378	115.314	Promoter (2-3kb)	PF3D7_0312200	3	516480	520555	4076	2	tetratricopeptide repeat protein, putative	PF3D7_0312200.1	2736
peak585	519160	519560	401	*	222.294	188.977	273.884	453.257	344.443	294.153	302.615	269.066	Promoter (<=1kb)	PF3D7_0312200	3	516480	520555	4076	2	tetratricopeptide repeat protein, putative	PF3D7_0312200.1	995
peak586	522582	522982	401	*	146.465	141.052	154.1	175.199	143.288	146.5	165.063	115.314	Promoter (<=1kb)	PF3D7_0312300	3	521939	523113	1175	1	26S proteasome regulatory subunit RPN12, putative	PF3D7_0312300.1	643
peak587	525054	525454	401	*	154.775	157.934	277.769	229.454	289.332	218.019	265.581	226.357	Promoter (2-3kb)	PF3D7_0312400	3	523023	528087	5065	2	glycogen synthase kinase-3 beta	PF3D7_0312400.1	2633
peak588	528998	529398	401	*	165.162	142.141	165.755	125.465	151.555	160.342	180.934	149.481	Promoter (<=1kb)	PF3D7_0312500	3	528316	531025	2710	1	multidrug-resistant modulator MFR3	PF3D7_0312500.1	682
peak589	529636	530036	401	*	173.472	155.211	196.186	233.975	214.932	219.173	199.98	234.899	Promoter (1-2kb)	PF3D7_0312600	3	531213	531289	77	1	tRNA Valine	PF3D7_0312600.1	-1177
peak590	534872	535272	401	*	105.953	119.812	97.7694	110.771	112.977	108.433	118.506	98.2303	Promoter (<=1kb)	PF3D7_0312900	3	535938	537274	1337	1	hypothetical protein	PF3D7_0312900.1	-666
peak591	536739	537139	401	*	138.155	140.507	163.812	163.896	194.266	176.492	202.096	205.002	Promoter (<=1kb)	PF3D7_0312900	3	535938	537274	1337	1	hypothetical protein	PF3D7_0312900.1	801
peak592	540933	541333	401	*	147.503	150.31	158.633	224.933	224.577	266.468	194.689	260.524	Promoter (1-2kb)	PF3D7_0313100	3	539192	543133	3942	1	ubiquitin-protein ligase, putative	PF3D7_0313100.1	1741
peak593	541714	542114	401	*	139.193	151.399	246.69	217.021	271.421	266.468	227.49	247.711	Promoter (1-2kb)	PF3D7_0313200	3	543010	543942	933	2	conserved protein, unknown function	PF3D7_0313200.1	1828
peak594	543055	543455	401	*	105.953	111.099	126.259	150.332	90.9329	119.968	115.332	119.585	Promoter (<=1kb)	PF3D7_0313200	3	543010	543942	933	2	conserved protein, unknown function	PF3D7_0313200.1	487
peak595	544084	544484	401	*	126.728	156.301	162.517	129.986	75.7774	125.736	154.482	85.4177	Promoter (<=1kb)	PF3D7_0313200	3	543010	543942	933	2	conserved protein, unknown function	PF3D7_0313200.1	-142
peak596	549651	550051	401	*	162.046	157.39	212.373	235.106	163.955	226.094	207.386	145.21	Promoter (1-2kb)	PF3D7_0313500	3	548576	551854	3279	1	Ras-like G protein	PF3D7_0313500.1	1075
peak597	552227	552627	401	*	116.341	100.751	90.6471	168.417	129.51	134.964	153.423	136.668	Promoter (2-3kb)	PF3D7_0313600	3	551348	554770	3423	2	conserved Plasmodium protein, unknown function	PF3D7_0313600.1	2143
peak598	556869	557269	401	*	100.759	120.901	101.007	114.162	121.244	106.126	99.4607	72.605	Promoter (1-2kb)	PF3D7_0313700	3	555035	558825	3791	2	conserved Plasmodium protein, unknown function	PF3D7_0313700.1	1556
peak599	558332	558732	401	*	131.922	103.474	76.4026	107.38	93.6884	115.354	112.158	89.6885	Promoter (<=1kb)	PF3D7_0313700	3	555035	558825	3791	2	conserved Plasmodium protein, unknown function	PF3D7_0313700.1	93
peak600	564031	564431	401	*	170.356	156.301	112.014	144.68	79.9107	161.496	154.482	93.9594	Promoter (1-2kb)	PF3D7_0313900	3	562366	565656	3291	2	conserved Plasmodium protein, unknown function	PF3D7_0313900.1	1225
peak601	568533	568933	401	*	126.728	132.338	172.23	106.25	150.177	147.653	144.959	153.752	Promoter (1-2kb)	PF3D7_0314000	3	567002	569084	2083	1	HSP20-like chaperone, putative	PF3D7_0314000.1	1531
peak602	579672	580072	401	*	224.371	184.62	392.373	435.172	373.376	314.917	377.739	345.942	Promoter (<=1kb)	PF3D7_0314300	3	576881	578724	1844	2	DER1-like protein	PF3D7_0314300.1	-948
peak603	589351	589751	401	*	318.898	218.93	574.962	556.116	564.886	380.668	489.897	422.817	Exon (PF3D7_0314700.1/PF3D7_0314700, exon 1 of 1)	PF3D7_0314600	3	586077	588321	2245	1	conserved protein, unknown function	PF3D7_0314600.1	3274
peak604	591376	591776	401	*	209.829	144.319	295.251	449.866	421.598	235.322	330.125	290.42	Promoter (2-3kb)	PF3D7_0314700	3	588362	594166	5805	2	RING finger protein RNF1	PF3D7_0314700.1	2390
peak605	609477	609877	401	*	161.007	165.014	236.33	238.497	163.955	219.173	223.258	149.481	Promoter (<=1kb)	PF3D7_0314900	3	608592	610992	2401	1	conserved Plasmodium membrane protein, unknown function	PF3D7_0314900.1	885
peak606	612874	613274	401	*	184.899	175.906	316.618	302.925	309.998	204.177	279.337	290.42	Promoter (<=1kb)	PF3D7_0315100	3	612333	614159	1827	2	eukaryotic translation initiation factor 4E	PF3D7_0315100.1	885
peak607	620934	621334	401	*	300.201	248.338	606.041	618.283	591.064	406.046	537.511	469.797	Promoter (2-3kb)	PF3D7_0315300	3	623446	630360	6915	1	conserved Plasmodium protein, unknown function	PF3D7_0315300.1	-2112
peak608	626177	626577	401	*	111.147	118.178	97.7694	119.814	119.866	141.886	140.726	149.481	Promoter (2-3kb)	PF3D7_0315300	3	623446	630360	6915	1	conserved Plasmodium protein, unknown function	PF3D7_0315300.1	2731
peak609	628894	629294	401	*	123.612	133.972	152.805	158.244	132.266	163.803	135.436	162.294	Promoter (2-3kb)	PF3D7_0315400	3	630342	631821	1480	2	conserved Plasmodium protein, unknown function	PF3D7_0315400.1	2527
peak610	635568	635968	401	*	127.767	129.07	275.826	223.803	343.065	201.87	249.71	269.066	Promoter (<=1kb)	PF3D7_0315600	3	635060	638072	3013	1	male development protein MD3	PF3D7_0315600.1	508
peak611	636258	636658	401	*	179.705	180.808	187.122	175.199	170.844	209.944	209.502	192.19	Promoter (1-2kb)	PF3D7_0315600	3	635060	638072	3013	1	male development protein MD3	PF3D7_0315600.1	1198
peak612	639598	639998	401	*	170.356	144.319	187.122	215.89	174.977	213.405	194.689	170.835	Promoter (1-2kb)	PF3D7_0315700	3	638283	641306	3024	1	STONES protein, putative	PF3D7_0315700.1	1315
peak613	641370	641770	401	*	94.5269	118.723	178.057	146.941	157.066	111.893	162.946	132.397	Promoter (1-2kb)	PF3D7_0315800	3	641255	643023	1769	2	zinc finger protein, putative	PF3D7_0315800.1	1253
peak614	645018	645418	401	*	124.651	131.793	134.028	148.071	158.444	162.649	141.784	175.106	Promoter (<=1kb)	PF3D7_0315900	3	644186	645268	1083	1	conserved Plasmodium protein, unknown function	PF3D7_0315900.1	832
peak615	649207	649607	401	*	104.914	92.0376	89.9997	111.901	125.377	94.5903	97.3446	98.2303	Promoter (1-2kb)	PF3D7_0316000	3	645489	647748	2260	2	microneme associated antigen	PF3D7_0316000.1	-1459
peak616	652787	653187	401	*	184.899	157.39	177.409	212.499	250.754	213.405	230.664	170.835	Exon (PF3D7_0316200.1/PF3D7_0316200, exon 1 of 2)	PF3D7_0316200	3	649743	657416	7674	2	conserved Plasmodium protein, unknown function	PF3D7_0316200.1	4229
peak617	660406	660806	401	*	121.535	135.606	126.906	162.766	110.222	164.956	153.423	115.314	Promoter (<=1kb)	PF3D7_0316300	3	660020	661980	1961	1	inorganic pyrophosphatase, putative, inorganic pyrophosphatase	PF3D7_0316300.1	386
peak618	661158	661558	401	*	106.992	99.1174	147.625	107.38	121.244	123.429	113.216	145.21	Promoter (1-2kb)	PF3D7_0316300	3	660020	661980	1961	1	inorganic pyrophosphatase, putative, inorganic pyrophosphatase	PF3D7_0316300.1	1138
peak619	662831	663231	401	*	200.48	152.488	251.222	326.661	276.932	216.866	255	222.086	Promoter (2-3kb)	PF3D7_0316400	3	662081	665690	3610	2	CS domain-containing protein, putative	PF3D7_0316400.1	2459
peak620	664392	664792	401	*	221.255	173.183	305.61	354.919	315.509	281.464	345.996	316.045	Promoter (<=1kb)	PF3D7_0316400	3	662081	665690	3610	2	CS domain-containing protein, putative	PF3D7_0316400.1	898
peak621	669842	670242	401	*	185.937	169.371	301.078	283.709	363.731	264.161	323.776	350.212	Promoter (2-3kb)	PF3D7_0316600	3	668469	672475	4007	2	formate-nitrite transporter	PF3D7_0316600.1	2233
peak622	675296	675696	401	*	155.814	135.606	222.086	236.236	225.954	191.488	209.502	226.357	Promoter (1-2kb)	PF3D7_0316800	3	676699	679176	2478	1	40S ribosomal protein S15A, putative	PF3D7_0316800.1	-1003
peak623	678118	678518	401	*	180.744	172.094	214.316	228.324	230.088	200.716	233.839	243.44	Promoter (1-2kb)	PF3D7_0316800	3	676699	679176	2478	1	40S ribosomal protein S15A, putative	PF3D7_0316800.1	1419
peak624	682701	683101	401	*	144.387	159.024	160.575	143.55	121.244	158.035	171.411	140.939	Promoter (<=1kb)	PF3D7_0316900	3	678813	681861	3049	2	E3 ubiquitin-protein ligase, putative	PF3D7_0316900.1	-840
peak625	685591	685991	401	*	135.038	142.686	98.4169	120.944	52.3553	137.271	108.984	89.6885	Promoter (<=1kb)	PF3D7_0317100	3	686282	689482	3201	1	6-cysteine protein B9	PF3D7_0317100.1	-291
peak626	686231	686631	401	*	129.845	126.347	153.453	123.204	188.755	151.114	147.075	153.752	Promoter (<=1kb)	PF3D7_0317100	3	686282	689482	3201	1	6-cysteine protein B9	PF3D7_0317100.1	0
peak627	687069	687469	401	*	211.906	167.193	343.164	342.486	308.621	253.779	367.158	303.233	Promoter (<=1kb)	PF3D7_0317100	3	686282	689482	3201	1	6-cysteine protein B9	PF3D7_0317100.1	787
peak628	689264	689664	401	*	154.775	136.695	143.74	175.199	130.888	196.102	185.166	209.273	Promoter (2-3kb)	PF3D7_0317100	3	686282	689482	3201	1	6-cysteine protein B9	PF3D7_0317100.1	2982
peak629	691400	691800	401	*	284.619	208.038	527.048	601.328	606.219	378.361	530.105	461.255	Exon (PF3D7_0317200.1/PF3D7_0317200, exon 1 of 1)	PF3D7_0317200	3	689618	696787	7170	2	cdc2-related protein kinase 4	PF3D7_0317200.1	4987
peak630	693616	694016	401	*	152.697	131.793	148.273	196.675	101.955	171.878	174.585	162.294	Promoter (2-3kb)	PF3D7_0317200	3	689618	696787	7170	2	cdc2-related protein kinase 4	PF3D7_0317200.1	2771
peak631	694296	694696	401	*	111.147	108.92	128.848	143.55	146.044	129.197	141.784	158.023	Promoter (2-3kb)	PF3D7_0317200	3	689618	696787	7170	2	cdc2-related protein kinase 4	PF3D7_0317200.1	2091
peak632	700055	700455	401	*	208.79	155.756	391.078	310.837	319.643	296.46	287.801	290.42	Exon (PF3D7_0317300.1/PF3D7_0317300, exon 1 of 1)	PF3D7_0317200	3	689618	696787	7170	2	cdc2-related protein kinase 4	PF3D7_0317200.1	-3268
peak633	701652	702052	401	*	148.542	171.549	200.719	169.547	235.599	212.252	193.631	226.357	Exon (PF3D7_0317300.1/PF3D7_0317300, exon 1 of 1)	PF3D7_0317200	3	689618	696787	7170	2	cdc2-related protein kinase 4	PF3D7_0317200.1	-4865
peak634	703232	703632	401	*	169.317	151.944	315.323	281.449	282.443	272.236	282.511	260.524	Exon (PF3D7_0317300.1/PF3D7_0317300, exon 1 of 1)	PF3D7_0317200	3	689618	696787	7170	2	cdc2-related protein kinase 4	PF3D7_0317200.1	-6445
peak635	705014	705414	401	*	207.751	178.085	291.366	302.925	242.488	235.322	251.826	269.066	Exon (PF3D7_0317300.1/PF3D7_0317300, exon 1 of 1)	PF3D7_0317300	3	698789	710430	11642	2	nucleoporin NUP335, putative	PF3D7_0317300.1	5016
peak636	706590	706990	401	*	171.395	142.141	130.791	177.46	85.4218	158.035	155.54	102.501	Exon (PF3D7_0317300.1/PF3D7_0317300, exon 1 of 1)	PF3D7_0317300	3	698789	710430	11642	2	nucleoporin NUP335, putative	PF3D7_0317300.1	3440
peak637	712827	713227	401	*	127.767	147.042	212.373	192.154	123.999	158.035	192.573	153.752	Promoter (<=1kb)	PF3D7_0317400	3	711998	714150	2153	2	DNA replication complex GINS protein, putative	PF3D7_0317400.1	923
peak638	716915	717315	401	*	143.348	166.648	178.704	217.021	170.844	213.405	180.934	200.732	Promoter (2-3kb)	PF3D7_0317400	3	711998	714150	2153	2	DNA replication complex GINS protein, putative	PF3D7_0317400.1	-2765
peak639	718945	719345	401	*	139.193	151.399	206.546	176.329	297.598	207.637	228.548	243.44	Exon (PF3D7_0317500.1/PF3D7_0317500, exon 2 of 2)	PF3D7_0317500	3	716493	722640	6148	2	kinesin-5	PF3D7_0317500.1	3295
peak640	719819	720219	401	*	136.077	142.686	216.258	224.933	252.132	205.33	209.502	179.377	Promoter (2-3kb)	PF3D7_0317500	3	716493	722640	6148	2	kinesin-5	PF3D7_0317500.1	2421
peak641	720782	721182	401	*	134	124.714	125.611	117.553	144.666	128.043	135.436	111.043	Promoter (1-2kb)	PF3D7_0317500	3	716493	722640	6148	2	kinesin-5	PF3D7_0317500.1	1458
peak642	725464	725864	401	*	130.883	116	238.273	171.808	247.999	152.267	202.096	213.544	Promoter (1-2kb)	PF3D7_0317600	3	724394	726450	2057	1	40S ribosomal protein S11, putative	PF3D7_0317600.1	1070
peak643	729615	730015	401	*	190.093	199.869	242.805	197.805	162.577	209.944	202.096	192.19	Promoter (2-3kb)	PF3D7_0317700	3	727544	738158	10615	1	CPSF (cleavage and polyadenylation specific factor), subunit A, putative	PF3D7_0317700.1	2071
peak644	730588	730988	401	*	222.294	182.986	269.999	288.231	253.51	261.854	263.465	247.711	Exon (PF3D7_0317700.1/PF3D7_0317700, exon 1 of 10)	PF3D7_0317700	3	727544	738158	10615	1	CPSF (cleavage and polyadenylation specific factor), subunit A, putative	PF3D7_0317700.1	3044
peak645	732548	732948	401	*	188.015	172.639	247.337	282.579	173.599	222.633	253.942	264.795	Exon (PF3D7_0317700.1/PF3D7_0317700, exon 1 of 10)	PF3D7_0317700	3	727544	738158	10615	1	CPSF (cleavage and polyadenylation specific factor), subunit A, putative	PF3D7_0317700.1	5004
peak646	735543	735943	401	*	176.589	156.301	207.193	263.364	172.221	201.87	271.93	149.481	Exon (PF3D7_0317700.1/PF3D7_0317700, exon 1 of 10)	PF3D7_0317800	3	737151	739019	1869	2	26S proteasome non-ATPase regulatory subunit 9, putative	PF3D7_0317800.1	3076
peak647	737504	737904	401	*	132.961	130.16	156.043	105.119	166.71	144.193	167.179	128.126	Promoter (1-2kb)	PF3D7_0317800	3	737151	739019	1869	2	26S proteasome non-ATPase regulatory subunit 9, putative	PF3D7_0317800.1	1115
peak648	738518	738918	401	*	147.503	118.723	164.46	166.157	141.91	145.346	160.83	158.023	Promoter (<=1kb)	PF3D7_0317800	3	737151	739019	1869	2	26S proteasome non-ATPase regulatory subunit 9, putative	PF3D7_0317800.1	101
peak649	740032	740432	401	*	164.124	142.141	193.596	288.231	210.799	196.102	211.619	205.002	Promoter (<=1kb)	PF3D7_0317900	3	739193	742054	2862	1	conserved protein, unknown function	PF3D7_0317900.1	839
peak650	741398	741798	401	*	113.225	134.516	151.51	108.51	159.821	118.815	158.714	162.294	Promoter (<=1kb)	PF3D7_0318000	3	742191	742799	609	1	conserved Plasmodium protein, unknown function	PF3D7_0318000.1	-393
peak651	742344	742744	401	*	129.845	158.479	106.187	118.683	88.1773	152.267	117.448	162.294	Promoter (<=1kb)	PF3D7_0318000	3	742191	742799	609	1	conserved Plasmodium protein, unknown function	PF3D7_0318000.1	153
peak652	744321	744721	401	*	196.325	147.042	253.812	314.228	293.465	230.708	288.859	328.858	Promoter (<=1kb)	PF3D7_0318100	3	743870	745191	1322	1	stomatin-like protein, putative	PF3D7_0318100.1	451
peak653	749206	749606	401	*	244.108	194.423	369.711	479.254	388.531	271.082	355.519	324.587	Promoter (1-2kb)	PF3D7_0318200	3	747275	756485	9211	1	DNA-directed RNA polymerase II subunit RPB1	PF3D7_0318200.1	1931
peak654	751149	751549	401	*	210.868	180.808	330.215	360.571	381.642	294.153	361.868	256.253	Exon (PF3D7_0318200.1/PF3D7_0318200, exon 1 of 1)	PF3D7_0318200	3	747275	756485	9211	1	DNA-directed RNA polymerase II subunit RPB1	PF3D7_0318200.1	3874
peak655	755470	755870	401	*	180.744	159.568	396.905	373.004	497.375	348.369	415.831	422.817	3' UTR	PF3D7_0318300	3	756194	760677	4484	2	conserved Plasmodium protein, unknown function	PF3D7_0318300.1	4807
peak656	757383	757783	401	*	182.821	139.418	293.956	278.058	406.442	299.921	278.278	324.587	Promoter (2-3kb)	PF3D7_0318300	3	756194	760677	4484	2	conserved Plasmodium protein, unknown function	PF3D7_0318300.1	2894
peak657	765021	765421	401	*	142.31	121.446	148.273	142.42	108.844	134.964	157.656	123.856	Promoter (<=1kb)	PF3D7_0318400	3	761693	765439	3747	2	coiled-coil domain-containing protein CCDC148/CCDC112, putative	PF3D7_0318400.1	18
peak658	767833	768233	401	*	152.697	148.676	190.359	186.502	185.999	193.795	170.353	222.086	Promoter (1-2kb)	PF3D7_0318500	3	766814	782795	15982	1	conserved Plasmodium protein, unknown function	PF3D7_0318500.1	1019
peak659	769059	769459	401	*	239.953	209.127	257.697	253.191	148.799	267.621	241.245	175.106	Promoter (2-3kb)	PF3D7_0318500	3	766814	782795	15982	1	conserved Plasmodium protein, unknown function	PF3D7_0318500.1	2245
peak660	770478	770878	401	*	192.17	175.906	231.15	269.015	220.443	258.393	249.71	281.878	Exon (PF3D7_0318500.1/PF3D7_0318500, exon 1 of 1)	PF3D7_0318500	3	766814	782795	15982	1	conserved Plasmodium protein, unknown function	PF3D7_0318500.1	3664
peak661	771440	771840	401	*	146.465	165.559	233.74	295.013	239.732	268.775	240.187	256.253	Exon (PF3D7_0318500.1/PF3D7_0318500, exon 1 of 1)	PF3D7_0318500	3	766814	782795	15982	1	conserved Plasmodium protein, unknown function	PF3D7_0318500.1	4626
peak662	772834	773234	401	*	258.65	218.93	210.431	300.664	253.51	280.31	242.303	213.544	Exon (PF3D7_0318500.1/PF3D7_0318500, exon 1 of 1)	PF3D7_0318500	3	766814	782795	15982	1	conserved Plasmodium protein, unknown function	PF3D7_0318500.1	6020
peak663	773961	774361	401	*	177.627	157.934	194.891	241.888	146.044	193.795	192.573	136.668	Exon (PF3D7_0318500.1/PF3D7_0318500, exon 1 of 1)	PF3D7_0318500	3	766814	782795	15982	1	conserved Plasmodium protein, unknown function	PF3D7_0318500.1	7147
peak664	775313	775713	401	*	152.697	166.648	214.316	191.023	173.599	191.488	225.374	183.648	Exon (PF3D7_0318500.1/PF3D7_0318500, exon 1 of 1)	PF3D7_0318500	3	766814	782795	15982	1	conserved Plasmodium protein, unknown function	PF3D7_0318500.1	8499
peak665	776510	776910	401	*	226.449	200.413	344.459	334.574	296.221	310.302	318.486	294.691	Exon (PF3D7_0318500.1/PF3D7_0318500, exon 1 of 1)	PF3D7_0318500	3	766814	782795	15982	1	conserved Plasmodium protein, unknown function	PF3D7_0318500.1	9696
peak666	778334	778734	401	*	163.085	157.39	163.165	174.069	100.577	179.952	170.353	196.461	Exon (PF3D7_0318500.1/PF3D7_0318500, exon 1 of 1)	PF3D7_0318600	3	782940	787364	4425	2	cleavage and polyadenylation specificity factor, putative	PF3D7_0318600.1	8630
peak667	779734	780134	401	*	180.744	169.916	254.459	259.973	267.287	245.704	235.955	243.44	Exon (PF3D7_0318500.1/PF3D7_0318500, exon 1 of 1)	PF3D7_0318600	3	782940	787364	4425	2	cleavage and polyadenylation specificity factor, putative	PF3D7_0318600.1	7230
peak668	781667	782067	401	*	243.069	209.127	330.215	424.999	406.442	344.909	337.532	354.483	Exon (PF3D7_0318500.1/PF3D7_0318500, exon 1 of 1)	PF3D7_0318600	3	782940	787364	4425	2	cleavage and polyadenylation specificity factor, putative	PF3D7_0318600.1	5297
peak669	783244	783644	401	*	106.992	127.437	82.8774	111.901	84.044	131.504	150.249	111.043	Exon (PF3D7_0318600.1/PF3D7_0318600, exon 1 of 1)	PF3D7_0318600	3	782940	787364	4425	2	cleavage and polyadenylation specificity factor, putative	PF3D7_0318600.1	3720
peak670	785077	785477	401	*	211.906	213.484	262.877	317.619	234.221	261.854	239.129	230.628	Promoter (1-2kb)	PF3D7_0318600	3	782940	787364	4425	2	cleavage and polyadenylation specificity factor, putative	PF3D7_0318600.1	1887
peak671	788461	788861	401	*	127.767	117.634	131.438	101.728	155.688	134.964	119.565	149.481	Promoter (<=1kb)	PF3D7_0318700	3	788145	789211	1067	1	conserved Plasmodium protein, unknown function	PF3D7_0318700.1	316
peak672	790344	790744	401	*	208.79	192.789	244.747	249.8	192.888	249.165	237.013	209.273	Promoter (<=1kb)	PF3D7_0318800	3	789497	791504	2008	1	triosephosphate isomerase, putative	PF3D7_0318800.1	847
peak673	792672	793072	401	*	141.271	141.052	133.381	127.726	129.51	162.649	117.448	119.585	Promoter (1-2kb)	PF3D7_0318900	3	791312	794096	2785	2	PAT complex subunit CCDC47, putative	PF3D7_0318900.1	1024
peak674	795980	796380	401	*	153.736	152.488	165.107	224.933	197.021	186.874	209.502	200.732	Promoter (1-2kb)	PF3D7_0319000	3	794521	801871	7351	1	P4-type ATPase ATP7, putative	PF3D7_0319000.1	1459
peak675	797684	798084	401	*	210.868	176.995	251.222	352.659	307.243	251.472	259.233	243.44	Exon (PF3D7_0319000.1/PF3D7_0319000, exon 1 of 1)	PF3D7_0319000	3	794521	801871	7351	1	P4-type ATPase ATP7, putative	PF3D7_0319000.1	3163
peak676	802146	802546	401	*	123.612	133.427	240.862	170.678	216.31	160.342	211.619	209.273	Promoter (<=1kb)	PF3D7_0319100	3	801493	803378	1886	2	E3 ubiquitin-protein ligase RBX1	PF3D7_0319100.1	832
peak677	803443	803843	401	*	186.976	153.033	187.769	295.013	198.399	197.255	211.619	170.835	Promoter (<=1kb)	PF3D7_0319100	3	801493	803378	1886	2	E3 ubiquitin-protein ligase RBX1	PF3D7_0319100.1	-65
peak678	804543	804943	401	*	190.093	182.441	127.553	187.633	123.999	200.716	187.282	175.106	Promoter (1-2kb)	PF3D7_0319100	3	801493	803378	1886	2	E3 ubiquitin-protein ligase RBX1	PF3D7_0319100.1	-1165
peak679	807400	807800	401	*	204.635	197.146	304.963	237.366	238.354	201.87	245.478	209.273	Promoter (<=1kb)	PF3D7_0319300	3	806843	808202	1360	1	ubiquitin-conjugating enzyme E2, putative	PF3D7_0319300.1	557
peak680	810748	811148	401	*	194.248	193.333	215.611	209.109	140.533	250.318	202.096	183.648	Promoter (1-2kb)	PF3D7_0319400	3	809093	814903	5811	1	kinesin-8X	PF3D7_0319400.1	1655
peak681	812316	812716	401	*	172.434	148.132	155.395	285.97	195.643	171.878	191.515	166.564	Promoter (2-3kb)	PF3D7_0319500	3	815119	817437	2319	1	RNA-binding protein, putative	PF3D7_0319500.1	-2403
peak682	816407	816807	401	*	206.713	155.211	284.891	278.058	314.132	268.775	293.092	273.337	Promoter (<=1kb)	PF3D7_0319600	3	817542	819496	1955	1	elongation factor 1-delta, putative	PF3D7_0319600.1	-735
peak683	818082	818482	401	*	130.883	150.855	129.496	109.641	112.977	161.496	118.506	106.772	Promoter (<=1kb)	PF3D7_0319600	3	817542	819496	1955	1	elongation factor 1-delta, putative	PF3D7_0319600.1	540
peak684	823575	823975	401	*	138.155	142.686	189.064	146.941	195.643	164.956	181.992	166.564	Exon (PF3D7_0319700.1/PF3D7_0319700, exon 3 of 4)	PF3D7_0319700	3	820232	831283	11052	1	ABC transporter I family member 1, putative	PF3D7_0319700.1	3343
peak685	824819	825219	401	*	176.589	173.183	223.38	236.236	140.533	205.33	207.386	158.023	Exon (PF3D7_0319700.1/PF3D7_0319700, exon 3 of 4)	PF3D7_0319700	3	820232	831283	11052	1	ABC transporter I family member 1, putative	PF3D7_0319700.1	4587
peak686	826544	826944	401	*	166.201	154.667	178.057	184.242	125.377	170.724	158.714	106.772	Exon (PF3D7_0319700.1/PF3D7_0319700, exon 3 of 4)	PF3D7_0319800	3	831076	832509	1434	2	conserved Plasmodium protein, unknown function	PF3D7_0319800.1	5565
peak687	827611	828011	401	*	178.666	177.54	220.791	232.845	185.999	181.106	226.432	196.461	Exon (PF3D7_0319700.1/PF3D7_0319700, exon 3 of 4)	PF3D7_0319800	3	831076	832509	1434	2	conserved Plasmodium protein, unknown function	PF3D7_0319800.1	4498
peak688	829229	829629	401	*	181.782	160.657	216.906	226.063	152.933	198.409	173.527	200.732	Promoter (2-3kb)	PF3D7_0319800	3	831076	832509	1434	2	conserved Plasmodium protein, unknown function	PF3D7_0319800.1	2880
peak689	834358	834758	401	*	204.635	160.657	221.438	177.46	185.999	183.413	216.909	209.273	Promoter (<=1kb)	PF3D7_0319900	3	833687	835444	1758	2	conserved protein, unknown function	PF3D7_0319900.1	686
peak690	843878	844278	401	*	150.62	148.676	117.841	210.239	73.0218	185.72	141.784	111.043	Promoter (<=1kb)	PF3D7_0320300	3	844881	848142	3262	1	T-complex protein 1 subunit epsilon	PF3D7_0320300.1	-603
peak691	846455	846855	401	*	201.519	172.094	277.769	430.651	369.243	275.696	308.963	337.4	Promoter (1-2kb)	PF3D7_0320300	3	844881	848142	3262	1	T-complex protein 1 subunit epsilon	PF3D7_0320300.1	1574
peak692	850169	850569	401	*	284.619	227.099	466.185	590.025	445.02	354.137	477.2	444.172	Exon (PF3D7_0320400.1/PF3D7_0320400, exon 1 of 1)	PF3D7_0320300	3	844881	848142	3262	1	T-complex protein 1 subunit epsilon	PF3D7_0320300.1	5288
peak693	854684	855084	401	*	209.829	180.263	284.891	310.837	216.31	233.015	259.233	209.273	Promoter (2-3kb)	PF3D7_0320400	3	848247	857504	9258	2	oocyst capsule protein Cap380	PF3D7_0320400.1	2420
peak694	870879	871279	401	*	106.992	104.563	168.345	163.896	195.643	133.811	160.83	145.21	Promoter (1-2kb)	PF3D7_0320800	3	869089	872456	3368	1	ATP-dependent RNA helicase DDX6	PF3D7_0320800.1	1790
peak695	871602	872002	401	*	223.333	163.38	372.948	392.22	464.309	260.7	359.752	405.734	Promoter (2-3kb)	PF3D7_0320900	3	874313	876685	2373	1	histone H2A.Z	PF3D7_0320900.1	-2311
peak696	878778	879178	401	*	126.728	117.089	160.575	145.811	172.221	130.35	150.249	115.314	Promoter (1-2kb)	PF3D7_0321000	3	877409	879789	2381	1	conserved protein, unknown function	PF3D7_0321000.1	1369
peak697	882415	882815	401	*	97.6431	135.606	112.661	132.247	143.288	107.279	132.262	123.856	Exon (PF3D7_0321100.1/PF3D7_0321100, exon 1 of 1)	PF3D7_0321100	3	879438	885952	6515	2	conserved Plasmodium protein, unknown function	PF3D7_0321100.1	3137
peak698	883488	883888	401	*	168.279	185.164	165.107	155.984	141.91	222.633	172.469	140.939	Promoter (2-3kb)	PF3D7_0321100	3	879438	885952	6515	2	conserved Plasmodium protein, unknown function	PF3D7_0321100.1	2064
peak699	884404	884804	401	*	134	125.803	93.2371	169.547	103.333	131.504	147.075	196.461	Promoter (1-2kb)	PF3D7_0321100	3	879438	885952	6515	2	conserved Plasmodium protein, unknown function	PF3D7_0321100.1	1148
peak700	895090	895490	401	*	192.17	173.183	217.553	197.805	173.599	178.799	195.747	153.752	Promoter (<=1kb)	PF3D7_0321400	3	894149	896220	2072	1	pseudo protein kinase 1, putative	PF3D7_0321400.1	941
peak701	896680	897080	401	*	185.937	156.301	236.33	183.111	162.577	168.417	201.038	128.126	Promoter (2-3kb)	PF3D7_0321400	3	894149	896220	2072	1	pseudo protein kinase 1, putative	PF3D7_0321400.1	2531
peak702	898447	898847	401	*	284.619	203.136	386.545	415.956	385.776	322.991	317.428	298.962	Promoter (1-2kb)	PF3D7_0321500	3	896241	900388	4148	2	peptidase, putative	PF3D7_0321500.1	1541
peak703	899510	899910	401	*	174.511	176.451	259.639	271.276	165.332	241.09	249.71	200.732	Promoter (<=1kb)	PF3D7_0321500	3	896241	900388	4148	2	peptidase, putative	PF3D7_0321500.1	478
peak704	901559	901959	401	*	181.782	171.005	243.452	255.451	82.6662	200.716	193.631	153.752	Promoter (1-2kb)	PF3D7_0321600	3	900508	903759	3252	1	ATP-dependent RNA helicase DDX42, putative	PF3D7_0321600.1	1051
peak705	907425	907825	401	*	131.922	148.676	191.006	167.287	135.022	177.645	190.457	170.835	Promoter (2-3kb)	PF3D7_0321700	3	903127	910678	7552	2	conserved Plasmodium protein, unknown function	PF3D7_0321700.1	2853
peak706	909359	909759	401	*	169.317	172.094	260.934	263.364	297.598	269.929	248.652	226.357	Promoter (<=1kb)	PF3D7_0321700	3	903127	910678	7552	2	conserved Plasmodium protein, unknown function	PF3D7_0321700.1	919
peak707	914462	914862	401	*	154.775	182.441	216.906	184.242	132.266	222.633	191.515	132.397	Promoter (2-3kb)	PF3D7_0321800	3	912017	921435	9419	1	WD repeat-containing protein, putative	PF3D7_0321800.1	2445
peak708	915656	916056	401	*	138.155	146.498	200.071	143.55	147.421	147.653	177.76	140.939	Exon (PF3D7_0321800.1/PF3D7_0321800, exon 1 of 1)	PF3D7_0321800	3	912017	921435	9419	1	WD repeat-containing protein, putative	PF3D7_0321800.1	3639
peak709	916790	917190	401	*	183.86	175.362	251.87	228.324	206.666	250.318	248.652	243.44	Exon (PF3D7_0321800.1/PF3D7_0321800, exon 1 of 1)	PF3D7_0321900	3	921776	928618	6843	1	cyclic amine resistance locus protein	PF3D7_0321900.1	-4586
peak710	918064	918464	401	*	152.697	172.639	238.92	279.188	230.088	234.169	239.129	239.169	Exon (PF3D7_0321800.1/PF3D7_0321800, exon 1 of 1)	PF3D7_0321900	3	921776	928618	6843	1	cyclic amine resistance locus protein	PF3D7_0321900.1	-3312
peak711	920368	920768	401	*	194.248	173.728	314.028	250.93	243.865	245.704	277.22	170.835	Promoter (1-2kb)	PF3D7_0321900	3	921776	928618	6843	1	cyclic amine resistance locus protein	PF3D7_0321900.1	-1008
peak712	924712	925112	401	*	226.449	179.174	411.797	337.965	354.087	245.704	355.519	354.483	Promoter (2-3kb)	PF3D7_0321900	3	921776	928618	6843	1	cyclic amine resistance locus protein	PF3D7_0321900.1	2936
peak713	928596	928996	401	*	177.627	166.648	287.481	270.146	352.709	256.086	295.208	303.233	Promoter (<=1kb)	PF3D7_0322000	3	928124	929640	1517	2	peptidyl-prolyl cis-trans isomerase	PF3D7_0322000.1	644
peak714	930593	930993	401	*	192.17	174.817	292.661	347.007	265.91	226.094	290.976	200.732	Promoter (<=1kb)	PF3D7_0322000	3	928124	929640	1517	2	peptidyl-prolyl cis-trans isomerase	PF3D7_0322000.1	-953
peak715	932049	932449	401	*	154.775	162.291	194.244	157.114	104.711	184.567	148.133	200.732	Promoter (<=1kb)	PF3D7_0322100	3	930302	933014	2713	2	mRNA-capping enzyme subunit beta	PF3D7_0322100.1	565
peak716	938423	938823	401	*	269.038	222.197	357.409	489.427	330.665	306.842	376.681	303.233	Promoter (1-2kb)	PF3D7_0322200	3	933188	937006	3819	2	conserved protein, unknown function	PF3D7_0322200.1	-1417
peak717	942750	943150	401	*	163.085	150.31	154.1	172.938	158.444	166.11	183.05	128.126	Promoter (<=1kb)	PF3D7_0322400	3	942090	945625	3536	1	regulator of initiation factor 2 (eIF2)	PF3D7_0322400.1	660
peak718	944737	945137	401	*	152.697	192.789	182.589	172.938	82.6662	163.803	165.063	149.481	Promoter (1-2kb)	PF3D7_0322500	3	945333	946889	1557	2	iron-sulfur assembly protein, putative	PF3D7_0322500.1	1752
peak719	948308	948708	401	*	122.573	153.033	224.675	181.981	252.132	218.019	237.013	200.732	Promoter (<=1kb)	PF3D7_0322600	3	948374	952693	4320	1	conserved Plasmodium protein, unknown function	PF3D7_0322600.1	0
peak720	950102	950502	401	*	144.387	134.516	225.97	175.199	256.265	233.015	241.245	170.835	Promoter (1-2kb)	PF3D7_0322600	3	948374	952693	4320	1	conserved Plasmodium protein, unknown function	PF3D7_0322600.1	1728
peak721	950695	951095	401	*	110.108	116.545	131.438	106.25	136.399	146.5	110.042	149.481	Promoter (2-3kb)	PF3D7_0322600	3	948374	952693	4320	1	conserved Plasmodium protein, unknown function	PF3D7_0322600.1	2321
peak722	956880	957280	401	*	147.503	145.953	181.942	185.372	137.777	145.346	224.316	205.002	Exon (PF3D7_0322700.1/PF3D7_0322700, exon 1 of 2)	PF3D7_0322700	3	952746	963144	10399	2	conserved Plasmodium protein, unknown function	PF3D7_0322700.1	5864
peak723	958107	958507	401	*	113.225	132.883	167.697	135.638	122.622	122.275	135.436	106.772	Exon (PF3D7_0322700.1/PF3D7_0322700, exon 1 of 2)	PF3D7_0322700	3	952746	963144	10399	2	conserved Plasmodium protein, unknown function	PF3D7_0322700.1	4637
peak724	959672	960072	401	*	118.418	114.366	176.762	168.417	214.932	171.878	190.457	196.461	Exon (PF3D7_0322700.1/PF3D7_0322700, exon 1 of 2)	PF3D7_0322700	3	952746	963144	10399	2	conserved Plasmodium protein, unknown function	PF3D7_0322700.1	3072
peak725	960499	960899	401	*	210.868	174.817	202.661	214.76	187.377	206.484	198.921	192.19	Promoter (2-3kb)	PF3D7_0322700	3	952746	963144	10399	2	conserved Plasmodium protein, unknown function	PF3D7_0322700.1	2245
peak726	961844	962244	401	*	138.155	142.686	119.136	110.771	89.5551	152.267	129.087	115.314	Promoter (<=1kb)	PF3D7_0322700	3	952746	963144	10399	2	conserved Plasmodium protein, unknown function	PF3D7_0322700.1	900
peak727	965552	965952	401	*	146.465	110.554	178.057	188.763	241.11	147.653	191.515	239.169	Promoter (1-2kb)	PF3D7_0322900	3	965293	967150	1858	2	40S ribosomal protein S3A, putative	PF3D7_0322900.1	1198
peak728	971938	972338	401	*	208.79	166.103	288.776	352.659	312.754	268.775	301.557	251.982	Promoter (1-2kb)	PF3D7_0323000	3	968067	969942	1876	2	translation machinery-associated protein 7, putative	PF3D7_0323000.1	-1996
peak729	973122	973522	401	*	124.651	172.094	228.56	197.805	106.088	194.948	195.747	162.294	Exon (PF3D7_0323100.1/PF3D7_0323100, exon 1 of 1)	PF3D7_0323000	3	968067	969942	1876	2	translation machinery-associated protein 7, putative	PF3D7_0323000.1	-3180
peak730	978971	979371	401	*	157.891	159.024	187.769	184.242	159.821	167.263	191.515	183.648	Promoter (<=1kb)	PF3D7_0323300	3	978970	980271	1302	1	conserved protein, unknown function	PF3D7_0323300.1	1
peak731	981490	981890	401	*	221.255	159.568	261.582	376.395	341.687	266.468	280.395	286.149	Promoter (2-3kb)	PF3D7_0323300	3	978970	980271	1302	1	conserved protein, unknown function	PF3D7_0323300.1	2520
peak732	983158	983558	401	*	218.139	167.193	300.431	323.27	254.888	229.555	246.536	269.066	Promoter (<=1kb)	PF3D7_0323400	3	980289	984435	4147	2	Rh5 interacting protein	PF3D7_0323400.1	877
peak733	986811	987559	749	*	195.286	188.977	203.956	206.848	235.599	212.252	234.897	234.899	Promoter (<=1kb)	PF3D7_0323600	3	988165	991120	2956	1	BSD domain-containing protein, putative	PF3D7_0323600.1	-606
peak734	992294	992694	401	*	140.232	133.972	118.489	195.545	148.799	164.956	157.656	166.564	Promoter (1-2kb)	PF3D7_0323700	3	991037	994381	3345	2	U4/U6.U5 tri-snRNP-associated protein 1, putative	PF3D7_0323700.1	1687
peak735	992978	993378	401	*	130.883	132.338	148.273	191.023	192.888	175.338	176.702	183.648	Promoter (1-2kb)	PF3D7_0323700	3	991037	994381	3345	2	U4/U6.U5 tri-snRNP-associated protein 1, putative	PF3D7_0323700.1	1003
peak736	1002857	1003257	401	*	114.263	104.563	111.366	131.117	101.955	109.586	137.552	111.043	Promoter (1-2kb)	PF3D7_0323900	3	1002872	1004267	1396	2	erythrocyte membrane protein 1 (PfEMP1), exon 2, pseudogene	PF3D7_0323900.1	1010
peak737	1016469	1016869	401	*	221.255	166.648	415.682	439.693	461.553	307.995	475.084	414.276	Promoter (<=1kb)	PF3D7_0324400	3	1015795	1016942	1148	1	rifin	PF3D7_0324400.1	674
peak738	1019294	1019694	401	*	205.674	139.962	405.97	423.869	491.864	304.535	371.391	375.838	Promoter (<=1kb)	PF3D7_0324500	3	1018874	1019973	1100	1	rifin	PF3D7_0324500.1	420
peak739	1022597	1022997	401	*	168.279	129.07	377.481	376.395	333.42	213.405	334.357	217.815	Promoter (<=1kb)	PF3D7_0324600	3	1021998	1023008	1011	1	stevor	PF3D7_0324600.1	599
peak740	1024771	1025171	401	*	70.6355	41.9343	129.496	177.46	135.022	77.2872	103.693	123.856	Promoter (<=1kb)	PF3D7_0324700	3	1024030	1025411	1382	1	erythrocyte membrane protein 1 (PfEMP1), exon 2, pseudogene	PF3D7_0324700.1	741
peak741	1028160	1028560	401	*	239.953	170.46	468.128	448.736	431.242	250.318	415.831	316.045	Promoter (<=1kb)	PF3D7_0324800	3	1027571	1028929	1359	1	rifin	PF3D7_0324800.1	589
peak742	1031308	1031708	401	*	192.17	144.319	306.905	323.27	247.999	207.637	272.988	247.711	Exon (PF3D7_0324900.1/PF3D7_0324900, exon 2 of 2)	PF3D7_0324800	3	1027571	1028929	1359	1	rifin	PF3D7_0324800.1	3737
peak743	1035444	1035844	401	*	258.65	167.737	642.947	715.49	961.684	402.586	669.773	606.465	Promoter (2-3kb)	PF3D7_0324900	3	1030822	1038254	7433	2	erythrocyte membrane protein 1, PfEMP1	PF3D7_0324900.1	2410
peak744	1039376	1039776	401	*	152.697	132.338	222.733	193.284	143.288	136.118	207.386	119.585	Promoter (1-2kb)	PF3D7_0324900	3	1030822	1038254	7433	2	erythrocyte membrane protein 1, PfEMP1	PF3D7_0324900.1	-1122
peak745	1040813	1041213	401	*	373.952	251.061	727.767	663.496	935.506	468.338	663.424	747.405	Promoter (2-3kb)	PF3D7_0324900	3	1030822	1038254	7433	2	erythrocyte membrane protein 1, PfEMP1	PF3D7_0324900.1	-2559
peak746	1056424	1056824	401	*	176.589	123.08	396.258	311.967	456.042	194.948	368.216	324.587	Distal Intergenic	PF3D7_0324900	3	1030822	1038254	7433	2	erythrocyte membrane protein 1, PfEMP1	PF3D7_0324900.1	-18170
peak747	1063084	1063484	401	*	136.077	76.2442	142.446	124.335	238.354	159.189	129.087	256.253	Distal Intergenic	PF3D7_0324900	3	1030822	1038254	7433	2	erythrocyte membrane protein 1, PfEMP1	PF3D7_0324900.1	-24830
peak748	1066351	1066751	401	*	85.1781	60.4507	107.482	79.1221	271.421	138.425	92.0541	281.878	Distal Intergenic	PF3D7_0324900	3	1030822	1038254	7433	2	erythrocyte membrane protein 1, PfEMP1	PF3D7_0324900.1	-28097
peak749	46	446	401	*	73.7517	49.0141	97.7694	65.5583	242.488	124.582	80.4151	243.44	Distal Intergenic	PF3D7_0400100	4	28706	37677	8972	1	erythrocyte membrane protein 1, PfEMP1	PF3D7_0400100.1	-28260
peak750	10538	10938	401	*	218.139	119.268	411.15	400.132	447.775	151.114	277.22	324.587	Distal Intergenic	PF3D7_0400100	4	28706	37677	8972	1	erythrocyte membrane protein 1, PfEMP1	PF3D7_0400100.1	-17768
peak751	20393	20793	401	*	261.767	176.451	571.077	458.908	604.841	241.09	379.855	397.192	Distal Intergenic	PF3D7_0400100	4	28706	37677	8972	1	erythrocyte membrane protein 1, PfEMP1	PF3D7_0400100.1	-7913
peak752	26018	26418	401	*	246.185	181.897	568.487	417.087	607.597	248.011	411.598	444.172	Promoter (2-3kb)	PF3D7_0400100	4	28706	37677	8972	1	erythrocyte membrane protein 1, PfEMP1	PF3D7_0400100.1	-2288
peak753	26842	27242	401	*	102.837	110.554	138.561	123.204	152.933	130.35	171.411	209.273	Promoter (1-2kb)	PF3D7_0400100	4	28706	37677	8972	1	erythrocyte membrane protein 1, PfEMP1	PF3D7_0400100.1	-1464
peak754	29987	30387	401	*	189.054	150.855	292.013	403.523	399.553	231.862	326.951	311.774	Promoter (1-2kb)	PF3D7_0400100	4	28706	37677	8972	1	erythrocyte membrane protein 1, PfEMP1	PF3D7_0400100.1	1281
peak755	36773	37173	401	*	200.48	155.211	378.776	436.302	418.842	261.854	376.681	341.671	Promoter (1-2kb)	PF3D7_0400200	4	38955	40154	1200	1	erythrocyte membrane protein 1 (PfEMP1), exon 2, pseudogene	PF3D7_0400200.1	-1782
peak756	39217	39617	401	*	209.829	154.122	463.595	489.427	491.864	269.929	393.611	354.483	Promoter (<=1kb)	PF3D7_0400200	4	38955	40154	1200	1	erythrocyte membrane protein 1 (PfEMP1), exon 2, pseudogene	PF3D7_0400200.1	262
peak757	42384	42784	401	*	215.023	165.014	410.502	434.041	451.909	263.007	354.461	397.192	Promoter (<=1kb)	PF3D7_0400300	4	42032	43374	1343	2	rifin	PF3D7_0400300.1	590
peak758	46446	46846	401	*	272.154	215.117	582.084	469.081	443.642	318.377	457.096	384.379	Exon (PF3D7_0400400.1/PF3D7_0400400, exon 2 of 2)	PF3D7_0400300	4	42032	43374	1343	2	rifin	PF3D7_0400300.1	-3072
peak759	50854	51254	401	*	243.069	165.014	503.739	636.368	631.019	347.216	545.976	495.422	Exon (PF3D7_0400400.1/PF3D7_0400400, exon 1 of 2)	PF3D7_0400400	4	45555	56860	11306	2	erythrocyte membrane protein 1, PfEMP1	PF3D7_0400400.1	5606
peak760	60127	60527	401	*	185.937	176.451	370.358	465.69	465.686	242.244	383.03	324.587	Promoter (<=1kb)	PF3D7_0400500	4	59636	60939	1304	1	rifin	PF3D7_0400500.1	491
peak761	63337	63737	401	*	264.883	159.568	467.48	522.206	522.175	263.007	440.167	401.463	Promoter (<=1kb)	PF3D7_0400700	4	63104	64476	1373	2	rifin	PF3D7_0400700.1	739
peak762	66623	67023	401	*	227.488	159.568	511.509	435.172	338.932	237.629	384.088	290.42	Promoter (<=1kb)	PF3D7_0400800	4	66601	67573	973	2	stevor	PF3D7_0400800.1	550
peak763	70172	70572	401	*	216.061	142.686	395.61	467.951	438.131	267.621	377.739	375.838	Promoter (<=1kb)	PF3D7_0400900	4	69961	71113	1153	2	rifin	PF3D7_0400900.1	541
peak764	73406	73806	401	*	152.697	135.606	321.15	365.092	345.82	175.338	283.569	260.524	Promoter (<=1kb)	PF3D7_0401000	4	73268	74340	1073	2	rifin	PF3D7_0401000.1	534
peak765	79779	80179	401	*	185.937	142.686	324.387	424.999	371.998	176.492	299.44	324.587	Promoter (<=1kb)	PF3D7_0401200	4	79193	80451	1259	1	rifin	PF3D7_0401200.1	586
peak766	82764	83164	401	*	222.294	158.479	430.574	556.116	460.175	254.933	415.831	363.025	Promoter (<=1kb)	PF3D7_0401300	4	82247	83575	1329	1	rifin	PF3D7_0401300.1	517
peak767	85922	86322	401	*	202.558	176.995	326.33	484.906	398.176	249.165	344.938	286.149	Promoter (<=1kb)	PF3D7_0401400	4	85397	86608	1212	1	rifin	PF3D7_0401400.1	525
peak768	89751	90151	401	*	228.527	169.916	497.912	454.387	424.353	268.775	408.424	286.149	Promoter (<=1kb)	PF3D7_0401500	4	89153	90184	1032	1	stevor, pseudogene	PF3D7_0401500.1	598
peak769	92610	93010	401	*	186.976	153.578	293.308	236.236	279.687	236.476	281.453	298.962	Promoter (<=1kb)	PF3D7_0401600	4	92576	93809	1234	2	rifin	PF3D7_0401600.2	799
peak770	101581	101981	401	*	172.434	142.141	308.848	252.061	314.132	190.334	263.465	251.982	Promoter (<=1kb)	PF3D7_0401700	4	100684	102110	1427	1	Plasmodium exported protein, unknown function, pseudogene	PF3D7_0401700.1	897
peak771	104445	104845	401	*	172.434	134.516	407.912	344.746	416.087	272.236	445.457	320.316	Promoter (1-2kb)	PF3D7_0401800	4	103078	106145	3068	2	Plasmodium exported protein (PHISTb), unknown function	PF3D7_0401800.1	1300
peak772	110018	110418	401	*	222.294	144.319	277.121	406.914	323.776	224.94	308.963	273.337	Promoter (1-2kb)	PF3D7_0401900	4	108357	111662	3306	2	acyl-CoA synthetase	PF3D7_0401900.1	1244
peak773	115063	115463	401	*	129.845	114.911	135.323	197.805	150.177	148.807	149.191	162.294	Promoter (1-2kb)	PF3D7_0402000	4	113655	116953	3299	2	Plasmodium exported protein (PHISTa), unknown function	PF3D7_0402000.1	1490
peak774	124113	124513	401	*	196.325	139.962	194.891	310.837	213.554	159.189	222.2	200.732	Promoter (1-2kb)	PF3D7_0402100	4	123068	125848	2781	2	Plasmodium exported protein (PHISTb), unknown function	PF3D7_0402100.1	1335
peak775	124904	125304	401	*	101.798	88.2254	150.215	148.071	117.11	103.819	124.855	115.314	Promoter (<=1kb)	PF3D7_0402100	4	123068	125848	2781	2	Plasmodium exported protein (PHISTb), unknown function	PF3D7_0402100.1	544
peak776	127875	128275	401	*	186.976	127.437	163.165	261.103	232.843	226.094	202.096	243.44	Promoter (2-3kb)	PF3D7_0402100	4	123068	125848	2781	2	Plasmodium exported protein (PHISTb), unknown function	PF3D7_0402100.1	-2027
peak777	130294	130694	401	*	167.24	150.31	191.006	285.97	243.865	182.259	231.722	136.668	Exon (PF3D7_0402200.1/PF3D7_0402200, exon 3 of 4)	PF3D7_0402200	4	127712	134468	6757	2	surface-associated interspersed protein 4.1 (SURFIN 4.1), pseudogene	PF3D7_0402200.1	3774
peak778	131574	131974	401	*	127.767	118.178	150.215	142.42	118.488	125.736	141.784	136.668	Promoter (2-3kb)	PF3D7_0402200	4	127712	134468	6757	2	surface-associated interspersed protein 4.1 (SURFIN 4.1), pseudogene	PF3D7_0402200.1	2494
peak779	132613	133013	401	*	251.379	217.84	465.538	570.81	625.508	367.98	444.399	525.319	Promoter (1-2kb)	PF3D7_0402200	4	127712	134468	6757	2	surface-associated interspersed protein 4.1 (SURFIN 4.1), pseudogene	PF3D7_0402200.1	1455
peak780	137968	138368	401	*	146.465	125.803	104.244	141.29	114.355	158.035	143.901	132.397	Promoter (<=1kb)	PF3D7_0402300	4	137006	147177	10172	1	reticulocyte binding protein homologue 1	PF3D7_0402300.1	962
peak781	139701	140101	401	*	186.976	154.667	146.978	231.715	152.933	189.181	170.353	162.294	Promoter (2-3kb)	PF3D7_0402300	4	137006	147177	10172	1	reticulocyte binding protein homologue 1	PF3D7_0402300.1	2695
peak782	141490	141890	401	*	191.131	154.122	161.222	262.233	220.443	203.023	155.54	170.835	Exon (PF3D7_0402300.1/PF3D7_0402300, exon 2 of 2)	PF3D7_0402300	4	137006	147177	10172	1	reticulocyte binding protein homologue 1	PF3D7_0402300.1	4484
peak783	146162	146562	401	*	125.69	117.089	153.453	226.063	191.51	171.878	188.341	179.377	Promoter (2-3kb)	PF3D7_0402400	4	146710	149188	2479	2	Plasmodium exported protein, unknown function	PF3D7_0402400.1	2626
peak784	150448	150848	401	*	165.162	161.202	138.561	188.763	133.644	158.035	164.004	149.481	Promoter (1-2kb)	PF3D7_0402400	4	146710	149188	2479	2	Plasmodium exported protein, unknown function	PF3D7_0402400.1	-1260
peak785	156484	156884	401	*	216.061	166.103	427.337	448.736	438.131	301.074	376.681	316.045	Promoter (<=1kb)	PF3D7_0402500	4	155877	156984	1108	1	rifin, pseudogene	PF3D7_0402500.1	607
peak786	159368	159768	401	*	192.17	145.953	380.718	403.523	345.82	204.177	314.254	281.878	Promoter (<=1kb)	PF3D7_0402600	4	159279	160314	1036	2	stevor	PF3D7_0402600.1	546
peak787	162681	163081	401	*	207.751	137.784	420.214	428.39	409.198	233.015	332.241	367.296	Promoter (<=1kb)	PF3D7_0402700	4	162511	163724	1214	2	rifin, pseudogene	PF3D7_0402700.1	643
peak788	168483	168883	401	*	319.937	220.563	619.638	715.49	743.996	424.503	615.81	478.339	Promoter (1-2kb)	PF3D7_0402800	4	167245	171985	4741	1	erythrocyte membrane protein 1 (PfEMP1), pseudogene	PF3D7_0402800.1	1238
peak789	170530	170930	401	*	290.852	211.85	490.142	432.911	336.176	318.377	380.913	358.754	Promoter (2-3kb)	PF3D7_0402900	4	172256	173440	1185	2	probable protein, unknown function	PF3D7_0402900.1	2510
peak790	175659	176059	401	*	161.007	166.648	216.906	252.061	184.621	233.015	207.386	179.377	Promoter (<=1kb)	PF3D7_0403000	4	174829	174902	74	1	tRNA Asparagine	PF3D7_0403000.1	830
peak791	179075	179475	401	*	167.24	125.803	200.071	292.752	276.932	213.405	196.805	213.544	Promoter (1-2kb)	PF3D7_0403200	4	177783	181051	3269	1	pre-mRNA splicing factor CWC25, putative	PF3D7_0403200.1	1292
peak792	184123	184523	401	*	146.465	151.944	213.021	212.499	140.533	212.252	216.909	162.294	Promoter (2-3kb)	PF3D7_0403400	4	181969	194734	12766	1	zinc finger protein, putative	PF3D7_0403400.1	2154
peak793	185067	185467	401	*	97.6431	113.277	110.719	118.683	88.1773	117.661	137.552	149.481	Exon (PF3D7_0403400.1/PF3D7_0403400, exon 1 of 3)	PF3D7_0403400	4	181969	194734	12766	1	zinc finger protein, putative	PF3D7_0403400.1	3098
peak794	188229	188629	401	*	111.147	120.901	95.1795	152.593	137.777	138.425	141.784	166.564	Exon (PF3D7_0403400.1/PF3D7_0403400, exon 2 of 3)	PF3D7_0403400	4	181969	194734	12766	1	zinc finger protein, putative	PF3D7_0403400.1	6260
peak795	190474	190874	401	*	183.86	182.986	229.855	196.675	194.266	261.854	232.78	222.086	Exon (PF3D7_0403400.1/PF3D7_0403400, exon 2 of 3)	PF3D7_0403500	4	195272	196988	1717	1	ubiquitin-specific protease	PF3D7_0403500.1	-4398
peak796	193437	193837	401	*	169.317	191.7	231.15	201.196	213.554	212.252	190.457	192.19	Promoter (1-2kb)	PF3D7_0403500	4	195272	196988	1717	1	ubiquitin-specific protease	PF3D7_0403500.1	-1435
peak797	198977	199377	401	*	182.821	172.639	161.87	200.066	126.755	197.255	188.341	200.732	Promoter (2-3kb)	PF3D7_0403600	4	197685	202175	4491	2	conserved Plasmodium protein, unknown function	PF3D7_0403600.1	2798
peak798	200500	200900	401	*	221.255	159.568	277.121	272.406	168.088	216.866	208.444	196.461	Promoter (1-2kb)	PF3D7_0403600	4	197685	202175	4491	2	conserved Plasmodium protein, unknown function	PF3D7_0403600.1	1275
peak799	206709	207109	401	*	99.7207	93.1268	91.2946	101.728	88.1773	107.279	110.042	98.2303	Promoter (2-3kb)	PF3D7_0403700	4	205531	209494	3964	2	pre-mRNA-splicing factor CLF1, putative	PF3D7_0403700.1	2385
peak800	211522	211922	401	*	142.31	147.587	175.467	158.244	137.777	161.496	168.237	136.668	Promoter (2-3kb)	PF3D7_0403700	4	205531	209494	3964	2	pre-mRNA-splicing factor CLF1, putative	PF3D7_0403700.1	-2028
peak801	213371	213771	401	*	244.108	216.207	449.351	404.653	400.931	303.381	326.951	286.149	Promoter (2-3kb)	PF3D7_0403800	4	209977	216599	6623	2	alpha/beta hydrolase, putative	PF3D7_0403800.1	2828
peak802	219452	219852	401	*	84.1393	95.8498	99.0644	73.4706	103.333	77.2872	85.7055	81.1468	Promoter (<=1kb)	PF3D7_0403900	4	218611	222971	4361	1	SET domain protein, putative	PF3D7_0403900.1	841
peak803	220114	220514	401	*	191.131	154.122	214.963	230.585	198.399	205.33	191.515	243.44	Promoter (1-2kb)	PF3D7_0403900	4	218611	222971	4361	1	SET domain protein, putative	PF3D7_0403900.1	1503
peak804	222280	222680	401	*	190.093	162.291	201.366	337.965	203.91	234.169	244.419	226.357	Promoter (1-2kb)	PF3D7_0404000	4	223010	224364	1355	2	conserved Plasmodium protein, unknown function	PF3D7_0404000.1	1684
peak805	223587	223987	401	*	117.38	126.892	127.553	101.728	106.088	124.582	105.809	93.9594	Promoter (<=1kb)	PF3D7_0404000	4	223010	224364	1355	2	conserved Plasmodium protein, unknown function	PF3D7_0404000.1	377
peak806	227066	227466	401	*	125.69	125.803	165.755	149.202	137.777	151.114	154.482	115.314	Promoter (2-3kb)	PF3D7_0404000	4	223010	224364	1355	2	conserved Plasmodium protein, unknown function	PF3D7_0404000.1	-2702
peak807	227980	228380	401	*	113.225	144.864	87.4098	140.159	125.377	149.96	137.552	119.585	Exon (PF3D7_0404100.1/PF3D7_0404100, exon 1 of 2)	PF3D7_0404100	4	224779	231733	6955	2	AP2 domain transcription factor AP2-SP2, putative	PF3D7_0404100.1	3353
peak808	235680	236080	401	*	90.3718	77.878	161.87	137.899	225.954	137.271	158.714	222.086	Promoter (1-2kb)	PF3D7_0404300	4	233990	237708	3719	2	Ran-binding protein, putative	PF3D7_0404300.1	1628
peak809	238740	239140	401	*	207.751	171.005	268.704	360.571	257.643	251.472	275.104	251.982	Promoter (<=1kb)	PF3D7_0404400	4	238360	239499	1140	2	6-cysteine protein P36	PF3D7_0404400.1	359
peak810	241832	242232	401	*	216.061	179.718	278.416	274.667	278.31	231.862	267.698	251.982	Promoter (<=1kb)	PF3D7_0404500	4	240911	242347	1437	2	6-cysteine protein P52	PF3D7_0404500.1	115
peak811	251258	251658	401	*	173.472	167.737	210.431	290.491	209.421	203.023	222.2	170.835	Exon (PF3D7_0404600.1/PF3D7_0404600, exon 1 of 1)	PF3D7_0404600	4	244986	260286	15301	1	conserved Plasmodium membrane protein, unknown function	PF3D7_0404600.1	6272
peak812	252422	252822	401	*	154.775	164.47	194.891	151.462	132.266	167.263	152.365	111.043	Exon (PF3D7_0404600.1/PF3D7_0404600, exon 1 of 1)	PF3D7_0404600	4	244986	260286	15301	1	conserved Plasmodium membrane protein, unknown function	PF3D7_0404600.1	7436
peak813	253339	253739	401	*	124.651	124.714	176.762	210.239	163.955	174.185	211.619	192.19	Exon (PF3D7_0404600.1/PF3D7_0404600, exon 1 of 1)	PF3D7_0404600	4	244986	260286	15301	1	conserved Plasmodium membrane protein, unknown function	PF3D7_0404600.1	8353
peak814	259282	259682	401	*	211.906	206.948	243.452	282.579	159.821	228.401	255	158.023	Exon (PF3D7_0404600.1/PF3D7_0404600, exon 1 of 1)	PF3D7_0404700	4	259944	263782	3839	2	dipeptidyl aminopeptidase 3	PF3D7_0404700.1	4100
peak815	260711	261111	401	*	182.821	161.202	239.567	257.712	221.821	207.637	206.328	175.106	Promoter (2-3kb)	PF3D7_0404700	4	259944	263782	3839	2	dipeptidyl aminopeptidase 3	PF3D7_0404700.1	2671
peak816	265292	265692	401	*	151.659	125.803	159.28	236.236	191.51	207.637	164.004	273.337	Promoter (<=1kb)	PF3D7_0404800	4	264062	266503	2442	2	sporozoite-specific protein S10, putative	PF3D7_0404800.1	811
peak817	267738	268138	401	*	225.41	174.272	260.934	371.874	227.332	252.625	288.859	205.002	Promoter (<=1kb)	PF3D7_0404900	4	266566	268913	2348	2	6-cysteine protein P41	PF3D7_0404900.1	775
peak818	269346	269746	401	*	166.201	142.686	227.265	151.462	203.91	171.878	171.411	170.835	Promoter (<=1kb)	PF3D7_0404900	4	266566	268913	2348	2	6-cysteine protein P41	PF3D7_0404900.1	-433
peak819	269865	270265	401	*	117.38	92.0376	66.0429	128.856	70.2663	88.8226	106.867	85.4177	Promoter (<=1kb)	PF3D7_0404900	4	266566	268913	2348	2	6-cysteine protein P41	PF3D7_0404900.1	-952
peak820	273375	273775	401	*	269.038	249.972	371.006	386.568	276.932	337.987	297.324	324.587	Promoter (1-2kb)	PF3D7_0405000	4	268919	271537	2619	2	ATP-dependent RNA helicase DDX51, putative	PF3D7_0405000.1	-1838
peak821	275387	275787	401	*	258.65	180.263	441.581	474.733	411.953	290.692	383.03	316.045	Promoter (1-2kb)	PF3D7_0405200	4	277684	281983	4300	1	protein CERLI2	PF3D7_0405200.1	-1897
peak822	282793	283193	401	*	105.953	108.92	114.604	160.505	166.71	144.193	149.191	132.397	Exon (PF3D7_0405300.1/PF3D7_0405300, exon 1 of 1)	PF3D7_0405100	4	271572	277979	6408	2	protein transport protein Sec24B, putative	PF3D7_0405100.1	-4814
peak823	283996	284396	401	*	169.317	160.657	143.093	174.069	117.11	171.878	173.527	98.2303	Exon (PF3D7_0405300.1/PF3D7_0405300, exon 1 of 1)	PF3D7_0405300	4	282403	288297	5895	2	liver specific protein 2, putative	PF3D7_0405300.1	3901
peak824	285221	285621	401	*	178.666	166.648	238.273	280.318	318.265	271.082	265.581	286.149	Promoter (2-3kb)	PF3D7_0405300	4	282403	288297	5895	2	liver specific protein 2, putative	PF3D7_0405300.1	2676
peak825	286539	286939	401	*	171.395	159.024	141.151	226.063	170.844	201.87	208.444	153.752	Promoter (1-2kb)	PF3D7_0405300	4	282403	288297	5895	2	liver specific protein 2, putative	PF3D7_0405300.1	1358
peak826	295887	296287	401	*	233.72	215.662	382.013	476.993	362.354	237.629	304.731	226.357	Exon (PF3D7_0405400.1/PF3D7_0405400, exon 2 of 2)	PF3D7_0405400	4	290361	301167	10807	1	pre-mRNA-processing-splicing factor 8, putative	PF3D7_0405400.1	5526
peak827	303982	304382	401	*	165.162	177.54	77.0501	106.25	64.7552	123.429	132.262	119.585	Promoter (1-2kb)	PF3D7_0405600	4	302892	305696	2805	1	TMEM33 domain-containing protein, putative	PF3D7_0405600.1	1090
peak828	307107	307507	401	*	190.093	188.432	311.438	263.364	252.132	273.389	279.337	247.711	Exon (PF3D7_0405700.1/PF3D7_0405700, exon 1 of 1)	PF3D7_0405600	4	302892	305696	2805	1	TMEM33 domain-containing protein, putative	PF3D7_0405600.1	4215
peak829	310434	310834	401	*	250.34	221.653	426.689	523.336	588.308	365.672	435.934	435.63	Promoter (2-3kb)	PF3D7_0405700	4	305485	313556	8072	2	amino acid decarboxylase AAD, putative	PF3D7_0405700.1	2722
peak830	311675	312075	401	*	171.395	148.676	207.193	198.936	128.133	140.732	172.469	145.21	Promoter (1-2kb)	PF3D7_0405700	4	305485	313556	8072	2	amino acid decarboxylase AAD, putative	PF3D7_0405700.1	1481
peak831	312650	313050	401	*	151.659	133.427	159.927	228.324	150.177	156.882	177.76	153.752	Promoter (<=1kb)	PF3D7_0405700	4	305485	313556	8072	2	amino acid decarboxylase AAD, putative	PF3D7_0405700.1	506
peak832	316689	317089	401	*	129.845	134.516	141.151	192.154	151.555	156.882	181.992	140.939	Promoter (1-2kb)	PF3D7_0405800	4	315105	315919	815	1	conserved protein, unknown function	PF3D7_0405800.1	1584
peak833	317781	318181	401	*	168.279	143.775	203.309	228.324	236.977	194.948	224.316	192.19	Promoter (1-2kb)	PF3D7_0405900	4	315974	319564	3591	2	apical sushi protein	PF3D7_0405900.1	1383
peak834	322235	322635	401	*	119.457	125.258	235.035	193.284	274.176	161.496	238.071	230.628	Promoter (1-2kb)	PF3D7_0406000	4	320299	322945	2647	1	conserved protein, unknown function	PF3D7_0406000.1	1936
peak835	323851	324251	401	*	250.34	190.61	504.387	550.464	599.33	284.925	419.005	354.483	Promoter (1-2kb)	PF3D7_0406100	4	322950	325688	2739	2	V-type proton ATPase subunit B	PF3D7_0406100.1	1437
peak836	329317	329717	401	*	134	137.239	288.128	197.805	337.554	183.413	292.034	264.795	Promoter (<=1kb)	PF3D7_0406200	4	328473	330639	2167	1	parasitophorous vacuole membrane protein S16	PF3D7_0406200.1	844
peak837	329872	330272	401	*	211.906	162.836	396.258	278.058	336.176	254.933	307.905	281.878	Promoter (1-2kb)	PF3D7_0406400	4	331524	334219	2696	1	cytosolic glyoxalase II	PF3D7_0406400.1	-1252
peak838	333102	333502	401	*	183.86	197.146	196.834	159.375	176.355	190.334	192.573	192.19	Promoter (1-2kb)	PF3D7_0406400	4	331524	334219	2696	1	cytosolic glyoxalase II	PF3D7_0406400.1	1578
peak839	335733	336133	401	*	131.922	127.437	101.007	248.67	129.51	174.185	174.585	162.294	Exon (PF3D7_0406500.1/PF3D7_0406500, exon 1 of 2)	PF3D7_0406400	4	331524	334219	2696	1	cytosolic glyoxalase II	PF3D7_0406400.1	4209
peak840	336799	337199	401	*	55.0541	70.2535	163.165	136.768	206.666	99.2045	146.017	196.461	Exon (PF3D7_0406500.1/PF3D7_0406500, exon 1 of 2)	PF3D7_0406400	4	331524	334219	2696	1	cytosolic glyoxalase II	PF3D7_0406400.1	5275
peak841	339640	340040	401	*	137.116	111.099	49.2085	157.114	57.8664	130.35	128.029	153.752	Exon (PF3D7_0406500.1/PF3D7_0406500, exon 1 of 2)	PF3D7_0406500	4	333546	345127	11582	2	NYN domain-containing protein, putative	PF3D7_0406500.1	5087
peak842	343772	344172	401	*	129.845	112.732	145.683	109.641	67.5108	114.201	121.681	72.605	Promoter (<=1kb)	PF3D7_0406500	4	333546	345127	11582	2	NYN domain-containing protein, putative	PF3D7_0406500.1	955
peak843	348731	349131	401	*	140.232	159.568	205.251	152.593	195.643	169.57	199.98	158.023	Promoter (1-2kb)	PF3D7_0406700	4	347345	352121	4777	1	KLRAQ domain-containing protein, putative	PF3D7_0406700.1	1386
peak844	351059	351459	401	*	117.38	138.329	151.51	176.329	125.377	140.732	184.108	136.668	Promoter (1-2kb)	PF3D7_0406800	4	351527	353137	1611	2	ribosomal protein L25, putative	PF3D7_0406800.1	1678
peak845	354058	354458	401	*	180.744	178.629	259.639	247.539	179.11	245.704	247.594	222.086	Promoter (<=1kb)	PF3D7_0406800	4	351527	353137	1611	2	ribosomal protein L25, putative	PF3D7_0406800.1	-921
peak846	356491	356891	401	*	202.558	182.986	205.251	279.188	125.377	234.169	238.071	247.711	Promoter (2-3kb)	PF3D7_0406900	4	353655	359878	6224	2	conserved Plasmodium protein, unknown function	PF3D7_0406900.1	2987
peak847	357897	358297	401	*	172.434	161.747	175.467	224.933	121.244	196.102	227.49	162.294	Promoter (1-2kb)	PF3D7_0406900	4	353655	359878	6224	2	conserved Plasmodium protein, unknown function	PF3D7_0406900.1	1581
peak848	359222	359622	401	*	177.627	155.211	77.6976	161.635	73.0218	183.413	126.971	102.501	Promoter (<=1kb)	PF3D7_0406900	4	353655	359878	6224	2	conserved Plasmodium protein, unknown function	PF3D7_0406900.1	256
peak849	360520	360920	401	*	209.829	177.54	225.97	226.063	184.621	176.492	213.735	273.337	Promoter (<=1kb)	PF3D7_0406900	4	353655	359878	6224	2	conserved Plasmodium protein, unknown function	PF3D7_0406900.1	-642
peak850	362545	362945	401	*	192.17	178.629	170.935	220.412	123.999	254.933	187.282	222.086	Promoter (<=1kb)	PF3D7_0407100	4	361974	364336	2363	1	methyltransferase, putative	PF3D7_0407100.1	571
peak851	370534	370934	401	*	123.612	140.507	152.158	145.811	130.888	178.799	149.191	106.772	Promoter (<=1kb)	PF3D7_0407500	4	369885	371270	1386	1	mitochondrial carrier protein, putative	PF3D7_0407500.1	649
peak852	373202	373602	401	*	177.627	167.193	236.978	258.842	197.021	211.098	229.606	226.357	Promoter (<=1kb)	PF3D7_0407600	4	373039	376677	3639	1	conserved Plasmodium protein, unknown function	PF3D7_0407600.1	163
peak853	375907	376307	401	*	139.193	151.399	91.2946	114.162	92.3106	167.263	156.598	102.501	Promoter (2-3kb)	PF3D7_0407600	4	373039	376677	3639	1	conserved Plasmodium protein, unknown function	PF3D7_0407600.1	2868
peak854	380141	380541	401	*	182.821	143.775	268.057	261.103	246.621	193.795	211.619	247.711	Exon (PF3D7_0407700.1/PF3D7_0407700, exon 2 of 6)	PF3D7_0407700	4	376962	383799	6838	2	TH1 domain-containing protein, putative	PF3D7_0407700.1	3258
peak855	381538	381938	401	*	147.503	133.427	197.481	222.672	159.821	188.027	201.038	192.19	Promoter (1-2kb)	PF3D7_0407700	4	376962	383799	6838	2	TH1 domain-containing protein, putative	PF3D7_0407700.1	1861
peak856	382459	382859	401	*	99.7207	114.911	109.424	114.162	125.377	115.354	125.913	153.752	Promoter (<=1kb)	PF3D7_0407700	4	376962	383799	6838	2	TH1 domain-containing protein, putative	PF3D7_0407700.1	940
peak857	385341	385741	401	*	274.232	193.878	344.459	409.175	312.754	337.987	343.88	316.045	Promoter (1-2kb)	PF3D7_0407800	4	384240	391362	7123	1	protein CINCH	PF3D7_0407800.1	1101
peak858	387823	388223	401	*	217.1	163.925	340.574	410.305	440.887	291.846	331.183	371.567	Exon (PF3D7_0407800.1/PF3D7_0407800, exon 1 of 1)	PF3D7_0407800	4	384240	391362	7123	1	protein CINCH	PF3D7_0407800.1	3583
peak859	390221	390621	401	*	164.124	144.864	174.82	213.63	129.51	155.728	192.573	158.023	Exon (PF3D7_0407800.1/PF3D7_0407800, exon 1 of 1)	PF3D7_0407900	4	390866	394044	3179	2	AAA family ATPase, putative	PF3D7_0407900.1	3423
peak860	391395	391795	401	*	210.868	176.451	296.546	325.531	325.154	244.551	271.93	222.086	Promoter (2-3kb)	PF3D7_0407900	4	390866	394044	3179	2	AAA family ATPase, putative	PF3D7_0407900.1	2249
peak861	392819	393219	401	*	148.542	133.972	146.33	202.327	125.377	156.882	146.017	175.106	Promoter (<=1kb)	PF3D7_0407900	4	390866	394044	3179	2	AAA family ATPase, putative	PF3D7_0407900.1	825
peak862	398822	399222	401	*	122.573	117.634	97.7694	132.247	92.3106	134.964	119.565	115.314	Promoter (2-3kb)	PF3D7_0408200	4	401320	403441	2122	1	conserved Plasmodium protein, unknown function	PF3D7_0408200.1	-2098
peak863	399679	400079	401	*	88.2943	89.8592	99.7119	195.545	163.955	119.968	104.751	162.294	Promoter (1-2kb)	PF3D7_0408200	4	401320	403441	2122	1	conserved Plasmodium protein, unknown function	PF3D7_0408200.1	-1241
peak864	401328	401728	401	*	87.2556	106.197	82.8774	119.814	104.711	119.968	107.925	123.856	Promoter (<=1kb)	PF3D7_0408200	4	401320	403441	2122	1	conserved Plasmodium protein, unknown function	PF3D7_0408200.1	8
peak865	402188	402588	401	*	112.186	107.286	108.777	170.678	152.933	141.886	152.365	166.564	Promoter (<=1kb)	PF3D7_0408200	4	401320	403441	2122	1	conserved Plasmodium protein, unknown function	PF3D7_0408200.1	868
peak866	403822	404222	401	*	178.666	169.916	320.502	254.321	259.021	231.862	288.859	234.899	Promoter (1-2kb)	PF3D7_0408300	4	403032	405486	2455	2	zinc finger Ran-binding domain-containing protein 2, putative	PF3D7_0408300.1	1264
peak867	407379	407779	401	*	168.279	154.667	124.316	142.42	84.044	147.653	131.204	132.397	Promoter (<=1kb)	PF3D7_0408400	4	405513	408243	2731	2	conserved protein, unknown function	PF3D7_0408400.1	464
peak868	410179	410579	401	*	177.627	161.747	273.884	342.486	363.731	273.389	288.859	273.337	Promoter (<=1kb)	PF3D7_0408500	4	408485	411102	2618	2	flap endonuclease 1	PF3D7_0408500.1	523
peak869	415693	416093	401	*	230.604	194.423	394.963	488.297	480.842	374.901	386.204	363.025	Promoter (2-3kb)	PF3D7_0408600	4	413403	416357	2955	1	sporozoite invasion-associated protein 1	PF3D7_0408600.1	2290
peak870	417770	418170	401	*	225.41	199.324	419.567	290.491	389.909	324.145	313.196	333.129	Promoter (2-3kb)	PF3D7_0408700	4	417372	420824	3453	2	perforin-like protein 1	PF3D7_0408700.1	2654
peak871	418382	418782	401	*	144.387	142.141	199.424	167.287	203.91	156.882	155.54	217.815	Promoter (2-3kb)	PF3D7_0408700	4	417372	420824	3453	2	perforin-like protein 1	PF3D7_0408700.1	2042
peak872	422052	422452	401	*	151.659	144.864	240.215	279.188	264.532	208.791	230.664	226.357	Promoter (<=1kb)	PF3D7_0408800	4	422011	422958	948	2	conserved Plasmodium protein, unknown function	PF3D7_0408800.1	506
peak873	425329	425729	401	*	163.085	140.507	235.683	243.018	286.576	237.629	217.967	213.544	Promoter (1-2kb)	PF3D7_0408900	4	424300	427194	2895	1	tRNA N6-adenosine threonylcarbamoyltransferase	PF3D7_0408900.2	1029
peak874	427976	428376	401	*	208.79	200.413	158.633	154.853	88.1773	215.712	162.946	119.585	Exon (PF3D7_0409000.1/PF3D7_0409000, exon 1 of 1)	PF3D7_0408900	4	424300	427194	2895	1	tRNA N6-adenosine threonylcarbamoyltransferase	PF3D7_0408900.2	3676
peak875	428735	429135	401	*	174.511	183.531	136.618	232.845	166.71	208.791	199.98	234.899	Exon (PF3D7_0409000.1/PF3D7_0409000, exon 1 of 1)	PF3D7_0408900	4	424300	427194	2895	1	tRNA N6-adenosine threonylcarbamoyltransferase	PF3D7_0408900.2	4435
peak876	431127	431527	401	*	178.666	204.225	144.388	145.811	115.733	196.102	161.888	128.126	Exon (PF3D7_0409000.1/PF3D7_0409000, exon 1 of 1)	PF3D7_0409000	4	427283	435517	8235	2	conserved Plasmodium protein, unknown function	PF3D7_0409000.1	3990
peak877	436598	436998	401	*	180.744	173.183	196.834	231.715	230.088	256.086	259.233	230.628	Promoter (1-2kb)	PF3D7_0409000	4	427283	435517	8235	2	conserved Plasmodium protein, unknown function	PF3D7_0409000.1	-1081
peak878	439753	440153	401	*	220.216	179.174	267.409	359.441	304.487	280.31	319.544	290.42	Promoter (<=1kb)	PF3D7_0409200	4	438826	440791	1966	1	protein SOF1, putative	PF3D7_0409200.1	927
peak879	442755	443155	401	*	173.472	145.409	238.273	247.539	172.221	156.882	209.502	217.815	Promoter (1-2kb)	PF3D7_0409300	4	440536	445079	4544	2	methyltransferase, putative	PF3D7_0409300.1	1924
peak880	446620	447020	401	*	234.759	209.671	468.775	526.727	596.575	422.196	469.793	414.276	Promoter (1-2kb)	PF3D7_0409400	4	445327	448141	2815	1	chaperone protein DnaJ	PF3D7_0409400.1	1293
peak881	451981	452381	401	*	225.41	176.451	293.956	287.1	177.732	212.252	263.465	209.273	Promoter (1-2kb)	PF3D7_0409500	4	448569	450669	2101	2	3-ketodihydrosphingosine reductase, putative	PF3D7_0409500.1	-1312
peak882	453642	454042	401	*	240.992	206.404	355.466	380.917	272.799	272.236	287.801	294.691	Promoter (2-3kb)	PF3D7_0409600	4	451590	456137	4548	2	replication protein A1, large subunit	PF3D7_0409600.1	2095
peak883	454855	455255	401	*	226.449	198.779	178.057	262.233	173.599	245.704	213.735	286.149	Promoter (<=1kb)	PF3D7_0409600	4	451590	456137	4548	2	replication protein A1, large subunit	PF3D7_0409600.1	882
peak884	460794	461194	401	*	131.922	124.714	124.316	188.763	108.844	176.492	129.087	145.21	Promoter (2-3kb)	PF3D7_0409800	4	458379	462772	4394	1	zinc finger protein, putative	PF3D7_0409800.1	2415
peak885	462462	462862	401	*	105.953	113.822	132.086	137.899	96.4439	115.354	128.029	106.772	Promoter (1-2kb)	PF3D7_0409900	4	461577	464007	2431	2	actin-like protein, putative	PF3D7_0409900.1	1145
peak886	466205	466605	401	*	235.798	188.977	405.322	394.48	533.197	416.428	454.98	499.693	Promoter (1-2kb)	PF3D7_0410000	4	464039	468171	4133	2	erythrocyte vesicle protein 1	PF3D7_0410000.1	1566
peak887	471153	471553	401	*	155.814	154.122	208.488	255.451	239.732	193.795	222.2	230.628	Promoter (1-2kb)	PF3D7_0410200	4	469858	469930	73	2	tRNA Isoleucine	PF3D7_0410200.1	-1223
peak888	472059	472459	401	*	191.131	163.925	306.258	314.228	314.132	325.299	345.996	251.982	Promoter (1-2kb)	PF3D7_0410300	4	470021	473920	3900	2	protein phosphatase PPM1, putative	PF3D7_0410300.1	1461
peak889	475090	475490	401	*	172.434	176.451	246.69	232.845	173.599	215.712	247.594	205.002	Promoter (<=1kb)	PF3D7_0410400	4	474132	475694	1563	1	exosome complex component RRP4	PF3D7_0410400.1	958
peak890	479819	480219	401	*	162.046	153.033	196.834	230.585	176.355	197.255	194.689	183.648	Promoter (<=1kb)	PF3D7_0410600	4	478964	481141	2178	1	armadillo-type repeat protein ATRP	PF3D7_0410600.1	855
peak891	481183	481583	401	*	135.038	151.399	176.762	197.805	238.354	208.791	209.502	247.711	Promoter (2-3kb)	PF3D7_0410600	4	478964	481141	2178	1	armadillo-type repeat protein ATRP	PF3D7_0410600.1	2219
peak892	482683	483083	401	*	143.348	152.488	104.892	197.805	133.644	164.956	152.365	158.023	Promoter (1-2kb)	PF3D7_0410800	4	484937	489959	5023	1	apicomplexan kinetochore protein 3, putative	PF3D7_0410800.1	-1854
peak893	487023	487423	401	*	272.154	198.235	367.768	445.345	325.154	301.074	398.901	333.129	Promoter (1-2kb)	PF3D7_0410700	4	480653	485264	4612	2	ribosome biogenesis GTPase A, putative	PF3D7_0410700.1	-1759
peak894	489154	489554	401	*	163.085	165.559	247.985	307.446	250.754	233.015	260.291	256.253	Exon (PF3D7_0410800.1/PF3D7_0410800, exon 1 of 1)	PF3D7_0410700	4	480653	485264	4612	2	ribosome biogenesis GTPase A, putative	PF3D7_0410700.1	-3890
peak895	491897	492297	401	*	199.441	165.559	227.265	237.366	247.999	259.547	260.291	286.149	Promoter (1-2kb)	PF3D7_0410900	4	490388	494260	3873	2	apicomplexan kinetochore protein 7, putative	PF3D7_0410900.1	1963
peak896	499148	499940	793	*	274.232	243.981	455.826	299.534	354.087	340.295	348.113	320.316	Promoter (<=1kb)	PF3D7_0411000	4	498831	503922	5092	1	AP2 domain transcription factor AP2-Z, putative	PF3D7_0411000.1	317
peak897	500962	501362	401	*	242.03	180.263	326.977	393.35	348.576	310.302	337.532	333.129	Promoter (2-3kb)	PF3D7_0411000	4	498831	503922	5092	1	AP2 domain transcription factor AP2-Z, putative	PF3D7_0411000.1	2131
peak898	503454	503854	401	*	164.124	140.507	225.323	207.978	188.755	194.948	201.038	132.397	Promoter (1-2kb)	PF3D7_0411100	4	504413	505095	683	2	mediator of RNA polymerase II transcription subunit 8, putative	PF3D7_0411100.1	1241
peak899	504706	505106	401	*	135.038	132.883	183.237	188.763	187.377	134.964	166.121	209.273	Promoter (<=1kb)	PF3D7_0411100	4	504413	505095	683	2	mediator of RNA polymerase II transcription subunit 8, putative	PF3D7_0411100.1	0
peak900	506309	506709	401	*	142.31	133.427	169.64	205.718	191.51	188.027	196.805	200.732	Promoter (1-2kb)	PF3D7_0411100	4	504413	505095	683	2	mediator of RNA polymerase II transcription subunit 8, putative	PF3D7_0411100.1	-1214
peak901	507508	507908	401	*	172.434	157.39	209.783	189.893	119.866	200.716	193.631	162.294	Promoter (1-2kb)	PF3D7_0411200	4	505544	509792	4249	2	PP-loop family protein, putative	PF3D7_0411200.1	1884
peak902	511320	511720	401	*	167.24	171.549	265.467	367.353	319.643	226.094	332.241	303.233	Promoter (1-2kb)	PF3D7_0411300	4	510180	512923	2744	1	golgin subfamily A member 6-like protein, putative	PF3D7_0411300.1	1140
peak903	513192	513592	401	*	134	133.427	139.856	171.808	130.888	166.11	156.598	153.752	Exon (PF3D7_0411400.1/PF3D7_0411400, exon 1 of 1)	PF3D7_0411300	4	510180	512923	2744	1	golgin subfamily A member 6-like protein, putative	PF3D7_0411300.1	3012
peak904	514427	514827	401	*	112.186	124.714	184.532	178.59	201.154	159.189	192.573	260.524	Promoter (2-3kb)	PF3D7_0411400	4	513083	517579	4497	2	DEAD box ATP-dependent RNA helicase, putative	PF3D7_0411400.1	2752
peak905	520758	521158	401	*	157.891	156.301	181.942	175.199	216.31	213.405	185.166	187.919	Promoter (1-2kb)	PF3D7_0411700	4	518685	519101	417	2	conserved Plasmodium protein, unknown function	PF3D7_0411700.1	-1657
peak906	522043	522443	401	*	151.659	139.418	139.208	145.811	144.666	213.405	141.784	175.106	Promoter (2-3kb)	PF3D7_0411700	4	518685	519101	417	2	conserved Plasmodium protein, unknown function	PF3D7_0411700.1	-2942
peak907	522938	523338	401	*	181.782	159.024	198.776	309.707	214.932	235.322	239.129	200.732	Exon (PF3D7_0411800.1/PF3D7_0411800, exon 1 of 1)	PF3D7_0411800	4	519261	526401	7141	2	conserved Plasmodium protein, unknown function	PF3D7_0411800.1	3063
peak908	531138	531538	401	*	302.278	212.394	473.955	507.512	615.863	418.735	492.013	482.61	Exon (PF3D7_0411900.1/PF3D7_0411900, exon 4 of 5)	PF3D7_0411900	4	527408	535614	8207	2	DNA polymerase alpha catalytic subunit A	PF3D7_0411900.1	4076
peak909	538272	538672	401	*	277.348	214.028	509.566	506.382	478.086	357.598	419.005	418.547	Promoter (1-2kb)	PF3D7_0412000	4	536310	540069	3760	1	LITAF-like zinc finger protein, putative	PF3D7_0412000.1	1962
peak910	540370	540770	401	*	193.209	171.005	266.114	274.667	234.221	204.177	272.988	311.774	Promoter (<=1kb)	PF3D7_0412100	4	539768	541690	1923	2	ribosomal protein S12, mitochondrial	PF3D7_0412100.1	920
peak911	546277	546677	401	*	359.41	241.803	750.429	722.272	833.551	426.81	649.669	623.549	Promoter (2-3kb)	PF3D7_0412300	4	543378	545746	2369	1	phosphopantothenoylcysteine synthetase, putative	PF3D7_0412300.1	2899
peak912	550760	551160	401	*	304.356	230.366	653.307	839.825	979.595	456.802	738.549	734.592	Exon (PF3D7_0412400.1/PF3D7_0412400, exon 1 of 2)	PF3D7_0412400	4	545623	554633	9011	2	erythrocyte membrane protein 1, PfEMP1	PF3D7_0412400.1	3473
peak913	559755	560155	401	*	96.6044	70.7982	166.402	184.242	214.932	103.819	188.341	132.397	Promoter (<=1kb)	PF3D7_0412600	4	559387	560638	1252	2	rifin, pseudogene	PF3D7_0412600.1	483
peak914	562156	562556	401	*	134	108.376	270.646	326.661	307.243	156.882	253.942	222.086	Promoter (1-2kb)	PF3D7_0412600	4	559387	560638	1252	2	rifin, pseudogene	PF3D7_0412600.1	-1518
peak915	566299	566699	401	*	285.658	204.77	649.422	822.87	963.062	459.109	667.657	555.215	Exon (PF3D7_0412700.1/PF3D7_0412700, exon 1 of 2)	PF3D7_0412700	4	561183	570348	9166	2	erythrocyte membrane protein 1, PfEMP1	PF3D7_0412700.1	3649
peak916	582610	583010	401	*	39.4728	45.7465	66.0429	135.638	136.399	63.4447	119.565	115.314	Promoter (1-2kb)	PF3D7_0412900	4	576810	584668	7859	2	erythrocyte membrane protein 1, PfEMP1	PF3D7_0412900.1	1658
peak917	584202	584602	401	*	172.434	132.883	361.294	410.305	418.842	214.559	345.996	328.858	Promoter (<=1kb)	PF3D7_0412900	4	576810	584668	7859	2	erythrocyte membrane protein 1, PfEMP1	PF3D7_0412900.1	66
peak918	597777	598177	401	*	85.1781	69.1643	102.302	167.287	201.154	107.279	144.959	226.357	Promoter (1-2kb)	PF3D7_0413100	4	591949	599849	7901	2	erythrocyte membrane protein 1, PfEMP1	PF3D7_0413100.1	1672
peak919	599059	599459	401	*	231.643	176.451	382.013	534.64	451.909	272.236	391.494	435.63	Promoter (<=1kb)	PF3D7_0413100	4	591949	599849	7901	2	erythrocyte membrane protein 1, PfEMP1	PF3D7_0413100.1	390
peak920	603257	603657	401	*	227.488	159.568	385.25	445.345	524.931	267.621	368.216	448.443	Promoter (<=1kb)	PF3D7_0413200	4	603166	604456	1291	2	rifin	PF3D7_0413200.1	799
peak921	609704	610104	401	*	244.108	178.085	469.423	479.254	607.597	325.299	487.781	482.61	Promoter (<=1kb)	PF3D7_0413300	4	609155	610433	1279	1	rifin	PF3D7_0413300.1	549
peak922	613750	614150	401	*	283.581	187.343	463.595	449.866	505.642	371.44	426.411	405.734	Promoter (<=1kb)	PF3D7_0413400	4	612798	614069	1272	1	erythrocyte membrane protein 1 (PfEMP1), exon 1, pseudogene	PF3D7_0413400.1	952
peak923	615923	616323	401	*	143.348	113.822	167.697	189.893	152.933	175.338	150.249	153.752	Promoter (<=1kb)	PF3D7_0413500	4	615161	616685	1525	1	phosphoglucomutase-2	PF3D7_0413500.1	762
peak924	617385	617785	401	*	281.503	187.343	362.589	403.523	584.175	351.83	447.573	486.881	Promoter (<=1kb)	PF3D7_0413600	4	616407	618468	2062	2	26S protease regulatory subunit 6B, putative	PF3D7_0413600.1	683
peak925	619891	620291	401	*	149.581	126.347	195.539	252.061	203.91	188.027	201.038	140.939	Promoter (1-2kb)	PF3D7_0413700	4	619189	621405	2217	2	lysine decarboxylase-like protein, putative	PF3D7_0413700.1	1114
peak926	623828	624228	401	*	125.69	111.643	154.1	203.457	151.555	161.496	176.702	217.815	Promoter (2-3kb)	PF3D7_0413900	4	622894	626416	3523	2	ubiquitin carboxyl-terminal hydrolase 13, putative	PF3D7_0413900.1	2188
peak927	625159	625559	401	*	179.705	142.141	192.949	308.576	234.221	200.716	229.606	337.4	Promoter (<=1kb)	PF3D7_0413900	4	622894	626416	3523	2	ubiquitin carboxyl-terminal hydrolase 13, putative	PF3D7_0413900.1	857
peak928	632560	632960	401	*	105.953	124.714	119.136	120.944	130.888	130.35	120.623	123.856	Promoter (<=1kb)	PF3D7_0414000	4	626435	633382	6948	2	structural maintenance of chromosomes protein 3	PF3D7_0414000.1	422
peak929	656337	656737	401	*	134	140.507	130.791	122.074	89.5551	101.512	125.913	115.314	Promoter (1-2kb)	PF3D7_0414500	4	654179	657778	3600	2	male development protein MD5, putative	PF3D7_0414500.1	1041
peak930	658765	659165	401	*	136.077	132.883	163.165	221.542	264.532	159.189	215.851	196.461	Promoter (<=1kb)	PF3D7_0414600	4	658117	659834	1718	2	acylated pleckstrin-homology domain-containing protein, putative	PF3D7_0414600.1	669
peak931	662111	662511	401	*	126.728	129.615	186.474	227.194	289.332	190.334	199.98	243.44	Promoter (2-3kb)	PF3D7_0414700	4	660048	663084	3037	1	GTP-binding protein, putative	PF3D7_0414700.1	2063
peak932	669310	669710	401	*	130.883	138.873	215.611	227.194	236.977	182.259	197.863	290.42	Promoter (<=1kb)	PF3D7_0415000	4	668291	669784	1494	2	ATPase GET3	PF3D7_0415000.1	74
peak933	673482	673882	401	*	162.046	136.695	147.625	221.542	148.799	173.031	213.735	175.106	Promoter (2-3kb)	PF3D7_0415100	4	670824	672750	1927	1	25S rRNA (uridine-N(3))-methyltransferase, putative	PF3D7_0415100.1	2658
peak934	674762	675162	401	*	189.054	180.808	225.97	235.106	141.91	205.33	244.419	166.564	Exon (PF3D7_0415200.1/PF3D7_0415200, exon 1 of 1)	PF3D7_0415100	4	670824	672750	1927	1	25S rRNA (uridine-N(3))-methyltransferase, putative	PF3D7_0415100.1	3938
peak935	675956	676356	401	*	144.387	125.803	109.424	120.944	84.044	139.578	154.482	123.856	Exon (PF3D7_0415200.1/PF3D7_0415200, exon 1 of 1)	PF3D7_0415200	4	672035	679718	7684	2	conserved Plasmodium protein, unknown function	PF3D7_0415200.1	3362
peak936	676922	677322	401	*	148.542	124.169	146.33	228.324	210.799	190.334	192.573	200.732	Promoter (2-3kb)	PF3D7_0415200	4	672035	679718	7684	2	conserved Plasmodium protein, unknown function	PF3D7_0415200.1	2396
peak937	678912	679312	401	*	135.038	122.535	86.7623	157.114	107.466	103.819	126.971	123.856	Promoter (<=1kb)	PF3D7_0415200	4	672035	679718	7684	2	conserved Plasmodium protein, unknown function	PF3D7_0415200.1	406
peak938	683579	683979	401	*	232.682	187.343	323.092	343.616	351.331	290.692	350.229	307.504	Promoter (2-3kb)	PF3D7_0415300	4	681263	686296	5034	1	cdc2-related protein kinase 3	PF3D7_0415300.1	2316
peak939	685300	685700	401	*	215.023	148.676	396.905	328.922	551.108	290.692	398.901	435.63	Promoter (1-2kb)	PF3D7_0415400	4	686017	687474	1458	2	coatomer subunit zeta, putative	PF3D7_0415400.1	1774
peak940	688577	688977	401	*	162.046	148.676	198.776	221.542	217.688	245.704	240.187	230.628	Promoter (<=1kb)	PF3D7_0415500	4	688057	689439	1383	1	nuclear cap-binding protein subunit 2, putative	PF3D7_0415500.1	520
peak941	691029	691429	401	*	112.186	119.812	85.4673	140.159	60.6219	139.578	95.2284	98.2303	Promoter (<=1kb)	PF3D7_0415600	4	689248	690639	1392	2	GTP:AMP phosphotransferase	PF3D7_0415600.1	-390
peak942	693780	694180	401	*	118.418	128.526	145.035	154.853	165.332	144.193	162.946	192.19	Promoter (<=1kb)	PF3D7_0415800	4	693250	696792	3543	1	PhIL1-interacting candidate PIC3	PF3D7_0415800.1	530
peak943	695410	695810	401	*	185.937	168.826	206.546	246.409	238.354	220.326	230.664	209.273	Promoter (2-3kb)	PF3D7_0415800	4	693250	696792	3543	1	PhIL1-interacting candidate PIC3	PF3D7_0415800.1	2160
peak944	697939	698339	401	*	183.86	164.47	316.618	274.667	358.22	248.011	306.847	324.587	Promoter (2-3kb)	PF3D7_0415900	4	697475	700443	2969	2	60S ribosomal protein L15, putative	PF3D7_0415900.1	2104
peak945	702680	703080	401	*	194.248	171.005	214.316	205.718	172.221	177.645	207.386	196.461	Promoter (2-3kb)	PF3D7_0415900	4	697475	700443	2969	2	60S ribosomal protein L15, putative	PF3D7_0415900.1	-2237
peak946	707432	707832	401	*	258.65	205.315	523.811	527.858	610.352	376.054	482.49	495.422	Promoter (1-2kb)	PF3D7_0416100	4	706094	709615	3522	1	glutamyl-tRNA(Gln) amidotransferase subunit A	PF3D7_0416100.1	1338
peak947	709745	710145	401	*	96.6044	94.7606	117.841	160.505	169.466	154.574	148.133	149.481	Promoter (<=1kb)	PF3D7_0416200	4	708854	710099	1246	2	PRKR-interacting protein 1, putative	PF3D7_0416200.1	0
peak948	712962	713362	401	*	211.906	169.916	306.905	394.48	296.221	335.68	304.731	401.463	Promoter (2-3kb)	PF3D7_0416300	4	710117	715849	5733	2	DNA helicase MCM9, putative	PF3D7_0416300.1	2487
peak949	718896	719296	401	*	191.131	168.826	295.898	360.571	358.22	322.991	320.602	328.858	Promoter (1-2kb)	PF3D7_0416400	4	717422	723139	5718	1	histone acetyltransferase, putative	PF3D7_0416400.1	1474
peak950	720207	720607	401	*	192.17	168.282	310.143	431.781	436.753	290.692	368.216	337.4	Promoter (2-3kb)	PF3D7_0416400	4	717422	723139	5718	1	histone acetyltransferase, putative	PF3D7_0416400.1	2785
peak951	721540	721940	401	*	157.891	151.944	256.402	299.534	322.398	200.716	249.71	290.42	Promoter (2-3kb)	PF3D7_0416500	4	722433	724446	2014	2	repressor of RNA polymerase III transcription MAF1	PF3D7_0416500.1	2506
peak952	727634	728034	401	*	95.5656	119.812	141.151	101.728	135.022	144.193	149.191	102.501	Promoter (<=1kb)	PF3D7_0416700	4	727456	728891	1436	2	CDGSH iron-sulfur domain-containing protein, putative	PF3D7_0416700.1	857
peak953	730600	731000	401	*	181.782	148.676	292.013	238.497	316.887	219.173	242.303	324.587	Promoter (1-2kb)	PF3D7_0416800	4	729587	731615	2029	1	small GTP-binding protein sar1	PF3D7_0416800.1	1013
peak954	737138	737538	401	*	229.565	178.085	304.315	388.829	388.531	267.621	328.009	286.149	Exon (PF3D7_0416900.1/PF3D7_0416900, exon 1 of 2)	PF3D7_0416900	4	732052	740562	8511	2	conserved Plasmodium protein, unknown function	PF3D7_0416900.1	3024
peak955	742642	743042	401	*	159.969	169.371	262.229	214.76	241.11	207.637	214.793	179.377	Promoter (<=1kb)	PF3D7_0417000	4	741816	743452	1637	1	conserved Plasmodium protein, unknown function	PF3D7_0417000.1	826
peak956	744895	745295	401	*	152.697	163.38	166.402	211.369	126.755	215.712	191.515	170.835	Promoter (<=1kb)	PF3D7_0417100	4	743611	745637	2027	2	mRNA-binding protein PUF2	PF3D7_0417100.1	342
peak957	748014	748414	401	*	141.271	153.578	185.827	160.505	225.954	205.33	169.295	213.544	Promoter (<=1kb)	PF3D7_0417200	4	747897	750065	2169	1	bifunctional dihydrofolate reductase-thymidylate synthase	PF3D7_0417200.1	117
peak958	749474	749874	401	*	176.589	158.479	205.899	275.797	224.577	224.94	247.594	187.919	Promoter (1-2kb)	PF3D7_0417200	4	747897	750065	2169	1	bifunctional dihydrofolate reductase-thymidylate synthase	PF3D7_0417200.1	1577
peak959	751785	752185	401	*	171.395	191.155	241.51	212.499	254.888	246.858	233.839	230.628	Promoter (1-2kb)	PF3D7_0417300	4	750307	753786	3480	2	LETM1-like protein, putative	PF3D7_0417300.1	1601
peak960	760518	760918	401	*	123.612	132.338	88.7047	103.989	71.6441	149.96	131.204	72.605	Exon (PF3D7_0417400.1/PF3D7_0417400, exon 1 of 1)	PF3D7_0417400	4	755176	777060	21885	1	conserved Plasmodium protein, unknown function	PF3D7_0417400.1	5342
peak961	761046	761446	401	*	87.2556	131.249	139.856	116.423	93.6884	126.889	105.809	123.856	Exon (PF3D7_0417400.1/PF3D7_0417400, exon 1 of 1)	PF3D7_0417400	4	755176	777060	21885	1	conserved Plasmodium protein, unknown function	PF3D7_0417400.1	5870
peak962	762038	762438	401	*	210.868	191.155	192.949	202.327	137.777	201.87	193.631	175.106	Exon (PF3D7_0417400.1/PF3D7_0417400, exon 1 of 1)	PF3D7_0417400	4	755176	777060	21885	1	conserved Plasmodium protein, unknown function	PF3D7_0417400.1	6862
peak963	763075	763475	401	*	191.131	179.174	269.999	177.46	223.199	289.539	246.536	273.337	Exon (PF3D7_0417400.1/PF3D7_0417400, exon 1 of 1)	PF3D7_0417400	4	755176	777060	21885	1	conserved Plasmodium protein, unknown function	PF3D7_0417400.1	7899
peak964	764969	765369	401	*	158.93	153.578	138.561	168.417	176.355	215.712	195.747	153.752	Exon (PF3D7_0417400.1/PF3D7_0417400, exon 1 of 1)	PF3D7_0417400	4	755176	777060	21885	1	conserved Plasmodium protein, unknown function	PF3D7_0417400.1	9793
peak965	766858	767258	401	*	209.829	218.93	80.2875	155.984	86.7995	191.488	183.05	149.481	Exon (PF3D7_0417400.1/PF3D7_0417400, exon 1 of 1)	PF3D7_0417400	4	755176	777060	21885	1	conserved Plasmodium protein, unknown function	PF3D7_0417400.1	11682
peak966	775812	776212	401	*	173.472	169.371	242.805	317.619	278.31	252.625	295.208	196.461	Exon (PF3D7_0417400.1/PF3D7_0417400, exon 1 of 1)	PF3D7_0417500	4	776801	779987	3187	2	memo-like protein	PF3D7_0417500.1	3775
peak967	780840	781240	401	*	147.503	142.141	256.402	261.103	296.221	219.173	257.117	320.316	Promoter (<=1kb)	PF3D7_0417500	4	776801	779987	3187	2	memo-like protein	PF3D7_0417500.1	-853
peak968	782112	782512	401	*	147.503	145.409	119.784	145.811	92.3106	139.578	114.274	81.1468	Promoter (<=1kb)	PF3D7_0417600	4	780243	783375	3133	2	conserved Plasmodium protein, unknown function	PF3D7_0417600.1	863
peak969	788052	788452	401	*	220.216	165.014	219.496	361.701	250.754	258.393	265.581	234.899	Promoter (1-2kb)	PF3D7_0417800	4	786700	790000	3301	2	cdc2-related protein kinase 1	PF3D7_0417800.1	1548
peak970	794182	794582	401	*	114.263	137.784	128.848	105.119	136.399	206.484	159.772	205.002	Promoter (<=1kb)	PF3D7_0418000	4	793749	810923	17175	1	conserved Plasmodium protein, unknown function	PF3D7_0418000.1	433
peak971	800484	800884	401	*	185.937	200.958	264.172	246.409	241.11	263.007	251.826	183.648	Exon (PF3D7_0418000.1/PF3D7_0418000, exon 6 of 10)	PF3D7_0418000	4	793749	810923	17175	1	conserved Plasmodium protein, unknown function	PF3D7_0418000.1	6735
peak972	802503	802903	401	*	115.302	123.624	134.028	145.811	117.11	176.492	128.029	111.043	Exon (PF3D7_0418000.1/PF3D7_0418000, exon 7 of 10)	PF3D7_0418000	4	793749	810923	17175	1	conserved Plasmodium protein, unknown function	PF3D7_0418000.1	8754
peak973	803559	803959	401	*	188.015	184.075	238.273	210.239	261.776	251.472	213.735	196.461	Exon (PF3D7_0418000.1/PF3D7_0418000, exon 7 of 10)	PF3D7_0418000	4	793749	810923	17175	1	conserved Plasmodium protein, unknown function	PF3D7_0418000.1	9810
peak974	805246	805646	401	*	155.814	154.667	152.805	131.117	143.288	160.342	160.83	132.397	Exon (PF3D7_0418000.1/PF3D7_0418000, exon 8 of 10)	PF3D7_0418100	4	810171	815760	5590	2	protein SOC1, putative	PF3D7_0418100.1	10114
peak975	806623	807023	401	*	125.69	160.113	152.805	141.29	126.755	124.582	165.063	111.043	Exon (PF3D7_0418000.1/PF3D7_0418000, exon 8 of 10)	PF3D7_0418100	4	810171	815760	5590	2	protein SOC1, putative	PF3D7_0418100.1	8737
peak976	808317	808717	401	*	198.403	159.568	313.38	307.446	376.131	303.381	290.976	260.524	Exon (PF3D7_0418000.1/PF3D7_0418000, exon 8 of 10)	PF3D7_0418100	4	810171	815760	5590	2	protein SOC1, putative	PF3D7_0418100.1	7043
peak977	812885	813285	401	*	149.581	151.399	233.74	237.366	239.732	241.09	227.49	243.44	Promoter (2-3kb)	PF3D7_0418100	4	810171	815760	5590	2	protein SOC1, putative	PF3D7_0418100.1	2475
peak978	814141	814541	401	*	171.395	150.31	82.2299	119.814	45.4664	161.496	121.681	111.043	Promoter (1-2kb)	PF3D7_0418100	4	810171	815760	5590	2	protein SOC1, putative	PF3D7_0418100.1	1219
peak979	818441	818841	401	*	126.728	126.347	162.517	143.55	163.955	148.807	142.843	149.481	Promoter (2-3kb)	PF3D7_0418200	4	816141	818999	2859	1	eukaryotic translation initiation factor 3 subunit M, putative	PF3D7_0418200.1	2300
peak980	820271	820671	401	*	257.612	180.808	404.027	445.345	458.798	349.523	441.225	371.567	Exon (PF3D7_0418300.1/PF3D7_0418300, exon 2 of 2)	PF3D7_0418200	4	816141	818999	2859	1	eukaryotic translation initiation factor 3 subunit M, putative	PF3D7_0418200.1	4130
peak981	835076	835476	401	*	162.046	156.301	175.467	245.279	195.643	205.33	204.212	166.564	Promoter (1-2kb)	PF3D7_0418600	4	833620	840678	7059	1	regulator of chromosome condensation, putative	PF3D7_0418600.1	1456
peak982	836396	836796	401	*	256.573	209.127	376.833	430.651	416.087	363.365	352.345	375.838	Promoter (2-3kb)	PF3D7_0418600	4	833620	840678	7059	1	regulator of chromosome condensation, putative	PF3D7_0418600.1	2776
peak983	837409	837809	401	*	178.666	163.925	153.453	192.154	110.222	197.255	158.714	123.856	Promoter (2-3kb)	PF3D7_0418700	4	840757	843217	2461	1	RNA-binding protein NOB1, putative	PF3D7_0418700.1	-2948
peak984	839027	839427	401	*	178.666	161.202	204.604	239.627	293.465	260.7	246.536	226.357	Promoter (1-2kb)	PF3D7_0418700	4	840757	843217	2461	1	RNA-binding protein NOB1, putative	PF3D7_0418700.1	-1330
peak985	841852	842252	401	*	257.612	183.531	359.999	380.917	355.465	301.074	313.196	311.774	Promoter (1-2kb)	PF3D7_0418700	4	840757	843217	2461	1	RNA-binding protein NOB1, putative	PF3D7_0418700.1	1095
peak986	847099	847499	401	*	183.86	181.352	265.467	248.67	192.888	234.169	235.955	209.273	Promoter (<=1kb)	PF3D7_0418900	4	846888	849541	2654	1	conserved protein, unknown function	PF3D7_0418900.1	211
peak987	850231	850631	401	*	110.108	132.883	151.51	140.159	172.221	145.346	177.76	170.835	Promoter (<=1kb)	PF3D7_0419000	4	849793	852242	2450	1	dynein regulatory complex protein, putative	PF3D7_0419000.1	438
peak988	852582	852982	401	*	143.348	151.944	209.783	177.46	192.888	159.189	231.722	192.19	Promoter (<=1kb)	PF3D7_0419100	4	852453	854447	1995	1	conserved Plasmodium protein, unknown function	PF3D7_0419100.1	129
peak989	856317	856717	401	*	95.5656	141.596	113.309	157.114	168.088	175.338	148.133	187.919	Promoter (<=1kb)	PF3D7_0419300	4	854488	857207	2720	2	RAD51 domain-containing protein	PF3D7_0419300.1	490
peak990	860334	860734	401	*	230.604	192.789	214.963	250.93	148.799	280.31	251.826	187.919	Promoter (2-3kb)	PF3D7_0419400	4	857875	866312	8438	1	conserved Plasmodium protein, unknown function	PF3D7_0419400.1	2459
peak991	861672	862072	401	*	168.279	177.54	205.899	169.547	162.577	224.94	199.98	162.294	Exon (PF3D7_0419400.1/PF3D7_0419400, exon 1 of 4)	PF3D7_0419400	4	857875	866312	8438	1	conserved Plasmodium protein, unknown function	PF3D7_0419400.1	3797
peak992	864430	864830	401	*	79.9843	105.653	136.618	100.598	129.51	115.354	129.087	106.772	Exon (PF3D7_0419400.1/PF3D7_0419400, exon 2 of 4)	PF3D7_0419500	4	866388	869784	3397	2	conserved Plasmodium membrane protein, unknown function	PF3D7_0419500.1	4954
peak993	864969	865369	401	*	134	118.178	246.69	209.109	234.221	209.944	239.129	239.169	Exon (PF3D7_0419400.1/PF3D7_0419400, exon 3 of 4)	PF3D7_0419500	4	866388	869784	3397	2	conserved Plasmodium membrane protein, unknown function	PF3D7_0419500.1	4415
peak994	871096	871496	401	*	111.147	106.742	189.064	197.805	272.799	206.484	233.839	273.337	Promoter (1-2kb)	PF3D7_0419700	4	872600	875321	2722	1	apical merozoite protein	PF3D7_0419700.1	-1104
peak995	883057	883457	401	*	138.155	159.024	127.553	141.29	122.622	154.574	151.307	132.397	Exon (PF3D7_0419900.1/PF3D7_0419900, exon 3 of 6)	PF3D7_0419800	4	874705	876464	1760	2	60S ribosomal protein L7ae/L30e, putative	PF3D7_0419800.1	-6593
peak996	884335	884735	401	*	120.496	143.23	152.805	131.117	169.466	152.267	141.784	175.106	Exon (PF3D7_0419900.1/PF3D7_0419900, exon 3 of 6)	PF3D7_0419800	4	874705	876464	1760	2	60S ribosomal protein L7ae/L30e, putative	PF3D7_0419800.1	-7871
peak997	887849	888249	401	*	159.969	139.962	104.244	137.899	133.644	189.181	154.482	205.002	Exon (PF3D7_0419900.1/PF3D7_0419900, exon 3 of 6)	PF3D7_0419800	4	874705	876464	1760	2	60S ribosomal protein L7ae/L30e, putative	PF3D7_0419800.1	-11385
peak998	891692	892092	401	*	199.441	158.479	211.726	265.624	139.155	250.318	212.677	162.294	Exon (PF3D7_0419900.1/PF3D7_0419900, exon 3 of 6)	PF3D7_0420000	4	893948	906047	12100	2	zinc finger protein, putative	PF3D7_0420000.1	13955
peak999	895861	896261	401	*	207.751	212.939	336.042	315.358	381.642	273.389	323.776	247.711	Exon (PF3D7_0420000.1/PF3D7_0420000, exon 1 of 1)	PF3D7_0420000	4	893948	906047	12100	2	zinc finger protein, putative	PF3D7_0420000.1	9786
peak1000	896772	897172	401	*	184.899	133.427	166.402	245.279	234.221	231.862	221.141	277.607	Exon (PF3D7_0420000.1/PF3D7_0420000, exon 1 of 1)	PF3D7_0420000	4	893948	906047	12100	2	zinc finger protein, putative	PF3D7_0420000.1	8875
peak1001	899130	899530	401	*	165.162	156.301	228.56	244.148	214.932	235.322	196.805	200.732	Exon (PF3D7_0420000.1/PF3D7_0420000, exon 1 of 1)	PF3D7_0420000	4	893948	906047	12100	2	zinc finger protein, putative	PF3D7_0420000.1	6517
peak1002	900524	900924	401	*	174.511	164.47	203.956	271.276	214.932	220.326	209.502	200.732	Exon (PF3D7_0420000.1/PF3D7_0420000, exon 1 of 1)	PF3D7_0420000	4	893948	906047	12100	2	zinc finger protein, putative	PF3D7_0420000.1	5123
peak1003	902082	902482	401	*	120.496	150.855	197.481	211.369	199.777	141.886	201.038	183.648	Exon (PF3D7_0420000.1/PF3D7_0420000, exon 1 of 1)	PF3D7_0420000	4	893948	906047	12100	2	zinc finger protein, putative	PF3D7_0420000.1	3565
peak1004	902718	903118	401	*	124.651	120.901	157.338	146.941	195.643	162.649	161.888	205.002	Promoter (2-3kb)	PF3D7_0420000	4	893948	906047	12100	2	zinc finger protein, putative	PF3D7_0420000.1	2929
peak1005	907786	908186	401	*	184.899	163.38	253.812	315.358	278.31	267.621	292.034	294.691	Promoter (1-2kb)	PF3D7_0420200	4	909409	912119	2711	1	holo-[acyl-carrier-protein] synthase, putative	PF3D7_0420200.1	-1223
peak1006	910915	911315	401	*	192.17	184.075	262.229	271.276	304.487	282.617	286.743	251.982	Promoter (1-2kb)	PF3D7_0420200	4	909409	912119	2711	1	holo-[acyl-carrier-protein] synthase, putative	PF3D7_0420200.1	1506
peak1007	918868	919268	401	*	104.914	115.455	106.834	90.4253	135.022	114.201	138.61	111.043	Promoter (2-3kb)	PF3D7_0420300	4	915895	928649	12755	1	AP2 domain transcription factor, putative	PF3D7_0420300.1	2973
peak1008	920947	921347	401	*	212.945	191.155	277.121	244.148	252.132	220.326	255	234.899	Exon (PF3D7_0420300.1/PF3D7_0420300, exon 1 of 1)	PF3D7_0420300	4	915895	928649	12755	1	AP2 domain transcription factor, putative	PF3D7_0420300.1	5052
peak1009	921972	922372	401	*	163.085	138.329	275.179	222.672	241.11	178.799	250.768	192.19	Exon (PF3D7_0420300.1/PF3D7_0420300, exon 1 of 1)	PF3D7_0420300	4	915895	928649	12755	1	AP2 domain transcription factor, putative	PF3D7_0420300.1	6077
peak1010	924150	924550	401	*	230.604	194.423	497.912	525.597	591.064	348.369	464.503	448.443	Exon (PF3D7_0420300.1/PF3D7_0420300, exon 1 of 1)	PF3D7_0420400	4	929219	930280	1062	1	ribosome-recycling factor	PF3D7_0420400.1	-4669
peak1011	926106	926506	401	*	180.744	141.052	271.941	227.194	210.799	226.094	243.361	175.106	Promoter (2-3kb)	PF3D7_0420400	4	929219	930280	1062	1	ribosome-recycling factor	PF3D7_0420400.1	-2713
peak1012	926634	927034	401	*	111.147	102.93	221.438	139.029	242.488	153.421	189.399	187.919	Promoter (2-3kb)	PF3D7_0420400	4	929219	930280	1062	1	ribosome-recycling factor	PF3D7_0420400.1	-2185
peak1013	927137	927537	401	*	114.263	122.535	233.093	152.593	152.933	122.275	170.353	183.648	Promoter (1-2kb)	PF3D7_0420400	4	929219	930280	1062	1	ribosome-recycling factor	PF3D7_0420400.1	-1682
peak1014	927757	928157	401	*	142.31	117.634	224.675	219.281	212.177	167.263	210.561	158.023	Promoter (1-2kb)	PF3D7_0420400	4	929219	930280	1062	1	ribosome-recycling factor	PF3D7_0420400.1	-1062
peak1015	936064	936464	401	*	247.224	201.502	355.466	396.741	264.532	246.858	290.976	187.919	Exon (PF3D7_0420700.1/PF3D7_0420700, exon 2 of 2)	PF3D7_0420600	4	932373	934499	2127	1	apicomplexan kinetochore protein 6, putative	PF3D7_0420600.1	3691
peak1016	938369	938769	401	*	259.689	181.352	476.545	562.898	606.219	334.527	445.457	482.61	Exon (PF3D7_0420700.1/PF3D7_0420700, exon 1 of 2)	PF3D7_0420700	4	935031	941875	6845	2	erythrocyte membrane protein 1, PfEMP1	PF3D7_0420700.1	3106
peak1017	950748	951148	401	*	250.34	186.254	451.293	718.881	624.13	327.606	498.362	491.152	Promoter (2-3kb)	PF3D7_0420900	4	946169	953773	7605	2	erythrocyte membrane protein 1, PfEMP1	PF3D7_0420900.1	2625
peak1018	965059	965459	401	*	505.875	355.625	1026.9	1180.05	971.328	571.003	872.927	790.113	Promoter (<=1kb)	PF3D7_0421100	4	958067	965611	7545	2	erythrocyte membrane protein 1, PfEMP1	PF3D7_0421100.1	152
peak1019	967502	967902	401	*	384.34	285.916	773.091	804.785	869.373	453.342	645.437	683.341	Promoter (<=1kb)	PF3D7_0421200	4	967087	968273	1187	1	rifin	PF3D7_0421200.1	415
peak1020	969381	969781	401	*	374.991	294.629	704.458	835.304	731.596	381.822	639.088	602.195	Promoter (2-3kb)	PF3D7_0421200	4	967087	968273	1187	1	rifin	PF3D7_0421200.1	2294
peak1021	973476	973876	401	*	422.774	275.568	951.795	1167.62	1264.79	599.841	949.109	978.032	Promoter (2-3kb)	PF3D7_0421300	4	969031	976591	7561	2	erythrocyte membrane protein 1, PfEMP1	PF3D7_0421300.1	2715
peak1022	982193	982593	401	*	213.984	151.944	409.855	405.784	403.687	271.082	390.436	320.316	Promoter (<=1kb)	PF3D7_0421500	4	981823	982990	1168	2	rifin, pseudogene	PF3D7_0421500.1	397
peak1023	986497	986897	401	*	250.34	225.465	474.603	567.419	405.065	294.153	431.702	363.025	Promoter (<=1kb)	PF3D7_0421600	4	986135	987447	1313	1	erythrocyte membrane protein 1 (PfEMP1)-like pseudogene	PF3D7_0421600.1	362
peak1024	1002130	1002530	401	*	129.845	121.446	154.1	205.718	172.221	166.11	176.702	175.106	Promoter (<=1kb)	PF3D7_0422100	4	1001207	1003506	2300	1	transmembrane emp24 domain-containing protein, putative	PF3D7_0422100.1	923
peak1025	1005079	1005479	401	*	117.38	161.202	121.726	129.986	128.133	155.728	147.075	128.126	Exon (PF3D7_0422200.1/PF3D7_0422200, exon 1 of 1)	PF3D7_0422100	4	1001207	1003506	2300	1	transmembrane emp24 domain-containing protein, putative	PF3D7_0422100.1	3872
peak1026	1008637	1009037	401	*	208.79	170.46	240.215	283.709	150.177	212.252	231.722	175.106	Exon (PF3D7_0422200.1/PF3D7_0422200, exon 1 of 1)	PF3D7_0422100	4	1001207	1003506	2300	1	transmembrane emp24 domain-containing protein, putative	PF3D7_0422100.1	7430
peak1027	1009929	1010329	401	*	243.069	215.662	327.625	391.089	321.021	325.299	339.648	307.504	Exon (PF3D7_0422200.1/PF3D7_0422200, exon 1 of 1)	PF3D7_0422200	4	1003768	1018837	15070	2	erythrocyte membrane-associated antigen	PF3D7_0422200.1	8508
peak1028	1015026	1015426	401	*	151.659	143.23	185.827	177.46	141.91	152.267	194.689	200.732	Exon (PF3D7_0422200.1/PF3D7_0422200, exon 1 of 1)	PF3D7_0422200	4	1003768	1018837	15070	2	erythrocyte membrane-associated antigen	PF3D7_0422200.1	3411
peak1029	1023343	1023743	401	*	238.914	184.075	536.761	532.379	608.975	337.987	499.42	550.944	Promoter (1-2kb)	PF3D7_0422400	4	1025510	1027735	2226	1	40S ribosomal protein S19	PF3D7_0422400.1	-1767
peak1030	1026933	1027333	401	*	142.31	143.23	213.021	171.808	232.843	162.649	183.05	247.711	Promoter (1-2kb)	PF3D7_0422400	4	1025510	1027735	2226	1	40S ribosomal protein S19	PF3D7_0422400.1	1423
peak1031	1029866	1030266	401	*	193.209	160.657	217.553	264.494	205.288	201.87	226.432	187.919	Promoter (<=1kb)	PF3D7_0422500	4	1029062	1038336	9275	1	pre-mRNA-splicing helicase BRR2, putative	PF3D7_0422500.1	804
peak1032	1031873	1032273	401	*	239.953	214.573	479.782	569.679	515.286	336.834	409.482	405.734	Promoter (2-3kb)	PF3D7_0422500	4	1029062	1038336	9275	1	pre-mRNA-splicing helicase BRR2, putative	PF3D7_0422500.1	2811
peak1033	1034825	1035225	401	*	164.124	165.559	166.402	201.196	147.421	177.645	167.179	132.397	Exon (PF3D7_0422500.1/PF3D7_0422500, exon 1 of 1)	PF3D7_0422600	4	1038409	1039295	887	2	conserved Plasmodium protein, unknown function	PF3D7_0422600.1	4070
peak1034	1035612	1036012	401	*	132.961	140.507	179.999	245.279	245.243	173.031	190.457	149.481	Exon (PF3D7_0422500.1/PF3D7_0422500, exon 1 of 1)	PF3D7_0422600	4	1038409	1039295	887	2	conserved Plasmodium protein, unknown function	PF3D7_0422600.1	3283
peak1035	1037687	1038087	401	*	125.69	110.009	184.532	252.061	197.021	158.035	173.527	158.023	Promoter (1-2kb)	PF3D7_0422600	4	1038409	1039295	887	2	conserved Plasmodium protein, unknown function	PF3D7_0422600.1	1208
peak1036	1040491	1040891	401	*	264.883	209.127	479.135	461.169	487.731	343.755	398.901	397.192	Promoter (<=1kb)	PF3D7_0422700	4	1039634	1041812	2179	1	eukaryotic initiation factor 4A-III, putative	PF3D7_0422700.1	857
peak1037	1059167	1059567	401	*	227.488	163.38	361.941	369.613	465.686	313.763	359.752	324.587	Promoter (<=1kb)	PF3D7_0423500	4	1058888	1061603	2716	1	glideosome associated protein with multiple membrane spans 2	PF3D7_0423500.1	279
peak1038	1060100	1060500	401	*	158.93	141.596	292.013	238.497	263.154	183.413	263.465	273.337	Promoter (1-2kb)	PF3D7_0423500	4	1058888	1061603	2716	1	glideosome associated protein with multiple membrane spans 2	PF3D7_0423500.1	1212
peak1039	1061615	1062015	401	*	156.852	124.714	218.201	205.718	172.221	146.5	191.515	158.023	Promoter (2-3kb)	PF3D7_0423500	4	1058888	1061603	2716	1	glideosome associated protein with multiple membrane spans 2	PF3D7_0423500.1	2727
peak1040	1063195	1063595	401	*	201.519	160.657	212.373	315.358	190.132	259.547	250.768	196.461	Exon (PF3D7_0423600.1/PF3D7_0423600, exon 1 of 1)	PF3D7_0423600	4	1061719	1067023	5305	2	conserved Plasmodium protein, unknown function	PF3D7_0423600.1	3428
peak1041	1065319	1065719	401	*	152.697	128.526	137.266	175.199	144.666	151.114	157.656	179.377	Promoter (1-2kb)	PF3D7_0423600	4	1061719	1067023	5305	2	conserved Plasmodium protein, unknown function	PF3D7_0423600.1	1304
peak1042	1071371	1071771	401	*	108.031	117.634	143.093	120.944	191.51	154.574	153.423	170.835	Promoter (<=1kb)	PF3D7_0423700	4	1069829	1072039	2211	2	early transcribed membrane protein 4	PF3D7_0423700.1	268
peak1043	1076442	1076842	401	*	155.814	129.615	231.798	218.151	214.932	167.263	175.643	196.461	Promoter (<=1kb)	PF3D7_0423800	4	1075910	1077829	1920	1	cysteine-rich protective antigen	PF3D7_0423800.1	532
peak1044	1077242	1077642	401	*	163.085	151.944	149.568	146.941	112.977	137.271	151.307	111.043	Promoter (<=1kb)	PF3D7_0423900	4	1077575	1078515	941	2	probable protein, unknown function	PF3D7_0423900.1	873
peak1045	1081237	1081637	401	*	128.806	127.981	161.222	222.672	201.154	151.114	186.224	187.919	Promoter (1-2kb)	PF3D7_0424000	4	1080176	1082321	2146	1	Plasmodium exported protein (PHISTc), unknown function	PF3D7_0424000.1	1061
peak1046	1082931	1083331	401	*	186.976	147.587	178.704	205.718	141.91	171.878	168.237	153.752	Promoter (1-2kb)	PF3D7_0424100	4	1082005	1084464	2460	2	reticulocyte binding protein homologue 5	PF3D7_0424100.1	1133
peak1047	1086567	1086967	401	*	177.627	167.193	194.891	230.585	190.132	231.862	206.328	187.919	Promoter (2-3kb)	PF3D7_0424100	4	1082005	1084464	2460	2	reticulocyte binding protein homologue 5	PF3D7_0424100.1	-2103
peak1048	1093704	1094104	401	*	189.054	166.103	268.057	357.18	260.399	241.09	239.129	243.44	Promoter (<=1kb)	PF3D7_0424300	4	1093138	1097835	4698	1	erythrocyte binding antigen-165, pseudogene	PF3D7_0424300.1	566
peak1049	1095879	1096279	401	*	319.937	222.197	609.278	651.062	801.862	466.03	561.847	615.007	Promoter (2-3kb)	PF3D7_0424300	4	1093138	1097835	4698	1	erythrocyte binding antigen-165, pseudogene	PF3D7_0424300.1	2741
peak1050	1101530	1101930	401	*	281.503	196.601	510.861	553.855	677.863	402.586	510.001	516.777	Promoter (2-3kb)	PF3D7_0424400	4	1099303	1107445	8143	1	surface-associated interspersed protein 4.2 (SURFIN 4.2)	PF3D7_0424400.1	2227
peak1051	1102356	1102756	401	*	144.387	129.07	165.107	236.236	136.399	151.114	164.004	175.106	Exon (PF3D7_0424400.1/PF3D7_0424400, exon 2 of 2)	PF3D7_0424400	4	1099303	1107445	8143	1	surface-associated interspersed protein 4.2 (SURFIN 4.2)	PF3D7_0424400.1	3053
peak1052	1103880	1104280	401	*	193.209	173.183	221.438	266.755	243.865	196.102	251.826	213.544	Exon (PF3D7_0424400.1/PF3D7_0424400, exon 2 of 2)	PF3D7_0424500	4	1108275	1112724	4450	1	serine/threonine protein kinase, FIKK family	PF3D7_0424500.1	-3995
peak1053	1106809	1107209	401	*	132.961	130.704	114.604	188.763	129.51	143.039	124.855	140.939	Promoter (1-2kb)	PF3D7_0424500	4	1108275	1112724	4450	1	serine/threonine protein kinase, FIKK family	PF3D7_0424500.1	-1066
peak1054	1111366	1111766	401	*	239.953	175.906	249.28	374.135	352.709	234.169	258.175	286.149	Exon (PF3D7_0424500.1/PF3D7_0424500, exon 2 of 3)	PF3D7_0424500	4	1108275	1112724	4450	1	serine/threonine protein kinase, FIKK family	PF3D7_0424500.1	3091
peak1055	1113523	1113923	401	*	193.209	155.756	230.503	264.494	228.71	194.948	224.316	243.44	Promoter (1-2kb)	PF3D7_0424700	4	1115896	1123289	7394	1	serine/threonine protein kinase, FIKK family	PF3D7_0424700.1	-1973
peak1056	1119563	1119963	401	*	281.503	188.977	481.077	473.603	570.397	351.83	399.959	435.63	Promoter (2-3kb)	PF3D7_0424600	4	1112736	1117250	4515	2	Plasmodium exported protein (PHISTb)	PF3D7_0424600.1	-2313
peak1057	1121335	1121735	401	*	192.17	126.892	266.762	330.052	239.732	211.098	242.303	230.628	Promoter (2-3kb)	PF3D7_0424800	4	1123975	1125348	1374	1	Plasmodium exported protein (PHISTb), unknown function	PF3D7_0424800.1	-2240
peak1058	1124223	1124623	401	*	203.596	172.094	297.193	292.752	238.354	207.637	241.245	264.795	Promoter (<=1kb)	PF3D7_0424800	4	1123975	1125348	1374	1	Plasmodium exported protein (PHISTb), unknown function	PF3D7_0424800.1	248
peak1059	1128283	1128683	401	*	132.961	134.516	166.402	184.242	151.555	166.11	143.901	196.461	Promoter (1-2kb)	PF3D7_0424900	4	1127257	1129353	2097	1	Plasmodium exported protein (PHISTa), unknown function	PF3D7_0424900.1	1026
peak1060	1129694	1130094	401	*	146.465	139.962	231.15	175.199	173.599	148.807	213.735	166.564	Promoter (<=1kb)	PF3D7_0425000	4	1129660	1130893	1234	2	Plasmodium exported protein, unknown function, pseudogene	PF3D7_0425000.1	799
peak1061	1141580	1141980	401	*	159.969	135.061	177.409	153.723	151.555	129.197	155.54	170.835	Promoter (<=1kb)	PF3D7_0425300	4	1141222	1142096	875	1	Plasmodium exported protein (PHISTa), unknown function, pseudogene	PF3D7_0425300.1	358
peak1062	1144443	1144843	401	*	103.876	114.911	141.151	126.595	141.91	96.8974	139.668	158.023	Promoter (<=1kb)	PF3D7_0425400	4	1143992	1144824	833	1	Plasmodium exported protein (PHISTa), unknown function	PF3D7_0425400.1	451
peak1063	1146736	1147136	401	*	159.969	136.695	266.114	297.273	296.221	221.48	279.337	324.587	Promoter (<=1kb)	PF3D7_0425500	4	1146672	1147697	1026	2	stevor	PF3D7_0425500.1	561
peak1064	1152674	1153074	401	*	204.635	157.934	410.502	437.432	456.042	244.551	383.03	363.025	Promoter (<=1kb)	PF3D7_0425700	4	1152504	1153633	1130	2	rifin	PF3D7_0425700.1	559
peak1065	1160306	1160706	401	*	225.41	173.183	429.926	538.031	518.042	289.539	387.262	427.088	Exon (PF3D7_0425800.1/PF3D7_0425800, exon 1 of 2)	PF3D7_0425800	4	1156423	1167821	11399	1	erythrocyte membrane protein 1, PfEMP1	PF3D7_0425800.1	3883
peak1066	1166499	1166899	401	*	308.511	216.751	551.005	541.422	548.353	310.302	515.291	431.359	Promoter (2-3kb)	PF3D7_0425900	4	1169521	1171286	1766	1	rifin	PF3D7_0425900.1	-2622
peak1067	1170716	1171116	401	*	149.581	105.108	299.136	307.446	297.598	171.878	267.698	187.919	Promoter (1-2kb)	PF3D7_0425900	4	1169521	1171286	1766	1	rifin	PF3D7_0425900.1	1195
peak1068	1173905	1174305	401	*	227.488	175.362	437.049	441.954	402.309	282.617	398.901	363.025	Exon (PF3D7_0426000.1/PF3D7_0426000, exon 2 of 2)	PF3D7_0425900	4	1169521	1171286	1766	1	rifin	PF3D7_0425900.1	4384
peak1069	1179562	1179962	401	*	218.139	147.587	418.272	471.342	447.775	229.555	420.063	384.379	Promoter (<=1kb)	PF3D7_0426000	4	1173053	1180226	7174	2	erythrocyte membrane protein 1, PfEMP1	PF3D7_0426000.1	264
peak1070	1181359	1181759	401	*	159.969	129.07	183.237	168.417	100.577	139.578	188.341	81.1468	Promoter (1-2kb)	PF3D7_0426000	4	1173053	1180226	7174	2	erythrocyte membrane protein 1, PfEMP1	PF3D7_0426000.1	-1133
peak1071	1182560	1182960	401	*	296.046	206.948	668.199	531.249	832.173	433.731	581.951	704.696	Promoter (2-3kb)	PF3D7_0426000	4	1173053	1180226	7174	2	erythrocyte membrane protein 1, PfEMP1	PF3D7_0426000.1	-2334
peak1072	23530	23930	401	*	213.984	136.15	422.157	527.858	569.019	272.236	427.47	448.443	Promoter (2-3kb)	PF3D7_0500100	5	20929	28456	7528	1	erythrocyte membrane protein 1, PfEMP1	PF3D7_0500100.1	2601
peak1073	27803	28203	401	*	210.868	157.934	360.646	366.222	338.932	212.252	340.706	311.774	Promoter (1-2kb)	PF3D7_0500200	5	29233	29304	72	2	erythrocyte membrane protein 1 (PfEMP1), pseudogene	PF3D7_0500200.1	1101
peak1074	29982	30382	401	*	210.868	147.587	487.552	538.031	560.753	235.322	416.889	371.567	Promoter (<=1kb)	PF3D7_0500300	5	29776	30963	1188	2	rifin, pseudogene	PF3D7_0500300.1	581
peak1075	33409	33809	401	*	196.325	148.676	389.783	455.517	442.264	249.165	412.656	367.296	Promoter (<=1kb)	PF3D7_0500400	5	33056	34378	1323	2	rifin	PF3D7_0500400.1	569
peak1076	36717	37117	401	*	155.814	123.624	301.078	327.792	354.087	203.023	330.125	269.066	Promoter (<=1kb)	PF3D7_0500500	5	36464	37564	1101	2	rifin	PF3D7_0500500.1	447
peak1077	39491	39891	401	*	203.596	162.836	347.697	326.661	369.243	233.015	289.917	337.4	Promoter (<=1kb)	PF3D7_0500600	5	39443	40488	1046	2	stevor, pseudogene	PF3D7_0500600.1	597
peak1078	43612	44012	401	*	161.007	118.178	135.971	178.59	161.199	145.346	181.992	205.002	Promoter (2-3kb)	PF3D7_0500700	5	41129	41403	275	2	rifin, pseudogene	PF3D7_0500700.1	-2209
peak1079	47133	47533	401	*	157.891	117.634	231.798	229.454	259.021	166.11	193.631	251.982	Promoter (<=1kb)	PF3D7_0500800	5	42114	48258	6145	2	mature parasite-infected erythrocyte surface antigen	PF3D7_0500800.1	725
peak1080	50666	51066	401	*	182.821	149.221	283.596	301.794	259.021	239.936	266.639	256.253	Promoter (1-2kb)	PF3D7_0500900	5	50081	52576	2496	2	serine/threonine protein kinase, FIKK family	PF3D7_0500900.1	1510
peak1081	56435	56835	401	*	159.969	132.338	299.783	283.709	305.865	188.027	225.374	277.607	Promoter (1-2kb)	PF3D7_0501000	5	55122	57159	2038	1	Plasmodium exported protein, unknown function	PF3D7_0501000.1	1313
peak1082	58211	58611	401	*	121.535	98.5728	148.273	179.72	214.932	139.578	123.797	145.21	Promoter (1-2kb)	PF3D7_0501100	5	58037	59726	1690	2	heat shock protein 40, type II, co-chaperone J domain protein JDP	PF3D7_0501100.2	1115
peak1083	58651	59051	401	*	120.496	129.07	249.28	209.109	290.71	153.421	210.561	205.002	Promoter (<=1kb)	PF3D7_0501100	5	58037	59726	1690	2	heat shock protein 40, type II, co-chaperone J domain protein JDP	PF3D7_0501100.2	675
peak1084	64850	65250	401	*	180.744	142.686	288.776	358.31	358.22	257.24	295.208	277.607	Promoter (1-2kb)	PF3D7_0501200	5	63225	66292	3068	1	parasite-infected erythrocyte surface protein	PF3D7_0501200.1	1625
peak1085	68991	69391	401	*	236.837	159.568	459.063	410.305	535.953	280.31	381.972	478.339	Promoter (1-2kb)	PF3D7_0501300	5	67224	70944	3721	1	skeleton-binding protein 1	PF3D7_0501300.1	1767
peak1086	74405	74805	401	*	82.0618	84.4132	115.899	103.989	125.377	76.1337	110.042	102.501	Promoter (1-2kb)	PF3D7_0501400	5	73163	80813	7651	1	interspersed repeat antigen	PF3D7_0501400.1	1242
peak1087	75065	75465	401	*	220.216	153.578	453.883	379.786	559.375	335.68	459.212	397.192	Promoter (1-2kb)	PF3D7_0501400	5	73163	80813	7651	1	interspersed repeat antigen	PF3D7_0501400.1	1902
peak1088	76372	76772	401	*	52.9766	44.1127	134.676	99.4678	184.621	80.7479	120.623	196.461	Exon (PF3D7_0501400.1/PF3D7_0501400, exon 2 of 2)	PF3D7_0501400	5	73163	80813	7651	1	interspersed repeat antigen	PF3D7_0501400.1	3209
peak1089	76802	77202	401	*	59.2091	44.1127	101.007	90.4253	183.243	96.8974	113.216	111.043	Exon (PF3D7_0501400.1/PF3D7_0501400, exon 2 of 2)	PF3D7_0501400	5	73163	80813	7651	1	interspersed repeat antigen	PF3D7_0501400.1	3639
peak1090	79316	79716	401	*	178.666	138.873	374.243	367.353	500.131	283.771	394.669	397.192	Exon (PF3D7_0501400.1/PF3D7_0501400, exon 2 of 2)	PF3D7_0501500	5	80570	82763	2194	2	rhoptry-associated protein 3	PF3D7_0501500.1	3047
peak1091	81246	81646	401	*	115.302	114.366	141.798	220.412	205.288	144.193	188.341	179.377	Promoter (1-2kb)	PF3D7_0501500	5	80570	82763	2194	2	rhoptry-associated protein 3	PF3D7_0501500.1	1117
peak1092	84367	84767	401	*	209.829	171.005	287.481	323.27	274.176	218.019	242.303	256.253	Promoter (<=1kb)	PF3D7_0501600	5	83760	85512	1753	2	rhoptry-associated protein 2	PF3D7_0501600.1	745
peak1093	88308	88708	401	*	200.48	166.648	195.539	249.8	208.043	222.633	217.967	170.835	Promoter (<=1kb)	PF3D7_0501700	5	86820	89201	2382	2	anaphase-promoting complex subunit 3, putative	PF3D7_0501700.1	493
peak1094	92034	92434	401	*	212.945	182.441	271.941	374.135	281.065	244.551	289.917	239.169	Promoter (1-2kb)	PF3D7_0501800	5	90735	95257	4523	1	chromatin assembly factor 1 subunit A	PF3D7_0501800.1	1299
peak1095	93685	94085	401	*	101.798	111.643	166.402	217.021	201.154	146.5	173.527	183.648	Promoter (2-3kb)	PF3D7_0501800	5	90735	95257	4523	1	chromatin assembly factor 1 subunit A	PF3D7_0501800.1	2950
peak1096	101644	102044	401	*	171.395	178.085	137.266	146.941	115.733	156.882	158.714	132.397	Promoter (1-2kb)	PF3D7_0502100	5	101346	103488	2143	2	HCNGP-like protein	PF3D7_0502100.1	1444
peak1097	105288	105688	401	*	127.767	178.085	152.805	174.069	161.199	206.484	154.482	166.564	Promoter (1-2kb)	PF3D7_0502200	5	104000	106727	2728	1	protein Mpv17, putative	PF3D7_0502200.1	1288
peak1098	109897	110297	401	*	127.767	118.178	163.165	123.204	110.222	175.338	116.39	132.397	Promoter (1-2kb)	PF3D7_0502300	5	106583	108202	1620	2	conserved Plasmodium protein, unknown function	PF3D7_0502300.1	-1695
peak1099	119167	119567	401	*	138.155	124.169	186.474	168.417	110.222	140.732	161.888	158.023	Promoter (<=1kb)	PF3D7_0502600	5	116198	120058	3861	2	conserved Plasmodium protein, unknown function	PF3D7_0502600.1	491
peak1100	121181	121581	401	*	149.581	139.418	152.158	91.5556	68.8885	148.807	122.739	145.21	Promoter (<=1kb)	PF3D7_0502700	5	120060	121732	1673	2	conserved protein, unknown function	PF3D7_0502700.1	151
peak1101	125994	126394	401	*	102.837	110.009	132.733	123.204	136.399	153.421	147.075	158.023	Promoter (<=1kb)	PF3D7_0503000	5	125012	126861	1850	1	50S ribosomal protein L28, apicoplast, putative	PF3D7_0503000.1	982
peak1102	126979	127379	401	*	102.837	100.751	116.546	148.071	112.977	116.508	131.204	136.668	Promoter (1-2kb)	PF3D7_0503100	5	126662	128917	2256	2	4-diphosphocytidyl-2-C-methyl-D-erythritol kinase, putative	PF3D7_0503100.1	1538
peak1103	130611	131011	401	*	161.007	154.667	156.043	232.845	195.643	183.413	202.096	179.377	Promoter (<=1kb)	PF3D7_0503200	5	130209	133825	3617	1	cell division control protein 6, putative	PF3D7_0503200.1	402
peak1104	135410	135810	401	*	176.589	148.676	242.805	281.449	305.865	218.019	262.407	239.169	Promoter (1-2kb)	PF3D7_0503300	5	134119	137344	3226	2	serine/arginine-rich splicing factor 12	PF3D7_0503300.1	1534
peak1105	140712	141112	401	*	117.38	126.892	198.776	122.074	92.3106	137.271	176.702	153.752	Promoter (1-2kb)	PF3D7_0503400	5	139481	142206	2726	1	actin-depolymerizing factor 1	PF3D7_0503400.1	1231
peak1106	143425	143825	401	*	217.1	188.432	295.898	376.395	274.176	250.318	294.15	234.899	Promoter (2-3kb)	PF3D7_0503500	5	142470	145987	3518	2	protein kinase, putative	PF3D7_0503500.1	2162
peak1107	144648	145048	401	*	205.674	208.582	279.064	317.619	140.533	235.322	259.233	166.564	Promoter (<=1kb)	PF3D7_0503500	5	142470	145987	3518	2	protein kinase, putative	PF3D7_0503500.1	939
peak1108	149530	149930	401	*	230.604	191.7	393.02	343.616	347.198	282.617	337.532	294.691	Promoter (<=1kb)	PF3D7_0503600	5	146352	150733	4382	2	myosin B	PF3D7_0503600.1	803
peak1109	158604	159004	401	*	200.48	167.737	205.899	218.151	155.688	200.716	202.096	187.919	Promoter (1-2kb)	PF3D7_0504000	5	157065	165442	8378	1	cation transporting P-ATPase	PF3D7_0504000.1	1539
peak1110	159522	159922	401	*	117.38	156.845	189.064	159.375	188.755	163.803	155.54	153.752	Promoter (2-3kb)	PF3D7_0504000	5	157065	165442	8378	1	cation transporting P-ATPase	PF3D7_0504000.1	2457
peak1111	161289	161689	401	*	248.263	208.582	317.265	305.185	438.131	362.212	331.183	303.233	Exon (PF3D7_0504000.1/PF3D7_0504000, exon 1 of 2)	PF3D7_0504000	5	157065	165442	8378	1	cation transporting P-ATPase	PF3D7_0504000.1	4224
peak1112	164176	164576	401	*	235.798	202.592	333.452	380.917	282.443	269.929	342.822	320.316	Promoter (2-3kb)	PF3D7_0504100	5	165089	166846	1758	2	AN1-type zinc finger protein, putative	PF3D7_0504100.1	2270
peak1113	168911	169311	401	*	162.046	157.39	172.23	189.893	150.177	153.421	195.747	187.919	Promoter (1-2kb)	PF3D7_0504300	5	169539	170888	1350	2	conserved Plasmodium protein, unknown function	PF3D7_0504300.1	1577
peak1114	173419	173819	401	*	285.658	211.85	421.509	539.161	428.487	317.224	403.133	401.463	Promoter (1-2kb)	PF3D7_0504500	5	174882	176765	1884	1	MOLO1 domain-containing protein, putative	PF3D7_0504500.1	-1063
peak1115	175746	176146	401	*	110.108	110.554	117.841	129.986	133.644	153.421	142.843	136.668	Promoter (<=1kb)	PF3D7_0504500	5	174882	176765	1884	1	MOLO1 domain-containing protein, putative	PF3D7_0504500.1	864
peak1116	177874	178274	401	*	284.619	209.127	554.243	551.594	727.463	406.046	525.872	593.653	Promoter (<=1kb)	PF3D7_0504600	5	177390	179177	1788	1	2-oxoisovalerate dehydrogenase subunit beta, mitochondrial, putative	PF3D7_0504600.1	484
peak1117	181011	181411	401	*	174.511	160.113	181.942	236.236	194.266	197.255	195.747	200.732	Promoter (1-2kb)	PF3D7_0504700	5	179898	187747	7850	1	centrosomal protein CEP120, putative	PF3D7_0504700.1	1113
peak1118	182651	183051	401	*	196.325	181.352	252.517	297.273	254.888	266.468	295.208	264.795	Promoter (2-3kb)	PF3D7_0504700	5	179898	187747	7850	1	centrosomal protein CEP120, putative	PF3D7_0504700.1	2753
peak1119	185825	186225	401	*	119.457	120.901	108.777	149.202	79.9107	144.193	125.913	123.856	Exon (PF3D7_0504700.1/PF3D7_0504700, exon 1 of 1)	PF3D7_0504700	5	179898	187747	7850	1	centrosomal protein CEP120, putative	PF3D7_0504700.1	5927
peak1120	190991	191391	401	*	204.635	197.69	315.97	336.834	347.198	329.913	336.474	354.483	Exon (PF3D7_0504800.1/PF3D7_0504800, exon 1 of 1)	PF3D7_0504700	5	179898	187747	7850	1	centrosomal protein CEP120, putative	PF3D7_0504700.1	11093
peak1121	191936	192336	401	*	199.441	157.934	220.791	222.672	217.688	230.708	249.71	234.899	Exon (PF3D7_0504800.1/PF3D7_0504800, exon 1 of 1)	PF3D7_0504700	5	179898	187747	7850	1	centrosomal protein CEP120, putative	PF3D7_0504700.1	12038
peak1122	193014	193414	401	*	125.69	120.901	95.827	146.941	71.6441	121.122	105.809	132.397	Exon (PF3D7_0504800.1/PF3D7_0504800, exon 1 of 1)	PF3D7_0504800	5	187586	205020	17435	2	conserved Plasmodium protein, unknown function	PF3D7_0504800.1	11606
peak1123	194091	194491	401	*	232.682	216.751	387.84	393.35	274.176	327.606	385.146	311.774	Exon (PF3D7_0504800.1/PF3D7_0504800, exon 1 of 1)	PF3D7_0504800	5	187586	205020	17435	2	conserved Plasmodium protein, unknown function	PF3D7_0504800.1	10529
peak1124	198490	198890	401	*	141.271	157.934	224.028	151.462	205.288	178.799	178.818	166.564	Exon (PF3D7_0504800.1/PF3D7_0504800, exon 1 of 1)	PF3D7_0504800	5	187586	205020	17435	2	conserved Plasmodium protein, unknown function	PF3D7_0504800.1	6130
peak1125	202533	202933	401	*	166.201	156.845	80.2875	167.287	71.6441	153.421	120.623	93.9594	Promoter (2-3kb)	PF3D7_0504800	5	187586	205020	17435	2	conserved Plasmodium protein, unknown function	PF3D7_0504800.1	2087
peak1126	204441	204841	401	*	157.891	161.747	179.352	158.244	143.288	159.189	176.702	93.9594	Promoter (<=1kb)	PF3D7_0504800	5	187586	205020	17435	2	conserved Plasmodium protein, unknown function	PF3D7_0504800.1	179
peak1127	210789	211189	401	*	127.767	137.239	139.856	119.814	103.333	144.193	123.797	140.939	Exon (PF3D7_0505000.1/PF3D7_0505000, exon 1 of 2)	PF3D7_0504900	5	206397	208680	2284	1	transmembrane protein TMEM222, putative	PF3D7_0504900.1	4392
peak1128	212138	212538	401	*	297.084	254.873	623.523	467.951	529.064	556.007	532.221	546.673	Exon (PF3D7_0505000.1/PF3D7_0505000, exon 1 of 2)	PF3D7_0504900	5	206397	208680	2284	1	transmembrane protein TMEM222, putative	PF3D7_0504900.1	5741
peak1129	214076	214476	401	*	202.558	164.47	279.064	172.938	169.466	238.783	215.851	123.856	Exon (PF3D7_0505000.1/PF3D7_0505000, exon 1 of 2)	PF3D7_0505000	5	208676	219273	10598	2	MMS19-like protein, putative	PF3D7_0505000.1	4797
peak1130	216012	216412	401	*	144.387	157.39	178.057	178.59	130.888	170.724	168.237	187.919	Promoter (2-3kb)	PF3D7_0505000	5	208676	219273	10598	2	MMS19-like protein, putative	PF3D7_0505000.1	2861
peak1131	216931	217331	401	*	148.542	160.657	209.136	197.805	168.088	219.173	189.399	136.668	Promoter (1-2kb)	PF3D7_0505000	5	208676	219273	10598	2	MMS19-like protein, putative	PF3D7_0505000.1	1942
peak1132	217657	218057	401	*	176.589	153.033	156.043	168.417	121.244	218.019	190.457	205.002	Promoter (1-2kb)	PF3D7_0505000	5	208676	219273	10598	2	MMS19-like protein, putative	PF3D7_0505000.1	1216
peak1133	221414	221814	401	*	203.596	212.939	253.812	331.183	148.799	276.85	221.141	187.919	Promoter (1-2kb)	PF3D7_0505100	5	219562	230001	10440	1	trafficking protein particle complex subunit 8, putative	PF3D7_0505100.1	1852
peak1134	222683	223083	401	*	179.705	153.033	185.179	300.664	246.621	209.944	231.722	209.273	Exon (PF3D7_0505100.1/PF3D7_0505100, exon 1 of 2)	PF3D7_0505100	5	219562	230001	10440	1	trafficking protein particle complex subunit 8, putative	PF3D7_0505100.1	3121
peak1135	225523	225923	401	*	169.317	174.272	185.179	202.327	176.355	178.799	212.677	162.294	Exon (PF3D7_0505100.1/PF3D7_0505100, exon 1 of 2)	PF3D7_0505200	5	230206	232507	2302	1	actin-like protein, putative	PF3D7_0505200.1	-4283
peak1136	227050	227450	401	*	158.93	186.798	81.5824	193.284	84.044	212.252	134.378	153.752	Promoter (2-3kb)	PF3D7_0505200	5	230206	232507	2302	1	actin-like protein, putative	PF3D7_0505200.1	-2756
peak1137	230553	230953	401	*	158.93	155.756	155.395	139.029	92.3106	156.882	143.901	89.6885	Promoter (<=1kb)	PF3D7_0505200	5	230206	232507	2302	1	actin-like protein, putative	PF3D7_0505200.1	347
peak1138	237114	237514	401	*	227.488	160.657	273.884	363.962	252.132	272.236	314.254	286.149	Promoter (1-2kb)	PF3D7_0505400	5	235735	238864	3130	2	conserved protein, unknown function	PF3D7_0505400.1	1350
peak1139	240656	241056	401	*	204.635	186.254	336.689	411.435	439.509	248.011	375.623	392.921	Promoter (1-2kb)	PF3D7_0505400	5	235735	238864	3130	2	conserved protein, unknown function	PF3D7_0505400.1	-1792
peak1140	243044	243444	401	*	151.659	160.113	156.043	150.332	86.7995	163.803	152.365	140.939	Promoter (<=1kb)	PF3D7_0505500	5	238878	243954	5077	2	DNA mismatch repair protein MSH6, putative	PF3D7_0505500.1	510
peak1141	246685	247085	401	*	109.069	123.08	101.007	140.159	99.1995	123.429	112.158	119.585	Promoter (1-2kb)	PF3D7_0505600	5	245653	247093	1441	1	BCNT domain-containing protein, putative	PF3D7_0505600.1	1032
peak1142	247907	248307	401	*	174.511	163.925	449.351	306.316	406.442	268.775	397.843	345.942	Promoter (2-3kb)	PF3D7_0505600	5	245653	247093	1441	1	BCNT domain-containing protein, putative	PF3D7_0505600.1	2254
peak1143	249631	250031	401	*	135.038	116.545	201.366	232.845	245.243	158.035	198.921	256.253	Promoter (<=1kb)	PF3D7_0505700	5	247142	250905	3764	2	conserved Plasmodium membrane protein, unknown function	PF3D7_0505700.1	874
peak1144	260400	260800	401	*	156.852	134.516	165.755	196.675	191.51	194.948	188.341	192.19	Promoter (<=1kb)	PF3D7_0506200	5	259462	260835	1374	1	TATA-box-binding protein	PF3D7_0506200.1	938
peak1145	260897	261297	401	*	121.535	105.108	141.798	168.417	114.355	134.964	138.61	158.023	Promoter (<=1kb)	PF3D7_0506300	5	260639	262284	1646	2	conserved protein, unknown function	PF3D7_0506300.1	987
peak1146	262720	263120	401	*	155.814	166.103	169.64	142.42	100.577	154.574	177.76	102.501	Promoter (<=1kb)	PF3D7_0506300	5	260639	262284	1646	2	conserved protein, unknown function	PF3D7_0506300.1	-436
peak1147	266776	267176	401	*	141.271	148.676	108.777	165.026	108.844	191.488	136.494	175.106	Promoter (2-3kb)	PF3D7_0506500	5	264456	278345	13890	1	conserved Plasmodium protein, unknown function	PF3D7_0506500.1	2320
peak1148	270121	270521	401	*	144.387	145.953	225.323	263.364	301.732	224.94	301.557	311.774	Exon (PF3D7_0506500.1/PF3D7_0506500, exon 2 of 2)	PF3D7_0506500	5	264456	278345	13890	1	conserved Plasmodium protein, unknown function	PF3D7_0506500.1	5665
peak1149	271862	272262	401	*	165.162	187.887	117.194	184.242	78.5329	191.488	166.121	93.9594	Exon (PF3D7_0506500.1/PF3D7_0506500, exon 2 of 2)	PF3D7_0506600	5	278774	279495	722	2	histone deacetylase, putative, pseudogene	PF3D7_0506600.1	7233
peak1150	273671	274071	401	*	246.185	220.019	392.373	339.095	281.065	326.452	359.752	239.169	Exon (PF3D7_0506500.1/PF3D7_0506500, exon 2 of 2)	PF3D7_0506600	5	278774	279495	722	2	histone deacetylase, putative, pseudogene	PF3D7_0506600.1	5424
peak1151	274440	274840	401	*	154.775	132.883	146.978	180.851	155.688	182.259	169.295	187.919	Exon (PF3D7_0506500.1/PF3D7_0506500, exon 2 of 2)	PF3D7_0506600	5	278774	279495	722	2	histone deacetylase, putative, pseudogene	PF3D7_0506600.1	4655
peak1152	275608	276008	401	*	206.713	171.005	206.546	257.712	199.777	248.011	250.768	209.273	Exon (PF3D7_0506500.1/PF3D7_0506500, exon 2 of 2)	PF3D7_0506600	5	278774	279495	722	2	histone deacetylase, putative, pseudogene	PF3D7_0506600.1	3487
peak1153	277577	277977	401	*	205.674	154.122	203.309	236.236	231.465	205.33	201.038	170.835	Promoter (1-2kb)	PF3D7_0506600	5	278774	279495	722	2	histone deacetylase, putative, pseudogene	PF3D7_0506600.1	1518
peak1154	281359	281759	401	*	282.542	207.493	538.703	501.86	445.02	424.503	503.652	456.985	Promoter (<=1kb)	PF3D7_0506700	5	280493	283639	3147	1	GTPase-activating protein, putative	PF3D7_0506700.1	866
peak1155	282923	283323	401	*	131.922	137.784	159.927	176.329	209.421	159.189	176.702	183.648	Promoter (<=1kb)	PF3D7_0506800	5	283669	288351	4683	1	transcription factor 25, putative	PF3D7_0506800.1	-346
peak1156	284677	285077	401	*	89.3331	90.9484	61.5106	145.811	111.599	92.2833	98.4026	140.939	Promoter (1-2kb)	PF3D7_0506800	5	283669	288351	4683	1	transcription factor 25, putative	PF3D7_0506800.1	1008
peak1157	286442	286842	401	*	164.124	158.479	165.755	227.194	130.888	222.633	162.946	170.835	Promoter (2-3kb)	PF3D7_0506800	5	283669	288351	4683	1	transcription factor 25, putative	PF3D7_0506800.1	2773
peak1158	289642	290042	401	*	255.534	183.531	396.905	533.509	468.442	355.291	498.362	341.671	Promoter (1-2kb)	PF3D7_0506900	5	288024	291540	3517	2	rhomboid protease ROM4	PF3D7_0506900.1	1498
peak1159	295443	295843	401	*	224.371	180.263	412.445	443.084	542.842	365.672	412.656	410.005	Promoter (<=1kb)	PF3D7_0507000	5	292305	294463	2159	2	conserved protein, unknown function	PF3D7_0507000.1	-980
peak1160	298495	298895	401	*	185.937	159.024	295.898	336.834	323.776	200.716	286.743	256.253	Promoter (<=1kb)	PF3D7_0507100	5	294476	297505	3030	2	60S ribosomal protein L4	PF3D7_0507100.1	-990
peak1161	302247	302647	401	*	227.488	180.808	319.855	394.48	323.776	297.614	348.113	290.42	Promoter (1-2kb)	PF3D7_0507200	5	298070	301000	2931	2	subtilisin-like protease 3	PF3D7_0507200.1	-1247
peak1162	303689	304089	401	*	124.651	133.972	126.259	170.678	104.711	139.578	162.946	106.772	Promoter (1-2kb)	PF3D7_0507300	5	301508	305191	3684	2	subtilisin-like ookinete protein SOPT	PF3D7_0507300.1	1102
peak1163	308170	308570	401	*	273.193	208.582	420.214	423.869	336.176	332.22	348.113	418.547	Promoter (1-2kb)	PF3D7_0507400	5	305282	306963	1682	2	subtilisin propeptide-like protein	PF3D7_0507400.1	-1207
peak1164	313739	314139	401	*	193.209	140.507	244.747	321.01	301.732	237.629	285.685	269.066	Promoter (1-2kb)	PF3D7_0507600	5	311816	315368	3553	1	protein CAF40, putative	PF3D7_0507600.1	1923
peak1165	317118	317518	401	*	192.17	156.301	347.697	380.917	389.909	268.775	344.938	311.774	Promoter (1-2kb)	PF3D7_0507700	5	316610	319032	2423	2	nuclear protein localization protein 4, putative	PF3D7_0507700.1	1514
peak1166	323053	323453	401	*	96.6044	97.4836	82.8774	166.157	125.377	104.972	112.158	106.772	Promoter (2-3kb)	PF3D7_0507800	5	320839	327413	6575	1	conserved protein, unknown function	PF3D7_0507800.1	2214
peak1167	324413	324813	401	*	159.969	148.676	243.452	283.709	219.066	212.252	247.594	205.002	Promoter (2-3kb)	PF3D7_0507900	5	327656	328316	661	1	conserved Plasmodium protein, unknown function	PF3D7_0507900.1	-2843
peak1168	326286	326686	401	*	192.17	166.648	282.949	363.962	305.865	245.704	300.498	328.858	Promoter (<=1kb)	PF3D7_0507900	5	327656	328316	661	1	conserved Plasmodium protein, unknown function	PF3D7_0507900.1	-970
peak1169	329198	329598	401	*	175.55	163.38	343.812	388.829	436.753	295.306	367.158	367.296	Promoter (<=1kb)	PF3D7_0508000	5	328346	330436	2091	2	6-cysteine protein P38	PF3D7_0508000.1	838
peak1170	332978	333378	401	*	257.612	266.31	472.66	484.906	458.798	388.743	499.42	397.192	Promoter (1-2kb)	PF3D7_0508100	5	331618	337242	5625	1	SET domain protein, putative	PF3D7_0508100.1	1360
peak1171	335137	335537	401	*	269.038	227.643	486.257	493.948	462.931	416.428	424.295	448.443	Exon (PF3D7_0508100.1/PF3D7_0508100, exon 1 of 1)	PF3D7_0508100	5	331618	337242	5625	1	SET domain protein, putative	PF3D7_0508100.1	3519
peak1172	337304	337704	401	*	143.348	166.103	174.82	143.55	159.821	160.342	187.282	119.585	Promoter (2-3kb)	PF3D7_0508200	5	336882	340121	3240	2	ceramide synthase CERS1, putative	PF3D7_0508200.1	2417
peak1173	337864	338264	401	*	103.876	126.347	88.7047	70.0796	59.2441	93.4368	79.357	140.939	Promoter (1-2kb)	PF3D7_0508200	5	336882	340121	3240	2	ceramide synthase CERS1, putative	PF3D7_0508200.1	1857
peak1174	342905	343305	401	*	172.434	173.183	264.819	259.973	198.399	204.177	280.395	209.273	Promoter (1-2kb)	PF3D7_0508400	5	344931	346744	1814	1	CFA20 domain-containing protein, putative	PF3D7_0508400.1	-1626
peak1175	345123	345523	401	*	142.31	153.578	158.633	103.989	133.644	134.964	134.378	123.856	Promoter (<=1kb)	PF3D7_0508400	5	344931	346744	1814	1	CFA20 domain-containing protein, putative	PF3D7_0508400.1	192
peak1176	346009	346409	401	*	161.007	124.169	166.402	236.236	263.154	185.72	223.258	294.691	Promoter (1-2kb)	PF3D7_0508400	5	344931	346744	1814	1	CFA20 domain-containing protein, putative	PF3D7_0508400.1	1078
peak1177	348639	349039	401	*	170.356	147.042	330.215	327.792	487.731	307.995	322.718	354.483	Exon (PF3D7_0508500.1/PF3D7_0508500, exon 1 of 1)	PF3D7_0508400	5	344931	346744	1814	1	CFA20 domain-containing protein, putative	PF3D7_0508400.1	3708
peak1178	349823	350223	401	*	138.155	120.357	265.467	206.848	249.376	238.783	225.374	273.337	Exon (PF3D7_0508500.1/PF3D7_0508500, exon 1 of 1)	PF3D7_0508400	5	344931	346744	1814	1	CFA20 domain-containing protein, putative	PF3D7_0508400.1	4892
peak1179	350224	350624	401	*	126.728	111.643	189.064	136.768	256.265	189.181	164.004	175.106	Exon (PF3D7_0508500.1/PF3D7_0508500, exon 1 of 1)	PF3D7_0508500	5	346728	355169	8442	2	ND6 protein, putative	PF3D7_0508500.1	4545
peak1180	352558	352958	401	*	263.844	238.535	343.812	465.69	348.576	331.066	377.739	328.858	Promoter (2-3kb)	PF3D7_0508500	5	346728	355169	8442	2	ND6 protein, putative	PF3D7_0508500.1	2211
peak1181	354725	355125	401	*	115.302	130.16	193.596	166.157	245.243	161.496	195.747	205.002	Promoter (<=1kb)	PF3D7_0508500	5	346728	355169	8442	2	ND6 protein, putative	PF3D7_0508500.1	44
peak1182	356292	356692	401	*	238.914	229.822	427.984	405.784	409.198	366.826	397.843	303.233	Promoter (<=1kb)	PF3D7_0508600	5	355948	357049	1102	1	conserved protein, unknown function	PF3D7_0508600.1	344
peak1183	358131	358531	401	*	134	120.357	84.1724	127.726	89.5551	103.819	125.913	111.043	Promoter (<=1kb)	PF3D7_0508700	5	358035	362825	4791	1	pre-mRNA-processing ATP-dependent RNA helicase PRP5, putative	PF3D7_0508700.1	96
peak1184	360396	360796	401	*	201.519	171.549	266.114	282.579	252.132	237.629	243.361	175.106	Promoter (2-3kb)	PF3D7_0508700	5	358035	362825	4791	1	pre-mRNA-processing ATP-dependent RNA helicase PRP5, putative	PF3D7_0508700.1	2361
peak1185	362304	362704	401	*	171.395	165.559	135.971	198.936	151.555	203.023	188.341	162.294	Exon (PF3D7_0508700.1/PF3D7_0508700, exon 1 of 1)	PF3D7_0508800	5	362856	365744	2889	2	single-stranded DNA-binding protein	PF3D7_0508800.1	3040
peak1186	363861	364261	401	*	153.736	140.507	156.69	191.023	132.266	181.106	169.295	166.564	Promoter (1-2kb)	PF3D7_0508800	5	362856	365744	2889	2	single-stranded DNA-binding protein	PF3D7_0508800.1	1483
peak1187	368149	368549	401	*	165.162	174.272	205.251	241.888	223.199	223.787	234.897	187.919	Promoter (1-2kb)	PF3D7_0508900	5	366627	376779	10153	1	protein AAP6	PF3D7_0508900.1	1522
peak1188	369567	369967	401	*	198.403	150.31	146.978	219.281	148.799	203.023	180.934	136.668	Promoter (2-3kb)	PF3D7_0508900	5	366627	376779	10153	1	protein AAP6	PF3D7_0508900.1	2940
peak1189	370736	371136	401	*	152.697	154.122	124.964	117.553	90.9329	173.031	160.83	89.6885	Exon (PF3D7_0508900.1/PF3D7_0508900, exon 1 of 1)	PF3D7_0508900	5	366627	376779	10153	1	protein AAP6	PF3D7_0508900.1	4109
peak1190	372868	373268	401	*	165.162	150.855	196.186	209.109	163.955	206.484	189.399	145.21	Exon (PF3D7_0508900.1/PF3D7_0508900, exon 1 of 1)	PF3D7_0509000	5	376542	379117	2576	2	alpha-soluble NSF attachment protein, putative	PF3D7_0509000.1	5849
peak1191	374928	375328	401	*	209.829	171.005	464.89	411.435	618.619	384.129	445.457	619.278	Exon (PF3D7_0508900.1/PF3D7_0508900, exon 1 of 1)	PF3D7_0509000	5	376542	379117	2576	2	alpha-soluble NSF attachment protein, putative	PF3D7_0509000.1	3789
peak1192	376877	377277	401	*	111.147	134.516	117.841	152.593	140.533	108.433	160.83	102.501	Promoter (1-2kb)	PF3D7_0509000	5	376542	379117	2576	2	alpha-soluble NSF attachment protein, putative	PF3D7_0509000.1	1840
peak1193	381380	381780	401	*	206.713	198.235	356.761	417.087	422.976	328.759	422.179	358.754	Promoter (<=1kb)	PF3D7_0509100	5	380595	386806	6212	1	structural maintenance of chromosomes protein 4, putative	PF3D7_0509100.1	785
peak1194	383514	383914	401	*	135.038	164.47	176.114	166.157	141.91	159.189	173.527	158.023	Promoter (2-3kb)	PF3D7_0509100	5	380595	386806	6212	1	structural maintenance of chromosomes protein 4, putative	PF3D7_0509100.1	2919
peak1195	384743	385143	401	*	191.131	171.549	414.387	380.917	450.531	317.224	366.1	333.129	Promoter (1-2kb)	PF3D7_0509200	5	386956	388505	1550	1	leucine-rich repeat protein	PF3D7_0509200.1	-1813
peak1196	385776	386176	401	*	189.054	155.211	250.575	243.018	303.11	234.169	244.419	273.337	Promoter (<=1kb)	PF3D7_0509200	5	386956	388505	1550	1	leucine-rich repeat protein	PF3D7_0509200.1	-780
peak1197	391918	392318	401	*	177.627	157.39	198.776	255.451	219.066	215.712	262.407	183.648	Promoter (2-3kb)	PF3D7_0509300	5	388184	389809	1626	2	conserved Plasmodium protein, unknown function	PF3D7_0509300.1	-2109
peak1198	396144	396544	401	*	225.41	167.193	207.841	276.928	228.71	265.314	225.374	251.982	Exon (PF3D7_0509400.1/PF3D7_0509400, exon 1 of 3)	PF3D7_0509400	5	389815	399902	10088	2	RNA polymerase I	PF3D7_0509400.1	3358
peak1199	397630	398030	401	*	158.93	157.934	145.683	192.154	185.999	182.259	161.888	170.835	Promoter (1-2kb)	PF3D7_0509400	5	389815	399902	10088	2	RNA polymerase I	PF3D7_0509400.1	1872
peak1200	398655	399055	401	*	129.845	143.23	152.805	131.117	144.666	176.492	164.004	166.564	Promoter (<=1kb)	PF3D7_0509400	5	389815	399902	10088	2	RNA polymerase I	PF3D7_0509400.1	847
peak1201	401573	401973	401	*	121.535	139.962	151.51	153.723	143.288	153.421	183.05	145.21	Promoter (<=1kb)	PF3D7_0509500	5	401124	402771	1648	1	ERCC4 domain-containing protein, putative	PF3D7_0509500.1	449
peak1202	405248	405648	401	*	165.162	145.953	208.488	207.978	202.532	209.944	221.141	187.919	Promoter (2-3kb)	PF3D7_0509700	5	405961	407897	1937	2	conserved Plasmodium protein, unknown function	PF3D7_0509700.1	2249
peak1203	405828	406228	401	*	87.2556	98.0282	134.676	97.2072	82.6662	96.8974	123.797	102.501	Promoter (1-2kb)	PF3D7_0509700	5	405961	407897	1937	2	conserved Plasmodium protein, unknown function	PF3D7_0509700.1	1669
peak1204	410455	410855	401	*	213.984	209.127	415.034	376.395	388.531	352.983	442.283	461.255	Promoter (1-2kb)	PF3D7_0509800	5	409403	415758	6356	1	phosphatidylinositol 4-kinase beta	PF3D7_0509800.1	1052
peak1205	412221	412621	401	*	213.984	161.747	224.675	300.664	252.132	269.929	259.233	200.732	Promoter (2-3kb)	PF3D7_0509800	5	409403	415758	6356	1	phosphatidylinositol 4-kinase beta	PF3D7_0509800.1	2818
peak1206	413187	413587	401	*	141.271	126.347	151.51	220.412	139.155	196.102	207.386	187.919	Promoter (2-3kb)	PF3D7_0509900	5	415972	417680	1709	1	NSE4 domain-containing protein, putative	PF3D7_0509900.1	-2385
peak1207	414432	414832	401	*	102.837	107.831	146.33	117.553	137.777	138.425	141.784	153.752	Promoter (1-2kb)	PF3D7_0509900	5	415972	417680	1709	1	NSE4 domain-containing protein, putative	PF3D7_0509900.1	-1140
peak1208	422849	423249	401	*	143.348	137.239	206.546	170.678	250.754	192.641	195.747	217.815	Exon (PF3D7_0510100.1/PF3D7_0510100, exon 1 of 1)	PF3D7_0510000	5	417823	422380	4558	1	conserved Plasmodium protein, unknown function	PF3D7_0510000.1	5026
peak1209	426286	426686	401	*	146.465	144.864	163.812	188.763	121.244	171.878	162.946	149.481	Exon (PF3D7_0510100.1/PF3D7_0510100, exon 1 of 1)	PF3D7_0510100	5	421563	431426	9864	2	KH domain-containing protein, putative	PF3D7_0510100.1	4740
peak1210	426985	427385	401	*	95.5656	100.751	90.6471	127.726	119.866	113.047	102.635	115.314	Exon (PF3D7_0510100.1/PF3D7_0510100, exon 1 of 1)	PF3D7_0510100	5	421563	431426	9864	2	KH domain-containing protein, putative	PF3D7_0510100.1	4041
peak1211	429224	429624	401	*	152.697	136.695	148.273	187.633	144.666	177.645	161.888	123.856	Promoter (1-2kb)	PF3D7_0510100	5	421563	431426	9864	2	KH domain-containing protein, putative	PF3D7_0510100.1	1802
peak1212	429963	430363	401	*	128.806	132.883	198.776	183.111	187.377	168.417	164.004	158.023	Promoter (1-2kb)	PF3D7_0510100	5	421563	431426	9864	2	KH domain-containing protein, putative	PF3D7_0510100.1	1063
peak1213	439317	439717	401	*	141.271	148.676	238.273	266.755	374.754	296.46	288.859	298.962	Promoter (2-3kb)	PF3D7_0510300	5	440724	442007	1284	2	stripes inner membrane complex protein, putative	PF3D7_0510300.1	2290
peak1214	440845	441245	401	*	190.093	154.667	310.143	331.183	319.643	230.708	274.046	277.607	Promoter (<=1kb)	PF3D7_0510300	5	440724	442007	1284	2	stripes inner membrane complex protein, putative	PF3D7_0510300.1	762
peak1215	446336	446736	401	*	191.131	153.033	175.467	212.499	224.577	197.255	211.619	183.648	Promoter (2-3kb)	PF3D7_0510500	5	445554	448872	3319	2	topoisomerase I	PF3D7_0510500.1	2136
peak1216	447328	447728	401	*	151.659	131.793	185.827	220.412	203.91	181.106	195.747	200.732	Promoter (1-2kb)	PF3D7_0510500	5	445554	448872	3319	2	topoisomerase I	PF3D7_0510500.1	1144
peak1217	447810	448210	401	*	76.868	102.93	66.0429	117.553	114.355	125.736	95.2284	128.126	Promoter (<=1kb)	PF3D7_0510500	5	445554	448872	3319	2	topoisomerase I	PF3D7_0510500.1	662
peak1218	459805	460205	401	*	139.193	102.93	84.1724	186.502	129.51	111.893	115.332	140.939	Promoter (<=1kb)	PF3D7_0510700	5	459301	460344	1044	1	conserved Plasmodium protein, unknown function	PF3D7_0510700.1	504
peak1219	462765	463165	401	*	157.891	141.596	210.431	174.069	181.866	170.724	187.282	183.648	Promoter (1-2kb)	PF3D7_0510800	5	461017	464399	3383	1	WD repeat-containing protein, putative	PF3D7_0510800.1	1748
peak1220	467722	468122	401	*	111.147	104.563	167.05	187.633	194.266	123.429	195.747	183.648	Promoter (<=1kb)	PF3D7_0511000	5	467139	468451	1313	2	translationally-controlled tumor protein homolog	PF3D7_0511000.1	329
peak1221	469322	469722	401	*	174.511	146.498	131.438	102.859	86.7995	134.964	118.506	93.9594	Promoter (<=1kb)	PF3D7_0511100	5	468884	470250	1367	1	conserved Plasmodium protein, unknown function	PF3D7_0511100.1	438
peak1222	471806	472206	401	*	178.666	154.667	120.431	89.295	101.955	184.567	120.623	119.585	Promoter (1-2kb)	PF3D7_0511200	5	470506	474400	3895	1	stearoyl-CoA desaturase	PF3D7_0511200.1	1300
peak1223	472540	472940	401	*	216.061	184.075	263.524	333.443	264.532	258.393	303.673	273.337	Promoter (2-3kb)	PF3D7_0511200	5	470506	474400	3895	1	stearoyl-CoA desaturase	PF3D7_0511200.1	2034
peak1224	473358	473758	401	*	212.945	160.657	106.834	169.547	97.8217	175.338	162.946	166.564	Promoter (2-3kb)	PF3D7_0511200	5	470506	474400	3895	1	stearoyl-CoA desaturase	PF3D7_0511200.1	2852
peak1225	475051	475451	401	*	210.868	212.939	183.884	275.797	239.732	297.614	221.141	281.878	Exon (PF3D7_0511300.1/PF3D7_0511300, exon 2 of 2)	PF3D7_0511300	5	474407	478999	4593	2	MORN repeat protein, putative	PF3D7_0511300.1	3548
peak1226	476766	477166	401	*	169.317	161.202	184.532	143.55	157.066	181.106	137.552	123.856	Promoter (1-2kb)	PF3D7_0511300	5	474407	478999	4593	2	MORN repeat protein, putative	PF3D7_0511300.1	1833
peak1227	481300	481700	401	*	114.263	118.178	62.158	85.904	74.3996	103.819	93.1122	115.314	Promoter (<=1kb)	PF3D7_0511400	5	481423	482568	1146	1	conserved Plasmodium protein, unknown function	PF3D7_0511400.1	0
peak1228	487186	487586	401	*	174.511	156.301	199.424	278.058	165.332	238.783	214.793	183.648	Promoter (2-3kb)	PF3D7_0511500	5	484937	517423	32487	1	RNA pseudouridylate synthase, putative	PF3D7_0511500.1	2249
peak1229	491000	491400	401	*	141.271	175.906	181.294	280.318	187.377	206.484	223.258	179.377	Exon (PF3D7_0511500.1/PF3D7_0511500, exon 1 of 1)	PF3D7_0511500	5	484937	517423	32487	1	RNA pseudouridylate synthase, putative	PF3D7_0511500.1	6063
peak1230	492985	493385	401	*	162.046	169.916	178.057	280.318	148.799	233.015	197.863	162.294	Exon (PF3D7_0511500.1/PF3D7_0511500, exon 1 of 1)	PF3D7_0511500	5	484937	517423	32487	1	RNA pseudouridylate synthase, putative	PF3D7_0511500.1	8048
peak1231	494809	495209	401	*	159.969	178.629	148.273	259.973	155.688	235.322	235.955	162.294	Exon (PF3D7_0511500.1/PF3D7_0511500, exon 1 of 1)	PF3D7_0511500	5	484937	517423	32487	1	RNA pseudouridylate synthase, putative	PF3D7_0511500.1	9872
peak1232	495816	496216	401	*	145.426	127.437	197.481	157.114	166.71	156.882	184.108	145.21	Exon (PF3D7_0511500.1/PF3D7_0511500, exon 1 of 1)	PF3D7_0511500	5	484937	517423	32487	1	RNA pseudouridylate synthase, putative	PF3D7_0511500.1	10879
peak1233	503339	503739	401	*	159.969	161.202	194.891	262.233	188.755	197.255	240.187	217.815	Exon (PF3D7_0511500.1/PF3D7_0511500, exon 1 of 1)	PF3D7_0511700	5	518405	520655	2251	1	EKC/KEOPS complex subunit CGI121	PF3D7_0511700.1	-14666
peak1234	507221	507621	401	*	158.93	137.239	152.805	151.462	159.821	193.795	179.876	158.023	Exon (PF3D7_0511500.1/PF3D7_0511500, exon 1 of 1)	PF3D7_0511700	5	518405	520655	2251	1	EKC/KEOPS complex subunit CGI121	PF3D7_0511700.1	-10784
peak1235	507781	508181	401	*	126.728	118.723	143.74	161.635	103.333	132.657	159.772	111.043	Exon (PF3D7_0511500.1/PF3D7_0511500, exon 1 of 1)	PF3D7_0511700	5	518405	520655	2251	1	EKC/KEOPS complex subunit CGI121	PF3D7_0511700.1	-10224
peak1236	509124	509524	401	*	236.837	203.681	413.092	436.302	432.62	356.444	386.204	375.838	Exon (PF3D7_0511500.1/PF3D7_0511500, exon 1 of 1)	PF3D7_0511700	5	518405	520655	2251	1	EKC/KEOPS complex subunit CGI121	PF3D7_0511700.1	-8881
peak1237	511459	511859	401	*	217.1	220.563	348.992	305.185	307.243	316.07	313.196	316.045	Exon (PF3D7_0511500.1/PF3D7_0511500, exon 1 of 1)	PF3D7_0511700	5	518405	520655	2251	1	EKC/KEOPS complex subunit CGI121	PF3D7_0511700.1	-6546
peak1238	513787	514187	401	*	183.86	168.826	253.165	287.1	205.288	258.393	259.233	311.774	Exon (PF3D7_0511500.1/PF3D7_0511500, exon 1 of 1)	PF3D7_0511700	5	518405	520655	2251	1	EKC/KEOPS complex subunit CGI121	PF3D7_0511700.1	-4218
peak1239	514984	515384	401	*	159.969	163.925	198.776	223.803	187.377	206.484	213.735	153.752	Exon (PF3D7_0511500.1/PF3D7_0511500, exon 1 of 1)	PF3D7_0511700	5	518405	520655	2251	1	EKC/KEOPS complex subunit CGI121	PF3D7_0511700.1	-3021
peak1240	521512	521912	401	*	134	124.714	198.129	231.715	184.621	188.027	216.909	222.086	Promoter (1-2kb)	PF3D7_0511800	5	520131	522996	2866	2	inositol-3-phosphate synthase	PF3D7_0511800.1	1084
peak1241	530110	530510	401	*	127.767	133.427	117.194	139.029	100.577	175.338	112.158	89.6885	Promoter (<=1kb)	PF3D7_0512100	5	528729	529510	782	2	conserved protein, unknown function	PF3D7_0512100.1	-600
peak1242	531312	531712	401	*	245.147	206.948	208.488	235.106	144.666	224.94	248.652	200.732	Promoter (<=1kb)	PF3D7_0512200	5	529629	532277	2649	2	glutathione synthetase	PF3D7_0512200.1	565
peak1243	533568	533968	401	*	168.279	156.301	149.568	176.329	151.555	199.563	156.598	183.648	Promoter (<=1kb)	PF3D7_0512300	5	532825	534881	2057	2	CDK-activating kinase assembly factor MAT1	PF3D7_0512300.1	913
peak1244	536190	536590	401	*	144.387	142.686	137.913	176.329	159.821	163.803	164.004	200.732	Promoter (<=1kb)	PF3D7_0512400	5	536273	536977	705	1	conserved Plasmodium protein, unknown function	PF3D7_0512400.1	0
peak1245	545743	546143	401	*	97.6431	111.099	157.985	125.465	184.621	115.354	147.075	132.397	Promoter (1-2kb)	PF3D7_0512700	5	546264	547814	1551	2	orotate phosphoribosyltransferase	PF3D7_0512700.1	1671
peak1246	546586	546986	401	*	136.077	120.357	181.942	171.808	187.377	163.803	159.772	140.939	Promoter (<=1kb)	PF3D7_0512700	5	546264	547814	1551	2	orotate phosphoribosyltransferase	PF3D7_0512700.1	828
peak1247	552284	552684	401	*	152.697	113.277	246.69	220.412	271.421	164.956	224.316	226.357	Promoter (1-2kb)	PF3D7_0512800	5	548139	553825	5687	2	conserved Plasmodium protein, unknown function	PF3D7_0512800.1	1141
peak1248	555414	555814	401	*	114.263	139.962	156.69	206.848	206.666	161.496	195.747	153.752	Promoter (<=1kb)	PF3D7_0513000	5	555264	556651	1388	1	conserved protein, unknown function	PF3D7_0513000.1	150
peak1249	557041	557441	401	*	178.666	193.878	238.273	264.494	176.355	196.102	204.212	175.106	Promoter (<=1kb)	PF3D7_0513100	5	556685	558060	1376	2	conserved protein, unknown function	PF3D7_0513100.1	619
peak1250	562454	562854	401	*	143.348	175.906	145.683	127.726	121.244	170.724	110.042	140.939	Exon (PF3D7_0513200.1/PF3D7_0513200, exon 2 of 4)	PF3D7_0513200	5	559099	569049	9951	1	CPSF domain-containing protein, putative	PF3D7_0513200.1	3355
peak1251	566325	566725	401	*	173.472	163.925	139.856	247.539	121.244	226.094	183.05	145.21	Exon (PF3D7_0513200.1/PF3D7_0513200, exon 2 of 4)	PF3D7_0513300	5	568594	570527	1934	2	purine nucleoside phosphorylase	PF3D7_0513300.1	3802
peak1252	569515	569915	401	*	200.48	169.916	415.682	322.14	472.575	283.771	352.345	367.296	Promoter (<=1kb)	PF3D7_0513300	5	568594	570527	1934	2	purine nucleoside phosphorylase	PF3D7_0513300.1	612
peak1253	571788	572188	401	*	156.852	169.371	140.503	101.728	75.7774	131.504	154.482	123.856	Promoter (<=1kb)	PF3D7_0513400	5	570684	572743	2060	2	GTP-binding protein YihA1	PF3D7_0513400.1	555
peak1254	574999	575399	401	*	166.201	139.418	264.172	271.276	311.376	251.472	279.337	209.273	Promoter (1-2kb)	PF3D7_0513500	5	573224	574334	1111	1	mitochondrial import inner membrane translocase subunit TIM16, putative	PF3D7_0513500.1	1775
peak1255	576383	576783	401	*	218.139	195.512	182.589	278.058	141.91	233.015	224.316	192.19	Promoter (2-3kb)	PF3D7_0513600	5	574365	579453	5089	2	deoxyribodipyrimidine photo-lyase, putative	PF3D7_0513600.1	2670
peak1256	582435	582835	401	*	132.961	108.92	224.675	207.978	214.932	124.582	206.328	200.732	Promoter (1-2kb)	PF3D7_0513700	5	580815	584424	3610	1	secreted ookinete protein, putative	PF3D7_0513700.1	1620
peak1257	583637	584037	401	*	145.426	135.606	178.704	175.199	141.91	159.189	171.411	187.919	Promoter (1-2kb)	PF3D7_0513800	5	584878	586032	1155	2	ras-related protein Rab-1A	PF3D7_0513800.1	1995
peak1258	585580	585980	401	*	154.775	137.784	225.323	197.805	279.687	148.807	206.328	200.732	Promoter (<=1kb)	PF3D7_0513800	5	584878	586032	1155	2	ras-related protein Rab-1A	PF3D7_0513800.1	52
peak1259	588021	588421	401	*	191.131	186.254	221.438	179.72	147.421	185.72	184.108	136.668	Promoter (<=1kb)	PF3D7_0513900	5	587509	588764	1256	1	conserved protein, unknown function	PF3D7_0513900.1	512
peak1260	589398	589798	401	*	237.875	196.601	227.913	283.709	177.732	245.704	260.291	260.524	Promoter (1-2kb)	PF3D7_0514000	5	588921	590809	1889	2	tubulin--tyrosine ligase, putative	PF3D7_0514000.1	1011
peak1261	592036	592436	401	*	208.79	197.146	268.704	339.095	260.399	286.078	311.079	256.253	Promoter (1-2kb)	PF3D7_0514000	5	588921	590809	1889	2	tubulin--tyrosine ligase, putative	PF3D7_0514000.1	-1227
peak1262	593867	594267	401	*	121.535	153.033	154.748	175.199	190.132	206.484	186.224	209.273	Promoter (1-2kb)	PF3D7_0514100	5	591098	595679	4582	2	ATP-dependent DNA helicase UvrD	PF3D7_0514100.1	1412
peak1263	598190	598590	401	*	173.472	151.944	272.589	219.281	246.621	204.177	235.955	230.628	Promoter (1-2kb)	PF3D7_0514300	5	599959	603868	3910	1	aspartate--tRNA ligase, putative	PF3D7_0514300.1	-1369
peak1264	600953	601353	401	*	168.279	155.211	207.841	241.888	210.799	194.948	241.245	251.982	Promoter (<=1kb)	PF3D7_0514300	5	599959	603868	3910	1	aspartate--tRNA ligase, putative	PF3D7_0514300.1	994
peak1265	607603	608003	401	*	162.046	180.808	219.496	141.29	163.955	203.023	207.386	158.023	Promoter (1-2kb)	PF3D7_0514600	5	606433	609049	2617	2	ribose-5-phosphate isomerase, putative	PF3D7_0514600.1	1046
peak1266	610120	610520	401	*	116.341	149.765	150.863	160.505	117.11	156.882	176.702	132.397	Promoter (<=1kb)	PF3D7_0514700	5	610089	614771	4683	1	MORN repeat protein, putative	PF3D7_0514700.1	31
peak1267	610635	611035	401	*	88.2943	113.822	78.345	136.768	68.8885	129.197	108.984	115.314	Promoter (<=1kb)	PF3D7_0514700	5	610089	614771	4683	1	MORN repeat protein, putative	PF3D7_0514700.1	546
peak1268	611732	612132	401	*	126.728	132.338	147.625	193.284	217.688	200.716	226.432	217.815	Promoter (1-2kb)	PF3D7_0514700	5	610089	614771	4683	1	MORN repeat protein, putative	PF3D7_0514700.1	1643
peak1269	615704	616104	401	*	196.325	168.282	191.654	311.967	223.199	205.33	212.677	247.711	Promoter (2-3kb)	PF3D7_0514800	5	615232	618202	2971	2	inositol polyphosphate multikinase, putative	PF3D7_0514800.1	2098
peak1270	619668	620068	401	*	184.899	180.263	291.366	340.225	260.399	258.393	325.893	345.942	Promoter (1-2kb)	PF3D7_0514900	5	618369	620372	2004	1	conserved Plasmodium protein, unknown function	PF3D7_0514900.1	1299
peak1271	621439	621839	401	*	205.674	178.629	330.215	315.358	272.799	271.082	280.395	234.899	Promoter (2-3kb)	PF3D7_0515000	5	620377	624323	3947	2	pre-mRNA-splicing factor CWC2, putative	PF3D7_0515000.1	2484
peak1272	622144	622544	401	*	239.953	216.751	538.056	502.991	424.353	343.755	516.349	422.817	Promoter (1-2kb)	PF3D7_0515000	5	620377	624323	3947	2	pre-mRNA-splicing factor CWC2, putative	PF3D7_0515000.1	1779
peak1273	629348	629748	401	*	180.744	156.845	260.934	230.585	208.043	252.625	256.059	277.607	Promoter (<=1kb)	PF3D7_0515300	5	628784	635412	6629	1	phosphatidylinositol 3-kinase	PF3D7_0515300.1	564
peak1274	630304	630704	401	*	161.007	163.38	163.165	212.499	143.288	196.102	189.399	140.939	Promoter (1-2kb)	PF3D7_0515300	5	628784	635412	6629	1	phosphatidylinositol 3-kinase	PF3D7_0515300.1	1520
peak1275	631887	632287	401	*	156.852	153.033	136.618	209.109	143.288	179.952	197.863	158.023	Exon (PF3D7_0515300.1/PF3D7_0515300, exon 1 of 1)	PF3D7_0515300	5	628784	635412	6629	1	phosphatidylinositol 3-kinase	PF3D7_0515300.1	3103
peak1276	632929	633329	401	*	140.232	141.052	192.301	191.023	195.643	207.637	203.154	170.835	Exon (PF3D7_0515300.1/PF3D7_0515300, exon 1 of 1)	PF3D7_0515400	5	636591	640519	3929	1	conserved protein, unknown function	PF3D7_0515400.1	-3262
peak1277	634669	635069	401	*	251.379	203.136	377.481	502.991	348.576	319.531	375.623	243.44	Promoter (1-2kb)	PF3D7_0515400	5	636591	640519	3929	1	conserved protein, unknown function	PF3D7_0515400.1	-1522
peak1278	637573	637973	401	*	116.341	149.765	78.9925	68.9493	66.133	107.279	102.635	93.9594	Promoter (<=1kb)	PF3D7_0515400	5	636591	640519	3929	1	conserved protein, unknown function	PF3D7_0515400.1	982
peak1279	638534	638934	401	*	147.503	153.578	198.129	253.191	231.465	197.255	204.212	187.919	Promoter (1-2kb)	PF3D7_0515400	5	636591	640519	3929	1	conserved protein, unknown function	PF3D7_0515400.1	1943
peak1280	642691	643091	401	*	112.186	135.061	147.625	148.071	151.555	124.582	155.54	128.126	Promoter (1-2kb)	PF3D7_0515500	5	641137	644685	3549	2	gametogenesis essential protein 1, putative	PF3D7_0515500.1	1594
peak1281	648156	648556	401	*	172.434	164.47	286.833	272.406	263.154	267.621	282.511	303.233	Promoter (2-3kb)	PF3D7_0515600	5	646042	652163	6122	1	gamete egress protein GEP, putative	PF3D7_0515600.1	2114
peak1282	649803	650203	401	*	118.418	110.009	180.647	198.936	271.421	164.956	233.839	247.711	Exon (PF3D7_0515600.1/PF3D7_0515600, exon 7 of 10)	PF3D7_0515600	5	646042	652163	6122	1	gamete egress protein GEP, putative	PF3D7_0515600.1	3761
peak1283	651258	651658	401	*	211.906	173.728	266.114	240.757	276.932	201.87	238.071	260.524	Exon (PF3D7_0515600.1/PF3D7_0515600, exon 8 of 10)	PF3D7_0515700	5	653317	656149	2833	2	glideosome-associated protein 40	PF3D7_0515700.1	4491
peak1284	654317	654717	401	*	302.278	220.563	546.473	556.116	658.574	385.283	496.246	478.339	Promoter (1-2kb)	PF3D7_0515700	5	653317	656149	2833	2	glideosome-associated protein 40	PF3D7_0515700.1	1432
peak1285	658401	658801	401	*	135.038	145.953	152.158	136.768	112.977	118.815	162.946	145.21	Promoter (<=1kb)	PF3D7_0515800	5	657947	659643	1697	2	BolA-like protein, putative	PF3D7_0515800.1	842
peak1286	660430	660830	401	*	166.201	141.596	134.028	203.457	107.466	143.039	142.843	166.564	Promoter (<=1kb)	PF3D7_0515900	5	659849	661610	1762	2	NLI interacting factor-like phosphatase, putative	PF3D7_0515900.1	780
peak1287	664117	664517	401	*	141.271	105.653	148.273	227.194	117.11	148.807	153.423	166.564	Promoter (1-2kb)	PF3D7_0516000	5	662435	667113	4679	1	RAP protein, putative	PF3D7_0516000.1	1682
peak1288	665235	665635	401	*	202.558	172.639	238.273	250.93	172.221	207.637	216.909	158.023	Promoter (1-2kb)	PF3D7_0516100	5	667396	675244	7849	1	cation-transporting ATPase 1	PF3D7_0516100.1	-1761
peak1289	666436	666836	401	*	129.845	156.845	134.028	191.023	133.644	152.267	164.004	158.023	Promoter (<=1kb)	PF3D7_0516100	5	667396	675244	7849	1	cation-transporting ATPase 1	PF3D7_0516100.1	-560
peak1290	668028	668428	401	*	234.759	171.005	168.992	226.063	165.332	233.015	221.141	213.544	Promoter (<=1kb)	PF3D7_0516100	5	667396	675244	7849	1	cation-transporting ATPase 1	PF3D7_0516100.1	632
peak1291	668626	669026	401	*	149.581	168.282	269.999	196.675	162.577	184.567	207.386	179.377	Promoter (1-2kb)	PF3D7_0516100	5	667396	675244	7849	1	cation-transporting ATPase 1	PF3D7_0516100.1	1230
peak1292	669577	669977	401	*	135.038	145.953	156.69	165.026	136.399	181.106	146.017	123.856	Promoter (2-3kb)	PF3D7_0516100	5	667396	675244	7849	1	cation-transporting ATPase 1	PF3D7_0516100.1	2181
peak1293	671489	671889	401	*	226.449	216.207	321.15	314.228	308.621	268.775	313.196	328.858	Exon (PF3D7_0516100.1/PF3D7_0516100, exon 1 of 2)	PF3D7_0516100	5	667396	675244	7849	1	cation-transporting ATPase 1	PF3D7_0516100.1	4093
peak1294	673570	673970	401	*	239.953	194.423	234.388	232.845	166.71	237.629	188.341	183.648	Exon (PF3D7_0516100.1/PF3D7_0516100, exon 1 of 2)	PF3D7_0516200	5	675278	677624	2347	2	40S ribosomal protein S11	PF3D7_0516200.1	3654
peak1295	680317	680717	401	*	228.527	160.113	350.934	375.265	395.42	236.476	330.125	324.587	Promoter (1-2kb)	PF3D7_0516400	5	680968	682644	1677	2	phosducin-like protein 1, putative	PF3D7_0516400.1	1927
peak1296	681989	682389	401	*	136.077	133.427	138.561	169.547	101.955	144.193	165.063	128.126	Promoter (<=1kb)	PF3D7_0516400	5	680968	682644	1677	2	phosducin-like protein 1, putative	PF3D7_0516400.1	255
peak1297	684559	684959	401	*	176.589	152.488	273.236	264.494	283.821	206.484	257.117	175.106	Promoter (<=1kb)	PF3D7_0516500	5	683708	685859	2152	1	major facilitator superfamily domain-containing protein, putative	PF3D7_0516500.1	851
peak1298	688889	689289	401	*	256.573	215.117	341.222	426.129	480.842	391.05	342.822	422.817	Exon (PF3D7_0516600.1/PF3D7_0516600, exon 1 of 1)	PF3D7_0516700	5	693120	699060	5941	1	ubiquitin carboxyl-terminal hydrolase 2, putative	PF3D7_0516700.1	-3831
peak1299	695971	696371	401	*	184.899	167.737	272.589	337.965	294.843	322.991	266.639	269.066	Promoter (2-3kb)	PF3D7_0516600	5	686350	693455	7106	2	sporozoite surface antigen MB2	PF3D7_0516600.1	-2516
peak1300	698334	698734	401	*	171.395	150.31	249.927	210.239	253.51	218.019	237.013	192.19	Exon (PF3D7_0516700.1/PF3D7_0516700, exon 3 of 3)	PF3D7_0516600	5	686350	693455	7106	2	sporozoite surface antigen MB2	PF3D7_0516600.1	-4879
peak1301	700211	700611	401	*	174.511	152.488	211.078	252.061	223.199	205.33	224.316	170.835	Exon (PF3D7_0516800.1/PF3D7_0516800, exon 1 of 1)	PF3D7_0516600	5	686350	693455	7106	2	sporozoite surface antigen MB2	PF3D7_0516600.1	-6756
peak1302	700886	701286	401	*	119.457	124.169	202.661	183.111	144.666	136.118	147.075	119.585	Exon (PF3D7_0516800.1/PF3D7_0516800, exon 1 of 1)	PF3D7_0516800	5	699574	708266	8693	2	AP2 domain transcription factor AP2-O2, putative	PF3D7_0516800.1	6980
peak1303	701619	702019	401	*	177.627	174.272	214.316	184.242	177.732	197.255	195.747	217.815	Exon (PF3D7_0516800.1/PF3D7_0516800, exon 1 of 1)	PF3D7_0516800	5	699574	708266	8693	2	AP2 domain transcription factor AP2-O2, putative	PF3D7_0516800.1	6247
peak1304	704060	704460	401	*	205.674	167.193	331.51	361.701	396.798	266.468	356.577	337.4	Exon (PF3D7_0516800.1/PF3D7_0516800, exon 1 of 1)	PF3D7_0516800	5	699574	708266	8693	2	AP2 domain transcription factor AP2-O2, putative	PF3D7_0516800.1	3806
peak1305	706011	706411	401	*	189.054	178.085	209.783	233.975	151.555	186.874	230.664	170.835	Promoter (1-2kb)	PF3D7_0516800	5	699574	708266	8693	2	AP2 domain transcription factor AP2-O2, putative	PF3D7_0516800.1	1855
peak1306	712765	713165	401	*	267.999	182.986	472.66	548.203	629.641	376.054	500.478	512.506	Promoter (1-2kb)	PF3D7_0516900	5	712371	714307	1937	2	60S ribosomal protein L2	PF3D7_0516900.1	1142
peak1307	715846	716246	401	*	98.6819	98.0282	148.92	127.726	219.066	138.425	141.784	192.19	Promoter (1-2kb)	PF3D7_0516900	5	712371	714307	1937	2	60S ribosomal protein L2	PF3D7_0516900.1	-1539
peak1308	719603	720003	401	*	123.612	126.347	156.043	187.633	163.955	140.732	162.946	149.481	Promoter (<=1kb)	PF3D7_0517100	5	717799	719939	2141	2	conserved protein, unknown function	PF3D7_0517100.1	0
peak1309	721955	722355	401	*	179.705	159.568	279.711	325.531	195.643	294.153	321.66	260.524	Promoter (<=1kb)	PF3D7_0517200	5	720614	722849	2236	2	WD repeat-containing protein, putative	PF3D7_0517200.1	494
peak1310	724665	725065	401	*	140.232	147.042	250.575	169.547	239.732	168.417	202.096	222.086	Promoter (1-2kb)	PF3D7_0517200	5	720614	722849	2236	2	WD repeat-containing protein, putative	PF3D7_0517200.1	-1816
peak1311	725209	725609	401	*	191.131	146.498	365.179	292.752	407.82	282.617	321.66	294.691	Promoter (2-3kb)	PF3D7_0517300	5	723233	727755	4523	2	serine/arginine-rich splicing factor 1	PF3D7_0517300.1	2146
peak1312	732295	732695	401	*	200.48	148.676	213.668	295.013	130.888	209.944	215.851	179.377	Promoter (<=1kb)	PF3D7_0517400	5	731350	735605	4256	1	FACT complex subunit SPT16, putative	PF3D7_0517400.1	945
peak1313	734011	734411	401	*	186.976	139.962	199.424	205.718	285.199	218.019	232.78	217.815	Promoter (2-3kb)	PF3D7_0517400	5	731350	735605	4256	1	FACT complex subunit SPT16, putative	PF3D7_0517400.1	2661
peak1314	736475	736875	401	*	256.573	210.761	414.387	434.041	358.22	341.448	390.436	358.754	Promoter (1-2kb)	PF3D7_0517500	5	735386	738469	3084	2	UTP--glucose-1-phosphate uridylyltransferase, putative	PF3D7_0517500.1	1594
peak1315	740811	741211	401	*	180.744	161.747	150.863	172.938	106.088	169.57	175.643	119.585	Promoter (<=1kb)	PF3D7_0517600	5	739651	741365	1715	2	F-actin-capping protein subunit beta, putative	PF3D7_0517600.1	154
peak1316	744160	744560	401	*	249.302	175.362	339.927	507.512	537.331	373.747	446.515	392.921	Promoter (1-2kb)	PF3D7_0517700	5	742798	745633	2836	1	eukaryotic translation initiation factor 3 subunit B, putative	PF3D7_0517700.1	1362
peak1317	745977	746377	401	*	171.395	154.667	201.366	210.239	122.622	186.874	179.876	153.752	Promoter (<=1kb)	PF3D7_0517800	5	745798	746634	837	2	apicortin	PF3D7_0517800.1	257
peak1318	748311	748711	401	*	224.371	171.549	339.927	362.832	366.487	297.614	306.847	277.607	Promoter (1-2kb)	PF3D7_0517900	5	747364	749746	2383	2	zinc finger protein, putative	PF3D7_0517900.1	1035
peak1319	749313	749713	401	*	108.031	117.634	134.028	118.683	151.555	130.35	149.191	149.481	Promoter (<=1kb)	PF3D7_0517900	5	747364	749746	2383	2	zinc finger protein, putative	PF3D7_0517900.1	33
peak1320	751967	752367	401	*	128.806	147.042	83.5249	83.6434	49.5997	103.819	117.448	46.9797	Promoter (<=1kb)	PF3D7_0518100	5	753178	758036	4859	1	protein AMR2	PF3D7_0518100.1	-811
peak1321	753559	753959	401	*	156.852	164.47	141.798	194.414	123.999	192.641	155.54	140.939	Promoter (<=1kb)	PF3D7_0518100	5	753178	758036	4859	1	protein AMR2	PF3D7_0518100.1	381
peak1322	754430	754830	401	*	146.465	150.31	214.963	211.369	259.021	197.255	207.386	230.628	Promoter (1-2kb)	PF3D7_0518100	5	753178	758036	4859	1	protein AMR2	PF3D7_0518100.1	1252
peak1323	755651	756051	401	*	211.906	223.831	350.286	319.88	271.421	303.381	334.357	247.711	Promoter (2-3kb)	PF3D7_0518100	5	753178	758036	4859	1	protein AMR2	PF3D7_0518100.1	2473
peak1324	758555	758955	401	*	105.953	120.901	85.4673	106.25	129.51	118.815	121.681	145.21	Promoter (<=1kb)	PF3D7_0518200	5	757797	759247	1451	2	SWIB/MDM2 domain-containing protein	PF3D7_0518200.1	292
peak1325	759904	760304	401	*	147.503	179.174	248.632	246.409	168.088	194.948	245.478	149.481	Promoter (<=1kb)	PF3D7_0518200	5	757797	759247	1451	2	SWIB/MDM2 domain-containing protein	PF3D7_0518200.1	-657
peak1326	764243	764643	401	*	279.426	208.038	551.653	617.153	595.197	321.838	542.802	503.964	Promoter (1-2kb)	PF3D7_0518400	5	762103	762792	690	2	cyclin, putative	PF3D7_0518400.1	-1451
peak1327	765947	766347	401	*	146.465	130.704	99.0644	227.194	112.977	169.57	168.237	123.856	Promoter (<=1kb)	PF3D7_0518500	5	762933	767061	4129	2	ATP-dependent RNA helicase DDX23, putative	PF3D7_0518500.1	714
peak1328	769682	770082	401	*	173.472	182.441	244.1	258.842	253.51	261.854	223.258	243.44	Promoter (<=1kb)	PF3D7_0518600	5	768798	774027	5230	1	WD repeat-containing protein 26, putative	PF3D7_0518600.1	884
peak1329	771129	771529	401	*	213.984	191.155	364.531	386.568	309.998	264.161	298.382	350.212	Promoter (2-3kb)	PF3D7_0518600	5	768798	774027	5230	1	WD repeat-containing protein 26, putative	PF3D7_0518600.1	2331
peak1330	772670	773070	401	*	263.844	199.869	325.682	474.733	319.643	280.31	342.822	337.4	Exon (PF3D7_0518600.1/PF3D7_0518600, exon 1 of 1)	PF3D7_0518600	5	768798	774027	5230	1	WD repeat-containing protein 26, putative	PF3D7_0518600.1	3872
peak1331	775275	775675	401	*	125.69	136.695	178.057	221.542	223.199	171.878	191.515	213.544	Exon (PF3D7_0518700.1/PF3D7_0518700, exon 5 of 5)	PF3D7_0518700	5	774052	780916	6865	2	mRNA-binding protein PUF1	PF3D7_0518700.1	5241
peak1332	776474	776874	401	*	130.883	121.991	152.805	174.069	114.355	138.425	135.436	132.397	Exon (PF3D7_0518700.1/PF3D7_0518700, exon 5 of 5)	PF3D7_0518700	5	774052	780916	6865	2	mRNA-binding protein PUF1	PF3D7_0518700.1	4042
peak1333	777310	777710	401	*	143.348	128.526	198.129	187.633	166.71	183.413	204.212	196.461	Exon (PF3D7_0518700.1/PF3D7_0518700, exon 3 of 5)	PF3D7_0518700	5	774052	780916	6865	2	mRNA-binding protein PUF1	PF3D7_0518700.1	3206
peak1334	779977	780377	401	*	177.627	146.498	184.532	183.111	151.555	155.728	210.561	162.294	Promoter (<=1kb)	PF3D7_0518700	5	774052	780916	6865	2	mRNA-binding protein PUF1	PF3D7_0518700.1	539
peak1335	784703	785103	401	*	131.922	135.061	152.805	127.726	137.777	119.968	154.482	106.772	Promoter (<=1kb)	PF3D7_0518800	5	783638	784991	1354	2	secreted ookinete protein, putative	PF3D7_0518800.1	0
peak1336	785580	785980	401	*	153.736	143.775	165.107	154.853	173.599	141.886	186.224	85.4177	Promoter (<=1kb)	PF3D7_0518900	5	785664	786565	902	2	conserved protein, unknown function	PF3D7_0518900.1	585
peak1337	788758	789158	401	*	147.503	136.695	129.496	163.896	111.599	168.417	155.54	162.294	Promoter (<=1kb)	PF3D7_0519000	5	788099	790045	1947	1	histone RNA hairpin-binding protein, putative	PF3D7_0519000.1	659
peak1338	790273	790673	401	*	122.573	150.855	159.927	166.157	161.199	139.578	150.249	205.002	Promoter (<=1kb)	PF3D7_0519100	5	790072	791204	1133	1	50S ribosomal protein L14, mitochondrial, putative	PF3D7_0519100.1	201
peak1339	795866	796266	401	*	162.046	150.855	217.553	226.063	225.954	204.177	237.013	234.899	Promoter (<=1kb)	PF3D7_0519300	5	795081	797815	2735	1	protoheme IX farnesyltransferase	PF3D7_0519300.1	785
peak1340	796892	797292	401	*	227.488	167.737	380.071	419.347	298.976	231.862	343.88	247.711	Promoter (1-2kb)	PF3D7_0519300	5	795081	797815	2735	1	protoheme IX farnesyltransferase	PF3D7_0519300.1	1811
peak1341	801414	801814	401	*	163.085	133.972	157.985	159.375	106.088	146.5	162.946	145.21	Promoter (2-3kb)	PF3D7_0519400	5	797479	799233	1755	2	40S ribosomal protein S24	PF3D7_0519400.1	-2181
peak1342	802520	802920	401	*	201.519	173.183	186.474	209.109	157.066	209.944	198.921	243.44	Exon (PF3D7_0519500.1/PF3D7_0519500, exon 1 of 2)	PF3D7_0519400	5	797479	799233	1755	2	40S ribosomal protein S24	PF3D7_0519400.1	-3287
peak1343	803480	803880	401	*	190.093	184.62	262.229	220.412	190.132	221.48	243.361	205.002	Exon (PF3D7_0519500.1/PF3D7_0519500, exon 1 of 2)	PF3D7_0519400	5	797479	799233	1755	2	40S ribosomal protein S24	PF3D7_0519400.1	-4247
peak1344	804451	804851	401	*	211.906	188.432	280.359	305.185	287.954	282.617	261.349	290.42	Exon (PF3D7_0519500.1/PF3D7_0519500, exon 1 of 2)	PF3D7_0519400	5	797479	799233	1755	2	40S ribosomal protein S24	PF3D7_0519400.1	-5218
peak1345	805961	806361	401	*	192.17	190.066	227.265	223.803	161.199	204.177	204.212	230.628	Exon (PF3D7_0519500.1/PF3D7_0519500, exon 1 of 2)	PF3D7_0519500	5	801173	810530	9358	2	CCR4 domain-containing protein 1, putative	PF3D7_0519500.1	4169
peak1346	808509	808909	401	*	138.155	129.615	164.46	194.414	180.488	140.732	164.004	145.21	Promoter (1-2kb)	PF3D7_0519500	5	801173	810530	9358	2	CCR4 domain-containing protein 1, putative	PF3D7_0519500.1	1621
peak1347	813891	814291	401	*	167.24	136.15	213.668	259.973	274.176	193.795	206.328	209.273	Promoter (1-2kb)	PF3D7_0519700	5	816163	819538	3376	1	FoP domain-containing protein, putative	PF3D7_0519700.1	-1872
peak1348	820878	821278	401	*	204.635	151.399	278.416	314.228	344.443	259.547	284.627	286.149	Exon (PF3D7_0519800.1/PF3D7_0519800, exon 2 of 2)	PF3D7_0519800	5	819888	824376	4489	2	EELM2 domain-containing protein, putative	PF3D7_0519800.1	3098
peak1349	822439	822839	401	*	209.829	171.005	335.394	332.313	405.065	259.547	307.905	324.587	Promoter (1-2kb)	PF3D7_0519800	5	819888	824376	4489	2	EELM2 domain-containing protein, putative	PF3D7_0519800.1	1537
peak1350	825809	826209	401	*	145.426	148.676	126.259	133.377	115.733	176.492	157.656	128.126	Promoter (1-2kb)	PF3D7_0519800	5	819888	824376	4489	2	EELM2 domain-containing protein, putative	PF3D7_0519800.1	-1433
peak1351	829572	829972	401	*	140.232	141.052	198.129	154.853	241.11	182.259	192.573	213.544	Promoter (<=1kb)	PF3D7_0520100	5	830897	834873	3977	1	protein phosphatase PPM9, putative	PF3D7_0520100.1	-925
peak1352	833707	834107	401	*	162.046	149.765	200.071	133.377	181.866	175.338	161.888	149.481	Promoter (2-3kb)	PF3D7_0520100	5	830897	834873	3977	1	protein phosphatase PPM9, putative	PF3D7_0520100.1	2810
peak1353	836314	836714	401	*	137.116	130.16	128.848	252.061	190.132	153.421	154.482	166.564	Promoter (1-2kb)	PF3D7_0520200	5	834812	837967	3156	2	mediator of RNA polymerase II transcription subunit 17, putative	PF3D7_0520200.1	1253
peak1354	842333	842733	401	*	108.031	129.07	136.618	128.856	135.022	141.886	132.262	158.023	Promoter (<=1kb)	PF3D7_0520500	5	841321	842672	1352	2	phosphomethylpyrimidine kinase, putative	PF3D7_0520500.1	0
peak1355	847660	848060	401	*	164.124	196.601	77.6976	107.38	49.5997	162.649	116.39	115.314	Promoter (<=1kb)	PF3D7_0520700	5	845538	848991	3454	2	CDC73 domain-containing protein, putative	PF3D7_0520700.1	931
peak1356	849701	850101	401	*	179.705	163.925	195.539	213.63	168.088	166.11	183.05	222.086	Promoter (<=1kb)	PF3D7_0520700	5	845538	848991	3454	2	CDC73 domain-containing protein, putative	PF3D7_0520700.1	-710
peak1357	850768	851168	401	*	140.232	159.568	183.884	219.281	192.888	189.181	191.515	217.815	Promoter (1-2kb)	PF3D7_0520700	5	845538	848991	3454	2	CDC73 domain-containing protein, putative	PF3D7_0520700.1	-1777
peak1358	852462	852862	401	*	166.201	162.836	167.05	188.763	159.821	226.094	175.643	149.481	Exon (PF3D7_0520800.1/PF3D7_0520800, exon 1 of 1)	PF3D7_0520800	5	849251	856116	6866	2	conserved protein, unknown function	PF3D7_0520800.1	3254
peak1359	853397	853797	401	*	170.356	175.362	233.093	309.707	241.11	213.405	250.768	273.337	Promoter (2-3kb)	PF3D7_0520800	5	849251	856116	6866	2	conserved protein, unknown function	PF3D7_0520800.1	2319
peak1360	855233	855633	401	*	124.651	141.052	99.0644	153.723	96.4439	154.574	138.61	132.397	Promoter (<=1kb)	PF3D7_0520800	5	849251	856116	6866	2	conserved protein, unknown function	PF3D7_0520800.1	483
peak1361	857331	857731	401	*	195.286	166.103	347.697	469.081	405.065	291.846	357.635	345.942	Promoter (<=1kb)	PF3D7_0520900	5	856500	859367	2868	1	adenosylhomocysteinase	PF3D7_0520900.1	831
peak1362	860097	860497	401	*	177.627	191.155	231.15	291.622	260.399	260.7	260.291	213.544	Promoter (<=1kb)	PF3D7_0521000	5	858511	861445	2935	2	conserved Plasmodium protein, unknown function	PF3D7_0521000.1	948
peak1363	863437	863837	401	*	176.589	160.113	129.496	125.465	61.9997	161.496	138.61	98.2303	Promoter (1-2kb)	PF3D7_0521000	5	858511	861445	2935	2	conserved Plasmodium protein, unknown function	PF3D7_0521000.1	-1992
peak1364	869379	869779	401	*	117.38	126.892	155.395	146.941	147.421	148.807	140.726	149.481	Promoter (<=1kb)	PF3D7_0521200	5	868694	869943	1250	1	conserved protein, unknown function	PF3D7_0521200.1	685
peak1365	878084	878484	401	*	108.031	126.347	119.784	108.51	95.0662	123.429	117.448	93.9594	Promoter (<=1kb)	PF3D7_0521500	5	877768	879984	2217	1	ribosomal large subunit pseudouridylate synthase, putative	PF3D7_0521500.1	316
peak1366	882282	882682	401	*	120.496	112.188	179.999	150.332	174.977	149.96	167.179	145.21	Promoter (<=1kb)	PF3D7_0521700	5	882262	885355	3094	1	ATP-dependent RNA helicase DDX1, putative	PF3D7_0521700.1	20
peak1367	883447	883847	401	*	175.55	145.409	187.769	222.672	119.866	184.567	185.166	149.481	Promoter (1-2kb)	PF3D7_0521700	5	882262	885355	3094	1	ATP-dependent RNA helicase DDX1, putative	PF3D7_0521700.1	1185
peak1368	884301	884701	401	*	232.682	199.324	337.984	368.483	297.598	276.85	353.403	269.066	Promoter (1-2kb)	PF3D7_0521800	5	885714	888232	2519	1	AFG1-like ATPase, putative	PF3D7_0521800.1	-1013
peak1369	890133	890533	401	*	238.914	213.484	317.265	354.919	351.331	299.921	277.22	358.754	Promoter (1-2kb)	PF3D7_0521900	5	888657	895144	6488	1	conserved Plasmodium protein, unknown function	PF3D7_0521900.1	1476
peak1370	890838	891238	401	*	150.62	138.873	146.978	163.896	151.555	136.118	139.668	145.21	Promoter (2-3kb)	PF3D7_0521900	5	888657	895144	6488	1	conserved Plasmodium protein, unknown function	PF3D7_0521900.1	2181
peak1371	893080	893480	401	*	200.48	174.817	247.985	247.539	173.599	208.791	199.98	175.106	Promoter (1-2kb)	PF3D7_0522000	5	895431	897323	1893	1	conserved Plasmodium protein, unknown function	PF3D7_0522000.1	-1951
peak1372	897593	897993	401	*	199.441	185.709	262.877	296.143	279.687	241.09	295.208	251.982	Promoter (2-3kb)	PF3D7_0522000	5	895431	897323	1893	1	conserved Plasmodium protein, unknown function	PF3D7_0522000.1	2162
peak1373	903372	903772	401	*	124.651	162.291	176.762	134.508	128.133	170.724	155.54	132.397	Promoter (1-2kb)	PF3D7_0522300	5	902269	905399	3131	2	18S rRNA (guanine-N(7))-methyltransferase, putative	PF3D7_0522300.1	1627
peak1374	907671	908071	401	*	89.3331	110.009	90.6471	96.0769	67.5108	88.8226	111.1	59.7924	Promoter (<=1kb)	PF3D7_0522400	5	907140	937000	29861	1	conserved Plasmodium protein, unknown function	PF3D7_0522400.1	531
peak1375	908228	908628	401	*	139.193	128.526	112.661	189.893	141.91	177.645	183.05	158.023	Promoter (1-2kb)	PF3D7_0522400	5	907140	937000	29861	1	conserved Plasmodium protein, unknown function	PF3D7_0522400.1	1088
peak1376	910780	911180	401	*	215.023	201.502	171.582	194.414	100.577	216.866	187.282	158.023	Exon (PF3D7_0522400.1/PF3D7_0522400, exon 3 of 4)	PF3D7_0522400	5	907140	937000	29861	1	conserved Plasmodium protein, unknown function	PF3D7_0522400.1	3640
peak1377	911800	912200	401	*	184.899	168.826	162.517	177.46	136.399	216.866	157.656	162.294	Exon (PF3D7_0522400.1/PF3D7_0522400, exon 3 of 4)	PF3D7_0522400	5	907140	937000	29861	1	conserved Plasmodium protein, unknown function	PF3D7_0522400.1	4660
peak1378	914808	915208	401	*	227.488	197.69	215.611	235.106	155.688	257.24	212.677	239.169	Exon (PF3D7_0522400.1/PF3D7_0522400, exon 3 of 4)	PF3D7_0522400	5	907140	937000	29861	1	conserved Plasmodium protein, unknown function	PF3D7_0522400.1	7668
peak1379	916430	916830	401	*	176.589	155.756	151.51	175.199	111.599	209.944	161.888	119.585	Exon (PF3D7_0522400.1/PF3D7_0522400, exon 3 of 4)	PF3D7_0522400	5	907140	937000	29861	1	conserved Plasmodium protein, unknown function	PF3D7_0522400.1	9290
peak1380	920243	920643	401	*	149.581	149.221	179.999	227.194	151.555	196.102	173.527	187.919	Exon (PF3D7_0522400.1/PF3D7_0522400, exon 3 of 4)	PF3D7_0522400	5	907140	937000	29861	1	conserved Plasmodium protein, unknown function	PF3D7_0522400.1	13103
peak1381	923597	923997	401	*	178.666	151.399	235.035	283.709	209.421	208.791	272.988	226.357	Exon (PF3D7_0522400.1/PF3D7_0522400, exon 3 of 4)	PF3D7_0522500	5	937231	938037	807	1	50S ribosomal protein L17, apicoplast, putative	PF3D7_0522500.1	-13234
peak1382	928248	928648	401	*	169.317	179.174	229.208	231.715	202.532	245.704	244.419	226.357	Exon (PF3D7_0522400.1/PF3D7_0522400, exon 3 of 4)	PF3D7_0522500	5	937231	938037	807	1	50S ribosomal protein L17, apicoplast, putative	PF3D7_0522500.1	-8583
peak1383	930126	930526	401	*	171.395	174.817	180.647	269.015	123.999	211.098	219.025	149.481	Exon (PF3D7_0522400.1/PF3D7_0522400, exon 4 of 4)	PF3D7_0522500	5	937231	938037	807	1	50S ribosomal protein L17, apicoplast, putative	PF3D7_0522500.1	-6705
peak1384	931328	931728	401	*	130.883	144.319	196.834	175.199	199.777	199.563	184.108	234.899	Exon (PF3D7_0522400.1/PF3D7_0522400, exon 4 of 4)	PF3D7_0522500	5	937231	938037	807	1	50S ribosomal protein L17, apicoplast, putative	PF3D7_0522500.1	-5503
peak1385	932139	932539	401	*	110.108	116	98.4169	159.375	118.488	151.114	135.436	166.564	Exon (PF3D7_0522400.1/PF3D7_0522400, exon 4 of 4)	PF3D7_0522500	5	937231	938037	807	1	50S ribosomal protein L17, apicoplast, putative	PF3D7_0522500.1	-4692
peak1386	933535	933935	401	*	161.007	177.54	248.632	285.97	170.844	204.177	238.071	205.002	Exon (PF3D7_0522400.1/PF3D7_0522400, exon 4 of 4)	PF3D7_0522500	5	937231	938037	807	1	50S ribosomal protein L17, apicoplast, putative	PF3D7_0522500.1	-3296
peak1387	934555	934955	401	*	180.744	162.836	161.222	191.023	104.711	153.421	160.83	149.481	Promoter (2-3kb)	PF3D7_0522500	5	937231	938037	807	1	50S ribosomal protein L17, apicoplast, putative	PF3D7_0522500.1	-2276
peak1388	935721	936121	401	*	244.108	180.808	413.739	472.472	515.286	294.153	345.996	418.547	Promoter (1-2kb)	PF3D7_0522500	5	937231	938037	807	1	50S ribosomal protein L17, apicoplast, putative	PF3D7_0522500.1	-1110
peak1389	941099	941499	401	*	208.79	150.855	260.287	362.832	283.821	292.999	279.337	307.504	Promoter (<=1kb)	PF3D7_0522700	5	942427	944106	1680	1	iron-sulfur cluster assembly protein SufA	PF3D7_0522700.1	-928
peak1390	949837	950237	401	*	190.093	155.756	279.711	383.177	344.443	249.165	266.639	337.4	Promoter (1-2kb)	PF3D7_0522900	5	948230	953960	5731	1	zinc finger protein, putative	PF3D7_0522900.1	1607
peak1391	952162	952562	401	*	201.519	186.254	237.625	204.587	208.043	213.405	223.258	170.835	Exon (PF3D7_0522900.1/PF3D7_0522900, exon 1 of 1)	PF3D7_0523000	5	955955	963095	7141	1	multidrug resistance protein 1	PF3D7_0523000.1	-3393
peak1392	958463	958863	401	*	190.093	171.549	228.56	340.225	206.666	198.409	257.117	243.44	Promoter (2-3kb)	PF3D7_0523000	5	955955	963095	7141	1	multidrug resistance protein 1	PF3D7_0523000.1	2508
peak1393	959368	959768	401	*	124.651	126.892	133.381	141.29	152.933	133.811	140.726	136.668	Exon (PF3D7_0523000.1/PF3D7_0523000, exon 1 of 1)	PF3D7_0523000	5	955955	963095	7141	1	multidrug resistance protein 1	PF3D7_0523000.1	3413
peak1394	961693	962093	401	*	203.596	179.718	340.574	285.97	224.577	209.944	281.453	294.691	Exon (PF3D7_0523000.1/PF3D7_0523000, exon 1 of 1)	PF3D7_0523100	5	962443	965404	2962	2	mitochondrial-processing peptidase subunit alpha, putative	PF3D7_0523100.1	3311
peak1395	963604	964004	401	*	255.534	197.69	385.898	506.382	509.775	328.759	405.25	469.797	Promoter (1-2kb)	PF3D7_0523100	5	962443	965404	2962	2	mitochondrial-processing peptidase subunit alpha, putative	PF3D7_0523100.1	1400
peak1396	964559	964959	401	*	145.426	135.061	110.719	124.335	106.088	94.5903	156.598	132.397	Promoter (<=1kb)	PF3D7_0523100	5	962443	965404	2962	2	mitochondrial-processing peptidase subunit alpha, putative	PF3D7_0523100.1	445
peak1397	969047	969447	401	*	209.829	209.671	115.899	101.728	67.5108	143.039	106.867	111.043	Promoter (2-3kb)	PF3D7_0523300	5	969839	971652	1814	2	cytochrome c oxidase subunit ApiCOX18, putative	PF3D7_0523300.1	2205
peak1398	970183	970583	401	*	77.9068	98.0282	118.489	90.4253	107.466	108.433	106.867	145.21	Promoter (1-2kb)	PF3D7_0523300	5	969839	971652	1814	2	cytochrome c oxidase subunit ApiCOX18, putative	PF3D7_0523300.1	1069
peak1399	974496	974896	401	*	124.651	116	129.496	229.454	139.155	133.811	157.656	158.023	Promoter (1-2kb)	PF3D7_0523400	5	973038	976138	3101	1	DnaJ protein, putative	PF3D7_0523400.1	1458
peak1400	981510	981910	401	*	132.961	161.202	88.7047	107.38	90.9329	133.811	96.2865	111.043	Exon (PF3D7_0523700.1/PF3D7_0523700, exon 2 of 2)	PF3D7_0523600	5	978381	979999	1619	1	conserved protein, unknown function	PF3D7_0523600.1	3129
peak1401	983714	984114	401	*	175.55	181.352	184.532	185.372	152.933	188.027	161.888	170.835	Promoter (1-2kb)	PF3D7_0523700	5	980469	986038	5570	2	conserved Plasmodium membrane protein, unknown function	PF3D7_0523700.1	1924
peak1402	989895	990295	401	*	119.457	127.437	168.345	142.42	158.444	117.661	178.818	128.126	Promoter (2-3kb)	PF3D7_0523800	5	987076	992081	5006	1	food vacuole resident transporter 1	PF3D7_0523800.1	2819
peak1403	990826	991226	401	*	213.984	203.136	294.603	370.744	362.354	263.007	328.009	290.42	Exon (PF3D7_0523800.1/PF3D7_0523800, exon 1 of 1)	PF3D7_0523800	5	987076	992081	5006	1	food vacuole resident transporter 1	PF3D7_0523800.1	3750
peak1404	1000281	1000681	401	*	251.379	193.878	315.323	415.956	311.376	280.31	300.498	307.504	Promoter (1-2kb)	PF3D7_0524100	5	1002547	1008230	5684	1	conserved Plasmodium protein, unknown function	PF3D7_0524100.1	-1866
peak1405	1004744	1005144	401	*	132.961	133.427	119.784	154.853	132.266	158.035	148.133	123.856	Promoter (2-3kb)	PF3D7_0524100	5	1002547	1008230	5684	1	conserved Plasmodium protein, unknown function	PF3D7_0524100.1	2197
peak1406	1008847	1009247	401	*	159.969	143.23	130.791	150.332	79.9107	134.964	168.237	106.772	Promoter (<=1kb)	PF3D7_0524200	5	1008263	1010159	1897	2	conserved Plasmodium membrane protein, unknown function	PF3D7_0524200.1	912
peak1407	1011121	1011521	401	*	105.953	120.901	91.2946	124.335	139.155	152.267	112.158	136.668	Promoter (<=1kb)	PF3D7_0524200	5	1008263	1010159	1897	2	conserved Plasmodium membrane protein, unknown function	PF3D7_0524200.1	-962
peak1408	1013669	1014069	401	*	212.945	166.648	293.956	361.701	279.687	239.936	298.382	380.109	Promoter (<=1kb)	PF3D7_0524300	5	1010595	1012862	2268	2	alpha- and gamma-adaptin-binding protein p34, putative	PF3D7_0524300.1	-807
peak1409	1022093	1022493	401	*	194.248	202.047	284.891	256.582	223.199	246.858	244.419	213.544	Promoter (1-2kb)	PF3D7_0524700	5	1018901	1020362	1462	2	mitochondrial import receptor subunit TOM22, putative	PF3D7_0524700.1	-1731
peak1410	1023030	1023430	401	*	124.651	107.831	145.683	139.029	133.644	104.972	139.668	85.4177	Promoter (1-2kb)	PF3D7_0524800	5	1020924	1024781	3858	2	ubiquitin fusion degradation protein 1, putative	PF3D7_0524800.1	1351
peak1411	1028878	1029278	401	*	190.093	185.164	355.466	288.231	290.71	254.933	301.557	277.607	Promoter (2-3kb)	PF3D7_0524900	5	1026705	1030943	4239	1	S-adenosyl-L-methionine-dependent tRNA 4-demethylwyosine synthase, putative	PF3D7_0524900.1	2173
peak1412	1037200	1037600	401	*	327.208	243.437	578.199	639.759	640.663	463.723	525.872	478.339	Promoter (2-3kb)	PF3D7_0525000	5	1034754	1039424	4671	1	zinc finger protein, putative	PF3D7_0525000.1	2446
peak1413	1042491	1042891	401	*	275.271	192.244	321.797	446.475	367.865	286.078	352.345	375.838	Promoter (1-2kb)	PF3D7_0525200	5	1044284	1051519	7236	1	structural maintenance of chromosomes protein 6, putative	PF3D7_0525200.1	-1393
peak1414	1046119	1046519	401	*	127.767	115.455	137.913	148.071	90.9329	169.57	160.83	179.377	Promoter (1-2kb)	PF3D7_0525200	5	1044284	1051519	7236	1	structural maintenance of chromosomes protein 6, putative	PF3D7_0525200.1	1835
peak1415	1049514	1049914	401	*	172.434	156.301	196.186	266.755	225.954	253.779	244.419	226.357	Exon (PF3D7_0525200.1/PF3D7_0525200, exon 1 of 3)	PF3D7_0525300	5	1052224	1053970	1747	2	conserved protein, unknown function	PF3D7_0525300.1	4056
peak1416	1058512	1058912	401	*	189.054	161.747	174.82	219.281	117.11	185.72	193.631	162.294	Promoter (<=1kb)	PF3D7_0525400	5	1057597	1059130	1534	1	7-helix-1 protein	PF3D7_0525400.1	915
peak1417	1060929	1061329	401	*	171.395	176.451	217.553	149.202	205.288	228.401	210.561	170.835	Exon (PF3D7_0525500.1/PF3D7_0525500, exon 1 of 1)	PF3D7_0525400	5	1057597	1059130	1534	1	7-helix-1 protein	PF3D7_0525400.1	3332
peak1418	1064299	1064699	401	*	209.829	195.512	192.301	196.675	154.31	241.09	208.444	187.919	Promoter (1-2kb)	PF3D7_0525500	5	1059480	1065703	6224	2	WD repeat-containing protein, putative	PF3D7_0525500.1	1004
peak1419	1066783	1067183	401	*	138.155	140.507	178.057	149.202	136.399	159.189	177.76	183.648	Promoter (1-2kb)	PF3D7_0525700	5	1068225	1070098	1874	1	conserved protein, unknown function	PF3D7_0525700.1	-1042
peak1420	1071623	1072023	401	*	205.674	171.005	283.596	347.007	436.753	227.248	318.486	367.296	Promoter (<=1kb)	PF3D7_0525800	5	1071094	1072988	1895	1	inner membrane complex protein 1g	PF3D7_0525800.1	529
peak1421	1075817	1076217	401	*	186.976	181.897	161.87	221.542	125.377	160.342	186.224	102.501	Promoter (2-3kb)	PF3D7_0525900	5	1073417	1075644	2228	1	NIMA related kinase 2	PF3D7_0525900.1	2400
peak1422	1082476	1082876	401	*	196.325	162.291	165.755	163.896	123.999	201.87	167.179	128.126	Promoter (1-2kb)	PF3D7_0526200	5	1081123	1084702	3580	2	ADP-ribosylation factor GTPase-activating protein 2	PF3D7_0526200.1	1826
peak1423	1086153	1086553	401	*	226.449	187.887	298.488	290.491	260.399	254.933	268.756	256.253	Promoter (<=1kb)	PF3D7_0526300	5	1085623	1087455	1833	2	WD repeat-containing protein 55, putative	PF3D7_0526300.1	902
peak1424	1092396	1092796	401	*	202.558	155.756	340.574	429.52	479.464	280.31	363.984	405.734	Promoter (1-2kb)	PF3D7_0526500	5	1090492	1095184	4693	1	Suf domain-containing protein, putative	PF3D7_0526500.1	1904
peak1425	1102217	1102617	401	*	232.682	168.282	319.855	430.651	413.331	268.775	323.776	354.483	Exon (PF3D7_0526600.1/PF3D7_0526600, exon 1 of 1)	PF3D7_0526600	5	1098833	1116194	17362	1	conserved Plasmodium protein, unknown function	PF3D7_0526600.1	3384
peak1426	1104419	1104819	401	*	251.379	182.986	455.826	465.69	557.997	257.24	407.366	388.65	Exon (PF3D7_0526600.1/PF3D7_0526600, exon 1 of 1)	PF3D7_0526600	5	1098833	1116194	17362	1	conserved Plasmodium protein, unknown function	PF3D7_0526600.1	5586
peak1427	1107958	1108358	401	*	253.457	212.394	454.531	452.127	478.086	362.212	391.494	422.817	Exon (PF3D7_0526600.1/PF3D7_0526600, exon 1 of 1)	PF3D7_0526600	5	1098833	1116194	17362	1	conserved Plasmodium protein, unknown function	PF3D7_0526600.1	9125
peak1428	1111940	1112340	401	*	257.612	222.742	328.92	357.18	359.598	287.232	331.183	281.878	Exon (PF3D7_0526600.1/PF3D7_0526600, exon 1 of 1)	PF3D7_0526700	5	1117087	1119867	2781	2	conserved protein, unknown function	PF3D7_0526700.1	7527
peak1429	1113260	1113660	401	*	147.503	149.221	228.56	196.675	205.288	197.255	191.515	234.899	Exon (PF3D7_0526600.1/PF3D7_0526600, exon 1 of 1)	PF3D7_0526700	5	1117087	1119867	2781	2	conserved protein, unknown function	PF3D7_0526700.1	6207
peak1430	1114385	1114785	401	*	135.038	132.338	141.798	179.72	166.71	163.803	162.946	217.815	3' UTR	PF3D7_0526700	5	1117087	1119867	2781	2	conserved protein, unknown function	PF3D7_0526700.1	5082
peak1431	1117167	1117567	401	*	146.465	149.765	187.122	160.505	174.977	128.043	183.05	166.564	Promoter (2-3kb)	PF3D7_0526700	5	1117087	1119867	2781	2	conserved protein, unknown function	PF3D7_0526700.1	2300
peak1432	1119016	1119416	401	*	105.953	103.474	138.561	187.633	205.288	111.893	161.888	205.002	Promoter (<=1kb)	PF3D7_0526700	5	1117087	1119867	2781	2	conserved protein, unknown function	PF3D7_0526700.1	451
peak1433	1120528	1120928	401	*	137.116	119.812	184.532	158.244	158.444	123.429	149.191	132.397	Promoter (<=1kb)	PF3D7_0526700	5	1117087	1119867	2781	2	conserved protein, unknown function	PF3D7_0526700.1	-661
peak1434	1121436	1121836	401	*	124.651	126.347	204.604	159.375	225.954	174.185	220.083	166.564	Promoter (<=1kb)	PF3D7_0526900	5	1122602	1124595	1994	1	transmembrane emp24 domain-containing protein, putative	PF3D7_0526900.1	-766
peak1435	1126527	1126927	401	*	304.356	219.474	626.76	629.586	710.93	401.432	556.557	516.777	Promoter (2-3kb)	PF3D7_0527000	5	1124729	1129071	4343	2	DNA replication licensing factor MCM3, putative	PF3D7_0527000.1	2144
peak1436	1133143	1133543	401	*	154.775	145.953	215.611	300.664	278.31	207.637	246.536	217.815	Promoter (1-2kb)	PF3D7_0527100	5	1129570	1131702	2133	2	ubiquitin-conjugating enzyme E2 13	PF3D7_0527100.1	-1441
peak1437	1136152	1136552	401	*	186.976	158.479	309.495	239.627	283.821	226.094	256.059	273.337	Promoter (<=1kb)	PF3D7_0527200	5	1132901	1135534	2634	2	ubiquitin carboxyl-terminal hydrolase 14	PF3D7_0527200.1	-618
peak1438	1140640	1141040	401	*	115.302	123.08	150.215	114.162	86.7995	106.126	117.448	111.043	Promoter (1-2kb)	PF3D7_0527500	5	1142668	1145603	2936	1	Hsc70-interacting protein	PF3D7_0527500.1	-1628
peak1439	1144818	1145218	401	*	234.759	142.686	316.618	441.954	476.709	267.621	360.81	298.962	Promoter (2-3kb)	PF3D7_0527500	5	1142668	1145603	2936	1	Hsc70-interacting protein	PF3D7_0527500.1	2150
peak1440	1154619	1155019	401	*	225.41	172.639	446.761	508.642	491.864	304.535	402.075	350.212	Promoter (1-2kb)	PF3D7_0527900	5	1153516	1156002	2487	1	ATP-dependent RNA helicase DDX41, putative	PF3D7_0527900.1	1103
peak1441	1160962	1161362	401	*	193.209	171.549	374.891	369.613	391.287	257.24	339.648	337.4	Promoter (<=1kb)	PF3D7_0528100	5	1157507	1162257	4751	2	AP-1/2 complex subunit beta, putative	PF3D7_0528100.1	895
peak1442	1163576	1163976	401	*	147.503	143.23	163.812	191.023	169.466	176.492	154.482	234.899	Promoter (1-2kb)	PF3D7_0528100	5	1157507	1162257	4751	2	AP-1/2 complex subunit beta, putative	PF3D7_0528100.1	-1319
peak1443	1167017	1167417	401	*	248.263	190.066	413.739	382.047	336.176	284.925	375.623	277.607	Promoter (1-2kb)	PF3D7_0528200	5	1162969	1165509	2541	2	eukaryotic translation initiation factor 3 subunit E, putative	PF3D7_0528200.1	-1508
peak1444	1178321	1178721	401	*	176.589	162.291	306.905	229.454	298.976	244.551	256.059	251.982	Promoter (1-2kb)	PF3D7_0528600	5	1176626	1177319	694	2	conserved Plasmodium protein, unknown function	PF3D7_0528600.1	-1002
peak1445	1186878	1187278	401	*	197.364	178.629	304.315	327.792	301.732	273.389	288.859	281.878	Promoter (<=1kb)	PF3D7_0528900	5	1183850	1186249	2400	2	conserved protein, unknown function	PF3D7_0528900.1	-629
peak1446	1193965	1194365	401	*	229.565	195.512	283.596	204.587	128.133	244.551	238.071	106.772	Promoter (<=1kb)	PF3D7_0529200	5	1192973	1195332	2360	1	sugar transporter, putative	PF3D7_0529200.1	992
peak1447	1196308	1196708	401	*	158.93	153.033	218.848	243.018	152.933	194.948	189.399	209.273	Promoter (<=1kb)	PF3D7_0529300	5	1195884	1197645	1762	1	apicoplast TIC22 protein	PF3D7_0529300.1	424
peak1448	1202194	1202594	401	*	157.891	169.371	232.445	213.63	202.532	192.641	221.141	187.919	Exon (PF3D7_0529400.1/PF3D7_0529400, exon 3 of 9)	PF3D7_0529500	5	1206043	1207830	1788	1	cell cycle regulator protein, putative	PF3D7_0529500.1	-3449
peak1449	1204912	1205312	401	*	180.744	151.944	237.625	236.236	256.265	212.252	230.664	269.066	Promoter (<=1kb)	PF3D7_0529500	5	1206043	1207830	1788	1	cell cycle regulator protein, putative	PF3D7_0529500.1	-731
peak1450	1209608	1210008	401	*	181.782	167.193	217.553	261.103	143.288	183.413	204.212	115.314	Promoter (1-2kb)	PF3D7_0529600	5	1208390	1208462	73	1	tRNA Arginine	PF3D7_0529600.1	1218
peak1451	1210627	1211027	401	*	180.744	176.451	237.625	247.539	140.533	222.633	211.619	187.919	Promoter (1-2kb)	PF3D7_0529700	5	1208695	1212893	4199	2	heptatricopeptide repeat-containing protein, putative	PF3D7_0529700.1	1866
peak1452	1211961	1212361	401	*	88.2943	107.286	113.956	97.2072	77.1551	101.512	96.2865	136.668	Promoter (<=1kb)	PF3D7_0529700	5	1208695	1212893	4199	2	heptatricopeptide repeat-containing protein, putative	PF3D7_0529700.1	532
peak1453	1214047	1214447	401	*	77.9068	83.8686	73.1652	87.0344	70.2663	136.118	64.5437	85.4177	Promoter (<=1kb)	PF3D7_0529800	5	1213104	1220543	7440	1	conserved Plasmodium protein, unknown function	PF3D7_0529800.1	943
peak1454	1214578	1214978	401	*	66.4804	71.8874	102.949	73.4706	95.0662	79.5943	100.519	85.4177	Promoter (1-2kb)	PF3D7_0529800	5	1213104	1220543	7440	1	conserved Plasmodium protein, unknown function	PF3D7_0529800.1	1474
peak1455	1217398	1217798	401	*	150.62	145.409	170.935	180.851	143.288	138.425	169.295	175.106	Exon (PF3D7_0529800.1/PF3D7_0529800, exon 2 of 2)	PF3D7_0529800	5	1213104	1220543	7440	1	conserved Plasmodium protein, unknown function	PF3D7_0529800.1	4294
peak1456	1220931	1221331	401	*	91.4106	110.554	119.784	117.553	172.221	124.582	118.506	183.648	Promoter (1-2kb)	PF3D7_0529900	5	1219683	1223261	3579	2	RING zinc finger protein, putative	PF3D7_0529900.1	1930
peak1457	1221379	1221779	401	*	98.6819	80.601	170.935	140.159	174.977	99.2045	158.714	192.19	Promoter (1-2kb)	PF3D7_0529900	5	1219683	1223261	3579	2	RING zinc finger protein, putative	PF3D7_0529900.1	1482
peak1458	1224478	1224878	401	*	99.7207	115.455	101.007	150.332	106.088	104.972	129.087	111.043	Promoter (<=1kb)	PF3D7_0530100	5	1225877	1228191	2315	1	SNARE protein, putative	PF3D7_0530100.1	-999
peak1459	1229479	1229879	401	*	227.488	190.066	389.135	405.784	391.287	281.464	294.15	286.149	Promoter (1-2kb)	PF3D7_0530200	5	1229052	1231469	2418	2	phosphoenolpyruvate/phosphate translocator	PF3D7_0530200.1	1590
peak1460	1234977	1235377	401	*	128.806	128.526	139.208	150.332	71.6441	130.35	119.565	93.9594	Exon (PF3D7_0530300.1/PF3D7_0530300, exon 1 of 4)	PF3D7_0530300	5	1231929	1238086	6158	1	PhIL1-interacting candidate PIC6	PF3D7_0530300.1	3048
peak1461	1236052	1236452	401	*	166.201	155.211	258.992	250.93	173.599	199.563	214.793	187.919	Exon (PF3D7_0530300.1/PF3D7_0530300, exon 1 of 4)	PF3D7_0530300	5	1231929	1238086	6158	1	PhIL1-interacting candidate PIC6	PF3D7_0530300.1	4123
peak1462	1240755	1241155	401	*	154.775	164.47	136.618	144.68	118.488	177.645	164.004	162.294	Promoter (2-3kb)	PF3D7_0530400	5	1238120	1243999	5880	2	conserved Plasmodium protein, unknown function	PF3D7_0530400.1	2844
peak1463	1242743	1243143	401	*	230.604	203.681	363.884	399.002	378.887	312.61	307.905	273.337	Promoter (<=1kb)	PF3D7_0530400	5	1238120	1243999	5880	2	conserved Plasmodium protein, unknown function	PF3D7_0530400.1	856
peak1464	1244719	1245119	401	*	114.263	127.437	137.913	128.856	170.844	128.043	135.436	132.397	Promoter (<=1kb)	PF3D7_0530500	5	1244751	1248359	3609	1	conserved Plasmodium membrane protein, unknown function	PF3D7_0530500.1	0
peak1465	1252007	1252407	401	*	269.038	197.69	338.632	317.619	367.865	349.523	322.718	273.337	Promoter (1-2kb)	PF3D7_0530700	5	1250370	1254901	4532	1	conserved Plasmodium protein, unknown function	PF3D7_0530700.1	1637
peak1466	1255778	1256178	401	*	175.55	191.155	207.193	195.545	135.022	203.023	174.585	175.106	Promoter (<=1kb)	PF3D7_0530750	5	1254200	1255290	1091	2	dolichol-phosphate mannosyltransferase subunit 3, putative	PF3D7_0530750.1	-488
peak1467	1259005	1259405	401	*	150.62	139.418	258.992	383.177	396.798	234.169	298.382	264.795	Exon (PF3D7_0530900.1/PF3D7_0530900, exon 1 of 1)	PF3D7_0530750	5	1254200	1255290	1091	2	dolichol-phosphate mannosyltransferase subunit 3, putative	PF3D7_0530750.1	-3715
peak1468	1263810	1264210	401	*	190.093	164.47	219.496	282.579	235.599	197.255	248.652	264.795	Promoter (2-3kb)	PF3D7_0530900	5	1257680	1266372	8693	2	formin 1	PF3D7_0530900.1	2162
peak1469	1268994	1269394	401	*	171.395	158.479	201.366	250.93	165.332	201.87	202.096	200.732	Promoter (2-3kb)	PF3D7_0531000	5	1266892	1269589	2698	1	SURF1 domain-containing protein, putative	PF3D7_0531000.1	2102
peak1470	1274750	1275150	401	*	245.147	205.859	285.539	397.871	392.665	343.755	315.312	256.253	Exon (PF3D7_0531100.1/PF3D7_0531100, exon 1 of 1)	PF3D7_0531100	5	1269832	1278893	9062	2	conserved Plasmodium protein, unknown function	PF3D7_0531100.1	3743
peak1471	1277953	1278353	401	*	194.248	171.549	126.259	154.853	81.2885	177.645	156.598	89.6885	Promoter (<=1kb)	PF3D7_0531100	5	1269832	1278893	9062	2	conserved Plasmodium protein, unknown function	PF3D7_0531100.1	540
peak1472	1279965	1280365	401	*	115.302	130.704	69.9278	105.119	53.7331	113.047	104.751	59.7924	Promoter (<=1kb)	PF3D7_0531200	5	1279189	1280883	1695	2	ribosomal protein S16, mitochondrial, putative	PF3D7_0531200.1	518
peak1473	1291164	1291564	401	*	42.589	45.2019	95.1795	105.119	119.866	64.5983	102.635	68.3341	Promoter (<=1kb)	PF3D7_0531800	5	1292052	1292210	159	1	5.8S ribosomal RNA	PF3D7_0531800.1	-488
peak1474	1292417	1292817	401	*	42.589	48.4695	114.604	66.6887	146.044	66.9054	111.1	140.939	Promoter (<=1kb)	PF3D7_0532000	5	1292410	1296199	3790	1	28S ribosomal RNA	PF3D7_0532000.1	7
peak1475	1293032	1293432	401	*	33.2402	44.6573	70.5753	68.9493	88.1773	65.7518	77.2408	93.9594	Promoter (<=1kb)	PF3D7_0532000	5	1292410	1296199	3790	1	28S ribosomal RNA	PF3D7_0532000.1	622
peak1476	1301229	1301629	401	*	127.767	130.704	279.711	180.851	366.487	220.326	222.2	273.337	Promoter (1-2kb)	PF3D7_0532100	5	1300188	1302740	2553	1	early transcribed membrane protein 5	PF3D7_0532100.1	1041
peak1477	1303590	1303990	401	*	111.147	92.0376	151.51	150.332	198.399	117.661	143.901	166.564	Promoter (<=1kb)	PF3D7_0532200	5	1303429	1304634	1206	2	Plasmodium exported protein (PHISTc), unknown function	PF3D7_0532200.1	644
peak1478	1308907	1309307	401	*	151.659	143.775	208.488	274.667	238.354	191.488	235.955	205.002	Promoter (1-2kb)	PF3D7_0532300	5	1307099	1310572	3474	1	Plasmodium exported protein (PHISTb), unknown function	PF3D7_0532300.1	1808
peak1479	1313137	1313537	401	*	163.085	141.596	194.244	258.842	169.466	198.409	213.735	145.21	Promoter (1-2kb)	PF3D7_0532400	5	1311992	1315355	3364	1	lysine-rich membrane-associated PHISTb protein	PF3D7_0532400.1	1145
peak1480	1322775	1323175	401	*	227.488	163.925	331.51	305.185	282.443	231.862	268.756	260.524	Promoter (<=1kb)	PF3D7_0532700	5	1322400	1323249	850	2	erythrocyte membrane protein 1 (PfEMP1), pseudogene	PF3D7_0532700.1	74
peak1481	1324308	1324708	401	*	116.341	111.099	213.668	194.414	155.688	146.5	178.818	136.668	Promoter (<=1kb)	PF3D7_0532800	5	1324239	1325027	789	2	stevor, pseudogene	PF3D7_0532800.1	319
peak1482	1326843	1327243	401	*	194.248	152.488	428.632	408.044	487.731	268.775	438.05	363.025	Promoter (<=1kb)	PF3D7_0532900	5	1326245	1327429	1185	1	rifin	PF3D7_0532900.1	598
peak1483	1330063	1330463	401	*	185.937	153.578	326.33	335.704	349.954	208.791	299.44	311.774	Promoter (<=1kb)	PF3D7_0533000	5	1329555	1330808	1254	1	rifin, pseudogene	PF3D7_0533000.1	508
peak1484	1336742	1337142	401	*	288.774	195.512	494.674	531.249	657.197	324.145	526.93	482.61	Exon (PF3D7_0533100.1/PF3D7_0533100, exon 1 of 1)	PF3D7_0533100	5	1333470	1342964	9495	1	erythrocyte membrane protein 1 (PfEMP1), pseudogene	PF3D7_0533100.1	3272
peak1485	756	1156	401	*	146.465	98.0282	245.395	226.063	298.976	160.342	233.839	226.357	Promoter (<=1kb)	PF3D7_0600100	6	653	1432	780	2	erythrocyte membrane protein 1 (PfEMP1), pseudogene	PF3D7_0600100.1	276
peak1486	7351	7751	401	*	173.472	94.216	215.611	336.834	285.199	137.271	227.49	243.44	Exon (PF3D7_0600200.1/PF3D7_0600200, exon 1 of 2)	PF3D7_0600200	6	3503	12835	9333	1	erythrocyte membrane protein 1, PfEMP1	PF3D7_0600200.1	3848
peak1487	11780	12180	401	*	246.185	186.798	510.861	483.775	442.264	244.551	426.411	380.109	Exon (PF3D7_0600200.1/PF3D7_0600200, exon 2 of 2)	PF3D7_0600300	6	15065	16410	1346	2	rifin	PF3D7_0600300.1	4230
peak1488	15192	15592	401	*	167.24	148.676	344.459	371.874	359.598	212.252	299.44	269.066	Promoter (<=1kb)	PF3D7_0600300	6	15065	16410	1346	2	rifin	PF3D7_0600300.1	818
peak1489	22239	22639	401	*	158.93	125.258	310.79	295.013	321.021	183.413	260.291	213.544	Promoter (<=1kb)	PF3D7_0600400	6	17777	23068	5292	2	erythrocyte membrane protein 1, PfEMP1	PF3D7_0600400.1	429
peak1490	27373	27773	401	*	190.093	141.052	360.646	296.143	360.976	194.948	325.893	345.942	Promoter (<=1kb)	PF3D7_0600500	6	26557	27830	1274	1	rifin	PF3D7_0600500.1	816
peak1491	30544	30944	401	*	264.883	209.671	526.401	431.781	394.042	280.31	411.598	316.045	Promoter (<=1kb)	PF3D7_0600600	6	29618	31484	1867	2	erythrocyte membrane protein 1 (PfEMP1), exon 2	PF3D7_0600600.1	540
peak1492	32067	32467	401	*	228.527	147.042	420.862	458.908	424.353	239.936	352.345	341.671	Promoter (<=1kb)	PF3D7_0600600	6	29618	31484	1867	2	erythrocyte membrane protein 1 (PfEMP1), exon 2	PF3D7_0600600.1	-583
peak1493	35843	36243	401	*	177.627	119.812	363.884	335.704	420.22	212.252	328.009	324.587	Promoter (<=1kb)	PF3D7_0600800	6	35355	36595	1241	2	rifin, pseudogene	PF3D7_0600800.1	352
peak1494	38886	39286	401	*	231.643	145.953	469.423	413.696	402.309	273.389	395.727	375.838	Promoter (<=1kb)	PF3D7_0600900	6	38721	39781	1061	2	rifin, pseudogene	PF3D7_0600900.1	495
peak1495	51486	51886	401	*	108.031	116.545	268.057	226.063	289.332	149.96	268.756	217.815	Promoter (<=1kb)	PF3D7_0601400	6	51351	52898	1548	1	erythrocyte membrane protein 1 (PfEMP1), pseudogene	PF3D7_0601400.1	135
peak1496	56958	57358	401	*	50.8991	35.9437	115.251	72.3402	155.688	54.2164	96.2865	115.314	Distal Intergenic	PF3D7_0601400	6	51351	52898	1548	1	erythrocyte membrane protein 1 (PfEMP1), pseudogene	PF3D7_0601400.1	5607
peak1497	57788	58188	401	*	59.2091	28.8639	106.834	82.5131	159.821	64.5983	113.216	128.126	Distal Intergenic	PF3D7_0601400	6	51351	52898	1548	1	erythrocyte membrane protein 1 (PfEMP1), pseudogene	PF3D7_0601400.1	6437
peak1498	60751	61151	401	*	188.015	136.695	464.243	401.262	593.819	246.858	416.889	405.734	Distal Intergenic	PF3D7_0601500	6	64746	67786	3041	2	Plasmodium exported protein (PHISTb), unknown function	PF3D7_0601500.1	6635
peak1499	61931	62331	401	*	158.93	84.9578	359.351	256.582	417.464	166.11	262.407	320.316	Distal Intergenic	PF3D7_0601500	6	64746	67786	3041	2	Plasmodium exported protein (PHISTb), unknown function	PF3D7_0601500.1	5455
peak1500	71563	71963	401	*	164.124	141.052	224.028	172.938	128.133	184.567	157.656	149.481	Promoter (<=1kb)	PF3D7_0601700	6	70948	71935	988	1	Plasmodium exported protein (PHISTa), unknown function, pseudogene	PF3D7_0601700.1	615
peak1501	78499	78899	401	*	82.0618	96.3944	162.517	116.423	146.044	164.956	151.307	111.043	Promoter (2-3kb)	PF3D7_0601900	6	76204	79596	3393	1	conserved Plasmodium protein, unknown function	PF3D7_0601900.1	2295
peak1502	85893	86293	401	*	128.806	124.714	164.46	169.547	159.821	167.263	164.004	93.9594	Promoter (2-3kb)	PF3D7_0602000	6	81532	88869	7338	2	zinc finger protein, putative	PF3D7_0602000.1	2576
peak1503	86510	86910	401	*	157.891	135.061	323.092	276.928	323.776	226.094	322.718	303.233	Promoter (1-2kb)	PF3D7_0602000	6	81532	88869	7338	2	zinc finger protein, putative	PF3D7_0602000.1	1959
peak1504	93502	93902	401	*	255.534	184.075	379.423	452.127	469.82	326.452	352.345	410.005	Promoter (1-2kb)	PF3D7_0602100	6	91725	97247	5523	1	ATP-dependent RNA helicase MTR4	PF3D7_0602100.1	1777
peak1505	96104	96504	401	*	146.465	128.526	179.999	162.766	146.044	166.11	165.063	175.106	Promoter (<=1kb)	PF3D7_0602200	6	97494	99410	1917	1	MYND-type zinc finger protein, putative	PF3D7_0602200.1	-990
peak1506	98063	98463	401	*	118.418	120.357	119.784	129.986	154.31	141.886	175.643	136.668	Promoter (<=1kb)	PF3D7_0602200	6	97494	99410	1917	1	MYND-type zinc finger protein, putative	PF3D7_0602200.1	569
peak1507	98687	99087	401	*	146.465	145.953	168.992	100.598	126.755	140.732	116.39	196.461	Promoter (<=1kb)	PF3D7_0602300	6	99781	100725	945	1	liver merozoite formation protein, putative	PF3D7_0602300.1	-694
peak1508	101888	102288	401	*	215.023	190.61	326.977	239.627	263.154	263.007	281.453	260.524	Promoter (2-3kb)	PF3D7_0602300	6	99781	100725	945	1	liver merozoite formation protein, putative	PF3D7_0602300.1	2107
peak1509	102948	103348	401	*	169.317	161.747	222.733	266.755	195.643	236.476	248.652	153.752	Promoter (1-2kb)	PF3D7_0602400	6	101350	104706	3357	2	elongation factor G	PF3D7_0602400.1	1358
peak1510	103814	104214	401	*	158.93	194.967	266.114	224.933	221.821	221.48	246.536	192.19	Promoter (<=1kb)	PF3D7_0602400	6	101350	104706	3357	2	elongation factor G	PF3D7_0602400.1	492
peak1511	105409	105809	401	*	161.007	153.578	135.971	137.899	108.844	130.35	130.145	175.106	Promoter (<=1kb)	PF3D7_0602500	6	105022	107401	2380	1	geranylgeranyl transferase type-2 subunit beta, putative	PF3D7_0602500.1	387
peak1512	106263	106663	401	*	143.348	119.268	179.999	158.244	169.466	184.567	175.643	166.564	Promoter (1-2kb)	PF3D7_0602500	6	105022	107401	2380	1	geranylgeranyl transferase type-2 subunit beta, putative	PF3D7_0602500.1	1241
peak1513	106912	107312	401	*	131.922	133.972	126.259	87.0344	117.11	116.508	115.332	115.314	Promoter (1-2kb)	PF3D7_0602500	6	105022	107401	2380	1	geranylgeranyl transferase type-2 subunit beta, putative	PF3D7_0602500.1	1890
peak1514	108455	108855	401	*	167.24	164.47	110.072	115.292	122.622	153.421	140.726	119.585	Exon (PF3D7_0602600.1/PF3D7_0602600, exon 2 of 5)	PF3D7_0602500	6	105022	107401	2380	1	geranylgeranyl transferase type-2 subunit beta, putative	PF3D7_0602500.1	3433
peak1515	116763	117163	401	*	147.503	147.587	106.834	145.811	73.0218	171.878	155.54	111.043	Promoter (<=1kb)	PF3D7_0602800	6	115789	118379	2591	1	JmjC domain-containing protein 2, putative	PF3D7_0602800.1	974
peak1516	124002	124402	401	*	136.077	121.991	89.9997	90.4253	88.1773	119.968	105.809	123.856	Promoter (2-3kb)	PF3D7_0603100	6	125002	127010	2009	2	RNA-binding protein, putative	PF3D7_0603100.1	2608
peak1517	125713	126113	401	*	183.86	167.193	168.992	218.151	128.133	189.181	166.121	179.377	Promoter (<=1kb)	PF3D7_0603100	6	125002	127010	2009	2	RNA-binding protein, putative	PF3D7_0603100.1	897
peak1518	129619	130019	401	*	217.1	184.62	310.79	299.534	309.998	278.003	301.557	328.858	Promoter (1-2kb)	PF3D7_0603200	6	128292	130385	2094	1	mitochondrial chaperone BCS1, putative	PF3D7_0603200.1	1327
peak1519	131138	131538	401	*	189.054	182.441	330.862	336.834	298.976	271.082	305.789	320.316	Promoter (1-2kb)	PF3D7_0603300	6	130191	132792	2602	2	dihydroorotate dehydrogenase	PF3D7_0603300.1	1254
peak1520	132993	133393	401	*	147.503	152.488	136.618	124.335	106.088	166.11	136.494	123.856	Promoter (<=1kb)	PF3D7_0603300	6	130191	132792	2602	2	dihydroorotate dehydrogenase	PF3D7_0603300.1	-201
peak1521	135483	135883	401	*	131.922	129.07	202.661	224.933	184.621	215.712	198.921	175.106	Promoter (2-3kb)	PF3D7_0603400	6	132888	138199	5312	2	trophozoite exported protein 1	PF3D7_0603400.1	2316
peak1522	140063	140463	401	*	250.34	206.948	345.754	311.967	296.221	273.389	300.498	234.899	Promoter (1-2kb)	PF3D7_0603500	6	138667	141013	2347	1	cation/H+ antiporter	PF3D7_0603500.1	1396
peak1523	142410	142810	401	*	114.263	133.427	139.208	167.287	106.088	147.653	139.668	123.856	Exon (PF3D7_0603600.1/PF3D7_0603600, exon 2 of 3)	PF3D7_0603500	6	138667	141013	2347	1	cation/H+ antiporter	PF3D7_0603500.1	3743
peak1524	143314	143714	401	*	136.077	133.427	150.215	177.46	161.199	174.185	168.237	145.21	Exon (PF3D7_0603600.1/PF3D7_0603600, exon 2 of 3)	PF3D7_0603500	6	138667	141013	2347	1	cation/H+ antiporter	PF3D7_0603500.1	4647
peak1525	144398	144798	401	*	316.821	254.329	402.085	383.177	246.621	334.527	329.067	196.461	Exon (PF3D7_0603600.1/PF3D7_0603600, exon 2 of 3)	PF3D7_0603600	6	140777	149585	8809	2	male development protein MD4, putative	PF3D7_0603600.1	4787
peak1526	145357	145757	401	*	155.814	175.906	184.532	183.111	177.732	170.724	172.469	187.919	Exon (PF3D7_0603600.1/PF3D7_0603600, exon 2 of 3)	PF3D7_0603600	6	140777	149585	8809	2	male development protein MD4, putative	PF3D7_0603600.1	3828
peak1527	146762	147162	401	*	156.852	157.934	105.539	85.904	79.9107	134.964	132.262	102.501	Promoter (2-3kb)	PF3D7_0603600	6	140777	149585	8809	2	male development protein MD4, putative	PF3D7_0603600.1	2423
peak1528	148186	148586	401	*	194.248	188.432	286.833	311.967	285.199	244.551	294.15	269.066	Promoter (<=1kb)	PF3D7_0603600	6	140777	149585	8809	2	male development protein MD4, putative	PF3D7_0603600.1	999
peak1529	151867	152267	401	*	129.845	142.686	168.345	144.68	143.288	178.799	151.307	145.21	Promoter (1-2kb)	PF3D7_0603700	6	150279	152471	2193	1	phenylalanine--tRNA ligase	PF3D7_0603700.1	1588
peak1530	153114	153514	401	*	113.225	141.052	136.618	118.683	126.755	177.645	175.643	140.939	Promoter (2-3kb)	PF3D7_0603700	6	150279	152471	2193	1	phenylalanine--tRNA ligase	PF3D7_0603700.1	2835
peak1531	154621	155021	401	*	183.86	160.657	207.193	293.882	246.621	230.708	269.814	307.504	Exon (PF3D7_0603800.1/PF3D7_0603800, exon 16 of 20)	PF3D7_0603700	6	150279	152471	2193	1	phenylalanine--tRNA ligase	PF3D7_0603700.1	4342
peak1532	156147	156547	401	*	118.418	157.934	199.424	169.547	170.844	155.728	181.992	213.544	Exon (PF3D7_0603800.1/PF3D7_0603800, exon 14 of 20)	PF3D7_0603800	6	152505	160682	8178	2	NdP2 protein, putative	PF3D7_0603800.1	4135
peak1533	157542	157942	401	*	167.24	173.728	182.589	198.936	158.444	186.874	171.411	205.002	Promoter (2-3kb)	PF3D7_0603800	6	152505	160682	8178	2	NdP2 protein, putative	PF3D7_0603800.1	2740
peak1534	158935	159335	401	*	163.085	181.897	253.812	203.457	191.51	188.027	193.631	183.648	Promoter (1-2kb)	PF3D7_0603800	6	152505	160682	8178	2	NdP2 protein, putative	PF3D7_0603800.1	1347
peak1535	163962	164362	401	*	237.875	174.272	244.747	272.406	210.799	235.322	237.013	205.002	Promoter (1-2kb)	PF3D7_0603900	6	160825	162616	1792	2	conserved Plasmodium protein, unknown function	PF3D7_0603900.1	-1346
peak1536	165048	165448	401	*	166.201	157.934	236.978	221.542	214.932	229.555	223.258	226.357	Promoter (2-3kb)	PF3D7_0603900	6	160825	162616	1792	2	conserved Plasmodium protein, unknown function	PF3D7_0603900.1	-2432
peak1537	167350	167750	401	*	209.829	206.948	278.416	213.63	166.71	207.637	233.839	158.023	Promoter (2-3kb)	PF3D7_0604000	6	163582	170363	6782	2	conserved Plasmodium protein, unknown function	PF3D7_0604000.1	2613
peak1538	168768	169168	401	*	157.891	149.221	135.323	184.242	117.11	198.409	184.108	123.856	Promoter (1-2kb)	PF3D7_0604000	6	163582	170363	6782	2	conserved Plasmodium protein, unknown function	PF3D7_0604000.1	1195
peak1539	171629	172029	401	*	153.736	165.559	257.049	257.712	203.91	218.019	235.955	205.002	Promoter (1-2kb)	PF3D7_0604000	6	163582	170363	6782	2	conserved Plasmodium protein, unknown function	PF3D7_0604000.1	-1266
peak1540	173046	173446	401	*	261.767	206.948	347.049	382.047	221.821	266.468	337.532	260.524	Promoter (2-3kb)	PF3D7_0604000	6	163582	170363	6782	2	conserved Plasmodium protein, unknown function	PF3D7_0604000.1	-2683
peak1541	174468	174868	401	*	135.038	173.728	158.633	189.893	163.955	215.712	202.096	196.461	Exon (PF3D7_0604100.1/PF3D7_0604100, exon 1 of 1)	PF3D7_0604000	6	163582	170363	6782	2	conserved Plasmodium protein, unknown function	PF3D7_0604000.1	-4105
peak1542	176226	176626	401	*	239.953	186.798	358.704	410.305	345.82	254.933	357.635	307.504	Promoter (2-3kb)	PF3D7_0604100	6	170776	178985	8210	2	AP2 domain transcription factor	PF3D7_0604100.1	2359
peak1543	183018	183418	401	*	213.984	187.887	264.819	262.233	358.22	263.007	341.764	354.483	Promoter (1-2kb)	PF3D7_0604300	6	181680	184760	3081	1	conserved Plasmodium protein, unknown function	PF3D7_0604300.1	1338
peak1544	184201	184601	401	*	172.434	136.15	202.014	195.545	166.71	209.944	189.399	196.461	Promoter (<=1kb)	PF3D7_0604400	6	184892	185843	952	1	conserved protein, unknown function	PF3D7_0604400.1	-291
peak1545	189129	189529	401	*	178.666	135.061	141.151	183.111	152.933	126.889	193.631	162.294	Promoter (<=1kb)	PF3D7_0604500	6	188237	198546	10310	1	GYF domain-containing protein, putative	PF3D7_0604500.1	892
peak1546	191265	191665	401	*	171.395	148.132	153.453	241.888	188.755	189.181	228.548	264.795	Exon (PF3D7_0604500.1/PF3D7_0604500, exon 1 of 4)	PF3D7_0604500	6	188237	198546	10310	1	GYF domain-containing protein, putative	PF3D7_0604500.1	3028
peak1547	195013	195413	401	*	264.883	209.127	348.344	429.52	289.332	361.058	344.938	311.774	Exon (PF3D7_0604500.1/PF3D7_0604500, exon 1 of 4)	PF3D7_0604600	6	198862	204355	5494	1	DNA helicase, putative	PF3D7_0604600.1	-3449
peak1548	200968	201368	401	*	128.806	107.831	117.194	159.375	136.399	147.653	141.784	136.668	Promoter (2-3kb)	PF3D7_0604600	6	198862	204355	5494	1	DNA helicase, putative	PF3D7_0604600.1	2106
peak1549	201733	202133	401	*	119.457	129.07	112.014	161.635	170.844	160.342	142.843	128.126	Promoter (2-3kb)	PF3D7_0604600	6	198862	204355	5494	1	DNA helicase, putative	PF3D7_0604600.1	2871
peak1550	207932	208332	401	*	235.798	206.404	262.229	228.324	147.421	263.007	238.071	183.648	Promoter (1-2kb)	PF3D7_0604700	6	204545	206720	2176	2	glyoxalase I-like protein GILP	PF3D7_0604700.1	-1212
peak1551	212634	213034	401	*	164.124	172.639	100.359	126.595	95.0662	155.728	147.075	93.9594	Promoter (<=1kb)	PF3D7_0605000	6	213348	214430	1083	1	50S ribosomal protein L24, putative	PF3D7_0605000.1	-314
peak1552	213849	214249	401	*	136.077	142.141	120.431	167.287	205.288	149.96	170.353	183.648	Promoter (<=1kb)	PF3D7_0604900	6	212174	213397	1224	2	conserved Plasmodium protein, unknown function	PF3D7_0604900.1	-452
peak1553	217220	217620	401	*	219.178	166.103	339.927	349.268	413.331	275.696	348.113	328.858	Promoter (2-3kb)	PF3D7_0605100	6	215004	220338	5335	1	KH domain-containing protein, putative	PF3D7_0605100.1	2216
peak1554	218229	218629	401	*	172.434	148.676	268.704	241.888	292.087	212.252	277.22	273.337	Exon (PF3D7_0605100.1/PF3D7_0605100, exon 1 of 1)	PF3D7_0605100	6	215004	220338	5335	1	KH domain-containing protein, putative	PF3D7_0605100.1	3225
peak1555	219141	219541	401	*	150.62	149.765	126.906	115.292	146.044	147.653	149.191	175.106	Promoter (2-3kb)	PF3D7_0605200	6	220100	221977	1878	2	acylphosphatase, putative	PF3D7_0605200.1	2436
peak1556	223579	223979	401	*	172.434	145.409	300.431	282.579	349.954	249.165	281.453	303.233	Promoter (1-2kb)	PF3D7_0605400	6	224446	225095	650	2	calcium-binding protein, putative	PF3D7_0605400.1	1116
peak1557	224576	224976	401	*	93.4881	117.089	117.194	83.6434	103.333	81.9014	99.4607	68.3341	Promoter (<=1kb)	PF3D7_0605400	6	224446	225095	650	2	calcium-binding protein, putative	PF3D7_0605400.1	119
peak1558	225519	225919	401	*	176.589	166.103	215.611	224.933	188.755	203.023	199.98	205.002	Promoter (<=1kb)	PF3D7_0605400	6	224446	225095	650	2	calcium-binding protein, putative	PF3D7_0605400.1	-424
peak1559	228153	228553	401	*	192.17	171.549	235.683	267.885	161.199	238.783	257.117	140.939	Promoter (<=1kb)	PF3D7_0605500	6	225346	227905	2560	2	cyclin dependent kinase binding protein, putative	PF3D7_0605500.1	-248
peak1560	228935	229335	401	*	177.627	188.432	238.92	222.672	234.221	211.098	223.258	179.377	Promoter (1-2kb)	PF3D7_0605500	6	225346	227905	2560	2	cyclin dependent kinase binding protein, putative	PF3D7_0605500.1	-1030
peak1561	229743	230143	401	*	179.705	161.747	218.201	289.361	285.199	259.547	283.569	239.169	Promoter (1-2kb)	PF3D7_0605500	6	225346	227905	2560	2	cyclin dependent kinase binding protein, putative	PF3D7_0605500.1	-1838
peak1562	232499	232899	401	*	168.279	159.568	192.949	243.018	150.177	212.252	232.78	226.357	Promoter (1-2kb)	PF3D7_0605600	6	228132	234835	6704	2	nucleoside diphosphate kinase, putative	PF3D7_0605600.1	1936
peak1563	233398	233798	401	*	115.302	125.258	117.841	118.683	147.421	123.429	107.925	140.939	Promoter (1-2kb)	PF3D7_0605600	6	228132	234835	6704	2	nucleoside diphosphate kinase, putative	PF3D7_0605600.1	1037
peak1564	236498	236898	401	*	181.782	172.639	264.172	236.236	337.554	239.936	284.627	281.878	Promoter (<=1kb)	PF3D7_0605700	6	236397	237251	855	1	conserved Plasmodium protein, unknown function	PF3D7_0605700.1	101
peak1565	237772	238172	401	*	158.93	171.005	297.841	275.797	272.799	223.787	277.22	294.691	Promoter (1-2kb)	PF3D7_0605700	6	236397	237251	855	1	conserved Plasmodium protein, unknown function	PF3D7_0605700.1	1375
peak1566	239635	240035	401	*	184.899	151.944	310.79	309.707	381.642	239.936	335.415	316.045	Exon (PF3D7_0605800.1/PF3D7_0605800, exon 1 of 1)	PF3D7_0605700	6	236397	237251	855	1	conserved Plasmodium protein, unknown function	PF3D7_0605700.1	3238
peak1567	241978	242378	401	*	148.542	136.15	149.568	200.066	154.31	158.035	155.54	158.023	Exon (PF3D7_0605800.1/PF3D7_0605800, exon 1 of 1)	PF3D7_0605800	6	237355	246015	8661	2	DNA repair protein RAD50, putative	PF3D7_0605800.1	3637
peak1568	242945	243345	401	*	123.612	145.409	224.028	258.842	221.821	176.492	193.631	256.253	Promoter (2-3kb)	PF3D7_0605800	6	237355	246015	8661	2	DNA repair protein RAD50, putative	PF3D7_0605800.1	2670
peak1569	244166	244566	401	*	156.852	141.596	204.604	148.071	150.177	243.397	195.747	175.106	Promoter (1-2kb)	PF3D7_0605800	6	237355	246015	8661	2	DNA repair protein RAD50, putative	PF3D7_0605800.1	1449
peak1570	251221	251621	401	*	234.759	188.977	437.696	414.826	447.775	357.598	388.32	363.025	Exon (PF3D7_0606000.1/PF3D7_0606000, exon 1 of 1)	PF3D7_0606000	6	249666	255695	6030	2	protein KIC1	PF3D7_0606000.1	4074
peak1571	258616	259016	401	*	116.341	134.516	146.33	115.292	140.533	124.582	121.681	98.2303	Promoter (1-2kb)	PF3D7_0606100	6	257163	260505	3343	1	RNA-binding protein, putative	PF3D7_0606100.1	1453
peak1572	260939	261339	401	*	212.945	174.272	239.567	187.633	242.488	238.783	248.652	209.273	Promoter (1-2kb)	PF3D7_0606200	6	260228	262593	2366	2	ubiquitin-conjugating enzyme E2 PEX4, putative	PF3D7_0606200.1	1254
peak1573	265921	266321	401	*	150.62	147.042	161.222	191.023	122.622	166.11	184.108	115.314	Promoter (1-2kb)	PF3D7_0606400	6	263936	264830	895	2	conserved Plasmodium protein, unknown function	PF3D7_0606400.1	-1091
peak1574	266935	267335	401	*	163.085	161.202	238.273	253.191	183.243	193.795	244.419	213.544	Promoter (2-3kb)	PF3D7_0606400	6	263936	264830	895	2	conserved Plasmodium protein, unknown function	PF3D7_0606400.1	-2105
peak1575	271204	271604	401	*	240.992	202.047	394.315	386.568	303.11	296.46	339.648	333.129	Promoter (1-2kb)	PF3D7_0606500	6	264901	269898	4998	2	polypyrimidine tract-binding protein, putative	PF3D7_0606500.1	-1306
peak1576	273059	273459	401	*	176.589	144.864	323.092	313.098	319.643	254.933	283.569	307.504	Exon (PF3D7_0606600.1/PF3D7_0606600, exon 1 of 2)	PF3D7_0606500	6	264901	269898	4998	2	polypyrimidine tract-binding protein, putative	PF3D7_0606500.1	-3161
peak1577	275693	276093	401	*	231.643	179.174	357.409	334.574	228.71	292.999	283.569	243.44	Exon (PF3D7_0606600.1/PF3D7_0606600, exon 1 of 2)	PF3D7_0606600	6	270150	279739	9590	2	WD repeat-containing protein, putative	PF3D7_0606600.1	3646
peak1578	277365	277765	401	*	75.8293	89.3146	91.9421	89.295	110.222	88.8226	90.996	76.8759	Promoter (1-2kb)	PF3D7_0606600	6	270150	279739	9590	2	WD repeat-containing protein, putative	PF3D7_0606600.1	1974
peak1579	282197	282597	401	*	261.767	218.385	413.739	377.526	411.953	329.913	380.913	371.567	Promoter (<=1kb)	PF3D7_0606700	6	281991	287880	5890	1	coatomer alpha subunit, putative	PF3D7_0606700.1	206
peak1580	285116	285516	401	*	219.178	164.47	213.668	319.88	176.355	207.637	230.664	230.628	Exon (PF3D7_0606700.1/PF3D7_0606700, exon 1 of 4)	PF3D7_0606700	6	281991	287880	5890	1	coatomer alpha subunit, putative	PF3D7_0606700.1	3125
peak1581	285989	286389	401	*	140.232	162.291	226.618	192.154	203.91	170.724	225.374	175.106	Exon (PF3D7_0606700.1/PF3D7_0606700, exon 1 of 4)	PF3D7_0606800	6	287041	289722	2682	2	VFT protein	PF3D7_0606800.1	3333
peak1582	288793	289193	401	*	201.519	147.587	302.373	305.185	238.354	237.629	279.337	264.795	Promoter (<=1kb)	PF3D7_0606800	6	287041	289722	2682	2	VFT protein	PF3D7_0606800.1	529
peak1583	290751	291151	401	*	156.852	155.211	108.777	135.638	130.888	167.263	116.39	89.6885	Promoter (<=1kb)	PF3D7_0607000	6	291965	297805	5841	1	translation initiation factor IF-2, putative	PF3D7_0607000.1	-814
peak1584	293978	294378	401	*	92.4494	111.099	95.827	171.808	192.888	147.653	176.702	183.648	Promoter (1-2kb)	PF3D7_0606900	6	290146	292628	2483	2	glutaredoxin-like protein	PF3D7_0606900.1	-1350
peak1585	295859	296259	401	*	252.418	187.343	350.934	420.478	347.198	342.602	332.241	307.504	Promoter (1-2kb)	PF3D7_0607100	6	297941	301197	3257	1	MYND-type zinc finger protein, putative	PF3D7_0607100.1	-1682
peak1586	301749	302149	401	*	229.565	201.502	244.1	217.021	205.288	239.936	189.399	187.919	Promoter (1-2kb)	PF3D7_0607200	6	301304	303478	2175	2	RING zinc finger protein, putative	PF3D7_0607200.1	1329
peak1587	312656	313056	401	*	161.007	156.301	174.82	184.242	152.933	167.263	187.282	128.126	Promoter (1-2kb)	PF3D7_0607500	6	310779	313770	2992	1	4-hydroxybenzoate polyprenyltransferase	PF3D7_0607500.1	1877
peak1588	314181	314581	401	*	105.953	135.061	150.863	126.595	117.11	155.728	153.423	115.314	Exon (PF3D7_0607600.1/PF3D7_0607600, exon 2 of 5)	PF3D7_0607500	6	310779	313770	2992	1	4-hydroxybenzoate polyprenyltransferase	PF3D7_0607500.1	3402
peak1589	321453	321853	401	*	170.356	168.282	88.0572	140.159	70.2663	179.952	152.365	106.772	Promoter (1-2kb)	PF3D7_0607700	6	319519	329442	9924	1	conserved Plasmodium protein, unknown function	PF3D7_0607700.1	1934
peak1590	323029	323429	401	*	201.519	189.521	306.258	258.842	235.599	220.326	241.245	196.461	Exon (PF3D7_0607700.1/PF3D7_0607700, exon 1 of 1)	PF3D7_0607700	6	319519	329442	9924	1	conserved Plasmodium protein, unknown function	PF3D7_0607700.1	3510
peak1591	323890	324290	401	*	184.899	175.362	341.222	363.962	495.997	292.999	427.47	333.129	Exon (PF3D7_0607700.1/PF3D7_0607700, exon 1 of 1)	PF3D7_0607700	6	319519	329442	9924	1	conserved Plasmodium protein, unknown function	PF3D7_0607700.1	4371
peak1592	326258	326658	401	*	235.798	194.967	288.776	302.925	259.021	261.854	287.801	239.169	Exon (PF3D7_0607700.1/PF3D7_0607700, exon 1 of 1)	PF3D7_0607800	6	329254	332013	2760	2	GTP-binding protein, putative	PF3D7_0607800.1	5355
peak1593	327925	328325	401	*	184.899	218.385	224.028	198.936	118.488	219.173	181.992	136.668	Exon (PF3D7_0607700.1/PF3D7_0607700, exon 1 of 1)	PF3D7_0607800	6	329254	332013	2760	2	GTP-binding protein, putative	PF3D7_0607800.1	3688
peak1594	329380	329780	401	*	113.225	116.545	127.553	96.0769	97.8217	119.968	132.262	149.481	Promoter (2-3kb)	PF3D7_0607800	6	329254	332013	2760	2	GTP-binding protein, putative	PF3D7_0607800.1	2233
peak1595	331185	331585	401	*	176.589	163.38	223.38	222.672	259.021	237.629	228.548	217.815	Promoter (<=1kb)	PF3D7_0607800	6	329254	332013	2760	2	GTP-binding protein, putative	PF3D7_0607800.1	428
peak1596	334552	334952	401	*	171.395	189.521	288.776	236.236	230.088	246.858	272.988	175.106	Promoter (1-2kb)	PF3D7_0608100	6	336465	342148	5684	1	conserved Plasmodium protein, unknown function	PF3D7_0608100.1	-1513
peak1597	338320	338720	401	*	167.24	151.944	177.409	191.023	155.688	184.567	214.793	187.919	Promoter (<=1kb)	PF3D7_0608000	6	335107	337484	2378	2	diphthine methyltransferase, putative	PF3D7_0608000.1	-836
peak1598	340354	340754	401	*	171.395	152.488	348.992	283.709	388.531	220.326	310.021	303.233	Promoter (1-2kb)	PF3D7_0608300	6	342351	347812	5462	1	heptatricopeptide repeat-containing protein, putative	PF3D7_0608300.1	-1597
peak1599	343234	343634	401	*	93.4881	116.545	104.244	94.9466	136.399	121.122	112.158	115.314	Promoter (<=1kb)	PF3D7_0608200	6	341804	342871	1068	2	conserved Plasmodium protein, unknown function	PF3D7_0608200.1	-363
peak1600	343824	344224	401	*	108.031	116.545	66.6904	116.423	84.044	110.74	98.4026	76.8759	Promoter (<=1kb)	PF3D7_0608200	6	341804	342871	1068	2	conserved Plasmodium protein, unknown function	PF3D7_0608200.1	-953
peak1601	348849	349249	401	*	168.279	162.291	181.294	193.284	155.688	176.492	162.946	162.294	Promoter (<=1kb)	PF3D7_0608310	6	347997	349756	1760	1	sorting assembly machinery 50 kDa subunit, putative	PF3D7_0608310.1	852
peak1602	350121	350521	401	*	88.2943	92.0376	82.2299	71.2099	100.577	79.5943	82.5313	119.585	Promoter (<=1kb)	PF3D7_0608400	6	349769	350541	773	2	respiratory chain complex 4 associated protein 4	PF3D7_0608400.1	20
peak1603	351961	352361	401	*	209.829	185.709	337.337	271.276	314.132	251.472	306.847	371.567	Promoter (1-2kb)	PF3D7_0608500	6	350697	353774	3078	2	proteasome subunit alpha type-2, putative	PF3D7_0608500.1	1413
peak1604	355883	356283	401	*	92.4494	119.812	114.604	107.38	106.088	129.197	119.565	102.501	Promoter (1-2kb)	PF3D7_0608700	6	357303	361171	3869	1	T-complex protein 1 subunit zeta	PF3D7_0608700.1	-1020
peak1605	358781	359181	401	*	224.371	160.113	211.078	374.135	234.221	222.633	216.909	256.253	Promoter (1-2kb)	PF3D7_0608700	6	357303	361171	3869	1	T-complex protein 1 subunit zeta	PF3D7_0608700.1	1478
peak1606	363157	363557	401	*	277.348	183.531	528.343	536.9	716.441	374.901	492.013	529.59	Promoter (<=1kb)	PF3D7_0608900	6	363994	368548	4555	1	conserved Plasmodium protein, unknown function	PF3D7_0608900.1	-437
peak1607	365289	365689	401	*	141.271	136.695	115.251	150.332	121.244	177.645	146.017	145.21	Promoter (1-2kb)	PF3D7_0608900	6	363994	368548	4555	1	conserved Plasmodium protein, unknown function	PF3D7_0608900.1	1295
peak1608	371638	372038	401	*	167.24	141.052	200.071	189.893	173.599	177.645	213.735	183.648	Promoter (2-3kb)	PF3D7_0609000	6	369043	388626	19584	1	nucleoporin NUP637, putative	PF3D7_0609000.1	2595
peak1609	372923	373323	401	*	144.387	138.873	227.913	283.709	223.199	220.326	205.27	205.002	Exon (PF3D7_0609000.1/PF3D7_0609000, exon 1 of 1)	PF3D7_0609000	6	369043	388626	19584	1	nucleoporin NUP637, putative	PF3D7_0609000.1	3880
peak1610	373455	373855	401	*	162.046	126.347	176.762	200.066	103.333	162.649	160.83	123.856	Exon (PF3D7_0609000.1/PF3D7_0609000, exon 1 of 1)	PF3D7_0609000	6	369043	388626	19584	1	nucleoporin NUP637, putative	PF3D7_0609000.1	4412
peak1611	374603	375003	401	*	199.441	182.986	302.373	316.489	270.043	250.318	308.963	260.524	Exon (PF3D7_0609000.1/PF3D7_0609000, exon 1 of 1)	PF3D7_0609000	6	369043	388626	19584	1	nucleoporin NUP637, putative	PF3D7_0609000.1	5560
peak1612	376360	376760	401	*	181.782	175.906	229.208	279.188	225.954	224.94	251.826	217.815	Exon (PF3D7_0609000.1/PF3D7_0609000, exon 1 of 1)	PF3D7_0609000	6	369043	388626	19584	1	nucleoporin NUP637, putative	PF3D7_0609000.1	7317
peak1613	377354	377754	401	*	202.558	200.413	331.51	326.661	249.376	267.621	266.639	187.919	Exon (PF3D7_0609000.1/PF3D7_0609000, exon 1 of 1)	PF3D7_0609000	6	369043	388626	19584	1	nucleoporin NUP637, putative	PF3D7_0609000.1	8311
peak1614	380155	380555	401	*	221.255	213.484	387.84	360.571	491.864	403.739	374.565	307.504	Exon (PF3D7_0609000.1/PF3D7_0609000, exon 1 of 1)	PF3D7_0609000	6	369043	388626	19584	1	nucleoporin NUP637, putative	PF3D7_0609000.1	11112
peak1615	382149	382549	401	*	116.341	131.793	137.266	141.29	136.399	171.878	174.585	149.481	Exon (PF3D7_0609000.1/PF3D7_0609000, exon 1 of 1)	PF3D7_0609100	6	388540	392142	3603	2	zinc transporter ZIP1	PF3D7_0609100.1	9593
peak1616	384185	384585	401	*	131.922	126.347	127.553	171.808	139.155	128.043	155.54	166.564	Exon (PF3D7_0609000.1/PF3D7_0609000, exon 1 of 1)	PF3D7_0609100	6	388540	392142	3603	2	zinc transporter ZIP1	PF3D7_0609100.1	7557
peak1617	386849	387249	401	*	215.023	180.263	238.92	219.281	281.065	261.854	278.278	260.524	Exon (PF3D7_0609000.1/PF3D7_0609000, exon 1 of 1)	PF3D7_0609100	6	388540	392142	3603	2	zinc transporter ZIP1	PF3D7_0609100.1	4893
peak1618	389983	390383	401	*	185.937	175.906	184.532	162.766	141.91	188.027	193.631	153.752	Promoter (1-2kb)	PF3D7_0609100	6	388540	392142	3603	2	zinc transporter ZIP1	PF3D7_0609100.1	1759
peak1619	396165	396565	401	*	97.6431	124.169	123.021	111.901	97.8217	118.815	133.32	153.752	Promoter (<=1kb)	PF3D7_0609300	6	396165	399337	3173	1	conserved Plasmodium protein, unknown function	PF3D7_0609300.1	0
peak1620	397185	397585	401	*	130.883	143.23	130.143	150.332	130.888	178.799	176.702	158.023	Promoter (1-2kb)	PF3D7_0609300	6	396165	399337	3173	1	conserved Plasmodium protein, unknown function	PF3D7_0609300.1	1020
peak1621	398298	398698	401	*	162.046	161.202	177.409	229.454	147.421	199.563	187.282	145.21	Promoter (2-3kb)	PF3D7_0609300	6	396165	399337	3173	1	conserved Plasmodium protein, unknown function	PF3D7_0609300.1	2133
peak1622	399762	400162	401	*	82.0618	100.751	88.7047	99.4678	114.355	114.201	99.4607	123.856	Promoter (1-2kb)	PF3D7_0609400	6	399357	402112	2756	2	mitochondrial cardiolipin synthase, putative	PF3D7_0609400.1	1950
peak1623	400740	401140	401	*	165.162	165.014	225.323	363.962	224.577	252.625	292.034	222.086	Promoter (<=1kb)	PF3D7_0609400	6	399357	402112	2756	2	mitochondrial cardiolipin synthase, putative	PF3D7_0609400.1	972
peak1624	405261	405661	401	*	124.651	138.329	170.287	146.941	126.755	185.72	175.643	140.939	Promoter (2-3kb)	PF3D7_0609600	6	408041	412002	3962	1	conserved Plasmodium protein, unknown function	PF3D7_0609600.1	-2380
peak1625	407000	407400	401	*	203.596	175.362	251.222	253.191	179.11	243.397	212.677	243.44	Promoter (<=1kb)	PF3D7_0609600	6	408041	412002	3962	1	conserved Plasmodium protein, unknown function	PF3D7_0609600.1	-641
peak1626	411076	411476	401	*	203.596	181.897	170.935	252.061	146.044	207.637	181.992	136.668	Promoter (<=1kb)	PF3D7_0609700	6	412443	420258	7816	1	protein KIC6	PF3D7_0609700.1	-967
peak1627	414895	415295	401	*	200.48	179.718	275.826	301.794	270.043	272.236	294.15	256.253	Promoter (2-3kb)	PF3D7_0609700	6	412443	420258	7816	1	protein KIC6	PF3D7_0609700.1	2452
peak1628	416758	417158	401	*	232.682	182.986	302.373	344.746	362.354	303.381	289.917	328.858	Exon (PF3D7_0609700.1/PF3D7_0609700, exon 2 of 3)	PF3D7_0609700	6	412443	420258	7816	1	protein KIC6	PF3D7_0609700.1	4315
peak1629	418449	418849	401	*	194.248	193.333	354.171	436.302	440.887	334.527	371.391	439.901	Exon (PF3D7_0609700.1/PF3D7_0609700, exon 2 of 3)	PF3D7_0609800	6	420422	423142	2721	2	palmitoyltransferase DHHC2, putative	PF3D7_0609800.1	4293
peak1630	421384	421784	401	*	166.201	166.648	232.445	192.154	170.844	193.795	240.187	175.106	Promoter (1-2kb)	PF3D7_0609800	6	420422	423142	2721	2	palmitoyltransferase DHHC2, putative	PF3D7_0609800.1	1358
peak1631	427735	428135	401	*	174.511	187.343	114.604	136.768	71.6441	178.799	178.818	106.772	Exon (PF3D7_0609900.1/PF3D7_0609900, exon 1 of 1)	PF3D7_0609900	6	423862	432332	8471	1	tetratricopeptide repeat protein, putative	PF3D7_0609900.1	3873
peak1632	429612	430012	401	*	134	140.507	121.726	136.768	112.977	181.106	156.598	132.397	Promoter (2-3kb)	PF3D7_0610000	6	432378	434270	1893	1	ribosomal protein L19, mitochondrial, putative	PF3D7_0610000.1	-2366
peak1633	430724	431124	401	*	193.209	155.211	393.668	337.965	380.265	301.074	403.133	290.42	Promoter (1-2kb)	PF3D7_0610000	6	432378	434270	1893	1	ribosomal protein L19, mitochondrial, putative	PF3D7_0610000.1	-1254
peak1634	433703	434103	401	*	166.201	145.953	247.337	239.627	231.465	205.33	250.768	264.795	Promoter (1-2kb)	PF3D7_0610000	6	432378	434270	1893	1	ribosomal protein L19, mitochondrial, putative	PF3D7_0610000.1	1325
peak1635	435473	435873	401	*	156.852	143.775	179.999	250.93	271.421	234.169	256.059	243.44	Promoter (<=1kb)	PF3D7_0610100	6	434240	436684	2445	2	pre-mRNA-splicing factor SLU7, putative	PF3D7_0610100.1	811
peak1636	437965	438365	401	*	104.914	107.831	57.6257	161.635	126.755	163.803	113.216	123.856	Promoter (1-2kb)	PF3D7_0610100	6	434240	436684	2445	2	pre-mRNA-splicing factor SLU7, putative	PF3D7_0610100.1	-1281
peak1637	438995	439395	401	*	103.876	127.437	102.949	168.417	133.644	131.504	141.784	166.564	Promoter (1-2kb)	PF3D7_0610200	6	437200	440881	3682	2	RNA-binding protein 25, putative	PF3D7_0610200.1	1486
peak1638	440115	440515	401	*	90.3718	111.099	145.035	155.984	126.755	123.429	157.656	153.752	Promoter (<=1kb)	PF3D7_0610200	6	437200	440881	3682	2	RNA-binding protein 25, putative	PF3D7_0610200.1	366
peak1639	444844	445244	401	*	114.263	112.732	173.525	101.728	181.866	115.354	161.888	196.461	Promoter (<=1kb)	PF3D7_0610400	6	444363	445584	1222	1	histone H3	PF3D7_0610400.1	481
peak1640	449912	450312	401	*	183.86	165.559	220.143	266.755	213.554	243.397	217.967	222.086	Promoter (<=1kb)	PF3D7_0610600	6	449004	452099	3096	1	calcium-dependent protein kinase 2	PF3D7_0610600.1	908
peak1641	453862	454262	401	*	278.387	210.216	441.581	514.294	559.375	404.893	440.167	508.235	Promoter (<=1kb)	PF3D7_0610800	6	453671	456422	2752	1	transketolase	PF3D7_0610800.1	191
peak1642	458062	458462	401	*	219.178	148.676	251.87	289.361	272.799	268.775	245.478	273.337	Promoter (2-3kb)	PF3D7_0610900	6	456064	460886	4823	2	transcription elongation factor SPT5, putative	PF3D7_0610900.1	2424
peak1643	460096	460496	401	*	148.542	123.624	205.251	240.757	169.466	182.259	172.469	140.939	Promoter (<=1kb)	PF3D7_0610900	6	456064	460886	4823	2	transcription elongation factor SPT5, putative	PF3D7_0610900.1	390
peak1644	466129	466529	401	*	103.876	94.7606	115.899	106.25	107.466	94.5903	133.32	115.314	Promoter (<=1kb)	PF3D7_0611100	6	466047	466537	491	2	succinate dehydrogenase subunit 3, putative	PF3D7_0611100.1	8
peak1645	467990	468390	401	*	111.147	119.812	119.784	114.162	140.533	138.425	130.145	187.919	Promoter (<=1kb)	PF3D7_0611200	6	467227	469157	1931	1	AP2 domain transcription factor AP2-EXP2	PF3D7_0611200.1	763
peak1646	470934	471334	401	*	114.263	107.831	180.647	127.726	183.243	116.508	147.075	162.294	Promoter (1-2kb)	PF3D7_0611300	6	469685	471521	1837	1	ATP synthase-associated protein, putative	PF3D7_0611300.1	1249
peak1647	473134	473534	401	*	167.24	135.061	142.446	258.842	176.355	176.492	188.341	200.732	Promoter (1-2kb)	PF3D7_0611400	6	471256	474637	3382	2	SWI/SNF-related matrix-associated actin-dependent regulator of chromatin	PF3D7_0611400.1	1103
peak1648	486189	486589	401	*	165.162	139.962	152.158	207.978	192.888	193.795	188.341	205.002	Promoter (<=1kb)	PF3D7_0611600	6	484649	487474	2826	2	basal complex transmembrane protein 1	PF3D7_0611600.1	885
peak1649	493109	493509	401	*	276.309	210.761	378.128	498.47	472.575	369.133	369.274	401.463	Exon (PF3D7_0611800.1/PF3D7_0611800, exon 1 of 5)	PF3D7_0611700	6	488418	489504	1087	2	60S ribosomal protein L39	PF3D7_0611700.1	-3605
peak1650	494558	494958	401	*	193.209	159.024	151.51	160.505	129.51	192.641	197.863	166.564	Exon (PF3D7_0611800.1/PF3D7_0611800, exon 1 of 5)	PF3D7_0611700	6	488418	489504	1087	2	60S ribosomal protein L39	PF3D7_0611700.1	-5054
peak1651	495393	495793	401	*	198.403	181.897	296.546	256.582	292.087	218.019	263.465	269.066	Exon (PF3D7_0611800.1/PF3D7_0611800, exon 1 of 5)	PF3D7_0611700	6	488418	489504	1087	2	60S ribosomal protein L39	PF3D7_0611700.1	-5889
peak1652	499557	499957	401	*	219.178	183.531	343.164	375.265	254.888	303.381	322.718	269.066	Promoter (2-3kb)	PF3D7_0611800	6	490750	501967	11218	2	conserved Plasmodium protein, unknown function	PF3D7_0611800.1	2010
peak1653	500740	501140	401	*	196.325	186.798	332.157	299.534	286.576	261.854	322.718	307.504	Promoter (<=1kb)	PF3D7_0611800	6	490750	501967	11218	2	conserved Plasmodium protein, unknown function	PF3D7_0611800.1	827
peak1654	506495	506895	401	*	152.697	161.202	148.92	203.457	180.488	206.484	186.224	226.357	Promoter (1-2kb)	PF3D7_0611900	6	505314	507593	2280	1	lsm12, putative	PF3D7_0611900.1	1181
peak1655	509570	509970	401	*	153.736	124.169	161.222	218.151	143.288	189.181	154.482	153.752	Promoter (1-2kb)	PF3D7_0612000	6	506386	508412	2027	2	conserved Plasmodium protein, unknown function	PF3D7_0612000.1	-1158
peak1656	515739	516139	401	*	156.852	152.488	290.071	328.922	287.954	257.24	298.382	243.44	Exon (PF3D7_0612200.1/PF3D7_0612200, exon 1 of 8)	PF3D7_0612200	6	512392	519614	7223	2	leucine-rich repeat protein	PF3D7_0612200.1	3475
peak1657	517623	518023	401	*	200.48	164.47	289.423	332.313	359.598	321.838	318.486	286.149	Promoter (1-2kb)	PF3D7_0612200	6	512392	519614	7223	2	leucine-rich repeat protein	PF3D7_0612200.1	1591
peak1658	519069	519469	401	*	162.046	161.747	197.481	217.021	191.51	198.409	197.863	222.086	Promoter (<=1kb)	PF3D7_0612200	6	512392	519614	7223	2	leucine-rich repeat protein	PF3D7_0612200.1	145
peak1659	524399	524799	401	*	150.62	135.061	189.712	209.109	155.688	158.035	174.585	213.544	Promoter (<=1kb)	PF3D7_0612600	6	522936	525730	2795	2	cytoplasmic tRNA 2-thiolation protein 1, putative	PF3D7_0612600.1	931
peak1660	526270	526670	401	*	179.705	164.47	203.309	322.14	197.021	192.641	212.677	269.066	Promoter (<=1kb)	PF3D7_0612600	6	522936	525730	2795	2	cytoplasmic tRNA 2-thiolation protein 1, putative	PF3D7_0612600.1	-540
peak1661	527900	528300	401	*	101.798	114.366	111.366	128.856	86.7995	129.197	132.262	145.21	Promoter (<=1kb)	PF3D7_0612700	6	525736	527850	2115	2	6-cysteine protein P12	PF3D7_0612700.1	-50
peak1662	528847	529247	401	*	121.535	132.338	174.82	204.587	217.688	207.637	201.038	175.106	Promoter (<=1kb)	PF3D7_0612800	6	527873	529438	1566	2	6-cysteine protein P12p	PF3D7_0612800.1	191
peak1663	532068	532468	401	*	238.914	181.352	281.006	453.257	385.776	306.842	359.752	375.838	Promoter (1-2kb)	PF3D7_0612900	6	530674	533646	2973	1	nucleolar GTP-binding protein 1, putative	PF3D7_0612900.1	1394
peak1664	542053	542453	401	*	174.511	165.559	147.625	183.111	148.799	204.177	150.249	183.648	Promoter (2-3kb)	PF3D7_0613200	6	539074	539954	881	1	conserved Plasmodium protein, unknown function	PF3D7_0613200.1	2979
peak1665	543593	543993	401	*	152.697	170.46	170.287	174.069	180.488	177.645	189.399	183.648	Promoter (1-2kb)	PF3D7_0613300	6	539725	545452	5728	2	rhoptry protein ROP14	PF3D7_0613300.1	1459
peak1666	547403	547803	401	*	132.961	155.756	235.683	185.372	234.221	159.189	191.515	217.815	Promoter (<=1kb)	PF3D7_0613400	6	546920	548162	1243	1	50S ribosomal protein L18, apicoplast, putative	PF3D7_0613400.1	483
peak1667	548326	548726	401	*	162.046	111.099	179.352	215.89	199.777	181.106	204.212	196.461	Promoter (1-2kb)	PF3D7_0613400	6	546920	548162	1243	1	50S ribosomal protein L18, apicoplast, putative	PF3D7_0613400.1	1406
peak1668	551161	551561	401	*	173.472	163.925	336.042	316.489	260.399	239.936	348.113	367.296	Promoter (<=1kb)	PF3D7_0613500	6	547900	552544	4645	2	AP-3 complex subunit beta, putative	PF3D7_0613500.1	983
peak1669	556492	556892	401	*	147.503	138.873	144.388	275.797	135.022	190.334	197.863	179.377	Promoter (2-3kb)	PF3D7_0613600	6	554117	559142	5026	1	conserved Plasmodium protein, unknown function	PF3D7_0613600.1	2375
peak1670	557940	558340	401	*	196.325	158.479	187.769	220.412	174.977	204.177	215.851	149.481	3' UTR	PF3D7_0613600	6	554117	559142	5026	1	conserved Plasmodium protein, unknown function	PF3D7_0613600.1	3823
peak1671	559825	560225	401	*	171.395	168.282	183.884	261.103	230.088	213.405	219.025	230.628	Promoter (2-3kb)	PF3D7_0613700	6	558835	562741	3907	2	syntaxin-binding protein, putative	PF3D7_0613700.1	2516
peak1672	566641	567041	401	*	159.969	130.704	258.344	274.667	217.688	203.023	234.897	269.066	Promoter (<=1kb)	PF3D7_0613800	6	565925	579231	13307	1	AP2 domain transcription factor, putative	PF3D7_0613800.1	716
peak1673	568636	569036	401	*	233.72	225.465	279.711	363.962	201.154	318.377	280.395	251.982	Promoter (2-3kb)	PF3D7_0613800	6	565925	579231	13307	1	AP2 domain transcription factor, putative	PF3D7_0613800.1	2711
peak1674	573967	574367	401	*	280.464	215.662	418.272	475.863	286.576	344.909	372.449	354.483	Exon (PF3D7_0613800.1/PF3D7_0613800, exon 1 of 3)	PF3D7_0613800	6	565925	579231	13307	1	AP2 domain transcription factor, putative	PF3D7_0613800.1	8042
peak1675	575937	576337	401	*	155.814	161.202	187.122	238.497	125.377	209.944	212.677	196.461	Exon (PF3D7_0613800.1/PF3D7_0613800, exon 2 of 3)	PF3D7_0613800	6	565925	579231	13307	1	AP2 domain transcription factor, putative	PF3D7_0613800.1	10012
peak1676	576752	577152	401	*	208.79	175.906	225.97	222.672	151.555	251.472	240.187	149.481	Exon (PF3D7_0613800.1/PF3D7_0613800, exon 2 of 3)	PF3D7_0613900	6	579250	586589	7340	2	myosin E, putative	PF3D7_0613900.1	9437
peak1677	577931	578331	401	*	118.418	136.15	160.575	161.635	166.71	144.193	174.585	170.835	Exon (PF3D7_0613800.1/PF3D7_0613800, exon 3 of 3)	PF3D7_0613900	6	579250	586589	7340	2	myosin E, putative	PF3D7_0613900.1	8258
peak1678	580652	581052	401	*	217.1	192.789	282.301	412.565	307.243	275.696	314.254	234.899	Exon (PF3D7_0613900.1/PF3D7_0613900, exon 1 of 1)	PF3D7_0613900	6	579250	586589	7340	2	myosin E, putative	PF3D7_0613900.1	5537
peak1679	582699	583099	401	*	179.705	167.193	295.898	396.741	456.042	292.999	332.241	337.4	Exon (PF3D7_0613900.1/PF3D7_0613900, exon 1 of 1)	PF3D7_0613900	6	579250	586589	7340	2	myosin E, putative	PF3D7_0613900.1	3490
peak1680	584428	584828	401	*	136.077	144.319	172.877	209.109	224.577	174.185	230.664	209.273	Promoter (1-2kb)	PF3D7_0613900	6	579250	586589	7340	2	myosin E, putative	PF3D7_0613900.1	1761
peak1681	585566	585966	401	*	122.573	140.507	170.287	135.638	176.355	175.338	156.598	140.939	Promoter (<=1kb)	PF3D7_0613900	6	579250	586589	7340	2	myosin E, putative	PF3D7_0613900.1	623
peak1682	587131	587531	401	*	181.782	169.371	193.596	202.327	170.844	193.795	202.096	187.919	Promoter (<=1kb)	PF3D7_0613900	6	579250	586589	7340	2	myosin E, putative	PF3D7_0613900.1	-542
peak1683	588279	588679	401	*	163.085	163.38	214.316	291.622	192.888	197.255	238.071	226.357	Promoter (<=1kb)	PF3D7_0614000	6	586596	589075	2480	2	thiamine-phosphate synthase, putative	PF3D7_0614000.1	396
peak1684	590426	590826	401	*	151.659	166.103	181.942	168.417	150.177	169.57	167.179	153.752	Promoter (1-2kb)	PF3D7_0614000	6	586596	589075	2480	2	thiamine-phosphate synthase, putative	PF3D7_0614000.1	-1351
peak1685	594158	594558	401	*	190.093	191.7	263.524	243.018	173.599	220.326	263.465	200.732	Promoter (1-2kb)	PF3D7_0614100	6	589090	592978	3889	2	filamin domain-containing protein, putative	PF3D7_0614100.1	-1180
peak1686	597806	598206	401	*	150.62	140.507	128.848	116.423	85.4218	141.886	156.598	98.2303	Promoter (1-2kb)	PF3D7_0614200	6	593122	595984	2863	2	cytosolic Fe-S cluster assembly factor NAR1, putative	PF3D7_0614200.1	-1822
peak1687	598468	598868	401	*	184.899	157.39	303.02	301.794	227.332	266.468	277.22	205.002	Promoter (2-3kb)	PF3D7_0614200	6	593122	595984	2863	2	cytosolic Fe-S cluster assembly factor NAR1, putative	PF3D7_0614200.1	-2484
peak1688	599663	600063	401	*	189.054	142.686	286.833	317.619	336.176	243.397	292.034	320.316	Promoter (1-2kb)	PF3D7_0614400	6	602024	605863	3840	1	pre-mRNA-splicing factor CWF7, putative	PF3D7_0614400.1	-1961
peak1689	604510	604910	401	*	139.193	119.268	139.856	183.111	130.888	146.5	146.017	123.856	Promoter (1-2kb)	PF3D7_0614300	6	596483	602866	6384	2	major facilitator superfamily-related transporter, putative	PF3D7_0614300.1	-1644
peak1690	606236	606636	401	*	125.69	144.319	168.992	212.499	209.421	175.338	193.631	149.481	Promoter (1-2kb)	PF3D7_0614500	6	605437	608581	3145	2	60S ribosomal protein L19	PF3D7_0614500.1	1945
peak1691	613341	613741	401	*	165.162	148.132	182.589	292.752	235.599	243.397	226.432	183.648	Promoter (1-2kb)	PF3D7_0614700	6	612082	614491	2410	1	F-box protein FBXO6, putative	PF3D7_0614700.1	1259
peak1692	615294	615694	401	*	127.767	139.418	200.071	219.281	231.465	221.48	207.386	192.19	Promoter (1-2kb)	PF3D7_0614800	6	615060	617043	1984	2	endonuclease III-like protein 1, putative	PF3D7_0614800.1	1349
peak1693	617872	618272	401	*	172.434	178.085	58.2732	105.119	46.8442	153.421	92.0541	111.043	Promoter (<=1kb)	PF3D7_0614900	6	617589	622087	4499	1	conserved Plasmodium membrane protein, unknown function	PF3D7_0614900.1	283
peak1694	619183	619583	401	*	217.1	196.056	209.783	262.233	205.288	205.33	230.664	217.815	Promoter (1-2kb)	PF3D7_0614900	6	617589	622087	4499	1	conserved Plasmodium membrane protein, unknown function	PF3D7_0614900.1	1594
peak1695	622292	622692	401	*	87.2556	101.84	146.978	128.856	106.088	111.893	130.145	132.397	Promoter (<=1kb)	PF3D7_0615000	6	622098	623014	917	1	conserved Plasmodium protein, unknown function	PF3D7_0615000.1	194
peak1696	623211	623611	401	*	203.596	185.709	361.941	421.608	356.843	299.921	368.216	363.025	Promoter (<=1kb)	PF3D7_0615100	6	622767	624490	1724	2	enoyl-acyl carrier reductase	PF3D7_0615100.1	879
peak1697	628766	629166	401	*	155.814	160.657	126.906	158.244	115.733	163.803	132.262	123.856	Promoter (1-2kb)	PF3D7_0615300	6	627693	630345	2653	2	GPI-anchored wall transfer protein 1, putative	PF3D7_0615300.1	1179
peak1698	632853	633253	401	*	248.263	188.977	330.215	351.528	301.732	310.302	300.498	269.066	Promoter (2-3kb)	PF3D7_0615300	6	627693	630345	2653	2	GPI-anchored wall transfer protein 1, putative	PF3D7_0615300.1	-2508
peak1699	634851	635251	401	*	264.883	210.216	448.056	428.39	394.042	342.602	395.727	448.443	Exon (PF3D7_0615400.1/PF3D7_0615400, exon 2 of 9)	PF3D7_0615300	6	627693	630345	2653	2	GPI-anchored wall transfer protein 1, putative	PF3D7_0615300.1	-4506
peak1700	638202	638602	401	*	123.612	133.427	104.244	163.896	66.133	144.193	162.946	93.9594	Exon (PF3D7_0615400.1/PF3D7_0615400, exon 1 of 9)	PF3D7_0615400	6	630396	642340	11945	2	ribonuclease, putative	PF3D7_0615400.1	3738
peak1701	639069	639469	401	*	123.612	129.615	130.791	174.069	123.999	137.271	167.179	136.668	Promoter (2-3kb)	PF3D7_0615400	6	630396	642340	11945	2	ribonuclease, putative	PF3D7_0615400.1	2871
peak1702	644620	645020	401	*	228.527	210.761	393.668	362.832	460.175	332.22	387.262	388.65	Promoter (1-2kb)	PF3D7_0615500	6	642699	646241	3543	1	cdc2-related protein kinase 5	PF3D7_0615500.1	1921
peak1703	646795	647195	401	*	99.7207	105.653	97.7694	85.904	64.7552	102.665	106.867	89.6885	Exon (PF3D7_0615600.1/PF3D7_0615600, exon 6 of 8)	PF3D7_0615500	6	642699	646241	3543	1	cdc2-related protein kinase 5	PF3D7_0615500.1	4096
peak1704	648176	648576	401	*	207.751	219.474	368.416	270.146	407.82	391.05	380.913	358.754	Exon (PF3D7_0615600.1/PF3D7_0615600, exon 6 of 8)	PF3D7_0615500	6	642699	646241	3543	1	cdc2-related protein kinase 5	PF3D7_0615500.1	5477
peak1705	651064	651464	401	*	246.185	224.376	366.473	316.489	301.732	306.842	308.963	358.754	Exon (PF3D7_0615600.1/PF3D7_0615600, exon 6 of 8)	PF3D7_0615600	6	646286	655848	9563	2	zinc finger protein, putative	PF3D7_0615600.1	4384
peak1706	657934	658334	401	*	155.814	151.944	205.899	178.59	165.332	166.11	183.05	187.919	Promoter (1-2kb)	PF3D7_0615700	6	656020	657929	1910	1	THO complex subunit 4, putative	PF3D7_0615700.1	1914
peak1707	658935	659335	401	*	167.24	183.531	247.985	249.8	296.221	263.007	263.465	230.628	Promoter (2-3kb)	PF3D7_0615700	6	656020	657929	1910	1	THO complex subunit 4, putative	PF3D7_0615700.1	2915
peak1708	660489	660889	401	*	159.969	168.826	239.567	180.851	118.488	216.866	207.386	205.002	Promoter (1-2kb)	PF3D7_0615800	6	657706	662270	4565	2	conserved oligomeric Golgi complex subunit 4, putative	PF3D7_0615800.1	1381
peak1709	664418	664818	401	*	210.868	196.601	273.236	340.225	209.421	281.464	301.557	260.524	Promoter (2-3kb)	PF3D7_0615800	6	657706	662270	4565	2	conserved oligomeric Golgi complex subunit 4, putative	PF3D7_0615800.1	-2148
peak1710	670313	670713	401	*	267.999	214.573	626.76	514.294	637.908	521.4	589.358	568.027	Promoter (1-2kb)	PF3D7_0616100	6	671851	672965	1115	1	conserved Plasmodium protein, unknown function	PF3D7_0616100.1	-1138
peak1711	674340	674740	401	*	177.627	175.906	218.201	217.021	225.954	224.94	186.224	213.544	Promoter (<=1kb)	PF3D7_0616200	6	674071	676647	2577	1	kinetochore protein NDC80	PF3D7_0616200.1	269
peak1712	675264	675664	401	*	82.0618	101.84	97.7694	123.204	123.999	117.661	111.1	68.3341	Promoter (1-2kb)	PF3D7_0616200	6	674071	676647	2577	1	kinetochore protein NDC80	PF3D7_0616200.1	1193
peak1713	682104	682504	401	*	177.627	173.183	247.337	267.885	282.443	230.708	302.615	286.149	Promoter (2-3kb)	PF3D7_0616500	6	684742	688857	4116	1	TRAP-like protein	PF3D7_0616500.1	-2238
peak1714	684665	685065	401	*	122.573	136.15	195.539	174.069	212.177	144.193	173.527	106.772	Promoter (<=1kb)	PF3D7_0616500	6	684742	688857	4116	1	TRAP-like protein	PF3D7_0616500.1	0
peak1715	686201	686601	401	*	231.643	186.798	433.164	453.257	482.22	327.606	460.27	380.109	Promoter (1-2kb)	PF3D7_0616500	6	684742	688857	4116	1	TRAP-like protein	PF3D7_0616500.1	1459
peak1716	689137	689537	401	*	115.302	110.554	177.409	136.768	150.177	139.578	190.457	102.501	Promoter (1-2kb)	PF3D7_0616600	6	689086	691142	2057	2	HROB domain-containing protein	PF3D7_0616600.1	1605
peak1717	689750	690150	401	*	153.736	130.704	175.467	218.151	158.444	145.346	178.818	140.939	Promoter (<=1kb)	PF3D7_0616600	6	689086	691142	2057	2	HROB domain-containing protein	PF3D7_0616600.1	992
peak1718	691691	692091	401	*	146.465	127.437	165.755	197.805	144.666	189.181	174.585	187.919	Promoter (<=1kb)	PF3D7_0616600	6	689086	691142	2057	2	HROB domain-containing protein	PF3D7_0616600.1	-549
peak1719	693011	693411	401	*	113.225	130.16	111.366	136.768	112.977	137.271	147.075	145.21	Promoter (1-2kb)	PF3D7_0616700	6	691710	694810	3101	2	ras GTPAse, putative	PF3D7_0616700.1	1399
peak1720	696633	697033	401	*	251.379	192.789	317.913	379.786	311.376	273.389	322.718	324.587	Promoter (1-2kb)	PF3D7_0616800	6	695090	698245	3156	1	malate:quinone oxidoreductase	PF3D7_0616800.1	1543
peak1721	699951	700351	401	*	117.38	134.516	132.086	116.423	147.421	146.5	139.668	128.126	Promoter (1-2kb)	PF3D7_0616900	6	698792	704220	5429	1	conserved Plasmodium protein, unknown function	PF3D7_0616900.1	1159
peak1722	702175	702575	401	*	177.627	159.568	171.582	185.372	121.244	189.181	179.876	158.023	Promoter (2-3kb)	PF3D7_0617000	6	703477	705444	1968	2	mitochondrial import receptor subunit TOM40, putative	PF3D7_0617000.1	2869
peak1723	703953	704353	401	*	181.782	161.747	284.891	266.755	300.354	264.161	271.93	251.982	Promoter (1-2kb)	PF3D7_0617000	6	703477	705444	1968	2	mitochondrial import receptor subunit TOM40, putative	PF3D7_0617000.1	1091
peak1724	712288	712688	401	*	114.263	133.972	170.287	149.202	212.177	149.96	178.818	200.732	Promoter (2-3kb)	PF3D7_0617200	6	714972	720182	5211	1	BFR1 domain-containing protein, putative	PF3D7_0617200.1	-2284
peak1725	712861	713261	401	*	101.798	112.188	134.028	155.984	170.844	147.653	171.411	166.564	Promoter (1-2kb)	PF3D7_0617200	6	714972	720182	5211	1	BFR1 domain-containing protein, putative	PF3D7_0617200.1	-1711
peak1726	717545	717945	401	*	138.155	103.474	119.784	185.372	111.599	138.425	131.204	140.939	Promoter (2-3kb)	PF3D7_0617300	6	720336	721721	1386	1	RNA-binding protein, putative	PF3D7_0617300.1	-2391
peak1727	723630	724030	401	*	217.1	205.315	385.898	446.475	355.465	299.921	347.054	260.524	Exon (PF3D7_0617400.1/PF3D7_0617400, exon 2 of 2)	PF3D7_0617300	6	720336	721721	1386	1	RNA-binding protein, putative	PF3D7_0617300.1	3294
peak1728	726157	726557	401	*	178.666	156.845	210.431	340.225	272.799	188.027	246.536	316.045	Exon (PF3D7_0617400.1/PF3D7_0617400, exon 1 of 2)	PF3D7_0617400	6	722377	731499	9123	2	erythrocyte membrane protein 1, PfEMP1	PF3D7_0617400.1	4942
peak1729	735954	736354	401	*	251.379	204.77	376.186	359.441	287.954	271.082	288.859	247.711	Promoter (<=1kb)	PF3D7_0617500	6	735309	736327	1019	1	rifin, pseudogene	PF3D7_0617500.1	645
peak1730	738338	738738	401	*	230.604	173.728	522.516	552.725	530.442	340.295	472.968	486.881	Promoter (<=1kb)	PF3D7_0617600	6	738020	739535	1516	2	stevor	PF3D7_0617600.1	797
peak1731	741519	741919	401	*	190.093	167.193	374.243	366.222	396.798	286.078	335.415	384.379	Promoter (<=1kb)	PF3D7_0617700	6	741269	742406	1138	2	rifin	PF3D7_0617700.1	487
peak1732	748382	748782	401	*	83.1006	95.8498	126.906	126.595	162.577	108.433	143.901	170.835	Promoter (<=1kb)	PF3D7_0617800	6	747329	749285	1957	2	histone H2A	PF3D7_0617800.1	503
peak1733	754475	754875	401	*	92.4494	81.6902	151.51	115.292	158.444	108.433	124.855	179.377	Promoter (1-2kb)	PF3D7_0617900	6	753392	756429	3038	1	histone H3 variant	PF3D7_0617900.1	1083
peak1734	758508	758908	401	*	141.271	120.901	119.784	143.55	132.266	130.35	113.216	106.772	Promoter (1-2kb)	PF3D7_0618000	6	757278	761654	4377	1	conserved Plasmodium membrane protein, unknown function	PF3D7_0618000.1	1230
peak1735	760414	760814	401	*	188.015	163.38	150.215	240.757	181.866	175.338	214.793	140.939	Promoter (<=1kb)	PF3D7_0618100	6	761703	764548	2846	1	conserved Plasmodium protein, unknown function	PF3D7_0618100.1	-889
peak1736	764687	765087	401	*	153.736	149.221	142.446	162.766	235.599	196.102	151.307	251.982	Promoter (<=1kb)	PF3D7_0618200	6	764260	765980	1721	2	conserved protein, unknown function	PF3D7_0618200.1	893
peak1737	769120	769520	401	*	79.9843	103.474	84.8198	97.2072	110.222	110.74	89.9379	81.1468	Promoter (1-2kb)	PF3D7_0618300	6	767672	769944	2273	1	60S ribosomal protein L27a, putative	PF3D7_0618300.1	1448
peak1738	774670	775070	401	*	227.488	172.639	400.79	368.483	445.02	275.696	368.216	410.005	Promoter (<=1kb)	PF3D7_0618500	6	774491	776051	1561	1	malate dehydrogenase	PF3D7_0618500.1	179
peak1739	791447	791847	401	*	142.31	125.803	247.337	244.148	356.843	203.023	243.361	213.544	Exon (PF3D7_0619000.1/PF3D7_0619000, exon 6 of 14)	PF3D7_0619000	6	788707	796025	7319	2	FPL domain-containing protein, putative	PF3D7_0619000.2	4178
peak1740	793999	794399	401	*	148.542	149.765	199.424	248.67	180.488	196.102	259.233	217.815	Promoter (1-2kb)	PF3D7_0619000	6	788707	796025	7319	2	FPL domain-containing protein, putative	PF3D7_0619000.2	1626
peak1741	797915	798315	401	*	117.38	145.953	117.194	97.2072	73.0218	146.5	159.772	106.772	Promoter (<=1kb)	PF3D7_0619200	6	799040	803205	4166	1	conserved Plasmodium protein, unknown function	PF3D7_0619200.1	-725
peak1742	800369	800769	401	*	195.286	187.887	167.05	253.191	126.755	223.787	201.038	158.023	Promoter (1-2kb)	PF3D7_0619200	6	799040	803205	4166	1	conserved Plasmodium protein, unknown function	PF3D7_0619200.1	1329
peak1743	804707	805107	401	*	148.542	133.427	89.3522	150.332	111.599	139.578	147.075	102.501	Exon (PF3D7_0619300.1/PF3D7_0619300, exon 1 of 3)	PF3D7_0619200	6	799040	803205	4166	1	conserved Plasmodium protein, unknown function	PF3D7_0619200.1	5667
peak1744	805518	805918	401	*	101.798	130.16	176.762	124.335	117.11	125.736	169.295	93.9594	Exon (PF3D7_0619300.1/PF3D7_0619300, exon 1 of 3)	PF3D7_0619200	6	799040	803205	4166	1	conserved Plasmodium protein, unknown function	PF3D7_0619200.1	6478
peak1745	806002	806402	401	*	92.4494	113.822	124.316	92.6859	137.777	96.8974	99.4607	72.605	Exon (PF3D7_0619300.1/PF3D7_0619300, exon 1 of 3)	PF3D7_0619200	6	799040	803205	4166	1	conserved Plasmodium protein, unknown function	PF3D7_0619200.1	6962
peak1746	807429	807829	401	*	232.682	215.117	323.74	296.143	294.843	307.995	308.963	337.4	Exon (PF3D7_0619300.1/PF3D7_0619300, exon 1 of 3)	PF3D7_0619300	6	802988	814565	11578	2	conserved Plasmodium protein, unknown function	PF3D7_0619300.1	6736
peak1747	811513	811913	401	*	145.426	169.371	179.352	231.715	180.488	245.704	230.664	209.273	Promoter (2-3kb)	PF3D7_0619300	6	802988	814565	11578	2	conserved Plasmodium protein, unknown function	PF3D7_0619300.1	2652
peak1748	816912	817312	401	*	216.061	148.676	342.517	446.475	489.109	249.165	328.009	256.253	Promoter (1-2kb)	PF3D7_0619400	6	815190	818801	3612	2	cell division cycle protein 48 homologue, putative	PF3D7_0619400.1	1489
peak1749	820250	820650	401	*	232.682	201.502	250.575	274.667	170.844	261.854	215.851	239.169	Promoter (1-2kb)	PF3D7_0619400	6	815190	818801	3612	2	cell division cycle protein 48 homologue, putative	PF3D7_0619400.1	-1449
peak1750	822847	823247	401	*	202.558	179.174	181.942	259.973	155.688	209.944	246.536	183.648	Promoter (1-2kb)	PF3D7_0619500	6	819576	824325	4750	2	acyl-CoA synthetase	PF3D7_0619500.1	1078
peak1751	835642	836042	401	*	157.891	155.756	150.863	181.981	166.71	211.098	195.747	179.377	Exon (PF3D7_0619800.1/PF3D7_0619800, exon 2 of 2)	PF3D7_0619900	6	839748	841672	1925	1	splicing factor 3A subunit 2, putative	PF3D7_0619900.1	-3706
peak1752	840649	841049	401	*	175.55	149.765	178.704	226.063	239.732	206.484	235.955	256.253	Promoter (<=1kb)	PF3D7_0619800	6	830916	839790	8875	2	WD repeat-containing protein, putative	PF3D7_0619800.1	-859
peak1753	842754	843154	401	*	148.542	132.883	171.582	264.494	177.732	213.405	210.561	158.023	Promoter (<=1kb)	PF3D7_0620000	6	841846	843363	1518	2	PIMMS43 protein	PF3D7_0620000.1	209
peak1754	851577	851977	401	*	196.325	178.629	320.502	359.441	345.82	294.153	308.963	320.316	Promoter (<=1kb)	PF3D7_0620300	6	848035	850864	2830	2	conserved Plasmodium protein, unknown function	PF3D7_0620300.1	-713
peak1755	855148	855548	401	*	137.116	142.686	197.481	179.72	161.199	197.255	178.818	234.899	Promoter (1-2kb)	PF3D7_0620500	6	853821	857324	3504	1	cleavage stimulation factor subunit 1, putative	PF3D7_0620500.1	1327
peak1756	856540	856940	401	*	216.061	182.986	289.423	378.656	256.265	263.007	285.685	226.357	Promoter (<=1kb)	PF3D7_0620600	6	857342	858966	1625	1	conserved Plasmodium protein, unknown function	PF3D7_0620600.1	-402
peak1757	857566	857966	401	*	102.837	112.188	101.007	127.726	70.2663	104.972	118.506	81.1468	Promoter (<=1kb)	PF3D7_0620600	6	857342	858966	1625	1	conserved Plasmodium protein, unknown function	PF3D7_0620600.1	224
peak1758	858903	859303	401	*	114.263	130.16	67.9854	96.0769	71.6441	138.425	106.867	72.605	Promoter (1-2kb)	PF3D7_0620700	6	858689	860721	2033	2	DnaJ protein, putative	PF3D7_0620700.1	1418
peak1759	864673	865073	401	*	147.503	141.052	104.244	168.417	85.4218	154.574	133.32	175.106	Promoter (2-3kb)	PF3D7_0621000	6	862450	865522	3073	1	RNA polymerase subunit sigma apSIG	PF3D7_0621000.1	2223
peak1760	866382	866782	401	*	162.046	120.901	259.639	249.8	227.332	200.716	232.78	243.44	Exon (PF3D7_0621100.1/PF3D7_0621100, exon 1 of 1)	PF3D7_0621100	6	865550	870507	4958	2	tetratricopeptide repeat protein, putative	PF3D7_0621100.1	3725
peak1761	866831	867231	401	*	125.69	115.455	207.841	196.675	151.555	153.421	174.585	162.294	Exon (PF3D7_0621100.1/PF3D7_0621100, exon 1 of 1)	PF3D7_0621100	6	865550	870507	4958	2	tetratricopeptide repeat protein, putative	PF3D7_0621100.1	3276
peak1762	869044	869444	401	*	225.41	179.174	296.546	356.05	274.176	263.007	292.034	251.982	Promoter (1-2kb)	PF3D7_0621100	6	865550	870507	4958	2	tetratricopeptide repeat protein, putative	PF3D7_0621100.1	1063
peak1763	871662	872062	401	*	159.969	155.211	348.344	314.228	433.998	235.322	275.104	281.878	Promoter (<=1kb)	PF3D7_0621200	6	871089	873059	1971	2	pyridoxine biosynthesis protein PDX1	PF3D7_0621200.1	997
peak1764	880192	880592	401	*	266.961	190.61	451.293	475.863	498.753	382.976	476.142	444.172	Promoter (1-2kb)	PF3D7_0621500	6	881823	883145	1323	1	ribonuclease P/MRP protein subunit RPP1, putative	PF3D7_0621500.1	-1231
peak1765	885462	885862	401	*	156.852	141.052	185.179	220.412	205.288	174.185	214.793	183.648	Promoter (1-2kb)	PF3D7_0621700	6	884024	890267	6244	1	RAP protein, putative	PF3D7_0621700.1	1438
peak1766	887662	888062	401	*	246.185	190.066	207.841	245.279	148.799	243.397	202.096	179.377	Promoter (2-3kb)	PF3D7_0621800	6	890901	892882	1982	1	nascent polypeptide-associated complex subunit alpha, putative	PF3D7_0621800.1	-2839
peak1767	892033	892433	401	*	114.263	130.16	182.589	136.768	130.888	125.736	178.818	132.397	Promoter (1-2kb)	PF3D7_0621800	6	890901	892882	1982	1	nascent polypeptide-associated complex subunit alpha, putative	PF3D7_0621800.1	1132
peak1768	894747	895147	401	*	161.007	139.962	198.776	240.757	234.221	183.413	194.689	234.899	Promoter (1-2kb)	PF3D7_0621900	6	892883	896208	3326	2	signal recognition particle subunit SRP68, putative	PF3D7_0621900.1	1061
peak1769	898805	899205	401	*	207.751	196.601	168.992	205.718	217.688	212.252	212.677	251.982	Promoter (2-3kb)	PF3D7_0622000	6	896664	897983	1320	1	conserved Plasmodium protein, unknown function	PF3D7_0622000.1	2141
peak1770	899873	900273	401	*	131.922	155.211	157.985	109.641	112.977	178.799	150.249	119.585	Promoter (2-3kb)	PF3D7_0622100	6	897970	902735	4766	2	conserved Plasmodium protein, unknown function	PF3D7_0622100.1	2462
peak1771	903660	904060	401	*	192.17	159.568	217.553	250.93	221.821	194.948	207.386	170.835	Promoter (<=1kb)	PF3D7_0622100	6	897970	902735	4766	2	conserved Plasmodium protein, unknown function	PF3D7_0622100.1	-925
peak1772	905132	905532	401	*	146.465	155.211	192.949	335.704	246.621	218.019	261.349	192.19	Promoter (<=1kb)	PF3D7_0622200	6	903432	906428	2997	2	tRNA-2-methylthio-N(6)-dimethylallyladenosine synthase	PF3D7_0622200.1	896
peak1773	908907	909307	401	*	154.775	167.737	167.697	188.763	176.355	177.645	166.121	179.377	Promoter (1-2kb)	PF3D7_0622300	6	907610	911239	3630	1	vacuolar transporter chaperone, putative	PF3D7_0622300.1	1297
peak1774	911518	911918	401	*	92.4494	95.3052	96.4745	128.856	111.599	104.972	139.668	132.397	Promoter (<=1kb)	PF3D7_0622400	6	911283	912177	895	1	conserved protein, unknown function	PF3D7_0622400.1	235
peak1775	912791	913191	401	*	128.806	116	117.841	221.542	141.91	159.189	151.307	175.106	Promoter (<=1kb)	PF3D7_0622500	6	912197	914142	1946	2	RNA methyltransferase, putative	PF3D7_0622500.1	951
peak1776	921500	921900	401	*	258.65	206.404	270.646	412.565	221.821	276.85	272.988	247.711	Promoter (2-3kb)	PF3D7_0622800	6	918684	924649	5966	1	leucine--tRNA ligase, putative	PF3D7_0622800.1	2816
peak1777	928273	928673	401	*	210.868	192.244	303.02	350.398	370.62	299.921	303.673	324.587	Exon (PF3D7_0622900.1/PF3D7_0622900, exon 1 of 1)	PF3D7_0622900	6	924060	932959	8900	2	AP2 domain transcription factor AP2Tel	PF3D7_0622900.1	4286
peak1778	937518	937918	401	*	281.503	200.958	337.984	431.781	327.909	320.684	354.461	345.942	Promoter (<=1kb)	PF3D7_0623000	6	936298	938735	2438	2	chorismate synthase	PF3D7_0623000.1	817
peak1779	941610	942010	401	*	145.426	173.183	141.151	124.335	101.955	161.496	118.506	111.043	Promoter (2-3kb)	PF3D7_0623100	6	938917	944710	5794	2	nuclear polyadenylated RNA-binding protein NAB2, putative	PF3D7_0623100.1	2700
peak1780	942373	942773	401	*	96.6044	107.831	192.949	135.638	191.51	119.968	149.191	153.752	Promoter (1-2kb)	PF3D7_0623100	6	938917	944710	5794	2	nuclear polyadenylated RNA-binding protein NAB2, putative	PF3D7_0623100.1	1937
peak1781	943369	943769	401	*	152.697	143.775	198.776	167.287	130.888	168.417	161.888	111.043	Promoter (<=1kb)	PF3D7_0623100	6	938917	944710	5794	2	nuclear polyadenylated RNA-binding protein NAB2, putative	PF3D7_0623100.1	941
peak1782	946915	947315	401	*	192.17	159.024	142.446	195.545	141.91	181.106	147.075	158.023	Promoter (1-2kb)	PF3D7_0623200	6	945100	947629	2530	1	ferredoxin--NADP reductase	PF3D7_0623200.1	1815
peak1783	950145	950545	401	*	139.193	165.014	165.755	140.159	199.777	166.11	173.527	149.481	Promoter (<=1kb)	PF3D7_0623300	6	947121	949262	2142	2	EGF-like membrane protein, putative	PF3D7_0623300.1	-883
peak1784	957491	957891	401	*	204.635	179.718	360.646	458.908	376.131	287.232	404.192	341.671	Promoter (1-2kb)	PF3D7_0623600	6	955547	958868	3322	1	splicing factor-like protein 1, putative	PF3D7_0623600.1	1944
peak1785	960089	960489	401	*	218.139	227.099	230.503	239.627	136.399	238.783	193.631	123.856	Promoter (2-3kb)	PF3D7_0623700	6	958885	962607	3723	2	ATP-dependent RNA helicase SUV3, putative	PF3D7_0623700.1	2118
peak1786	961072	961472	401	*	176.589	157.934	263.524	214.76	254.888	275.696	249.71	273.337	Promoter (1-2kb)	PF3D7_0623700	6	958885	962607	3723	2	ATP-dependent RNA helicase SUV3, putative	PF3D7_0623700.1	1135
peak1787	963842	964242	401	*	158.93	197.69	248.632	264.494	247.999	264.161	279.337	298.962	Promoter (1-2kb)	PF3D7_0623700	6	958885	962607	3723	2	ATP-dependent RNA helicase SUV3, putative	PF3D7_0623700.1	-1235
peak1788	967278	967678	401	*	225.41	211.305	508.919	437.432	478.086	456.802	495.188	410.005	Exon (PF3D7_0623800.1/PF3D7_0623800, exon 1 of 1)	PF3D7_0623700	6	958885	962607	3723	2	ATP-dependent RNA helicase SUV3, putative	PF3D7_0623700.1	-4671
peak1789	968337	969114	778	*	296.046	308.244	337.984	359.441	316.887	320.684	331.183	328.858	Exon (PF3D7_0623800.1/PF3D7_0623800, exon 1 of 1)	PF3D7_0623800	6	962886	974547	11662	2	tyrosine kinase-like protein, putative	PF3D7_0623800.1	5433
peak1790	977600	978000	401	*	206.713	142.141	254.459	288.231	321.021	252.625	262.407	247.711	Promoter (<=1kb)	PF3D7_0623900	6	977162	978525	1364	1	ribonuclease H2 subunit A, putative	PF3D7_0623900.1	438
peak1791	981570	981970	401	*	273.193	192.244	456.473	567.419	563.508	314.917	420.063	474.068	Promoter (1-2kb)	PF3D7_0624100	6	983297	985562	2266	1	conserved protein, unknown function	PF3D7_0624100.1	-1327
peak1792	983786	984186	401	*	203.596	163.925	297.841	282.579	232.843	219.173	249.71	183.648	Promoter (<=1kb)	PF3D7_0624100	6	983297	985562	2266	1	conserved protein, unknown function	PF3D7_0624100.1	489
peak1793	994208	994608	401	*	127.767	145.953	184.532	151.462	173.599	176.492	172.469	111.043	Promoter (<=1kb)	PF3D7_0624500	6	993658	996430	2773	1	anaphase-promoting complex subunit 11, putative	PF3D7_0624500.1	550
peak1794	999705	1000105	401	*	196.325	180.808	334.099	366.222	424.353	311.456	322.718	375.838	Promoter (1-2kb)	PF3D7_0624600	6	998548	1009457	10910	1	ISWI chromatin-remodeling complex ATPase	PF3D7_0624600.1	1157
peak1795	1001439	1001839	401	*	189.054	160.113	209.136	353.789	292.087	253.779	249.71	230.628	Promoter (2-3kb)	PF3D7_0624600	6	998548	1009457	10910	1	ISWI chromatin-remodeling complex ATPase	PF3D7_0624600.1	2891
peak1796	1003346	1003746	401	*	239.953	175.906	356.114	400.132	327.909	291.846	349.171	290.42	Exon (PF3D7_0624600.1/PF3D7_0624600, exon 1 of 1)	PF3D7_0624600	6	998548	1009457	10910	1	ISWI chromatin-remodeling complex ATPase	PF3D7_0624600.1	4798
peak1797	1004571	1004971	401	*	167.24	143.775	220.791	180.851	221.821	170.724	208.444	158.023	Exon (PF3D7_0624600.1/PF3D7_0624600, exon 1 of 1)	PF3D7_0624700	6	1008978	1010796	1819	2	N-acetylglucosaminyl-phosphatidylinositol de-N-acetylase, putative	PF3D7_0624700.1	5825
peak1798	1007166	1007566	401	*	139.193	144.864	174.82	148.071	126.755	162.649	157.656	149.481	Exon (PF3D7_0624600.1/PF3D7_0624600, exon 1 of 1)	PF3D7_0624700	6	1008978	1010796	1819	2	N-acetylglucosaminyl-phosphatidylinositol de-N-acetylase, putative	PF3D7_0624700.1	3230
peak1799	1010161	1010561	401	*	145.426	150.855	146.978	139.029	96.4439	162.649	165.063	140.939	Promoter (<=1kb)	PF3D7_0624700	6	1008978	1010796	1819	2	N-acetylglucosaminyl-phosphatidylinositol de-N-acetylase, putative	PF3D7_0624700.1	235
peak1800	1012463	1012863	401	*	154.775	160.657	186.474	179.72	88.1773	166.11	150.249	85.4177	Promoter (1-2kb)	PF3D7_0624700	6	1008978	1010796	1819	2	N-acetylglucosaminyl-phosphatidylinositol de-N-acetylase, putative	PF3D7_0624700.1	-1667
peak1801	1020509	1020909	401	*	215.023	185.164	288.128	336.834	263.154	215.712	324.835	217.815	Promoter (<=1kb)	PF3D7_0625000	6	1020024	1021875	1852	1	sphingomyelin synthase 1, putative	PF3D7_0625000.2	485
peak1802	1021304	1021704	401	*	164.124	161.747	167.05	131.117	99.1995	119.968	175.643	158.023	Promoter (1-2kb)	PF3D7_0625000	6	1020024	1021875	1852	1	sphingomyelin synthase 1, putative	PF3D7_0625000.2	1280
peak1803	1027325	1027725	401	*	207.751	204.225	284.244	297.273	239.732	246.858	247.594	200.732	Promoter (2-3kb)	PF3D7_0625200	6	1024810	1026740	1931	1	conserved Plasmodium protein, unknown function	PF3D7_0625200.1	2515
peak1804	1028600	1029000	401	*	159.969	138.329	162.517	180.851	115.733	191.488	176.702	119.585	Promoter (2-3kb)	PF3D7_0625300	6	1026468	1031411	4944	2	mitochondrial DNA polymerase	PF3D7_0625300.1	2411
peak1805	1030143	1030543	401	*	128.806	118.723	100.359	155.984	92.3106	110.74	144.959	68.3341	Promoter (<=1kb)	PF3D7_0625300	6	1026468	1031411	4944	2	mitochondrial DNA polymerase	PF3D7_0625300.1	868
peak1806	1032600	1033000	401	*	128.806	148.676	132.733	128.856	143.288	138.425	140.726	140.939	Promoter (1-2kb)	PF3D7_0625300	6	1026468	1031411	4944	2	mitochondrial DNA polymerase	PF3D7_0625300.1	-1189
peak1807	1040254	1040654	401	*	220.216	156.301	207.193	354.919	165.332	286.078	208.444	234.899	Promoter (2-3kb)	PF3D7_0625600	6	1037558	1042004	4447	1	poly(A) polymerase PAP, putative	PF3D7_0625600.1	2696
peak1808	1042526	1042926	401	*	128.806	132.338	62.8055	109.641	85.4218	143.039	112.158	153.752	Promoter (<=1kb)	PF3D7_0625700	6	1042132	1043395	1264	2	conserved protein, unknown function	PF3D7_0625700.1	469
peak1809	1044418	1044818	401	*	194.248	179.718	163.165	161.635	112.977	155.728	183.05	119.585	Promoter (1-2kb)	PF3D7_0625800	6	1043400	1045953	2554	1	conserved Plasmodium protein, unknown function	PF3D7_0625800.1	1018
peak1810	1050223	1050623	401	*	190.093	178.085	262.877	246.409	199.777	209.944	227.49	200.732	Exon (PF3D7_0626000.1/PF3D7_0626000, exon 1 of 1)	PF3D7_0625900	6	1046986	1048052	1067	1	conserved Plasmodium protein, unknown function	PF3D7_0625900.1	3237
peak1811	1050933	1051333	401	*	108.031	129.07	126.906	82.5131	48.222	126.889	93.1122	64.0632	Exon (PF3D7_0626000.1/PF3D7_0626000, exon 1 of 1)	PF3D7_0626000	6	1048453	1055207	6755	2	conserved Plasmodium protein, unknown function	PF3D7_0626000.1	3874
peak1812	1061748	1062148	401	*	304.356	217.84	529.638	573.07	537.331	372.594	432.76	495.422	Promoter (<=1kb)	PF3D7_0626300	6	1061115	1062891	1777	2	3-oxoacyl-acyl-carrier protein synthase I/II	PF3D7_0626300.1	743
peak1813	1066041	1066441	401	*	174.511	163.38	282.301	321.01	201.154	218.019	251.826	196.461	Promoter (1-2kb)	PF3D7_0626400	6	1064859	1068640	3782	1	CRAL/TRIO domain-containing protein, putative	PF3D7_0626400.1	1182
peak1814	1075191	1075591	401	*	202.558	181.352	314.675	334.574	336.176	274.543	302.615	303.233	Promoter (<=1kb)	PF3D7_0626600	6	1073363	1074436	1074	2	conserved Plasmodium protein, unknown function	PF3D7_0626600.1	-755
peak1815	1079570	1079970	401	*	165.162	135.606	225.323	240.757	307.243	186.874	226.432	209.273	Promoter (<=1kb)	PF3D7_0626840	6	1080331	1080559	229	1	small nucleolar RNA snoR35	PF3D7_0626840.1	-361
peak1816	1080792	1081192	401	*	215.023	162.291	420.214	369.613	432.62	253.779	360.81	298.962	Promoter (<=1kb)	PF3D7_0626840	6	1080331	1080559	229	1	small nucleolar RNA snoR35	PF3D7_0626840.1	461
peak1817	1083793	1084193	401	*	156.852	172.094	196.186	148.071	166.71	182.259	175.643	132.397	Promoter (1-2kb)	PF3D7_0626900	6	1082531	1084389	1859	1	ribosomal protein L46, mitochondrial, putative	PF3D7_0626900.1	1262
peak1818	1092550	1092950	401	*	244.108	186.254	410.502	401.262	296.221	256.086	343.88	251.982	Exon (PF3D7_0627100.1/PF3D7_0627100, exon 1 of 1)	PF3D7_0627200	6	1094737	1096373	1637	2	myosin light chain, putative	PF3D7_0627200.1	3423
peak1819	1097462	1097862	401	*	175.55	161.202	301.078	261.103	321.021	242.244	260.291	281.878	Promoter (<=1kb)	PF3D7_0627300	6	1096654	1098696	2043	2	E3 ubiquitin-protein ligase RNF5, putative	PF3D7_0627300.1	834
peak1820	1100393	1100793	401	*	178.666	149.221	145.683	172.938	136.399	167.263	171.411	166.564	Promoter (<=1kb)	PF3D7_0627400	6	1099753	1100995	1243	2	mitochondrial import inner membrane translocase subunit TIM22, putative	PF3D7_0627400.1	202
peak1821	1101834	1102234	401	*	151.659	155.756	297.841	253.191	374.754	259.547	279.337	303.233	Promoter (<=1kb)	PF3D7_0627400	6	1099753	1100995	1243	2	mitochondrial import inner membrane translocase subunit TIM22, putative	PF3D7_0627400.1	-839
peak1822	1104104	1104504	401	*	158.93	144.864	178.057	140.159	176.355	159.189	160.83	179.377	Promoter (<=1kb)	PF3D7_0627600	6	1103388	1105825	2438	1	conserved Plasmodium protein, unknown function	PF3D7_0627600.1	716
peak1823	1108816	1109216	401	*	154.775	143.775	175.467	261.103	162.577	148.807	159.772	166.564	Promoter (2-3kb)	PF3D7_0627700	6	1105837	1113416	7580	1	transportin	PF3D7_0627700.1	2979
peak1824	1109893	1110293	401	*	225.41	182.441	398.847	401.262	274.176	242.244	301.557	239.169	Exon (PF3D7_0627700.1/PF3D7_0627700, exon 1 of 1)	PF3D7_0627700	6	1105837	1113416	7580	1	transportin	PF3D7_0627700.1	4056
peak1825	1115257	1115657	401	*	341.751	210.216	632.588	649.932	704.041	403.739	557.615	538.131	Promoter (1-2kb)	PF3D7_0627800	6	1113448	1117623	4176	2	acetyl-CoA synthetase	PF3D7_0627800.1	1966
peak1826	1116750	1117150	401	*	198.403	148.676	213.021	332.313	232.843	234.169	259.233	273.337	Promoter (<=1kb)	PF3D7_0627800	6	1113448	1117623	4176	2	acetyl-CoA synthetase	PF3D7_0627800.1	473
peak1827	1120322	1120722	401	*	234.759	181.352	249.28	213.63	136.399	194.948	214.793	175.106	Promoter (<=1kb)	PF3D7_0628000	6	1121527	1122523	997	1	6-pyruvoyltetrahydropterin synthase	PF3D7_0628000.1	-805
peak1828	1121791	1122191	401	*	194.248	145.953	277.121	247.539	199.777	176.492	233.839	209.273	Promoter (<=1kb)	PF3D7_0628000	6	1121527	1122523	997	1	6-pyruvoyltetrahydropterin synthase	PF3D7_0628000.1	264
peak1829	1123980	1124380	401	*	161.007	138.873	225.97	315.358	267.287	171.878	255	251.982	Promoter (2-3kb)	PF3D7_0628000	6	1121527	1122523	997	1	6-pyruvoyltetrahydropterin synthase	PF3D7_0628000.1	2453
peak1830	1126593	1126993	401	*	228.527	180.808	296.546	400.132	292.087	264.161	304.731	260.524	Exon (PF3D7_0628100.1/PF3D7_0628100, exon 1 of 1)	PF3D7_0628000	6	1121527	1122523	997	1	6-pyruvoyltetrahydropterin synthase	PF3D7_0628000.1	5066
peak1831	1130916	1131316	401	*	208.79	190.61	258.992	287.1	220.443	237.629	271.93	247.711	Exon (PF3D7_0628100.1/PF3D7_0628100, exon 1 of 1)	PF3D7_0628000	6	1121527	1122523	997	1	6-pyruvoyltetrahydropterin synthase	PF3D7_0628000.1	9389
peak1832	1134966	1135366	401	*	174.511	148.132	225.323	311.967	212.177	239.936	275.104	269.066	Exon (PF3D7_0628100.1/PF3D7_0628100, exon 1 of 1)	PF3D7_0628000	6	1121527	1122523	997	1	6-pyruvoyltetrahydropterin synthase	PF3D7_0628000.1	13439
peak1833	1136344	1136744	401	*	266.961	187.887	385.898	482.645	494.62	372.594	394.669	397.192	Exon (PF3D7_0628100.1/PF3D7_0628100, exon 1 of 1)	PF3D7_0628000	6	1121527	1122523	997	1	6-pyruvoyltetrahydropterin synthase	PF3D7_0628000.1	14817
peak1834	1140466	1140866	401	*	245.147	183.531	464.243	514.294	622.752	364.519	480.374	414.276	Exon (PF3D7_0628100.1/PF3D7_0628100, exon 1 of 1)	PF3D7_0628100	6	1122322	1154481	32160	2	HECT domain-containing protein 1, putative	PF3D7_0628100.1	13615
peak1835	1143617	1144017	401	*	235.798	184.62	326.977	426.129	333.42	335.68	362.926	375.838	Exon (PF3D7_0628100.1/PF3D7_0628100, exon 1 of 1)	PF3D7_0628100	6	1122322	1154481	32160	2	HECT domain-containing protein 1, putative	PF3D7_0628100.1	10464
peak1836	1146949	1147349	401	*	175.55	144.864	244.1	315.358	264.532	230.708	239.129	213.544	Exon (PF3D7_0628100.1/PF3D7_0628100, exon 1 of 1)	PF3D7_0628100	6	1122322	1154481	32160	2	HECT domain-containing protein 1, putative	PF3D7_0628100.1	7132
peak1837	1148670	1149070	401	*	176.589	166.648	230.503	229.454	225.954	235.322	217.967	247.711	Exon (PF3D7_0628100.1/PF3D7_0628100, exon 1 of 1)	PF3D7_0628100	6	1122322	1154481	32160	2	HECT domain-containing protein 1, putative	PF3D7_0628100.1	5411
peak1838	1151755	1152155	401	*	177.627	169.371	213.021	240.757	203.91	205.33	229.606	166.564	Promoter (2-3kb)	PF3D7_0628100	6	1122322	1154481	32160	2	HECT domain-containing protein 1, putative	PF3D7_0628100.1	2326
peak1839	1152661	1153061	401	*	175.55	147.587	181.294	214.76	165.332	160.342	172.469	111.043	Promoter (1-2kb)	PF3D7_0628100	6	1122322	1154481	32160	2	HECT domain-containing protein 1, putative	PF3D7_0628100.1	1420
peak1840	1161674	1162074	401	*	212.945	182.986	216.906	239.627	192.888	249.165	221.141	187.919	Exon (PF3D7_0628200.1/PF3D7_0628200, exon 1 of 1)	PF3D7_0628200	6	1158605	1169668	11064	1	eukaryotic translation initiation factor 2-alpha kinase	PF3D7_0628200.1	3069
peak1841	1162472	1162872	401	*	101.798	100.751	146.978	151.462	97.8217	130.35	184.108	106.772	Exon (PF3D7_0628200.1/PF3D7_0628200, exon 1 of 1)	PF3D7_0628200	6	1158605	1169668	11064	1	eukaryotic translation initiation factor 2-alpha kinase	PF3D7_0628200.1	3867
peak1842	1163275	1163675	401	*	173.472	164.47	185.179	235.106	183.243	163.803	224.316	187.919	Exon (PF3D7_0628200.1/PF3D7_0628200, exon 1 of 1)	PF3D7_0628200	6	1158605	1169668	11064	1	eukaryotic translation initiation factor 2-alpha kinase	PF3D7_0628200.1	4670
peak1843	1165169	1165569	401	*	190.093	184.075	295.898	306.316	217.688	239.936	263.465	247.711	Exon (PF3D7_0628200.1/PF3D7_0628200, exon 1 of 1)	PF3D7_0628200	6	1158605	1169668	11064	1	eukaryotic translation initiation factor 2-alpha kinase	PF3D7_0628200.1	6564
peak1844	1167575	1167975	401	*	159.969	113.277	179.999	230.585	170.844	147.653	224.316	192.19	Exon (PF3D7_0628200.1/PF3D7_0628200, exon 1 of 1)	PF3D7_0628300	6	1169270	1174371	5102	2	choline/ethanolaminephosphotransferase, putative	PF3D7_0628300.1	6396
peak1845	1179408	1179808	401	*	95.5656	120.357	38.8488	83.6434	50.9775	95.7439	69.8341	128.126	Promoter (<=1kb)	PF3D7_0628500	6	1178630	1180100	1471	2	conserved Plasmodium protein, unknown function	PF3D7_0628500.1	292
peak1846	1187596	1187996	401	*	151.659	143.775	309.495	276.928	279.687	209.944	306.847	243.44	Promoter (1-2kb)	PF3D7_0628800	6	1184868	1189014	4147	2	glutamyl-tRNA(Gln) amidotransferase subunit B	PF3D7_0628800.1	1018
peak1847	1189986	1190386	401	*	175.55	161.747	134.028	179.72	125.377	218.019	176.702	153.752	Promoter (<=1kb)	PF3D7_0628900	6	1189472	1193978	4507	1	RAP protein, putative	PF3D7_0628900.1	514
peak1848	1192222	1192622	401	*	139.193	164.47	77.0501	96.0769	38.5776	132.657	93.1122	64.0632	Promoter (2-3kb)	PF3D7_0629000	6	1194304	1195217	914	2	glucosamine 6-phosphate N-acetyltransferase	PF3D7_0629000.1	2595
peak1849	1193098	1193498	401	*	123.612	132.338	157.985	133.377	112.977	167.263	142.843	128.126	Promoter (1-2kb)	PF3D7_0629000	6	1194304	1195217	914	2	glucosamine 6-phosphate N-acetyltransferase	PF3D7_0629000.1	1719
peak1850	1193635	1194035	401	*	176.589	176.995	141.798	129.986	85.4218	138.425	156.598	111.043	Promoter (1-2kb)	PF3D7_0629000	6	1194304	1195217	914	2	glucosamine 6-phosphate N-acetyltransferase	PF3D7_0629000.1	1182
peak1851	1196908	1197308	401	*	258.65	196.056	328.272	443.084	279.687	317.224	332.241	281.878	Promoter (1-2kb)	PF3D7_0629100	6	1195429	1198332	2904	2	nicotinate phosphoribosyltransferase, putative	PF3D7_0629100.1	1024
peak1852	1200246	1200646	401	*	176.589	164.47	223.38	333.443	276.932	209.944	267.698	277.607	Promoter (1-2kb)	PF3D7_0629200	6	1198354	1202056	3703	2	DnaJ protein, putative	PF3D7_0629200.1	1410
peak1853	1207306	1207706	401	*	256.573	212.939	301.726	314.228	217.688	291.846	277.22	243.44	Promoter (1-2kb)	PF3D7_0629400	6	1209083	1213867	4785	1	polyadenylate-binding protein 3, putative	PF3D7_0629400.1	-1377
peak1854	1210586	1210986	401	*	193.209	158.479	202.661	239.627	188.755	184.567	187.282	175.106	Promoter (1-2kb)	PF3D7_0629400	6	1209083	1213867	4785	1	polyadenylate-binding protein 3, putative	PF3D7_0629400.1	1503
peak1855	1211704	1212104	401	*	209.829	187.343	402.085	380.917	454.664	289.539	344.938	375.838	Promoter (2-3kb)	PF3D7_0629400	6	1209083	1213867	4785	1	polyadenylate-binding protein 3, putative	PF3D7_0629400.1	2621
peak1856	1214274	1214674	401	*	177.627	157.39	264.172	244.148	208.043	220.326	228.548	226.357	Promoter (2-3kb)	PF3D7_0629500	6	1213102	1217313	4212	2	amino acid transporter AAT1	PF3D7_0629500.1	2639
peak1857	1215290	1215690	401	*	194.248	191.155	180.647	245.279	150.177	223.787	203.154	200.732	Promoter (1-2kb)	PF3D7_0629500	6	1213102	1217313	4212	2	amino acid transporter AAT1	PF3D7_0629500.1	1623
peak1858	1223786	1224186	401	*	146.465	168.282	115.899	123.204	92.3106	179.952	132.262	98.2303	Promoter (2-3kb)	PF3D7_0629700	6	1221309	1243267	21959	1	SET domain protein, putative	PF3D7_0629700.1	2477
peak1859	1226416	1226816	401	*	173.472	157.39	215.611	310.837	256.265	248.011	259.233	269.066	Exon (PF3D7_0629700.1/PF3D7_0629700, exon 1 of 6)	PF3D7_0629700	6	1221309	1243267	21959	1	SET domain protein, putative	PF3D7_0629700.1	5107
peak1860	1229696	1230096	401	*	141.271	152.488	154.1	183.111	146.044	158.035	170.353	153.752	Exon (PF3D7_0629700.1/PF3D7_0629700, exon 1 of 6)	PF3D7_0629700	6	1221309	1243267	21959	1	SET domain protein, putative	PF3D7_0629700.1	8387
peak1861	1230784	1231184	401	*	252.418	190.61	305.61	284.84	281.065	287.232	259.233	273.337	Exon (PF3D7_0629700.1/PF3D7_0629700, exon 1 of 6)	PF3D7_0629700	6	1221309	1243267	21959	1	SET domain protein, putative	PF3D7_0629700.1	9475
peak1862	1232367	1232767	401	*	220.216	189.521	207.193	236.236	108.844	213.405	213.735	158.023	Exon (PF3D7_0629700.1/PF3D7_0629700, exon 1 of 6)	PF3D7_0629700	6	1221309	1243267	21959	1	SET domain protein, putative	PF3D7_0629700.1	11058
peak1863	1233148	1233548	401	*	154.775	185.164	220.143	166.157	190.132	203.023	189.399	153.752	Exon (PF3D7_0629700.1/PF3D7_0629700, exon 1 of 6)	PF3D7_0629700	6	1221309	1243267	21959	1	SET domain protein, putative	PF3D7_0629700.1	11839
peak1864	1234290	1234690	401	*	155.814	156.845	214.963	258.842	194.266	183.413	230.664	192.19	Exon (PF3D7_0629700.1/PF3D7_0629700, exon 1 of 6)	PF3D7_0629700	6	1221309	1243267	21959	1	SET domain protein, putative	PF3D7_0629700.1	12981
peak1865	1235581	1235981	401	*	122.573	139.962	208.488	163.896	232.843	175.338	177.76	200.732	Exon (PF3D7_0629700.1/PF3D7_0629700, exon 1 of 6)	PF3D7_0629800	6	1243321	1247814	4494	2	cullin-2	PF3D7_0629800.1	11833
peak1866	1237240	1237640	401	*	218.139	191.155	152.158	196.675	96.4439	208.791	198.921	166.564	Exon (PF3D7_0629700.1/PF3D7_0629700, exon 1 of 6)	PF3D7_0629800	6	1243321	1247814	4494	2	cullin-2	PF3D7_0629800.1	10174
peak1867	1238925	1239325	401	*	200.48	171.005	185.827	174.069	139.155	211.098	176.702	145.21	Exon (PF3D7_0629700.1/PF3D7_0629700, exon 1 of 6)	PF3D7_0629800	6	1243321	1247814	4494	2	cullin-2	PF3D7_0629800.1	8489
peak1868	1244186	1244586	401	*	164.124	158.479	191.654	266.755	247.999	219.173	243.361	256.253	Exon (PF3D7_0629800.1/PF3D7_0629800, exon 2 of 2)	PF3D7_0629800	6	1243321	1247814	4494	2	cullin-2	PF3D7_0629800.1	3228
peak1869	1246577	1246977	401	*	129.845	160.113	109.424	136.768	99.1995	139.578	142.843	128.126	Promoter (<=1kb)	PF3D7_0629800	6	1243321	1247814	4494	2	cullin-2	PF3D7_0629800.1	837
peak1870	1255906	1256306	401	*	84.1393	102.93	152.158	143.55	108.844	117.661	141.784	170.835	Promoter (<=1kb)	PF3D7_0630100	6	1254330	1256987	2658	2	alpha/beta hydrolase, putative	PF3D7_0630100.1	681
peak1871	1256343	1256743	401	*	111.147	100.207	105.539	131.117	81.2885	133.811	113.216	111.043	Promoter (<=1kb)	PF3D7_0630100	6	1254330	1256987	2658	2	alpha/beta hydrolase, putative	PF3D7_0630100.1	244
[truncated: 4,821 more rows]
