# Supplementary material for: Integration of ATAC-seq and RNA-seq reveals temperature-responsive regulatory regions in Plasmodium falciparum asexual stages
Source: Parasit Vectors. 2026 Feb 20;19:134. doi: 10.1186/s13071-026-07288-2 (PMC13032594; doi:10.1186/s13071-026-07288-2)
Supplement: Supplementary file 7 — Additional file 7. [file 13071_2026_7288_MOESM7_ESM.xlsx]

## Sheet: Sheet1
Gene name	Product	location	length	ring_37_1	ring_37_2	ring_26_1	ring_26_2	trophozoite_37_1	trophozoite_37_2	trophozoite_26_1	trophozoite_26_2
PF3D7_0100100	erythrocyte membrane protein 1, PfEMP1	Pf3D7_01_v3:29510-37126(+)	6492	10	10	6	3	4	14	5	7
PF3D7_0115700	erythrocyte membrane protein 1, PfEMP1	Pf3D7_01_v3:607390-614893(-)	6612	7	4	5	4	5	14	5	6
PF3D7_0200100	erythrocyte membrane protein 1, PfEMP1	Pf3D7_02_v3:25232-31168(+)	5136	11	2	8	3	5	14	4	7
PF3D7_0223500	erythrocyte membrane protein 1, PfEMP1	Pf3D7_02_v3:916352-923648(-)	6534	12	0	5	5	6	14	6	14
PF3D7_0300100	erythrocyte membrane protein 1, PfEMP1	Pf3D7_03_v3:36965-44482(+)	6630	19	2	6	5	3	17	3	5
PF3D7_0324900	erythrocyte membrane protein 1, PfEMP1	Pf3D7_03_v3:1030822-1038254(-)	6510	12	2	9	5	8	13	5	15
PF3D7_0400100	erythrocyte membrane protein 1, PfEMP1	Pf3D7_04_v3:28706-37677(+)	7941	11	4	6	4	6	13	5	7
PF3D7_0426000	erythrocyte membrane protein 1, PfEMP1	Pf3D7_04_v3:1173053-1180226(-)	6450	9	4	6	3	3	11	3	8
PF3D7_0632800	erythrocyte membrane protein 1, PfEMP1	Pf3D7_06_v3:1374797-1382627(-)	6717	12	4	6	6	7	16	7	9
PF3D7_0700100	erythrocyte membrane protein 1, PfEMP1	Pf3D7_07_v3:20307-28083(+)	6861	9	2	7	4	3	12	5	8
PF3D7_0733000	erythrocyte membrane protein 1, PfEMP1	Pf3D7_07_v3:1417588-1426234(-)	7788	9	2	6	3	6	8	3	9
PF3D7_0800100	erythrocyte membrane protein 1, PfEMP1	Pf3D7_08_v3:21361-28653(+)	6363	13	10	7	4	6	12	4	8
PF3D7_0833500	erythrocyte membrane protein 1, PfEMP1	Pf3D7_08_v3:1435794-1443449(-)	6810	6	4	9	5	7	14	6	12
PF3D7_0900100	erythrocyte membrane protein 1, PfEMP1	Pf3D7_09_v3:20080-27885(+)	6813	8	8	6	3	3	11	3	8
PF3D7_0937800	erythrocyte membrane protein 1, PfEMP1	Pf3D7_09_v3:1495579-1503336(-)	6795	9	6	10	5	8	16	6	15
PF3D7_1000100	erythrocyte membrane protein 1, PfEMP1	Pf3D7_10_v3:28490-36164(+)	6726	14	4	7	3	3	16	2	8
PF3D7_1041300	erythrocyte membrane protein 1, PfEMP1	Pf3D7_10_v3:1642401-1649948(-)	6585	11	8	8	5	7	16	6	9
PF3D7_1100100	erythrocyte membrane protein 1, PfEMP1	Pf3D7_11_v3:24160-31598(+)	6549	9	4	8	4	6	15	5	10
PF3D7_1200100	erythrocyte membrane protein 1, PfEMP1	Pf3D7_12_v3:16973-24497(+)	6537	7	2	6	4	5	7	7	11
PF3D7_1373500	erythrocyte membrane protein 1, PfEMP1	Pf3D7_13_v3:2884786-2892340(-)	6672	11	2	7	7	6	13	6	14
