# Supplementary material for: Integration of ATAC-seq and RNA-seq reveals temperature-responsive regulatory regions in Plasmodium falciparum asexual stages
Source: Parasit Vectors. 2026 Feb 20;19:134. doi: 10.1186/s13071-026-07288-2 (PMC13032594; doi:10.1186/s13071-026-07288-2)
Supplement: Supplementary file 8 — Additional file 8. [file 13071_2026_7288_MOESM8_ESM.xlsx]

## Sheet: Sheet1
Gene name	Product	location	length	ring_37_1	ring_37_2	ring_26_1	ring_26_2	trophozoite_37_1	trophozoite_37_2	trophozoite_26_1	trophozoite_26_2
PF3D7_0100100	erythrocyte membrane protein 1, PfEMP1 (VAR)	Pf3D7_01_v3:29510-37126(+)	6492	10	26	6	3	4	14	5	7
PF3D7_0100200	rifin (RIF)	Pf3D7_01_v3:38982-40207(-)	996	3	3	3	3	3	3	3	3
PF3D7_0100300	erythrocyte membrane protein 1, PfEMP1 (VAR)	Pf3D7_01_v3:42367-46507(-)	3984	1	0	2	1	1	1	1	1
PF3D7_0100400	rifin (RIF)	Pf3D7_01_v3:50363-51636(+)	1119	1	1	1	1	1	1	1	1
PF3D7_0100500	erythrocyte membrane protein 1 (PfEMP1), exon 1, pseudogene	Pf3D7_01_v3:53169-53280(-)	112	0	0	0	0	0	0	0	0
PF3D7_0100600	rifin (RIF)	Pf3D7_01_v3:53778-55006(-)	1080	1	0	1	1	1	1	1	1
PF3D7_0100700	Plasmodium exported protein, unknown function, fragment	Pf3D7_01_v3:56690-56893(-)	204	1	0	1	0	0	0	0	0
PF3D7_0100800	rifin (RIF)	Pf3D7_01_v3:59772-61003(+)	1035	1	1	1	1	1	1	1	1
PF3D7_0100900	rifin (RIF)	Pf3D7_01_v3:62187-63400(-)	1053	1	1	1	1	1	1	1	1
PF3D7_0101000	rifin (RIF)	Pf3D7_01_v3:65817-66989(-)	1077	1	1	1	1	1	1	1	1
PF3D7_0101100	exported protein family 4 (EPF4)	Pf3D7_01_v3:69304-70417(-)	930	0	0	0	0	0	0	0	0
PF3D7_0101200	exported protein family 3 (EPF3)	Pf3D7_01_v3:71624-72426(+)	693	0	0	0	0	0	0	0	0
PF3D7_0101300	Pfmc-2TM Maurer's cleft two transmembrane protein (MC-2TM)	Pf3D7_01_v3:74563-75366(+)	708	0	0	0	0	0	0	0	0
PF3D7_0101400	exported protein family 1, pseudogene (EPF1)	Pf3D7_01_v3:75982-76809(-)	828	0	0	0	0	0	0	0	0
PF3D7_0101500	erythrocyte membrane protein 1 (PfEMP1), exon 2, pseudogene (VAR)	Pf3D7_01_v3:78241-79891(+)	1647	0	0	1	0	0	0	0	0
PF3D7_0101600	rifin (RIF)	Pf3D7_01_v3:81765-83106(-)	1110	1	1	1	1	1	1	1	1
PF3D7_0101700	erythrocyte membrane protein 1 (PfEMP1), exon 2, pseudogene (VAR)	Pf3D7_01_v3:84791-86152(-)	1359	0	0	0	0	0	0	0	0
PF3D7_0101800	stevor	Pf3D7_01_v3:87203-88177(-)	870	0	1	1	1	1	1	1	1
PF3D7_0101900	rifin (RIF)	Pf3D7_01_v3:90242-91420(-)	1032	1	1	1	1	1	1	1	1
PF3D7_0102000	Plasmodium exported protein (PHISTa), unknown function, pseudogene	Pf3D7_01_v3:93113-93875(-)	759	0	0	0	1	0	1	0	0
PF3D7_0102100	stevor, pseudogene	Pf3D7_01_v3:95050-95899(+)	846	1	1	1	1	1	1	1	1
PF3D7_0102200	ring-infected erythrocyte surface antigen (RESA)	Pf3D7_01_v3:98819-102282(+)	3258	1	2	1	1	1	2	1	1
PF3D7_0102300	Plasmodium exported protein, unknown function	Pf3D7_01_v3:104704-105209(+)	354	1	2	1	0	1	1	0	1
PF3D7_0102400	lysophospholipase, putative, pseudogene	Pf3D7_01_v3:107197-108348(-)	1152	3	4	3	1	2	1	2	1
PF3D7_0102500	erythrocyte binding antigen-181 (EBA181)	Pf3D7_01_v3:110750-115799(-)	4704	2	5	3	2	2	2	2	3
PF3D7_0102600	serine/threonine protein kinase, FIKK family (FIKK1)	Pf3D7_01_v3:119041-121249(-)	1893	0	2	0	0	0	0	0	0
PF3D7_0102700	merozoite-associated tryptophan-rich antigen (MaTrA)	Pf3D7_01_v3:124517-125484(+)	831	0	0	1	1	1	0	1	1
PF3D7_0102800	conserved Plasmodium protein, unknown function	Pf3D7_01_v3:126318-128141(-)	1824	1	2	3	1	2	1	1	1
PF3D7_0102900	aspartate--tRNA ligase	Pf3D7_01_v3:128960-130840(-)	1881	0	1	1	0	0	0	0	0
PF3D7_0103000	vacuolar protein sorting-associated protein VTA1, putative	Pf3D7_01_v3:132086-133624(-)	780	2	3	2	2	2	2	2	2
PF3D7_0103100	vacuolar protein sorting-associated protein 51, putative (VPS51)	Pf3D7_01_v3:134353-139257(-)	4905	1	0	3	3	3	2	3	3
PF3D7_0103200	nucleoside transporter 4 (NT4)	Pf3D7_01_v3:140662-142219(-)	1305	2	2	1	1	1	2	1	2
PF3D7_0103300	conserved Plasmodium protein, unknown function	Pf3D7_01_v3:143640-146396(-)	2757	1	3	2	0	2	1	2	1
PF3D7_0103400	zinc-carboxypeptidase, putative	Pf3D7_01_v3:147915-152777(-)	4863	0	2	4	1	4	3	4	2
PF3D7_0103500	conserved Plasmodium protein, unknown function	Pf3D7_01_v3:154176-160426(+)	5472	2	4	2	2	0	2	3	0
PF3D7_0103600	ATP-dependent RNA helicase, putative	Pf3D7_01_v3:161131-166229(+)	4605	0	0	0	2	1	0	0	1
PF3D7_0103700	L-seryl-tRNA(Sec) kinase, putative (PSTK)	Pf3D7_01_v3:166513-168687(+)	1608	2	2	1	0	0	1	1	1
PF3D7_0103800	actin-related protein (ARP1)	Pf3D7_01_v3:169079-171273(-)	1143	0	2	2	0	1	0	0	0
PF3D7_0103900	parasite-infected erythrocyte surface protein (PIEPS15)	Pf3D7_01_v3:172864-174591(+)	1728	0	0	1	1	0	0	1	0
PF3D7_0104000	thrombospondin-related sporozoite protein (TRSP)	Pf3D7_01_v3:175609-176376(+)	492	0	1	1	0	1	0	0	0
PF3D7_0104100	conserved Plasmodium membrane protein, unknown function	Pf3D7_01_v3:178087-180790(+)	2376	1	1	3	2	2	2	2	1
PF3D7_0104200	StAR-related lipid transfer protein	Pf3D7_01_v3:182822-184222(-)	1401	0	0	3	0	2	0	1	0
PF3D7_0104300	ubiquitin carboxyl-terminal hydrolase 1, putative (UBP1)	Pf3D7_01_v3:190269-201230(+)	10500	1	3	3	2	2	3	3	2
PF3D7_0104400	4-hydroxy-3-methylbut-2-enyl diphosphate reductase (LytB)	Pf3D7_01_v3:202536-204143(+)	1608	2	2	3	4	3	3	3	3
PF3D7_0104500	conserved protein, unknown function	Pf3D7_01_v3:204622-205455(-)	834	1	0	2	1	2	2	2	2
PF3D7_0104600	conserved Plasmodium protein, unknown function	Pf3D7_01_v3:206170-210189(+)	4020	1	0	0	1	0	1	1	1
PF3D7_0104700	transporter, putative	Pf3D7_01_v3:210870-213005(+)	2136	1	5	2	1	1	2	2	1
PF3D7_0104800	novel putative transporter 1 (NPT1)	Pf3D7_01_v3:215776-217509(+)	1734	1	1	1	1	1	1	1	1
PF3D7_0104900	RNase MRP	Pf3D7_01_v3:218517-218824(-)	308	1	1	2	1	1	1	1	1
PF3D7_0105000	unspecified product	Pf3D7_01_v3:218894-219223(-)	330	0	0	0	0	0	0	0	0
PF3D7_0105100	conserved Plasmodium protein, unknown function	Pf3D7_01_v3:221202-221633(+)	432	1	3	2	0	2	1	1	0
PF3D7_0105200	RAP protein, putative	Pf3D7_01_v3:222254-223960(-)	1707	1	1	2	1	1	1	2	1
PF3D7_0105300	cyclase-associated protein (CAP)	Pf3D7_01_v3:225110-225779(-)	489	0	0	0	0	0	0	0	0
PF3D7_0105400	conserved Plasmodium protein, unknown function	Pf3D7_01_v3:226681-227285(-)	423	0	1	1	0	0	1	0	0
PF3D7_0105500	conserved Plasmodium protein, unknown function	Pf3D7_01_v3:228485-229519(-)	1035	2	3	2	3	3	1	4	2
PF3D7_0105600	conserved Plasmodium protein, unknown function	Pf3D7_01_v3:230289-234402(-)	3675	1	2	2	1	1	1	1	1
PF3D7_0105700	asparagine-rich antigen Pfa35-2	Pf3D7_01_v3:238666-247857(+)	9192	2	4	6	3	4	4	4	4
PF3D7_0105800	conserved Plasmodium protein, unknown function	Pf3D7_01_v3:249231-252010(-)	2499	1	1	3	2	2	2	3	3
PF3D7_0105900	DNA binding protein, putative	Pf3D7_01_v3:253584-254930(+)	1347	1	2	0	1	0	1	0	0
PF3D7_0106000	conserved Plasmodium protein, unknown function	Pf3D7_01_v3:255775-258543(-)	2769	1	1	2	2	1	1	2	1
PF3D7_0106100	V-type proton ATPase subunit C, putative	Pf3D7_01_v3:260658-261809(-)	1152	1	2	2	1	2	1	1	1
PF3D7_0106200	conserved Plasmodium protein, unknown function	Pf3D7_01_v3:263340-264223(-)	648	0	2	2	0	3	2	2	2
PF3D7_0106300	calcium-transporting ATPase (ATP6)	Pf3D7_01_v3:265208-269173(-)	3687	1	3	2	1	2	1	2	1
PF3D7_0106400	pre-rRNA-processing protein TSR2, putative	Pf3D7_01_v3:272454-273404(+)	471	0	0	0	0	0	0	0	0
PF3D7_0106500	conserved Plasmodium protein, unknown function	Pf3D7_01_v3:274315-278550(+)	4236	0	2	0	1	0	0	0	0
PF3D7_0106600	conserved Plasmodium protein, unknown function	Pf3D7_01_v3:279115-280014(+)	900	2	1	1	1	1	3	2	0
PF3D7_0106700	small ribosomal subunit assembling AARP2 protein (AARP2)	Pf3D7_01_v3:281155-285459(+)	4305	1	3	1	1	1	1	1	1
PF3D7_0106800	ras-related protein Rab-5C (RAB5c)	Pf3D7_01_v3:286951-288918(+)	645	1	1	0	0	2	0	1	1
PF3D7_0106900	2-C-methyl-D-erythritol 4-phosphate cytidylyltransferase, putative (IspD)	Pf3D7_01_v3:290386-292590(+)	2205	0	0	0	0	0	0	0	0
PF3D7_0107000	centrin-1 (CEN1)	Pf3D7_01_v3:293642-294968(+)	507	0	0	0	0	0	0	0	0
PF3D7_0107100	conserved Plasmodium protein, unknown function	Pf3D7_01_v3:295300-296931(-)	1632	0	0	0	0	0	0	0	0
PF3D7_0107200	carbon catabolite repressor protein 4, putative	Pf3D7_01_v3:297362-299397(+)	1014	0	0	0	0	0	0	0	0
PF3D7_0107300	probable protein, unknown function	Pf3D7_01_v3:299562-300868(-)	1200	0	2	1	1	1	1	1	1
PF3D7_0107400	conserved Plasmodium protein, unknown function	Pf3D7_01_v3:302937-303398(+)	462	2	2	3	2	2	1	2	1
PF3D7_0107500	lipid/sterol:H+ symporter	Pf3D7_01_v3:304362-309257(-)	4413	2	3	1	1	1	1	2	2
PF3D7_0107600	serine/threonine protein kinase, putative	Pf3D7_01_v3:314618-319405(+)	4788	0	1	0	0	0	1	0	0
PF3D7_0107700	conserved Plasmodium membrane protein, unknown function	Pf3D7_01_v3:320168-321508(+)	1341	0	1	0	0	0	1	0	0
PF3D7_0107800	double-strand break repair protein MRE11 (MRE11)	Pf3D7_01_v3:322371-326072(+)	3702	0	0	1	0	0	0	0	0
PF3D7_0107900	conserved Plasmodium protein, unknown function	Pf3D7_01_v3:326397-327224(-)	828	0	1	1	0	0	0	0	0
PF3D7_0108000	proteasome subunit beta type-3, putative	Pf3D7_01_v3:328431-329558(-)	657	0	1	1	1	1	1	1	0
PF3D7_0108100	conserved Plasmodium protein, unknown function	Pf3D7_01_v3:330738-332708(+)	1971	0	2	1	1	1	1	1	1
PF3D7_0108300	conserved Plasmodium protein, unknown function	Pf3D7_01_v3:337168-343833(+)	6666	2	6	3	2	2	2	2	1
PF3D7_0108400	mitochondrial carrier protein, putative	Pf3D7_01_v3:344400-346540(-)	525	1	0	5	2	3	2	3	2
PF3D7_0108500	conserved Plasmodium protein, unknown function	Pf3D7_01_v3:349170-349709(+)	540	0	0	0	0	0	0	0	0
PF3D7_0108600	conserved Plasmodium protein, unknown function	Pf3D7_01_v3:349995-351626(-)	921	2	1	2	1	2	2	1	1
PF3D7_0108700	secreted ookinete protein, putative (PSOP24)	Pf3D7_01_v3:352314-356211(-)	3459	0	1	1	1	1	1	1	1
PF3D7_0108800	conserved Plasmodium protein, unknown function	Pf3D7_01_v3:357834-360339(+)	1083	0	0	0	0	0	0	0	0
PF3D7_0108900	unspecified product	Pf3D7_01_v3:361987-362586(-)	600	1	0	1	1	1	1	1	1
PF3D7_0109000	photosensitized INA-labeled protein PHIL1, putative (PHIL1)	Pf3D7_01_v3:363318-363992(+)	675	0	2	0	0	0	0	0	0
PF3D7_0109100	LCCL domain-containing protein (CCp5)	Pf3D7_01_v3:365610-368795(+)	3090	2	3	2	2	2	3	3	2
PF3D7_0109200	mRNA cleavage factor-like protein, putative	Pf3D7_01_v3:369480-370178(-)	699	1	3	2	2	2	1	2	1
PF3D7_0109300	fatty acid elongation protein, GNS1/SUR4 family, putative	Pf3D7_01_v3:371815-373012(-)	969	0	2	0	1	0	1	0	0
PF3D7_0109400	tubulin-specific chaperone a, putative	Pf3D7_01_v3:374439-375087(-)	501	0	0	2	0	1	0	1	1
PF3D7_0109500	N-acetyltransferase, putative	Pf3D7_01_v3:376294-377004(-)	468	0	0	1	0	0	0	0	0
PF3D7_0109600	cold-shock protein, putative	Pf3D7_01_v3:377874-378599(-)	453	0	0	0	0	0	0	0	0
PF3D7_0109700	conserved protein, unknown function	Pf3D7_01_v3:379149-379806(-)	552	0	0	0	0	0	0	0	0
PF3D7_0109800	phenylalanine--tRNA ligase alpha subunit	Pf3D7_01_v3:380697-382424(+)	1728	0	0	0	0	0	0	0	0
PF3D7_0109900	unspecified product	Pf3D7_01_v3:383284-387940(+)	2286	0	1	0	0	0	0	0	0
PF3D7_0110000	conserved Plasmodium protein, unknown function	Pf3D7_01_v3:388372-389076(+)	705	1	2	2	1	1	0	1	1
PF3D7_0110100	selenocysteine-specific elongation factor selB homologue, putative	Pf3D7_01_v3:389261-392065(-)	2805	0	0	2	1	2	2	1	1
PF3D7_0110200	FAD-linked sulfhydryl oxidase ERV1, putative (ERV1)	Pf3D7_01_v3:392604-393035(+)	432	0	0	0	0	0	1	0	0
PF3D7_0110300	Plasmodium RNA of unknown function RUF5	Pf3D7_01_v3:393216-393490(-)	275	0	0	1	1	1	1	1	1
PF3D7_0110400	DNA-directed RNA polymerase 2, putative	Pf3D7_01_v3:393875-394835(-)	750	0	1	1	0	0	0	1	0
PF3D7_0110500	bromodomain protein, putative	Pf3D7_01_v3:396591-403606(+)	6858	1	4	4	3	2	3	3	1
PF3D7_0110600	phosphatidylinositol-4-phosphate 5-kinase (PIP5K)	Pf3D7_01_v3:405739-412169(+)	5133	4	3	8	4	6	5	6	4
PF3D7_0110700	chromatin assembly factor 1 protein WD40 domain, putative	Pf3D7_01_v3:413760-415100(-)	1341	2	0	2	1	1	1	1	1
PF3D7_0110800	transcription initiation factor TFIIB, putative	Pf3D7_01_v3:417921-419607(+)	1104	0	1	1	1	1	1	1	0
PF3D7_0110900	adenylate kinase-like protein 1 (AKLP1)	Pf3D7_01_v3:420293-420853(-)	561	2	3	3	2	2	3	2	2
PF3D7_0111000	kinesin-8, putative	Pf3D7_01_v3:421776-427575(-)	4995	0	4	2	1	3	0	0	1
PF3D7_0111200	conserved Plasmodium protein, unknown function	Pf3D7_01_v3:430152-430858(-)	294	1	0	1	1	1	1	1	1
PF3D7_0111300	replication factor c protein, putative	Pf3D7_01_v3:431539-435042(-)	3504	0	2	0	0	0	0	0	0
PF3D7_0111400	conserved Plasmodium protein, unknown function (GEXP19)	Pf3D7_01_v3:436408-438564(+)	2157	0	0	1	1	1	1	1	1
PF3D7_0111500	UMP-CMP kinase, putative	Pf3D7_01_v3:439652-441418(-)	1116	0	0	0	0	0	0	0	0
PF3D7_0111600	conserved Plasmodium protein, unknown function	Pf3D7_01_v3:442543-443289(-)	747	0	0	0	0	0	0	0	0
PF3D7_0111700	conserved Plasmodium protein, unknown function	Pf3D7_01_v3:443585-443938(-)	354	0	0	0	0	0	0	0	0
PF3D7_0111800	conserved Plasmodium protein, unknown function	Pf3D7_01_v3:446026-448849(+)	1863	0	1	0	0	0	0	0	0
PF3D7_0111900	conserved protein, unknown function	Pf3D7_01_v3:450043-450646(-)	246	1	1	1	0	0	0	1	0
PF3D7_0112000	TatD-like deoxyribonuclease, putative	Pf3D7_01_v3:450831-453118(-)	1344	0	0	0	0	0	0	0	0
PF3D7_0112100	conserved Plasmodium protein, unknown function	Pf3D7_01_v3:454847-455338(+)	492	0	0	0	0	1	0	0	0
PF3D7_0112200	multidrug resistance-associated protein 1 (MRP1)	Pf3D7_01_v3:464726-470194(+)	5469	1	4	1	2	1	2	1	1
PF3D7_0112300	18S ribosomal RNA	Pf3D7_01_v3:473739-475887(+)	2149	2	1	2	1	1	2	2	1
PF3D7_0112400	unspecified product	Pf3D7_01_v3:475888-476281(+)	394	0	0	0	0	0	0	0	0
PF3D7_0112500	5.8S ribosomal RNA	Pf3D7_01_v3:476282-476402(+)	121	0	0	1	0	1	0	0	0
PF3D7_0112600	unspecified product	Pf3D7_01_v3:476403-477278(+)	876	0	0	0	0	0	0	0	0
PF3D7_0112700	28S ribosomal RNA	Pf3D7_01_v3:477279-481382(+)	4104	2	2	3	1	3	3	3	3
PF3D7_0112800	Plasmodium exported protein (hyp11), unknown function	Pf3D7_01_v3:481809-482618(-)	612	0	2	1	0	2	0	0	1
PF3D7_0112900	Plasmodium exported protein, unknown function	Pf3D7_01_v3:486500-487186(+)	567	0	1	0	0	0	0	0	0
PF3D7_0113000	glutamic acid-rich protein (GARP)	Pf3D7_01_v3:487892-490127(-)	2022	0	2	1	1	2	2	1	1
PF3D7_0113100	surface-associated interspersed protein 1.1 (SURFIN 1.1) (SURF1.1)	Pf3D7_01_v3:495244-500076(+)	4668	2	4	4	2	3	3	3	2
PF3D7_0113200	Plasmodium exported protein, unknown function	Pf3D7_01_v3:500959-502868(-)	1779	1	3	2	2	3	2	2	1
PF3D7_0113300	Plasmodium exported protein (hyp1), unknown function	Pf3D7_01_v3:504938-506874(-)	1755	2	1	2	2	2	2	2	2
PF3D7_0113400	Plasmodium exported protein, unknown function	Pf3D7_01_v3:508252-509748(-)	1296	0	2	0	0	0	0	0	0
PF3D7_0113600	surface-associated interspersed protein 1.2 (SURFIN 1.2), pseudogene (SURF1.2)	Pf3D7_01_v3:512086-517855(+)	5682	2	3	2	2	2	2	2	2
PF3D7_0113700	heat shock protein 40, type II (HSP40)	Pf3D7_01_v3:520807-522579(+)	1209	1	1	2	3	3	3	2	1
PF3D7_0113800	DBL containing protein, unknown function	Pf3D7_01_v3:527107-536351(+)	8703	3	6	6	2	3	3	4	3
PF3D7_0113900	Plasmodium exported protein (hyp8), unknown function (GEXP10)	Pf3D7_01_v3:537109-538025(-)	732	2	1	1	1	2	1	2	1
PF3D7_0114000	exported protein family 1 (EPF1)	Pf3D7_01_v3:542480-546983(+)	4392	0	0	2	2	1	3	2	3
PF3D7_0114100	Pfmc-2TM Maurer's cleft two transmembrane protein (MC-2TM)	Pf3D7_01_v3:547597-548380(-)	690	1	0	0	1	0	0	0	0
PF3D7_0114200	exported protein family 3 (EPF3)	Pf3D7_01_v3:550576-551713(-)	1044	0	0	1	1	1	0	1	0
PF3D7_0114300	exported protein family 4, pseudogene (EPF4)	Pf3D7_01_v3:552640-553797(+)	960	0	0	1	1	0	0	0	0
PF3D7_0114400	erythrocyte membrane protein 1 (PfEMP1), exon 2, pseudogene (VAR)	Pf3D7_01_v3:554057-555439(-)	1380	0	2	1	1	1	1	1	1
PF3D7_0114500	Plasmodium exported protein (hyp10), unknown function	Pf3D7_01_v3:558201-558708(-)	333	0	0	0	0	0	0	0	0
PF3D7_0114600	stevor, pseudogene	Pf3D7_01_v3:560474-561534(-)	939	0	1	1	1	1	1	1	1
PF3D7_0114700	rifin (RIF)	Pf3D7_01_v3:563703-564842(-)	972	1	2	1	1	1	1	1	1
PF3D7_0114800	Plasmodium exported protein (hyp7), unknown function	Pf3D7_01_v3:569485-570272(-)	633	0	1	0	0	0	0	0	0
PF3D7_0114900	Plasmodium exported protein, unknown function, pseudogene	Pf3D7_01_v3:572135-572853(-)	636	0	0	0	0	0	0	0	0
PF3D7_0115000	surface-associated interspersed protein 1.3 (SURFIN 1.3) (SURF1.3)	Pf3D7_01_v3:577704-583789(+)	5778	0	0	1	0	2	0	0	1
PF3D7_0115100	Plasmodium exported protein (PHISTa), unknown function	Pf3D7_01_v3:587391-588394(+)	882	0	0	0	0	0	0	0	0
PF3D7_0115200	rifin (RIF)	Pf3D7_01_v3:591849-593187(+)	1107	1	1	1	1	1	1	1	1
PF3D7_0115300	rifin (RIF)	Pf3D7_01_v3:595102-596273(+)	1011	1	0	1	1	1	1	1	1
PF3D7_0115400	stevor	Pf3D7_01_v3:598465-599472(+)	906	1	1	1	1	1	1	1	1
PF3D7_0115500	erythrocyte membrane protein 1 (PfEMP1), pseudogene	Pf3D7_01_v3:600692-601992(+)	1299	1	0	2	1	2	1	1	1
PF3D7_0115600	rifin (RIF)	Pf3D7_01_v3:604162-605531(+)	1140	2	0	2	2	2	2	2	3
PF3D7_0115700	erythrocyte membrane protein 1, PfEMP1 (VAR)	Pf3D7_01_v3:607390-614893(-)	6612	7	20	5	4	5	14	5	6
PF3D7_0200100	erythrocyte membrane protein 1, PfEMP1 (VAR)	Pf3D7_02_v3:25232-31168(+)	5136	11	9	8	3	5	14	4	7
PF3D7_0200200	rifin (RIF)	Pf3D7_02_v3:33030-34259(-)	1005	2	0	2	2	2	2	2	2
PF3D7_0200300	erythrocyte membrane protein 1 (PfEMP1), exon 2	Pf3D7_02_v3:35927-37249(-)	1323	1	0	1	1	1	1	1	1
PF3D7_0200400	stevor	Pf3D7_02_v3:38287-39303(-)	915	0	0	1	1	1	1	1	1
PF3D7_0200500	rifin (RIF)	Pf3D7_02_v3:41515-42858(-)	1113	1	0	1	1	1	1	1	1
PF3D7_0200600	rifin (RIF)	Pf3D7_02_v3:45286-46558(-)	1128	1	0	1	1	1	1	1	1
PF3D7_0200700	rifin (RIF)	Pf3D7_02_v3:48923-50147(-)	993	1	1	1	1	1	1	1	1
PF3D7_0200800	erythrocyte membrane protein 1 (PfEMP1), exon 2, pseudogene	Pf3D7_02_v3:51842-53124(-)	1068	0	0	0	0	0	0	0	0
PF3D7_0200900	stevor, pseudogene	Pf3D7_02_v3:54254-55255(-)	894	0	0	1	1	1	0	1	1
PF3D7_0201000	rifin (RIF)	Pf3D7_02_v3:57344-58421(-)	939	1	0	1	1	1	1	1	1
PF3D7_0201100	Plasmodium exported protein, unknown function, fragment	Pf3D7_02_v3:60107-60319(-)	213	0	0	0	0	0	0	0	0
PF3D7_0201200	rifin (RIF)	Pf3D7_02_v3:63157-64376(+)	1071	0	1	1	1	1	1	1	1
PF3D7_0201300	stevor	Pf3D7_02_v3:66529-67545(+)	918	0	0	1	1	1	0	1	1
PF3D7_0201400	Plasmodium exported protein (hyp10), unknown function	Pf3D7_02_v3:69088-69771(+)	471	0	0	0	0	0	0	0	0
PF3D7_0201500	Plasmodium exported protein (hyp9), unknown function	Pf3D7_02_v3:73441-74396(-)	765	0	0	2	2	2	1	2	1
PF3D7_0201600	PHISTb domain-containing RESA-like protein 1 (RLP1)	Pf3D7_02_v3:77251-78808(-)	1458	1	0	1	0	2	0	2	1
PF3D7_0201700	DnaJ protein, putative	Pf3D7_02_v3:81291-84165(-)	2703	2	2	3	2	2	2	2	2
PF3D7_0201800	knob associated heat shock protein 40 (KAHsp40)	Pf3D7_02_v3:86832-88791(-)	1266	0	0	2	1	3	1	1	1
PF3D7_0201900	erythrocyte membrane protein 3 (EMP3)	Pf3D7_02_v3:91318-98838(-)	7326	1	0	2	1	2	1	1	2
PF3D7_0202000	knob-associated histidine-rich protein (KAHRP)	Pf3D7_02_v3:103385-105796(-)	1965	1	2	2	1	1	1	2	1
PF3D7_0202100	liver stage associated protein 2 (LSAP2)	Pf3D7_02_v3:109564-110580(-)	909	0	0	1	2	2	0	1	0
PF3D7_0202200	EMP1-trafficking protein (PTP1)	Pf3D7_02_v3:112547-113682(-)	873	0	0	0	0	0	0	0	0
PF3D7_0202300	Plasmodium exported protein (hyp11), unknown function	Pf3D7_02_v3:117225-118235(+)	804	0	0	1	1	1	1	1	1
PF3D7_0202400	gamete antigen 27/25, putative	Pf3D7_02_v3:120524-124102(+)	3579	0	1	2	1	2	1	3	2
PF3D7_0202500	early transcribed membrane protein 2 (ETRAMP2)	Pf3D7_02_v3:127994-128314(+)	321	2	1	2	1	1	2	1	1
PF3D7_0202600	conserved Plasmodium protein, unknown function	Pf3D7_02_v3:129342-133563(-)	4026	1	1	2	2	3	2	2	3
PF3D7_0202700	octaprenyl pyrophosphate synthase (OPP)	Pf3D7_02_v3:135523-137139(+)	1617	1	0	0	1	1	0	1	1
PF3D7_0202800	conserved Plasmodium protein, unknown function	Pf3D7_02_v3:137557-138389(-)	363	0	0	1	1	1	2	1	0
PF3D7_0202900	palmitoyltransferase, putative (DHHC12)	Pf3D7_02_v3:138927-141192(+)	864	0	4	0	0	0	0	0	0
PF3D7_0203000	repetitive organellar protein, putative (ROPE)	Pf3D7_02_v3:141625-147564(-)	5940	2	1	4	3	4	3	3	3
PF3D7_0203100	protein kinase, putative	Pf3D7_02_v3:149524-156981(-)	7458	2	4	3	2	3	2	3	0
PF3D7_0203200	conserved Plasmodium protein, unknown function	Pf3D7_02_v3:158137-159660(-)	1524	0	1	0	0	0	0	0	0
PF3D7_0203300	ERCC1 nucleotide excision repair protein, putative (ERCC1)	Pf3D7_02_v3:160514-161242(+)	729	0	0	0	0	0	1	0	0
PF3D7_0203400	conserved Plasmodium protein, unknown function	Pf3D7_02_v3:162065-162900(-)	276	0	1	1	0	0	0	0	0
PF3D7_0203500	tRNA Glutamine	Pf3D7_02_v3:164269-164340(+)	72	1	0	0	0	0	0	1	0
PF3D7_0203600	conserved Plasmodium protein, unknown function	Pf3D7_02_v3:166144-168051(+)	1908	0	2	2	0	0	0	0	0
PF3D7_0203700	protein MAK16, putative (MAK16)	Pf3D7_02_v3:168682-170136(-)	1320	1	0	1	1	1	1	1	1
PF3D7_0203800	conserved Plasmodium protein, unknown function	Pf3D7_02_v3:171563-174912(-)	1629	0	0	0	0	0	0	0	0
PF3D7_0203900	5'-3' exonuclease, N-terminal resolvase-like domain, putative	Pf3D7_02_v3:176567-178300(+)	1734	1	1	1	1	1	1	1	1
PF3D7_0204000	conserved Plasmodium protein, unknown function	Pf3D7_02_v3:178955-181526(+)	2394	1	2	3	3	1	1	2	0
PF3D7_0204100	conserved Plasmodium protein, unknown function	Pf3D7_02_v3:182228-189115(-)	6888	2	5	3	3	3	3	3	3
PF3D7_0204200	conserved Plasmodium protein, unknown function	Pf3D7_02_v3:192818-194199(+)	831	0	0	1	0	0	1	1	0
PF3D7_0204300	conserved Plasmodium protein, unknown function	Pf3D7_02_v3:194826-196916(-)	2091	1	2	2	1	1	1	1	1
PF3D7_0204400	dynein light chain, putative	Pf3D7_02_v3:197219-198043(-)	324	0	1	1	0	1	0	1	0
PF3D7_0204500	aspartate transaminase (AspAT)	Pf3D7_02_v3:198353-199570(-)	1218	0	2	1	1	1	1	1	0
PF3D7_0204600	conserved Plasmodium protein, unknown function	Pf3D7_02_v3:200482-204048(-)	3567	0	0	1	0	1	2	0	0
PF3D7_0204700	hexose transporter (HT)	Pf3D7_02_v3:205889-207403(-)	1515	1	1	2	1	1	2	1	2
PF3D7_0204800	3'-5' exonuclease, putative	Pf3D7_02_v3:209583-210833(-)	1251	0	1	1	1	1	1	1	0
PF3D7_0204900	ubiE/COQ5 methyltransferase, putative	Pf3D7_02_v3:211348-212627(+)	1065	2	2	2	2	1	1	2	1
PF3D7_0205000	conserved Plasmodium protein, unknown function	Pf3D7_02_v3:212982-214508(-)	1527	0	0	0	0	0	1	1	0
PF3D7_0205100	conserved Plasmodium protein, unknown function	Pf3D7_02_v3:214838-217348(-)	2118	1	0	1	1	0	1	0	0
PF3D7_0205200	conserved Plasmodium protein, unknown function	Pf3D7_02_v3:217882-218907(-)	591	0	2	0	0	0	0	1	0
PF3D7_0205300	conserved Plasmodium protein, unknown function	Pf3D7_02_v3:219690-222256(+)	1851	0	0	0	0	0	0	0	0
PF3D7_0205400	PCI domain-containing protein, putative	Pf3D7_02_v3:223478-224851(+)	1374	0	2	0	0	0	0	0	0
PF3D7_0205500	DNA-directed RNA polymerase II 16 kDa subunit, putative	Pf3D7_02_v3:225562-226245(-)	399	0	0	1	0	1	0	0	0
PF3D7_0205600	conserved Plasmodium protein, unknown function	Pf3D7_02_v3:228025-229932(+)	1908	0	1	1	0	0	1	0	0
PF3D7_0205700	conserved Plasmodium protein, unknown function	Pf3D7_02_v3:231141-232529(+)	618	0	1	1	1	1	1	1	1
PF3D7_0205800	conserved Plasmodium protein, unknown function	Pf3D7_02_v3:232729-233476(-)	363	0	0	1	0	0	0	0	0
PF3D7_0205900	26S proteasome regulatory subunit RPN1, putative (RPN1)	Pf3D7_02_v3:235237-238816(+)	2901	1	2	2	2	1	1	1	2
PF3D7_0206000	DNA repair protein RAD2, putative (RAD2)	Pf3D7_02_v3:239246-243796(-)	4551	1	0	4	3	2	2	3	1
PF3D7_0206100	cysteine desulfuration protein SufE (SufE)	Pf3D7_02_v3:245358-246699(+)	750	0	1	0	0	0	0	0	0
PF3D7_0206200	pantothenate transporter (PAT)	Pf3D7_02_v3:249030-250727(+)	1698	2	2	2	2	2	1	2	2
PF3D7_0206300	pentafunctional AROM polypeptide, putative, pseudogene (AROM)	Pf3D7_02_v3:252394-262443(+)	9201	1	4	4	2	2	2	3	1
PF3D7_0206500	conserved Plasmodium protein, unknown function	Pf3D7_02_v3:263037-267347(-)	4311	2	3	5	4	3	3	5	3
PF3D7_0206600	DNA-directed RNA polymerase III subunit RPC10, putative	Pf3D7_02_v3:270078-270619(-)	321	0	0	0	0	0	0	0	0
PF3D7_0206700	adenylosuccinate lyase (ASL)	Pf3D7_02_v3:271594-273009(+)	1416	1	1	2	2	2	2	2	2
PF3D7_0206800	merozoite surface protein 2 (MSP2)	Pf3D7_02_v3:273689-274507(-)	819	1	2	2	1	1	1	1	1
PF3D7_0206900	merozoite surface protein 5	Pf3D7_02_v3:275540-276577(-)	819	0	1	2	0	2	0	2	1
PF3D7_0207000	merozoite surface protein 4 (MSP4)	Pf3D7_02_v3:277494-278456(-)	819	0	1	2	0	1	1	1	1
PF3D7_0207100	conserved Plasmodium protein, unknown function	Pf3D7_02_v3:281907-287345(+)	5238	1	1	2	2	1	3	1	1
PF3D7_0207200	iron-sulfur assembly protein, putative (IscA1)	Pf3D7_02_v3:288183-288665(-)	483	1	3	1	1	1	1	1	1
PF3D7_0207300	serine repeat antigen 8 (SERA8)	Pf3D7_02_v3:290168-292703(-)	2040	2	2	3	3	4	2	3	2
PF3D7_0207400	serine repeat antigen 7 (SERA7)	Pf3D7_02_v3:294273-297616(-)	2841	1	5	2	2	4	3	3	2
PF3D7_0207500	serine repeat antigen 6 (SERA6)	Pf3D7_02_v3:298897-302564(-)	3096	2	4	3	2	3	2	2	2
PF3D7_0207600	serine repeat antigen 5 (SERA5)	Pf3D7_02_v3:303593-307027(-)	2994	2	2	2	2	2	2	2	2
PF3D7_0207700	serine repeat antigen 4 (SERA4)	Pf3D7_02_v3:308847-312155(-)	2889	3	1	2	2	2	2	2	2
PF3D7_0207800	serine repeat antigen 3 (SERA3)	Pf3D7_02_v3:313449-316741(-)	2793	2	3	3	2	2	2	2	2
PF3D7_0207900	serine repeat antigen 2 (SERA2)	Pf3D7_02_v3:317596-321310(-)	3318	2	3	3	2	2	2	3	2
PF3D7_0208000	serine repeat antigen 1 (SERA1)	Pf3D7_02_v3:322338-325723(-)	2985	1	1	2	1	2	1	2	1
PF3D7_0208100	unspecified product	Pf3D7_02_v3:327932-335203(+)	5370	0	5	3	1	2	2	2	1
PF3D7_0208200	KRR1 small subunit processome component, putative (KRR1)	Pf3D7_02_v3:335679-336581(-)	903	1	2	3	1	1	2	2	1
PF3D7_0208300	conserved Plasmodium protein, unknown function	Pf3D7_02_v3:337558-342966(+)	5409	0	1	2	0	1	1	1	1
PF3D7_0208400	conserved Plasmodium protein, unknown function	Pf3D7_02_v3:343308-349340(-)	6033	2	2	3	3	2	3	3	0
PF3D7_0208500	acyl carrier protein (ACP)	Pf3D7_02_v3:352836-353628(+)	414	0	0	0	0	0	0	0	0
PF3D7_0208600	ribosome-recycling factor (RRF1)	Pf3D7_02_v3:354621-356117(+)	1497	1	1	2	1	2	1	1	1
PF3D7_0208700	conserved Plasmodium protein, unknown function	Pf3D7_02_v3:356501-358014(-)	669	0	0	0	0	0	0	0	0
PF3D7_0208800	conserved Plasmodium protein, unknown function	Pf3D7_02_v3:359142-359849(+)	708	0	0	0	0	0	0	0	0
PF3D7_0208900	6-cysteine protein (P230p)	Pf3D7_02_v3:360828-368354(+)	7527	2	6	4	3	1	2	3	1
PF3D7_0209000	6-cysteine protein (P230)	Pf3D7_02_v3:370438-379845(+)	9408	6	10	8	4	6	5	7	5
PF3D7_0209100	phospholipase A2, putative	Pf3D7_02_v3:381130-383445(-)	2040	4	7	4	2	4	3	3	4
PF3D7_0209200	3'exoribonuclease, putative	Pf3D7_02_v3:384865-386580(-)	828	0	1	1	0	0	0	0	0
PF3D7_0209300	2C-methyl-D-erythritol 2,4-cyclodiphosphate synthase (IspF)	Pf3D7_02_v3:387273-388151(+)	723	1	1	0	2	0	1	1	1
PF3D7_0209400	conserved protein, unknown function	Pf3D7_02_v3:388424-390611(-)	1353	0	1	2	1	1	1	2	2
PF3D7_0209500	conserved Plasmodium protein, unknown function	Pf3D7_02_v3:391275-392789(-)	1515	1	2	1	0	0	1	0	0
PF3D7_0209600	transporter, putative	Pf3D7_02_v3:394237-398745(-)	3399	2	5	5	2	0	3	3	1
PF3D7_0209700	RING zinc finger protein, putative	Pf3D7_02_v3:400153-401859(-)	1707	1	2	0	1	1	0	0	1
PF3D7_0209800	ATP-dependent RNA helicase UAP56 (UAP56)	Pf3D7_02_v3:404281-406355(-)	1374	0	3	2	1	1	1	2	0
PF3D7_0209900	unspecified product	Pf3D7_02_v3:407900-408438(+)	539	0	0	0	0	0	0	0	0
PF3D7_0210000	secretory complex protein 61 gamma subunit (Sec61-gamma)	Pf3D7_02_v3:409983-410228(+)	246	0	1	1	0	0	0	0	0
PF3D7_0210100	60S ribosomal protein L37ae, putative	Pf3D7_02_v3:412275-412859(+)	108	2	2	4	2	3	2	2	2
PF3D7_0210200	conserved Plasmodium protein, unknown function	Pf3D7_02_v3:413278-421137(-)	7767	2	2	3	2	3	3	3	2
PF3D7_0210300	monocarboxylate transporter, putative	Pf3D7_02_v3:423063-424654(-)	1374	0	3	0	1	0	0	0	0
PF3D7_0210400	50S ribosomal protein L33, putative	Pf3D7_02_v3:425689-426497(+)	360	0	1	0	0	0	0	0	0
PF3D7_0210500	conserved Plasmodium protein, unknown function	Pf3D7_02_v3:427490-431530(+)	4041	1	0	0	1	0	1	0	0
PF3D7_0210600	conserved Plasmodium protein, unknown function	Pf3D7_02_v3:432041-434086(-)	1341	0	2	0	0	1	1	1	1
PF3D7_0210700	syntaxin, Qa-SNARE family (SYN17)	Pf3D7_02_v3:436050-436994(+)	945	0	0	0	0	0	1	0	0
PF3D7_0210800	conserved Plasmodium protein, unknown function	Pf3D7_02_v3:437755-439002(-)	1248	0	0	0	0	0	0	0	0
PF3D7_0210900	conserved Plasmodium protein, unknown function	Pf3D7_02_v3:442080-442934(-)	855	0	0	0	0	0	0	1	0
PF3D7_0211000	unspecified product	Pf3D7_02_v3:443824-444608(+)	785	0	0	0	0	0	0	0	0
PF3D7_0211100	conserved Plasmodium protein, unknown function	Pf3D7_02_v3:451751-455116(+)	3366	0	0	0	0	0	0	0	0
PF3D7_0211200	ras-related protein Rab-5A (RAB5a)	Pf3D7_02_v3:455579-456286(-)	708	0	0	1	0	0	0	0	0
PF3D7_0211300	ubiquinol-cytochrome-c reductase complex assembly factor 1, putative	Pf3D7_02_v3:457130-458585(-)	879	0	0	1	0	0	0	0	0
PF3D7_0211400	beta-ketoacyl-ACP synthase III (KASIII)	Pf3D7_02_v3:459072-461518(-)	1116	0	0	0	0	0	0	0	0
PF3D7_0211500	GAF domain-related protein, putative	Pf3D7_02_v3:463163-466900(+)	3738	1	1	1	1	1	1	1	1
PF3D7_0211600	dolichol-linked oligosaccharide biosynthesis enzyme, putative	Pf3D7_02_v3:467847-468476(+)	630	1	2	0	0	0	1	0	0
PF3D7_0211700	tyrosine kinase-like protein, putative (TKL1)	Pf3D7_02_v3:469790-473491(+)	3702	1	1	1	2	1	2	1	1
PF3D7_0211800	asparagine--tRNA ligase (AsnRS)	Pf3D7_02_v3:475242-477074(+)	1833	2	4	4	2	4	2	2	2
PF3D7_0211900	conserved Plasmodium protein, unknown function	Pf3D7_02_v3:477432-479091(-)	1353	0	2	0	0	0	0	0	0
PF3D7_0212000	GDP-fructose:GMP antiporter, putative	Pf3D7_02_v3:480100-481432(+)	936	1	2	1	1	0	1	1	0
PF3D7_0212100	conserved Plasmodium protein, unknown function	Pf3D7_02_v3:483436-488970(+)	5535	2	4	3	2	2	2	2	2
PF3D7_0212200	mitochondrial ribosomal protein L12 precursor, putative	Pf3D7_02_v3:489904-490818(-)	768	2	1	2	3	2	1	2	2
PF3D7_0212300	peptide chain release factor subunit 1, putative	Pf3D7_02_v3:492616-494306(+)	1284	2	4	5	2	3	3	3	2
PF3D7_0212400	conserved Plasmodium membrane protein, unknown function	Pf3D7_02_v3:495166-507854(-)	12276	0	4	4	3	4	4	4	3
PF3D7_0212500	conserved Plasmodium protein, unknown function	Pf3D7_02_v3:509525-521746(+)	11973	3	5	2	2	4	3	3	3
PF3D7_0212600	secreted protein with altered thrombospondin repeat domain (SPATR)	Pf3D7_02_v3:522931-523999(+)	753	1	3	3	2	2	2	2	2
PF3D7_0212700	SRR1-like protein	Pf3D7_02_v3:524700-526043(-)	1344	0	0	1	1	0	1	1	0
PF3D7_0212800	multidrug efflux pump, putative	Pf3D7_02_v3:528249-531923(+)	3675	1	3	0	1	0	0	0	1
PF3D7_0212900	Leu/Phe-tRNA protein transferase, putative	Pf3D7_02_v3:533253-534350(+)	1098	1	1	2	1	2	2	2	1
PF3D7_0213000	conserved Plasmodium protein, unknown function	Pf3D7_02_v3:535646-536146(+)	501	1	1	2	1	1	2	2	1
PF3D7_0213100	protein SIS1 (SIS1)	Pf3D7_02_v3:537789-539420(+)	987	1	2	1	1	1	1	1	1
PF3D7_0213200	conserved Plasmodium protein, unknown function	Pf3D7_02_v3:540409-540969(-)	381	0	1	0	0	0	0	0	0
PF3D7_0213300	conserved Plasmodium protein, unknown function	Pf3D7_02_v3:541086-541548(-)	237	0	0	1	0	1	1	0	0
PF3D7_0213400	protein kinase 7 (PK7)	Pf3D7_02_v3:541811-543807(+)	1032	1	1	0	0	1	0	0	0
PF3D7_0213500	conserved Plasmodium protein, unknown function	Pf3D7_02_v3:543802-545895(-)	1383	2	4	2	1	2	2	1	1
PF3D7_0213600	conserved Plasmodium protein, unknown function	Pf3D7_02_v3:546482-555294(-)	7257	1	2	2	1	0	1	1	0
PF3D7_0213700	conserved protein, unknown function	Pf3D7_02_v3:557048-557696(+)	465	0	1	0	0	0	0	0	0
PF3D7_0213800	conserved Plasmodium protein, unknown function	Pf3D7_02_v3:558585-560594(+)	2010	0	1	2	0	0	2	1	0
PF3D7_0213900	conserved Plasmodium protein, unknown function	Pf3D7_02_v3:561122-564622(-)	3501	1	1	1	1	1	0	1	1
PF3D7_0214000	T-complex protein 1 subunit theta (CCT8)	Pf3D7_02_v3:566121-567894(+)	1629	3	5	4	2	4	3	3	3
PF3D7_0214100	protein transport protein SEC31 (SEC31)	Pf3D7_02_v3:568529-573315(-)	4416	1	3	2	2	3	2	2	3
PF3D7_0214200	mitochondrial ribosomal protein L13 precursor, putative	Pf3D7_02_v3:575155-576054(-)	639	1	2	2	1	1	1	1	1
PF3D7_0214300	conserved Plasmodium protein, unknown function	Pf3D7_02_v3:578662-586164(+)	7503	1	3	3	2	4	1	1	4
PF3D7_0214400	conserved Plasmodium protein, unknown function	Pf3D7_02_v3:586765-589051(-)	1860	1	1	3	2	2	3	3	3
PF3D7_0214500	conserved Plasmodium protein, unknown function	Pf3D7_02_v3:590501-591421(+)	921	0	1	0	0	0	0	0	0
PF3D7_0214600	serine/threonine protein kinase, putative	Pf3D7_02_v3:594196-599340(+)	5145	2	2	4	2	1	2	2	2
PF3D7_0214700	conserved Plasmodium protein, unknown function	Pf3D7_02_v3:599829-601712(-)	906	0	2	1	1	1	1	1	1
PF3D7_0214800	conserved Plasmodium membrane protein, unknown function	Pf3D7_02_v3:605045-609325(+)	4116	0	0	2	0	0	1	1	0
PF3D7_0214900	rhoptry neck protein 6 (RON6)	Pf3D7_02_v3:610625-615372(+)	2853	1	2	3	2	3	3	3	3
PF3D7_0215000	acyl-CoA synthetase (ACS9)	Pf3D7_02_v3:616772-619429(-)	2658	2	4	3	2	2	3	3	2
PF3D7_0215100	RING zinc finger protein, putative	Pf3D7_02_v3:622524-624306(-)	897	0	1	0	0	0	0	0	0
PF3D7_0215200	conserved Plasmodium protein, unknown function	Pf3D7_02_v3:626976-627710(+)	735	0	0	0	0	0	0	0	0
PF3D7_0215300	acyl-CoA synthetase (ACS8)	Pf3D7_02_v3:628642-631308(-)	2667	3	3	2	2	2	2	2	2
PF3D7_0215400	conserved Plasmodium protein, unknown function	Pf3D7_02_v3:634589-637507(-)	2919	1	4	1	1	1	1	1	1
PF3D7_0215500	conserved Plasmodium protein, unknown function	Pf3D7_02_v3:640400-642694(+)	2295	0	2	2	1	1	1	1	1
PF3D7_0215600	conserved Plasmodium protein, unknown function	Pf3D7_02_v3:643106-644317(-)	1212	0	1	0	0	0	0	0	0
PF3D7_0215700	DNA-directed RNA polymerase II subunit RPB2, putative (RPB2)	Pf3D7_02_v3:645929-650085(+)	4023	2	4	1	2	1	3	2	2
PF3D7_0215800	origin recognition complex subunit 5 (ORC5)	Pf3D7_02_v3:650663-653362(-)	2700	2	3	4	3	2	2	2	2
PF3D7_0215900	palmitoyltransferase, putative (DHHC11)	Pf3D7_02_v3:654918-656840(-)	783	0	1	0	0	0	1	0	0
PF3D7_0216000	DEAD/DEAH box helicase, putative	Pf3D7_02_v3:658636-664629(+)	5994	1	4	1	1	3	2	1	3
PF3D7_0216100	conserved Plasmodium protein, unknown function	Pf3D7_02_v3:664984-668532(-)	3549	1	3	2	0	1	1	1	2
PF3D7_0216200	conserved Plasmodium protein, unknown function	Pf3D7_02_v3:668985-669841(-)	684	0	0	0	0	0	0	0	0
PF3D7_0216300	conserved Plasmodium protein, unknown function	Pf3D7_02_v3:670413-674558(+)	4146	0	1	1	0	0	0	0	0
PF3D7_0216400	vacuolar protein sorting-associated protein 45, putative (VPS45)	Pf3D7_02_v3:675431-677599(+)	2169	0	2	1	2	2	2	2	1
PF3D7_0216500	conserved Plasmodium protein, unknown function	Pf3D7_02_v3:678487-683703(+)	4932	0	2	1	1	0	1	1	0
PF3D7_0216600	MtN3-like protein	Pf3D7_02_v3:686485-688545(+)	2061	1	3	3	1	2	1	1	1
PF3D7_0216700	autophagy-related protein 11, putative	Pf3D7_02_v3:690311-695783(+)	4134	2	1	2	2	3	3	3	2
PF3D7_0216800	conserved Plasmodium membrane protein, unknown function	Pf3D7_02_v3:696193-699561(-)	3369	1	3	3	2	3	2	3	2
PF3D7_0216900	conserved Plasmodium protein, unknown function	Pf3D7_02_v3:701245-702894(+)	1650	0	0	1	1	1	1	1	1
PF3D7_0217000	conserved Plasmodium membrane protein, unknown function	Pf3D7_02_v3:703090-706587(-)	2931	0	1	2	0	1	1	1	0
PF3D7_0217100	ATP synthase F1, alpha subunit	Pf3D7_02_v3:707738-709393(+)	1656	1	2	2	1	2	1	1	1
PF3D7_0217200	conserved Plasmodium protein, unknown function	Pf3D7_02_v3:709799-715252(-)	5454	0	2	0	0	0	1	1	0
PF3D7_0217300	AP-2 complex subunit sigma, putative	Pf3D7_02_v3:715798-716549(-)	426	0	1	0	0	0	0	0	0
PF3D7_0217400	conserved Plasmodium protein, unknown function	Pf3D7_02_v3:717692-718281(+)	447	0	0	0	0	0	0	0	0
PF3D7_0217500	calcium-dependent protein kinase 1 (CDPK1)	Pf3D7_02_v3:720437-722661(+)	1575	1	6	4	2	2	2	1	2
PF3D7_0217600	conserved Plasmodium protein, unknown function	Pf3D7_02_v3:723747-729932(-)	5133	2	4	4	1	1	2	1	1
PF3D7_0217700	E2F-associated phosphoprotein, putative	Pf3D7_02_v3:731120-732312(-)	705	0	0	0	0	0	0	0	0
PF3D7_0217800	40S ribosomal protein S26 (RPS26)	Pf3D7_02_v3:734272-734595(+)	324	0	1	2	0	2	0	0	1
PF3D7_0217900	conserved Plasmodium protein, unknown function	Pf3D7_02_v3:735438-736997(-)	1560	1	2	1	1	1	1	1	1
PF3D7_0218000	replication factor C subunit 2, putative (RFC2)	Pf3D7_02_v3:738860-739852(+)	993	1	1	1	1	1	1	1	0
PF3D7_0218100	conserved Plasmodium membrane protein, unknown function	Pf3D7_02_v3:741014-742459(+)	1068	0	1	1	0	0	0	0	0
PF3D7_0218200	conserved Plasmodium protein, unknown function	Pf3D7_02_v3:743289-745712(-)	2424	0	0	0	0	0	0	0	0
PF3D7_0218300	apicoplast RNA methyltransferase precursor, putative	Pf3D7_02_v3:747566-749365(-)	1065	0	2	2	0	1	0	1	1
PF3D7_0218400	DEAD/DEAH box ATP-dependent RNA helicase, putative	Pf3D7_02_v3:750049-751737(-)	1689	1	1	1	1	1	1	1	1
PF3D7_0218500	small nuclear ribonucleoprotein Sm D2, putative (SNRPD2)	Pf3D7_02_v3:752966-753439(+)	306	0	1	0	0	0	0	0	0
PF3D7_0218600	conserved Plasmodium protein, unknown function	Pf3D7_02_v3:755418-762560(+)	7143	2	2	3	2	2	2	3	1
PF3D7_0218700	pre-mRNA-processing protein 45, putative (PRP45)	Pf3D7_02_v3:763491-765191(-)	1449	0	2	2	2	2	2	2	2
PF3D7_0218800	ribonuclease P	Pf3D7_02_v3:766390-767015(-)	626	0	0	1	0	0	0	0	0
PF3D7_0218900	Plasmodium RNA of unknown function RUF2	Pf3D7_02_v3:767584-767743(-)	160	0	0	0	0	0	0	0	0
PF3D7_0219000	small nucleolar RNA snoR01	Pf3D7_02_v3:767977-768058(-)	82	0	0	0	0	0	0	0	0
PF3D7_0219100	conserved protein, unknown function	Pf3D7_02_v3:769761-771041(+)	1281	0	1	0	0	0	0	0	0
PF3D7_0219200	40S ribosomal protein S30	Pf3D7_02_v3:772316-772690(+)	177	0	0	1	1	1	0	0	0
PF3D7_0219300	conserved Plasmodium protein, unknown function	Pf3D7_02_v3:773335-773754(-)	420	0	0	0	0	0	0	0	0
PF3D7_0219400	ribosome associated membrane protein RAMP4, putative	Pf3D7_02_v3:774815-776036(+)	204	0	0	0	0	0	0	0	0
PF3D7_0219500	pseudouridine synthase, putative	Pf3D7_02_v3:776828-778065(-)	1017	0	2	2	2	2	2	2	1
PF3D7_0219600	replication factor C subunit 1, putative (RFC1)	Pf3D7_02_v3:779418-782132(-)	2715	0	0	2	1	2	1	2	2
PF3D7_0219700	Plasmodium exported protein (PHISTc), unknown function (GEXP20)	Pf3D7_02_v3:783723-784828(-)	888	1	1	2	2	2	1	2	0
PF3D7_0219800	Plasmodium exported protein (PHISTc), unknown function	Pf3D7_02_v3:786870-787940(-)	960	0	0	0	0	0	0	0	0
PF3D7_0219900	Plasmodium exported protein, unknown function	Pf3D7_02_v3:791464-792381(+)	693	0	0	0	0	0	0	0	0
PF3D7_0220000	liver stage antigen 3 (LSA3)	Pf3D7_02_v3:796752-801586(+)	4677	1	1	1	1	1	2	1	2
PF3D7_0220100	DnaJ protein, putative	Pf3D7_02_v3:804520-807741(+)	2994	1	0	4	2	3	3	4	2
PF3D7_0220200	Plasmodium exported protein, unknown function	Pf3D7_02_v3:809511-810298(-)	543	0	0	1	0	0	0	0	0
PF3D7_0220300	Plasmodium exported protein, unknown function	Pf3D7_02_v3:813827-814654(-)	639	0	0	1	0	1	0	0	0
PF3D7_0220400	DnaJ protein, putative, pseudogene	Pf3D7_02_v3:820429-822541(+)	2010	1	0	0	0	0	0	0	0
PF3D7_0220500	Plasmodium exported protein (hyp2), unknown function	Pf3D7_02_v3:823825-824864(-)	816	0	0	0	1	0	0	0	0
PF3D7_0220600	Plasmodium exported protein (hyp9), unknown function	Pf3D7_02_v3:831189-832005(+)	678	0	0	0	0	0	0	0	0
PF3D7_0220700	Plasmodium exported protein (hyp9), unknown function	Pf3D7_02_v3:833805-834688(+)	759	0	0	2	2	1	1	1	1
PF3D7_0220800	cytoadherence linked asexual protein 2 (CLAG2)	Pf3D7_02_v3:838843-844116(+)	4323	0	0	3	1	1	2	1	0
PF3D7_0220900	Plasmodium exported protein, unknown function, pseudogene	Pf3D7_02_v3:845600-846375(-)	609	3	2	2	1	2	2	2	2
PF3D7_0221000	Plasmodium exported protein, unknown function	Pf3D7_02_v3:848092-849119(+)	909	1	1	1	1	1	1	1	0
PF3D7_0221100	Plasmodium exported protein, unknown function, pseudogene	Pf3D7_02_v3:851052-851962(+)	783	0	0	0	1	0	0	0	0
PF3D7_0221200	Plasmodium exported protein (hyp15), unknown function	Pf3D7_02_v3:854966-855738(+)	621	0	0	1	1	0	0	1	0
PF3D7_0221300	Plasmodium exported protein, unknown function, pseudogene	Pf3D7_02_v3:857567-858675(-)	1104	1	1	1	1	1	1	1	0
PF3D7_0221400	stevor	Pf3D7_02_v3:860466-861504(+)	924	1	0	1	1	1	1	1	1
PF3D7_0221500	Pfmc-2TM Maurer's cleft two transmembrane protein, pseudogene	Pf3D7_02_v3:863079-863842(-)	678	1	0	1	0	0	0	0	0
PF3D7_0221600	Plasmodium exported protein, unknown function, pseudogene	Pf3D7_02_v3:865916-866538(-)	621	0	0	1	0	0	0	0	0
PF3D7_0221700	Plasmodium exported protein, unknown function	Pf3D7_02_v3:869508-871124(-)	1482	0	0	0	1	0	0	0	0
PF3D7_0221800	hypothetical protein	Pf3D7_02_v3:873131-873319(+)	189	1	2	1	0	0	1	0	0
PF3D7_0221900	erythrocyte membrane protein 1 (PfEMP1), pseudogene	Pf3D7_02_v3:873917-875178(-)	1257	1	0	1	1	1	1	1	1
PF3D7_0222000	exported protein family 1 (EPF1)	Pf3D7_02_v3:876984-877832(+)	849	0	0	0	0	0	0	0	0
PF3D7_0222100	Pfmc-2TM Maurer's cleft two transmembrane protein (MC-2TM)	Pf3D7_02_v3:878468-879251(-)	690	0	0	0	0	0	0	0	0
PF3D7_0222200	exported protein family 3 (EPF3)	Pf3D7_02_v3:881469-882267(-)	693	0	0	0	0	0	0	0	0
PF3D7_0222300	exported protein family 4, pseudogene (EPF4)	Pf3D7_02_v3:883452-884312(+)	861	0	0	0	0	0	0	0	0
PF3D7_0222400	rifin, pseudogene (RIF)	Pf3D7_02_v3:886625-887802(+)	1080	0	0	0	0	0	0	0	0
PF3D7_0222500	rifin (RIF)	Pf3D7_02_v3:889660-890745(+)	951	1	0	1	1	1	1	1	1
PF3D7_0222600	rifin (RIF)	Pf3D7_02_v3:892856-894206(+)	1107	1	1	1	1	1	1	1	1
PF3D7_0222700	rifin (RIF)	Pf3D7_02_v3:896226-897420(+)	1047	1	1	1	1	1	1	1	1
PF3D7_0222800	stevor	Pf3D7_02_v3:899430-900445(+)	915	1	0	1	1	1	1	1	1
PF3D7_0222900	erythrocyte membrane protein 1 (PfEMP1), exon 2, pseudogene (VAR)	Pf3D7_02_v3:901494-902853(+)	1356	0	0	2	0	2	0	0	0
PF3D7_0223100	rifin (RIF)	Pf3D7_02_v3:904551-905775(+)	993	1	0	1	1	1	1	1	1
PF3D7_0223200	rifin (RIF)	Pf3D7_02_v3:907678-908861(+)	1038	1	1	1	1	1	1	1	1
PF3D7_0223300	erythrocyte membrane protein 1 (PfEMP1), exon 2	Pf3D7_02_v3:909350-911054(+)	1296	1	0	1	1	1	1	1	1
PF3D7_0223400	rifin (RIF)	Pf3D7_02_v3:913244-914457(+)	984	3	2	2	2	2	2	2	2
PF3D7_0223500	erythrocyte membrane protein 1, PfEMP1 (VAR)	Pf3D7_02_v3:916352-923648(-)	6534	12	15	5	5	6	14	6	14
PF3D7_0300100	erythrocyte membrane protein 1, PfEMP1 (VAR)	Pf3D7_03_v3:36965-44482(+)	6630	19	17	6	5	3	17	3	5
PF3D7_0300200	rifin (RIF)	Pf3D7_03_v3:46369-47579(-)	981	1	0	3	2	2	3	2	2
PF3D7_0300300	erythrocyte membrane protein 1 (PfEMP1), exon 2, pseudogene (VAR)	Pf3D7_03_v3:49772-51152(-)	1377	0	0	1	0	1	0	0	0
PF3D7_0300400	stevor	Pf3D7_03_v3:52280-53273(-)	891	1	1	1	1	1	1	1	1
PF3D7_0300500	rifin (RIF)	Pf3D7_03_v3:55390-56584(-)	1080	0	0	1	1	1	1	1	1
PF3D7_0300600	Plasmodium exported protein, unknown function, fragment	Pf3D7_03_v3:58307-58519(-)	213	0	0	0	0	0	0	0	0
PF3D7_0300700	rifin (RIF)	Pf3D7_03_v3:61445-62714(+)	1107	1	1	1	1	1	1	1	1
PF3D7_0300800	rifin (RIF)	Pf3D7_03_v3:64572-65783(+)	966	0	0	1	1	1	1	1	1
PF3D7_0300900	stevor-like	Pf3D7_03_v3:67928-68682(+)	651	1	0	0	1	0	1	0	0
PF3D7_0301000	acyl-CoA synthetase (ACS2)	Pf3D7_03_v3:69460-71919(-)	2460	1	2	2	1	2	2	1	2
PF3D7_0301100	Plasmodium exported protein (hyp13), unknown function	Pf3D7_03_v3:76494-77474(+)	771	0	0	1	0	1	0	1	0
PF3D7_0301200	serine/threonine protein kinase, FIKK family (FIKK3)	Pf3D7_03_v3:78195-80393(-)	1833	1	0	3	2	2	2	2	2
PF3D7_0301300	alpha/beta hydrolase, putative	Pf3D7_03_v3:82011-83515(-)	1314	0	2	1	0	0	0	0	0
PF3D7_0301400	Plasmodium exported protein, unknown function	Pf3D7_03_v3:85305-86131(-)	732	0	0	0	0	0	0	0	0
PF3D7_0301500	Plasmodium exported protein, unknown function	Pf3D7_03_v3:88250-89231(-)	855	1	0	1	1	1	1	1	1
PF3D7_0301600	Plasmodium exported protein (hyp1), unknown function (GEXP21)	Pf3D7_03_v3:91115-93463(-)	2199	0	1	1	0	0	0	1	0
PF3D7_0301700	Plasmodium exported protein, unknown function	Pf3D7_03_v3:96568-97907(-)	954	0	1	1	1	1	1	1	1
PF3D7_0301800	Plasmodium exported protein, unknown function	Pf3D7_03_v3:104325-105281(+)	774	0	0	1	1	1	1	1	1
PF3D7_0301900	conserved Plasmodium protein, unknown function	Pf3D7_03_v3:105913-107109(-)	1197	1	0	1	1	1	1	1	1
PF3D7_0302000	pre-mRNA-splicing factor PRP46, putative (PRP46)	Pf3D7_03_v3:107961-109880(-)	1803	0	1	0	0	0	0	0	0
PF3D7_0302100	serine/threonine protein kinase (SRPK1)	Pf3D7_03_v3:114070-118086(+)	4017	1	3	1	1	1	1	1	1
PF3D7_0302200	cytoadherence linked asexual protein 3.2 (CLAG3.2)	Pf3D7_03_v3:119458-124735(+)	4251	4	1	6	4	5	3	6	3
PF3D7_0302300	erythrocyte membrane protein 1 (PfEMP1), pseudogene	Pf3D7_03_v3:125992-130235(-)	4244	3	4	3	2	3	4	2	3
PF3D7_0302400	unspecified product	Pf3D7_03_v3:132332-133502(-)	1171	0	0	0	0	0	0	0	0
PF3D7_0302500	cytoadherence linked asexual protein 3.1 (CLAG3.1)	Pf3D7_03_v3:135418-140660(+)	4254	0	1	2	1	0	1	1	1
PF3D7_0302600	ABC transporter B family member 4, putative (ABCB4)	Pf3D7_03_v3:141556-145653(+)	4098	0	1	4	3	3	2	4	1
PF3D7_0302700	CDGSH iron-sulfur domain-containing protein, putative	Pf3D7_03_v3:146372-147056(-)	459	1	2	2	0	1	2	2	0
PF3D7_0302800	conserved Plasmodium protein, unknown function	Pf3D7_03_v3:148046-149305(-)	1260	1	2	3	1	1	2	2	0
PF3D7_0302900	exportin-1, putative	Pf3D7_03_v3:152168-156146(-)	3765	2	2	3	2	3	2	3	3
PF3D7_0303000	N-ethylmaleimide-sensitive fusion protein (NSF)	Pf3D7_03_v3:159353-161704(-)	2352	2	4	5	2	2	2	2	1
PF3D7_0303100	conserved Plasmodium protein, unknown function	Pf3D7_03_v3:162778-167103(-)	4326	0	0	1	0	0	1	1	0
PF3D7_0303200	HAD superfamily protein, putative	Pf3D7_03_v3:169571-174300(+)	3489	2	1	3	1	4	2	2	3
PF3D7_0303300	DNA-directed RNA polymerase subunit I, putative	Pf3D7_03_v3:175022-175799(-)	462	0	1	1	1	1	1	1	0
PF3D7_0303400	palmitoyltransferase (DHHC1)	Pf3D7_03_v3:178420-181127(+)	1851	1	1	2	2	0	2	0	1
PF3D7_0303500	spindle pole body protein, putative	Pf3D7_03_v3:182731-189411(+)	6681	2	5	2	1	1	1	2	1
PF3D7_0303600	plasmoredoxin (Plrx)	Pf3D7_03_v3:190180-190719(+)	540	0	2	1	1	1	1	1	1
PF3D7_0303700	lipoamide acyltransferase component of branched-chain alpha-keto acid dehydrogenase complex (BCKDH-E2)	Pf3D7_03_v3:191245-192591(-)	1347	1	2	2	2	2	2	2	1
PF3D7_0303800	IBR domain protein, putative	Pf3D7_03_v3:194430-196211(+)	1782	0	1	0	0	0	0	0	0
PF3D7_0303900	phosphatidylethanolamine-binding protein, putative	Pf3D7_03_v3:196570-197438(-)	594	2	1	2	3	2	2	3	1
PF3D7_0304000	inner membrane complex protein 1a, putative (IMC1a)	Pf3D7_03_v3:198542-201584(-)	2586	1	2	2	1	1	1	2	1
PF3D7_0304100	inner membrane complex protein 1e, putative (IMC1e)	Pf3D7_03_v3:204542-206119(+)	1578	1	4	1	1	1	1	1	1
PF3D7_0304200	EH (Eps15 homology) protein (PAST1)	Pf3D7_03_v3:207342-208919(-)	1578	2	1	2	1	2	2	2	2
PF3D7_0304300	conserved Plasmodium protein, unknown function	Pf3D7_03_v3:212283-216572(+)	4290	1	6	0	0	0	0	0	0
PF3D7_0304400	60S ribosomal protein L44 (RPL44)	Pf3D7_03_v3:217941-218489(+)	315	0	0	0	1	0	1	1	0
PF3D7_0304500	1-cys-glutaredoxin-like protein-1 (GLP1)	Pf3D7_03_v3:219117-219872(-)	516	0	1	1	1	0	1	1	1
PF3D7_0304600	circumsporozoite (CS) protein (CSP)	Pf3D7_03_v3:221323-222516(-)	1194	1	0	2	1	2	1	2	2
PF3D7_0304700	conserved Plasmodium protein, unknown function	Pf3D7_03_v3:224160-225793(-)	1419	1	0	1	1	0	1	1	1
PF3D7_0304800	conserved Plasmodium membrane protein, unknown function	Pf3D7_03_v3:227057-231397(+)	4341	0	0	0	1	0	2	1	1
PF3D7_0304900	conserved Plasmodium protein, unknown function	Pf3D7_03_v3:231793-232305(-)	513	0	1	0	1	0	1	1	0
PF3D7_0305000	elongation factor Ts (EF-Ts)	Pf3D7_03_v3:234058-235334(-)	1173	3	6	4	3	3	3	3	3
PF3D7_0305100	conserved Plasmodium protein, unknown function	Pf3D7_03_v3:236334-248270(-)	11937	2	5	5	1	3	1	1	4
PF3D7_0305200	conserved Plasmodium protein, unknown function	Pf3D7_03_v3:251242-254661(+)	3420	1	3	2	2	1	2	2	1
PF3D7_0305300	conserved Plasmodium membrane protein, unknown function	Pf3D7_03_v3:255276-258416(-)	2871	1	2	1	0	0	1	0	0
PF3D7_0305400	conserved Plasmodium protein, unknown function	Pf3D7_03_v3:260332-261085(+)	438	0	5	3	1	1	3	2	0
PF3D7_0305500	conserved Plasmodium protein, unknown function	Pf3D7_03_v3:261485-273286(-)	11802	0	5	5	3	3	2	3	2
PF3D7_0305600	AP endonuclease (DNA-[apurinic or apyrimidinic site] lyase), putative	Pf3D7_03_v3:275864-277717(-)	1854	1	3	3	1	2	1	2	2
PF3D7_0305700	ubiquitin-conjugating enzyme E2, putative	Pf3D7_03_v3:278956-279828(-)	429	0	1	1	1	1	1	1	1
PF3D7_0305800	P-loop containing nucleoside triphosphate hydrolase, putative	Pf3D7_03_v3:281916-285260(+)	3345	2	3	2	1	1	2	1	1
PF3D7_0305900	conserved Plasmodium protein, unknown function	Pf3D7_03_v3:285579-286112(-)	534	0	0	1	1	1	0	2	1
PF3D7_0306000	conserved Plasmodium protein, unknown function	Pf3D7_03_v3:286906-287319(-)	414	0	1	1	0	1	1	2	1
PF3D7_0306100	conserved Plasmodium protein, unknown function	Pf3D7_03_v3:288637-290747(-)	1887	2	0	1	2	0	1	2	0
PF3D7_0306200	activator of Hsp90 ATPase (AHA1)	Pf3D7_03_v3:292943-294548(+)	1050	0	0	0	0	0	0	0	0
PF3D7_0306300	glutaredoxin 1 (GRX1)	Pf3D7_03_v3:295107-296094(-)	336	1	1	2	1	2	2	1	1
PF3D7_0306400	FAD-dependent glycerol-3-phosphate dehydrogenase, putative	Pf3D7_03_v3:298517-300478(+)	1962	0	4	0	0	0	0	0	0
PF3D7_0306500	conserved Plasmodium protein, unknown function	Pf3D7_03_v3:301007-301906(-)	900	1	1	2	1	2	1	1	2
PF3D7_0306600	conserved Plasmodium protein, unknown function	Pf3D7_03_v3:302826-303083(+)	258	0	0	0	0	0	0	0	0
PF3D7_0306700	membrane magnesium transporter, putative	Pf3D7_03_v3:304317-304999(+)	351	0	0	0	0	0	0	0	0
PF3D7_0306800	T-complex protein 1 subunit beta (CCT2)	Pf3D7_03_v3:306108-307984(-)	1602	2	2	2	1	2	2	2	2
PF3D7_0306900	40S ribosomal protein S23, putative	Pf3D7_03_v3:310652-311805(+)	438	0	0	0	0	0	0	0	0
PF3D7_0307000	small nucleolar RNA snoR03	Pf3D7_03_v3:311223-311382(+)	160	0	0	1	0	1	0	0	0
PF3D7_0307100	40S ribosomal protein S12, putative	Pf3D7_03_v3:312693-313342(-)	426	0	0	2	1	2	1	1	1
PF3D7_0307200	60S ribosomal protein L7, putative	Pf3D7_03_v3:314976-316236(-)	774	1	1	0	0	0	0	0	0
PF3D7_0307300	EB1 homolog, putative	Pf3D7_03_v3:318804-320336(+)	1533	0	1	2	1	1	0	1	0
PF3D7_0307400	ATP-dependent Clp protease proteolytic subunit (ClpP)	Pf3D7_03_v3:321050-322162(-)	1113	0	0	2	1	1	0	1	0
PF3D7_0307500	conserved protein, unknown function	Pf3D7_03_v3:322933-324836(-)	1170	0	0	0	0	0	0	0	0
PF3D7_0307600	conserved Plasmodium protein, unknown function	Pf3D7_03_v3:325922-328383(+)	2241	2	3	2	2	2	2	2	1
PF3D7_0307700	conserved Plasmodium protein, unknown function	Pf3D7_03_v3:328787-335269(-)	5481	1	3	3	1	2	1	2	1
PF3D7_0307800	conserved Plasmodium protein, unknown function	Pf3D7_03_v3:337179-339278(+)	2100	1	5	4	2	3	4	3	1
PF3D7_0307900	conserved Plasmodium protein, unknown function	Pf3D7_03_v3:340028-351652(-)	11175	0	1	4	4	2	3	2	2
PF3D7_0308000	DNA polymerase epsilon subunit b, putative	Pf3D7_03_v3:353549-355045(+)	1497	0	1	1	0	1	0	1	0
PF3D7_0308100	conserved Plasmodium protein, unknown function	Pf3D7_03_v3:356319-361454(+)	5136	3	3	4	3	2	3	2	2
PF3D7_0308200	T-complex protein 1 subunit eta (CCT7)	Pf3D7_03_v3:362342-364233(-)	1620	1	3	2	2	2	3	2	2
PF3D7_0308300	conserved Plasmodium protein, unknown function	Pf3D7_03_v3:365659-366672(-)	1014	0	1	0	0	0	0	0	0
PF3D7_0308400	U4 spliceosomal RNA	Pf3D7_03_v3:368572-368690(+)	119	0	0	0	0	0	0	0	0
PF3D7_0308500	activator of Hsp90 ATPase, putative	Pf3D7_03_v3:369925-370789(+)	423	0	0	0	0	1	0	0	0
PF3D7_0308600	pre-mRNA-processing factor 19, putative (PRPF19)	Pf3D7_03_v3:372632-374230(+)	1599	1	2	1	1	1	1	1	1
PF3D7_0308700	conserved Plasmodium protein, unknown function	Pf3D7_03_v3:375806-377437(+)	1479	1	2	2	2	2	2	2	2
PF3D7_0308800	conserved protein, unknown function	Pf3D7_03_v3:378045-378517(+)	327	2	2	1	1	1	1	1	1
PF3D7_0308900	splicing factor 3B subunit 1, putative (SF3B1)	Pf3D7_03_v3:379130-383290(-)	4161	2	3	1	1	1	1	1	2
PF3D7_0309000	dual specificity protein phosphatase (YVH1)	Pf3D7_03_v3:384375-386879(+)	1728	0	1	1	0	0	0	1	0
PF3D7_0309100	conserved Plasmodium protein, unknown function	Pf3D7_03_v3:387219-388473(-)	537	3	2	6	2	3	2	3	3
PF3D7_0309200	serine/threonine protein kinase, putative (ARK2)	Pf3D7_03_v3:389137-394604(-)	4953	0	2	1	1	1	1	1	1
PF3D7_0309300	N2227-like protein, putative	Pf3D7_03_v3:397649-400516(+)	2868	0	1	1	1	1	1	1	1
PF3D7_0309400	small nucleolar RNA Me18S-Um1356	Pf3D7_03_v3:401458-401576(-)	119	1	1	0	1	1	1	1	1
PF3D7_0309500	asparagine synthetase, putative	Pf3D7_03_v3:402933-405440(+)	1833	0	3	1	0	0	0	0	0
PF3D7_0309600	60S acidic ribosomal protein P2 (PfP2)	Pf3D7_03_v3:407980-408318(+)	339	1	0	2	1	2	1	2	2
PF3D7_0309700	SECIS-binding protein 2, putative (SBP2)	Pf3D7_03_v3:409102-410928(-)	1827	0	0	2	0	2	2	0	1
PF3D7_0309800	YTH domain-containing protein, putative	Pf3D7_03_v3:412089-413762(+)	843	0	2	2	0	1	0	0	0
PF3D7_0309900	conserved Plasmodium protein, unknown function	Pf3D7_03_v3:414234-419673(-)	5022	1	3	1	1	1	1	1	1
PF3D7_0310000	50S ribosomal protein L9, apicoplast, putative	Pf3D7_03_v3:420697-421515(+)	594	0	1	1	0	0	0	0	0
PF3D7_0310100	calcium-dependent protein kinase 3 (CDPK3)	Pf3D7_03_v3:422379-424680(+)	1689	0	2	2	1	2	2	2	2
PF3D7_0310200	phd finger protein, putative	Pf3D7_03_v3:427290-440942(+)	13653	2	5	5	2	3	3	5	1
PF3D7_0310300	phosphoglycerate mutase, putative	Pf3D7_03_v3:442720-446457(+)	3498	3	5	7	4	5	6	6	4
PF3D7_0310400	parasite-infected erythrocyte surface protein (PIESP1)	Pf3D7_03_v3:447500-451384(+)	3885	2	5	8	3	6	3	4	4
PF3D7_0310500	DEAD box helicase, putative	Pf3D7_03_v3:452297-459106(-)	6810	2	8	5	2	3	3	4	2
PF3D7_0310600	unspecified product	Pf3D7_03_v3:461175-462027(-)	705	0	0	0	0	0	0	0	0
PF3D7_0310700	trafficking protein particle complex subunit 4, putative	Pf3D7_03_v3:463326-464274(+)	438	0	0	0	0	0	0	0	0
PF3D7_0310800	conserved Plasmodium protein, unknown function	Pf3D7_03_v3:464662-464991(+)	330	0	2	2	0	2	1	1	1
PF3D7_0310900	conserved Plasmodium protein, unknown function	Pf3D7_03_v3:466085-468445(+)	2361	0	1	1	0	0	0	0	1
PF3D7_0311000	conserved Plasmodium protein, unknown function	Pf3D7_03_v3:469287-470118(+)	618	1	2	2	1	2	1	2	0
PF3D7_0311100	pre-mRNA splicing factor, putative	Pf3D7_03_v3:470860-473161(-)	1803	1	3	1	1	1	2	1	1
PF3D7_0311200	valine--tRNA ligase, putative	Pf3D7_03_v3:474788-479086(+)	4104	2	4	2	1	0	3	2	1
PF3D7_0311300	phosphatidylinositol 3- and 4-kinase, putative	Pf3D7_03_v3:480122-483453(-)	2862	2	4	4	2	3	2	3	2
PF3D7_0311400	protein kinase, putative	Pf3D7_03_v3:488804-496510(+)	7548	2	5	3	2	2	2	2	2
PF3D7_0311500	conserved Plasmodium protein, unknown function	Pf3D7_03_v3:497118-497363(-)	246	2	4	4	3	1	3	3	2
PF3D7_0311600	dolichyl-diphosphooligosaccharide--protein glycosyltransferase subunit 1, putative	Pf3D7_03_v3:499602-502353(+)	2109	1	2	1	1	1	1	1	1
PF3D7_0311700	plasmepsin VI	Pf3D7_03_v3:502698-505848(+)	1299	0	1	1	0	1	1	0	0
PF3D7_0311800	conserved protein, unknown function	Pf3D7_03_v3:506655-508846(+)	1830	1	2	4	1	1	1	1	2
PF3D7_0311900	conserved Plasmodium protein, unknown function	Pf3D7_03_v3:509291-511597(-)	2307	0	3	0	0	0	0	0	0
PF3D7_0312000	conserved Plasmodium protein, unknown function	Pf3D7_03_v3:512130-512951(+)	411	1	0	2	2	2	2	2	2
PF3D7_0312100	E3 ubiquitin-protein ligase, putative	Pf3D7_03_v3:513752-516262(+)	2511	1	3	3	2	1	2	2	1
PF3D7_0312200	TPR domain containing protein	Pf3D7_03_v3:516793-520503(-)	3711	2	2	2	1	2	2	1	1
PF3D7_0312300	26S proteasome regulatory subunit RPN12, putative (RPN12)	Pf3D7_03_v3:521969-522883(+)	915	0	1	2	1	1	0	1	0
PF3D7_0312400	glycogen synthase kinase 3 (GSK3)	Pf3D7_03_v3:524154-526439(-)	1323	0	1	2	1	1	1	1	1
PF3D7_0312500	transporter, putative	Pf3D7_03_v3:529037-530776(+)	1740	1	2	1	0	1	1	1	1
PF3D7_0312600	tRNA Valine	Pf3D7_03_v3:531213-531289(+)	77	1	1	2	1	1	1	1	1
PF3D7_0312700	tRNA Isoleucine	Pf3D7_03_v3:531898-531973(-)	76	0	0	0	0	0	0	0	0
PF3D7_0312800	60S ribosomal protein L26, putative	Pf3D7_03_v3:534239-535238(+)	381	0	0	0	0	0	0	0	0
PF3D7_0312900	hypothetical protein	Pf3D7_03_v3:536043-537274(+)	822	0	1	2	0	2	0	1	1
PF3D7_0313000	conserved Plasmodium protein, unknown function	Pf3D7_03_v3:537621-538804(-)	1041	0	0	0	0	0	0	0	0
PF3D7_0313100	ubiquitin-protein ligase, putative (HRD3)	Pf3D7_03_v3:539743-542810(+)	2424	0	1	1	1	1	1	1	1
PF3D7_0313200	conserved Plasmodium protein, unknown function	Pf3D7_03_v3:543241-543942(-)	702	0	2	4	2	1	2	2	1
PF3D7_0313300	apicoplast conserved ycf19 protein precursor, unknown function	Pf3D7_03_v3:544055-545194(-)	564	0	1	0	0	0	0	0	0
PF3D7_0313400	conserved Plasmodium protein, unknown function	Pf3D7_03_v3:545828-548182(-)	2355	0	0	0	0	0	0	0	0
PF3D7_0313500	GTP-binding protein EngA, putative	Pf3D7_03_v3:548718-551453(+)	2736	1	2	1	1	1	1	1	0
PF3D7_0313600	conserved Plasmodium protein, unknown function	Pf3D7_03_v3:552001-554621(-)	1785	0	1	0	1	1	1	1	0
PF3D7_0313700	conserved Plasmodium protein, unknown function	Pf3D7_03_v3:555035-558684(-)	1560	1	1	1	0	1	0	1	0
PF3D7_0313800	conserved Plasmodium protein, unknown function	Pf3D7_03_v3:559334-562253(+)	1986	0	1	0	0	0	0	0	0
PF3D7_0313900	conserved Plasmodium protein, unknown function	Pf3D7_03_v3:562366-565656(-)	3291	1	1	0	0	0	1	0	0
PF3D7_0314000	co-chaperone p23 (P23)	Pf3D7_03_v3:567247-568850(+)	828	0	2	1	0	1	0	0	0
PF3D7_0314100	vesicle transport v-SNARE protein, putative	Pf3D7_03_v3:569308-571051(-)	597	0	1	0	0	0	0	0	0
PF3D7_0314200	conserved Plasmodium protein, unknown function	Pf3D7_03_v3:572666-576823(-)	4158	0	0	1	0	0	1	0	0
PF3D7_0314300	DER1-like protein (Der1-2)	Pf3D7_03_v3:577008-578366(-)	1359	0	0	1	1	1	1	1	1
PF3D7_0314400	serine/threonine protein phosphatase 6, putative (PPP6)	Pf3D7_03_v3:579539-580465(-)	927	1	1	1	0	0	0	0	0
PF3D7_0314500	conserved Plasmodium protein, unknown function	Pf3D7_03_v3:584226-585168(+)	750	0	0	0	0	0	0	0	0
PF3D7_0314600	conserved Plasmodium protein, unknown function	Pf3D7_03_v3:586555-587331(+)	777	2	0	2	1	1	1	1	1
PF3D7_0314700	zinc finger protein, putative	Pf3D7_03_v3:589002-592547(-)	3546	2	1	1	1	1	3	1	3
PF3D7_0314800	conserved Plasmodium protein, unknown function	Pf3D7_03_v3:604595-607931(+)	3123	1	0	0	0	0	0	0	0
PF3D7_0314900	conserved Plasmodium membrane protein, unknown function	Pf3D7_03_v3:608883-610718(+)	1836	0	1	1	0	0	1	1	0
PF3D7_0315000	zinc finger protein, putative	Pf3D7_03_v3:611334-612014(+)	570	0	0	0	0	0	0	0	0
PF3D7_0315100	eukaryotic translation initiation factor 4E (eIF4E)	Pf3D7_03_v3:612739-613422(-)	684	0	1	1	1	1	1	1	1
PF3D7_0315200	circumsporozoite- and TRAP-related protein (CTRP)	Pf3D7_03_v3:616472-622816(+)	6345	1	5	2	1	1	1	1	3
PF3D7_0315300	conserved Plasmodium protein, unknown function	Pf3D7_03_v3:623446-630360(+)	5304	2	5	1	0	1	1	0	3
PF3D7_0315400	conserved Plasmodium protein, unknown function	Pf3D7_03_v3:630611-631381(-)	771	0	0	1	0	1	1	0	0
PF3D7_0315500	mitochondrial ribosomal protein L29/L47 precursor, putative	Pf3D7_03_v3:632846-633544(-)	699	0	0	0	0	0	0	0	0
PF3D7_0315600	conserved Plasmodium protein, unknown function	Pf3D7_03_v3:635586-637462(+)	1458	0	3	2	1	1	1	1	1
PF3D7_0315700	conserved Plasmodium membrane protein, unknown function	Pf3D7_03_v3:638283-641306(+)	2811	1	2	2	2	1	2	1	0
PF3D7_0315800	zinc finger protein, putative	Pf3D7_03_v3:641482-642579(-)	1098	0	1	1	0	1	0	1	0
PF3D7_0315900	conserved Plasmodium protein, unknown function	Pf3D7_03_v3:644186-645268(+)	834	0	0	1	1	1	1	1	1
PF3D7_0316000	microneme associated antigen (MA)	Pf3D7_03_v3:645921-646844(-)	924	0	0	1	0	1	0	1	0
PF3D7_0316100	mitochondrial ribosomal protein L27 precursor, putative	Pf3D7_03_v3:648635-649531(+)	897	0	1	0	0	0	0	0	0
PF3D7_0316200	conserved Plasmodium protein, unknown function	Pf3D7_03_v3:649849-657247(-)	7272	1	1	1	1	2	2	1	0
PF3D7_0316300	inorganic pyrophosphatase, putative	Pf3D7_03_v3:658272-661643(+)	1143	0	1	3	1	0	0	2	1
PF3D7_0316400	conserved Plasmodium protein, unknown function	Pf3D7_03_v3:662126-665152(-)	3027	2	4	2	1	2	2	2	2
PF3D7_0316500	kinetochore protein NUF2, putative (NUF2)	Pf3D7_03_v3:667006-668391(+)	1386	0	3	0	1	0	0	0	0
PF3D7_0316600	formate-nitrite transporter (FNT)	Pf3D7_03_v3:669302-670873(-)	930	0	3	1	1	1	1	1	1
PF3D7_0316700	HVA22/TB2/DP1 family protein, putative	Pf3D7_03_v3:674458-675636(+)	666	0	0	1	0	0	0	0	0
PF3D7_0316800	40S ribosomal protein S15A, putative	Pf3D7_03_v3:677842-678474(+)	393	1	1	2	2	2	2	2	2
PF3D7_0316900	E3 ubiquitin-protein ligase, putative	Pf3D7_03_v3:679234-681277(-)	1803	0	3	1	0	0	0	1	0
PF3D7_0317000	proteasome subunit alpha type-3, putative	Pf3D7_03_v3:682795-683685(-)	759	0	2	0	0	0	0	0	0
PF3D7_0317100	6-cysteine protein (B9)	Pf3D7_03_v3:686282-689482(+)	2910	4	4	5	2	4	4	3	5
PF3D7_0317200	cdc2-related protein kinase 4 (CRK4)	Pf3D7_03_v3:690154-694815(-)	4662	2	6	5	4	6	5	5	5
PF3D7_0317300	conserved Plasmodium protein, unknown function	Pf3D7_03_v3:699544-709728(-)	10185	1	3	3	1	1	3	2	0
PF3D7_0317400	conserved Plasmodium protein, unknown function	Pf3D7_03_v3:712253-714082(-)	1557	0	5	3	2	1	2	2	1
PF3D7_0317500	kinesin-5 (EG5)	Pf3D7_03_v3:716523-721831(-)	4860	0	2	3	2	3	2	2	2
PF3D7_0317600	40S ribosomal protein S11, putative (RPS11)	Pf3D7_03_v3:725015-726130(+)	486	0	0	1	1	1	0	1	1
PF3D7_0317700	CPSF (cleavage and polyadenylation specific factor), subunit A, putative	Pf3D7_03_v3:728259-738076(+)	8613	1	6	4	4	4	4	4	3
PF3D7_0317800	proteasome regulatory protein, putative	Pf3D7_03_v3:738205-738882(-)	678	1	3	3	2	2	4	3	0
PF3D7_0317900	conserved Plasmodium protein, unknown function	Pf3D7_03_v3:739428-741733(+)	2070	1	1	2	1	2	1	1	2
PF3D7_0318000	conserved Plasmodium protein, unknown function	Pf3D7_03_v3:742191-742799(+)	609	0	1	1	0	1	1	1	2
PF3D7_0318100	stomatin-like protein	Pf3D7_03_v3:743929-745053(+)	1125	1	0	1	1	1	1	1	1
PF3D7_0318200	DNA-directed RNA polymerase II subunit RPB1 (RPB1)	Pf3D7_03_v3:748465-755838(+)	7374	2	6	4	2	4	3	5	2
PF3D7_0318300	conserved Plasmodium protein, unknown function	Pf3D7_03_v3:756491-760292(-)	3360	2	5	2	2	2	2	2	2
PF3D7_0318400	conserved Plasmodium protein, unknown function	Pf3D7_03_v3:761693-765439(-)	1776	0	1	1	0	0	0	1	0
PF3D7_0318500	conserved Plasmodium protein, unknown function	Pf3D7_03_v3:767815-782760(+)	14946	6	7	9	8	6	8	6	5
PF3D7_0318600	cleavage and polyadenylation specificity factor, putative	Pf3D7_03_v3:783112-786165(-)	3054	4	6	8	4	5	6	6	3
PF3D7_0318700	trophozoite stage antigen	Pf3D7_03_v3:788453-788812(+)	360	0	0	1	0	1	1	0	0
PF3D7_0318800	triosephosphate isomerase, putative	Pf3D7_03_v3:789858-791308(+)	1074	1	1	1	1	1	1	1	0
PF3D7_0318900	conserved protein, unknown function	Pf3D7_03_v3:791840-793481(-)	1323	0	2	1	0	0	1	0	0
PF3D7_0319000	P-type ATPase, putative (ATPase7)	Pf3D7_03_v3:795577-801171(+)	5595	2	2	3	1	2	3	3	2
PF3D7_0319100	E3 ubiquitin-protein ligase RBX1, putative (RBX1)	Pf3D7_03_v3:802260-802583(-)	324	3	6	4	3	4	2	5	3
PF3D7_0319200	endonuclease/exonuclease/phosphatase family protein, putative	Pf3D7_03_v3:803592-806312(-)	2721	0	1	0	0	0	0	0	0
PF3D7_0319300	ubiquitin-conjugating enzyme, putative	Pf3D7_03_v3:807277-807859(+)	483	1	1	1	1	1	1	1	0
PF3D7_0319400	kinesin-8, putative	Pf3D7_03_v3:810081-814172(+)	4092	1	4	2	0	1	2	2	1
PF3D7_0319500	RNA-binding protein, putative	Pf3D7_03_v3:815569-816855(+)	930	1	2	1	1	1	1	1	1
PF3D7_0319600	elongation factor 1 (EF-1), putative	Pf3D7_03_v3:817913-818695(+)	471	1	0	2	1	1	2	1	1
PF3D7_0319700	ABC transporter I family member 1, putative (ABCI3)	Pf3D7_03_v3:820708-830802(+)	9402	1	4	3	1	1	2	2	0
PF3D7_0319800	conserved Plasmodium protein, unknown function	Pf3D7_03_v3:831076-832509(-)	1434	2	5	4	2	2	3	2	1
PF3D7_0319900	conserved Plasmodium protein, unknown function	Pf3D7_03_v3:833833-834777(-)	945	0	2	1	0	1	0	1	1
PF3D7_0320000	protein phosphatase inhibitor 2 (I2)	Pf3D7_03_v3:837307-838271(+)	435	0	1	0	0	0	0	0	0
PF3D7_0320100	protein transport protein SEC22 (SEC22)	Pf3D7_03_v3:840362-841758(+)	666	0	1	0	0	0	0	0	0
PF3D7_0320200	CPW-WPC family protein	Pf3D7_03_v3:842539-844290(+)	1752	1	0	1	1	0	0	1	0
PF3D7_0320300	T-complex protein 1 subunit epsilon (CCT5)	Pf3D7_03_v3:845713-847320(+)	1608	3	8	3	2	2	3	2	5
PF3D7_0320400	oocyst capsule protein (Cap380)	Pf3D7_03_v3:848247-857504(-)	9258	5	5	7	2	5	3	4	5
PF3D7_0320500	nicotinamidase, putative (Nico)	Pf3D7_03_v3:860813-862102(+)	1290	0	0	0	0	0	0	0	0
PF3D7_0320600	conserved Plasmodium protein, unknown function	Pf3D7_03_v3:862741-863832(-)	399	0	0	0	0	0	0	0	0
PF3D7_0320700	signal peptidase complex subunit 2, putative (SPC2)	Pf3D7_03_v3:865014-866420(+)	540	0	1	1	0	0	0	0	0
PF3D7_0320800	ATP-dependent RNA helicase DDX6 (DOZI)	Pf3D7_03_v3:870817-872342(+)	1302	0	2	2	1	1	0	1	0
PF3D7_0320900	histone H2A variant, putative (H2A.Z)	Pf3D7_03_v3:875213-876295(+)	477	1	0	1	1	2	1	1	1
PF3D7_0321000	conserved Plasmodium protein, unknown function	Pf3D7_03_v3:877735-879511(+)	1479	1	0	1	1	1	1	1	0
PF3D7_0321100	conserved Plasmodium protein, unknown function	Pf3D7_03_v3:879959-885493(-)	5535	1	1	2	1	2	1	1	1
PF3D7_0321200	UDP-N-acetylglucosamine--dolichyl-phosphate N-acetylglucosaminephosphotransferase, putative (ALG7)	Pf3D7_03_v3:886962-888976(-)	1194	0	1	0	0	0	0	0	0
PF3D7_0321300	conserved Plasmodium protein, unknown function	Pf3D7_03_v3:890014-892764(-)	2751	0	1	0	0	0	0	1	0
PF3D7_0321400	protein kinase, putative	Pf3D7_03_v3:894761-896112(+)	960	2	2	2	0	2	1	2	0
PF3D7_0321500	peptidase, putative	Pf3D7_03_v3:896546-899770(-)	3225	2	2	3	2	3	3	3	2
PF3D7_0321600	ATP-dependent RNA helicase, putative	Pf3D7_03_v3:900857-903369(+)	2208	0	1	1	1	0	0	1	0
PF3D7_0321700	microtubule and actin binding protein, putative	Pf3D7_03_v3:903764-910118(-)	5841	0	2	3	1	1	2	2	2
PF3D7_0321800	WD repeat-containing protein, putative	Pf3D7_03_v3:912916-921036(+)	8121	1	5	2	0	1	1	1	0
PF3D7_0321900	cyclic amine resistance locus protein (CARL)	Pf3D7_03_v3:922974-927942(+)	3852	2	5	5	4	4	4	4	3
PF3D7_0322000	peptidyl-prolyl cis-trans isomerase (CYP19A)	Pf3D7_03_v3:928644-929159(-)	516	2	1	3	2	2	2	2	2
PF3D7_0322100	RNA triphosphatase (Prt1)	Pf3D7_03_v3:930640-932415(-)	1776	0	3	1	0	0	1	1	1
PF3D7_0322200	conserved Plasmodium protein, unknown function	Pf3D7_03_v3:933188-937006(-)	2262	1	1	1	1	1	1	2	2
PF3D7_0322300	diacylglycerol O-acyltransferase (DGAT)	Pf3D7_03_v3:938212-940173(-)	1962	0	1	0	0	0	0	0	0
PF3D7_0322400	regulator of initiation factor 2 (eIF2)	Pf3D7_03_v3:942545-945301(+)	2604	0	2	1	0	1	1	1	0
PF3D7_0322500	iron-sulfur assembly protein, putative (IscA2)	Pf3D7_03_v3:945537-946751(-)	1215	0	2	1	0	0	2	1	0
PF3D7_0322600	conserved Plasmodium protein, unknown function	Pf3D7_03_v3:948374-952693(+)	4044	0	2	3	0	3	3	2	1
PF3D7_0322700	conserved Plasmodium protein, unknown function	Pf3D7_03_v3:952964-962367(-)	9291	1	3	5	2	2	2	5	3
PF3D7_0322800	conserved Plasmodium protein, unknown function	Pf3D7_03_v3:964101-965203(+)	546	0	1	0	0	0	0	0	0
PF3D7_0322900	40S ribosomal protein S3A, putative	Pf3D7_03_v3:965553-966502(-)	789	1	0	1	1	1	1	1	1
PF3D7_0323000	translation machinery-associated protein 7, putative (TMA7)	Pf3D7_03_v3:968675-969202(-)	165	1	0	2	1	1	2	2	1
PF3D7_0323100	conserved Plasmodium protein, unknown function	Pf3D7_03_v3:971166-975794(+)	4629	0	2	0	0	0	0	0	0
PF3D7_0323200	conserved Plasmodium protein, unknown function	Pf3D7_03_v3:976870-978195(+)	1326	0	3	1	0	0	0	0	0
PF3D7_0323300	conserved protein, unknown function	Pf3D7_03_v3:978970-980271(+)	1302	1	2	3	2	1	2	2	2
PF3D7_0323400	Rh5 interacting protein (RIPR)	Pf3D7_03_v3:980706-983966(-)	3261	1	2	2	1	2	1	1	1
PF3D7_0323500	survival motor neuron-like protein (SMN)	Pf3D7_03_v3:986265-987610(+)	948	0	0	1	0	0	0	1	0
PF3D7_0323600	conserved Plasmodium protein, unknown function	Pf3D7_03_v3:988631-990882(+)	2013	0	0	0	0	2	0	0	1
PF3D7_0323700	U4/U6.U5 tri-snRNP-associated protein 1, putative (SART1)	Pf3D7_03_v3:991544-993625(-)	2082	1	1	1	2	2	2	2	2
PF3D7_0323800	conserved Plasmodium protein, unknown function	Pf3D7_03_v3:998649-1001582(+)	2934	0	1	1	0	0	0	0	0
PF3D7_0323900	erythrocyte membrane protein 1 (PfEMP1), exon 2, pseudogene (VAR)	Pf3D7_03_v3:1002872-1004267(-)	1392	0	0	2	1	1	0	1	0
PF3D7_0324000	exported protein family 1 (EPF1)	Pf3D7_03_v3:1005952-1006800(+)	849	0	0	0	0	0	0	0	0
PF3D7_0324100	Pfmc-2TM Maurer's cleft two transmembrane protein (MC-2TM)	Pf3D7_03_v3:1007413-1008202(-)	696	0	0	0	0	0	0	0	0
PF3D7_0324200	exported protein family 3 (EPF3)	Pf3D7_03_v3:1010342-1011140(-)	693	0	0	0	0	0	0	0	0
PF3D7_0324300	exported protein family 4 (EPF4)	Pf3D7_03_v3:1012355-1013464(+)	930	0	0	0	0	0	0	0	0
PF3D7_0324400	rifin (RIF)	Pf3D7_03_v3:1015795-1016942(+)	1050	1	1	1	1	1	1	1	1
PF3D7_0324500	rifin (RIF)	Pf3D7_03_v3:1018874-1019973(+)	954	1	0	1	1	1	1	1	1
PF3D7_0324600	stevor	Pf3D7_03_v3:1021998-1023008(+)	906	0	0	1	1	1	1	1	1
PF3D7_0324700	erythrocyte membrane protein 1 (PfEMP1), exon 2, pseudogene (VAR)	Pf3D7_03_v3:1024030-1025411(+)	1380	0	0	1	1	1	0	1	1
PF3D7_0324800	rifin (RIF)	Pf3D7_03_v3:1027571-1028929(+)	1116	2	1	2	2	3	3	2	2
PF3D7_0324900	erythrocyte membrane protein 1, PfEMP1 (VAR)	Pf3D7_03_v3:1030822-1038254(-)	6510	12	14	9	5	8	13	5	15
PF3D7_0400100	erythrocyte membrane protein 1, PfEMP1 (VAR)	Pf3D7_04_v3:28706-37677(+)	7941	11	19	6	4	6	13	5	7
PF3D7_0400200	erythrocyte membrane protein 1 (PfEMP1), exon 2, pseudogene	Pf3D7_04_v3:38955-40154(+)	1200	3	4	3	2	3	3	3	3
PF3D7_0400300	rifin (RIF)	Pf3D7_04_v3:42032-43374(-)	1113	4	3	3	2	3	4	2	3
PF3D7_0400400	erythrocyte membrane protein 1, PfEMP1 (VAR)	Pf3D7_04_v3:45555-56860(-)	10404	4	7	1	1	1	2	1	2
PF3D7_0400500	rifin (RIF)	Pf3D7_04_v3:59636-60939(+)	1149	1	1	1	1	1	1	1	1
PF3D7_0400600	erythrocyte membrane protein 1 (PfEMP1), exon 1, pseudogene	Pf3D7_04_v3:61411-61489(+)	79	0	0	0	0	0	0	0	0
PF3D7_0400700	rifin (RIF)	Pf3D7_04_v3:63104-64476(-)	1143	1	2	1	1	1	1	1	1
PF3D7_0400800	stevor	Pf3D7_04_v3:66601-67573(-)	870	1	1	1	1	1	1	1	1
PF3D7_0400900	rifin (RIF)	Pf3D7_04_v3:69961-71113(-)	990	1	0	1	1	1	1	1	1
PF3D7_0401000	rifin (RIF)	Pf3D7_04_v3:73268-74340(-)	930	0	0	1	1	1	0	1	1
PF3D7_0401100	Plasmodium exported protein, unknown function, fragment	Pf3D7_04_v3:76033-76245(-)	213	0	0	0	0	0	0	0	0
PF3D7_0401200	rifin (RIF)	Pf3D7_04_v3:79193-80451(+)	1104	1	0	1	1	1	1	1	1
PF3D7_0401300	rifin (RIF)	Pf3D7_04_v3:82247-83575(+)	1128	1	1	1	1	1	1	1	1
PF3D7_0401400	rifin (RIF)	Pf3D7_04_v3:85397-86608(+)	990	1	1	1	1	1	1	1	1
PF3D7_0401500	stevor, pseudogene	Pf3D7_04_v3:89153-90184(+)	933	1	1	1	1	1	1	1	1
PF3D7_0401600	rifin	Pf3D7_04_v3:92576-93809(-)	1044	1	1	1	1	1	1	1	1
PF3D7_0401700	Plasmodium exported protein, unknown function, pseudogene	Pf3D7_04_v3:100684-102110(+)	1332	0	1	1	1	1	0	1	1
PF3D7_0401800	Plasmodium exported protein (PHISTb), unknown function (PfD80)	Pf3D7_04_v3:103742-105603(-)	1683	1	1	1	1	1	1	1	1
PF3D7_0401900	acyl-CoA synthetase (ACS6)	Pf3D7_04_v3:108380-111295(-)	2916	2	3	2	1	2	2	2	1
PF3D7_0402000	Plasmodium exported protein (PHISTa), unknown function	Pf3D7_04_v3:114601-116058(-)	1287	0	0	1	1	1	1	1	1
PF3D7_0402100	Plasmodium exported protein (PHISTb), unknown function	Pf3D7_04_v3:123588-125464(-)	1728	3	0	5	2	3	2	4	3
PF3D7_0402200	surface-associated interspersed protein 4.1 (SURFIN 4.1), pseudogene (SURF4.1)	Pf3D7_04_v3:127712-134468(-)	6660	2	3	3	3	2	2	2	1
PF3D7_0402300	reticulocyte binding protein homologue 1 (RH1)	Pf3D7_04_v3:137640-146653(+)	8916	3	0	1	3	2	3	2	1
PF3D7_0402400	Plasmodium exported protein, unknown function (GEXP18)	Pf3D7_04_v3:147490-148380(-)	765	1	1	2	1	2	2	2	1
PF3D7_0402500	rifin, pseudogene (RIF)	Pf3D7_04_v3:155877-156984(+)	990	1	1	1	1	1	1	1	1
PF3D7_0402600	stevor	Pf3D7_04_v3:159279-160314(-)	906	1	0	1	1	1	1	1	1
PF3D7_0402700	rifin, pseudogene (RIF)	Pf3D7_04_v3:162511-163724(-)	996	0	0	1	1	1	1	1	1
PF3D7_0402800	erythrocyte membrane protein 1 (PfEMP1), pseudogene	Pf3D7_04_v3:166993-171954(+)	4962	1	2	2	1	1	1	1	1
PF3D7_0402900	probable protein, unknown function	Pf3D7_04_v3:172506-172914(-)	300	1	2	1	1	1	1	1	1
PF3D7_0403000	tRNA Asparagine	Pf3D7_04_v3:174829-174902(+)	74	1	1	1	1	1	1	1	1
PF3D7_0403100	regulator of chromosome condensation, putative	Pf3D7_04_v3:175372-177252(-)	1881	0	0	0	0	0	1	0	0
PF3D7_0403200	conserved Plasmodium protein, unknown function	Pf3D7_04_v3:178518-180200(+)	1683	1	0	1	1	1	1	1	1
PF3D7_0403300	conserved Plasmodium protein, unknown function	Pf3D7_04_v3:180430-181551(-)	459	0	0	0	1	1	0	1	0
PF3D7_0403400	conserved Plasmodium protein, unknown function	Pf3D7_04_v3:182870-194712(+)	11478	0	2	2	3	1	2	3	1
PF3D7_0403500	ubiquitin specific protease, putative	Pf3D7_04_v3:195543-196745(+)	1203	2	3	4	1	3	2	2	2
PF3D7_0403600	conserved Plasmodium protein, unknown function	Pf3D7_04_v3:197846-201208(-)	2307	2	4	3	2	1	2	3	2
PF3D7_0403700	CGI-201 protein, short form	Pf3D7_04_v3:206228-209394(-)	2343	0	2	4	1	1	2	2	0
PF3D7_0403800	alpha/beta hydrolase, putative	Pf3D7_04_v3:211650-213854(-)	2205	1	2	1	1	1	1	1	1
PF3D7_0403900	SET domain protein, putative (SET8)	Pf3D7_04_v3:219087-222838(+)	3561	0	2	2	1	3	2	0	1
PF3D7_0404000	conserved Plasmodium protein, unknown function	Pf3D7_04_v3:223711-224131(-)	300	1	2	4	1	3	2	3	2
PF3D7_0404100	transcription factor with AP2 domain(s), putative (ApiAP2)	Pf3D7_04_v3:224779-231733(-)	6816	0	2	1	2	1	1	1	0
PF3D7_0404200	conserved Plasmodium protein, unknown function	Pf3D7_04_v3:232595-233249(-)	492	0	0	0	0	0	0	0	0
PF3D7_0404300	conserved Plasmodium protein, unknown function	Pf3D7_04_v3:234014-237013(-)	1896	0	0	1	0	1	0	1	1
PF3D7_0404400	6-cysteine protein (P36)	Pf3D7_04_v3:238360-239499(-)	1140	1	2	1	1	1	1	1	1
PF3D7_0404500	6-cysteine protein (P52)	Pf3D7_04_v3:240911-242347(-)	1437	1	1	1	1	1	1	1	0
PF3D7_0404600	conserved Plasmodium membrane protein, unknown function	Pf3D7_04_v3:247731-260147(+)	12417	0	7	5	2	2	3	2	0
PF3D7_0404700	dipeptidyl aminopeptidase 3 (DPAP3)	Pf3D7_04_v3:260454-263418(-)	2820	1	5	5	3	1	2	2	0
PF3D7_0404800	conserved Plasmodium protein, unknown function	Pf3D7_04_v3:264305-266170(-)	1704	1	0	1	1	2	1	0	1
PF3D7_0404900	6-cysteine protein (P41)	Pf3D7_04_v3:267244-268380(-)	1137	2	1	2	2	1	2	1	0
PF3D7_0405000	ATP-dependent RNA helicase, putative	Pf3D7_04_v3:268960-271134(-)	1704	1	2	4	1	2	1	1	2
PF3D7_0405100	protein transport protein Sec24B (SEC24B)	Pf3D7_04_v3:272255-276824(-)	4053	0	2	1	1	1	1	1	1
PF3D7_0405200	ag-1 blood stage membrane protein homologue (MAg-1)	Pf3D7_04_v3:279072-281983(+)	1740	1	3	1	1	1	1	1	1
PF3D7_0405300	6-cysteine protein (LISP2)	Pf3D7_04_v3:282403-288297(-)	5895	1	4	3	3	2	4	3	1
PF3D7_0405400	pre-mRNA-processing-splicing factor 8, putative (PRPF8)	Pf3D7_04_v3:291251-300976(+)	9411	1	6	1	0	2	1	0	2
PF3D7_0405500	conserved Plasmodium protein, unknown function	Pf3D7_04_v3:301259-302267(-)	675	1	4	1	1	1	1	1	4
PF3D7_0405600	conserved Plasmodium membrane protein, unknown function	Pf3D7_04_v3:303329-305343(+)	948	2	1	2	1	1	1	1	1
PF3D7_0405700	lysine decarboxylase, putative	Pf3D7_04_v3:305746-312993(-)	7248	3	3	5	4	2	1	3	2
PF3D7_0405800	conserved Plasmodium protein, unknown function	Pf3D7_04_v3:315562-315870(+)	309	0	0	0	1	1	0	1	0
PF3D7_0405900	apical sushi protein (ASP)	Pf3D7_04_v3:316540-319178(-)	2196	0	0	2	1	2	1	1	1
PF3D7_0406000	conserved Plasmodium protein, unknown function	Pf3D7_04_v3:321019-322545(+)	1527	0	1	1	1	1	1	1	1
PF3D7_0406100	V-type proton ATPase subunit B	Pf3D7_04_v3:323267-325225(-)	1485	2	1	1	1	1	1	1	1
PF3D7_0406200	sexual stage-specific protein precursor (Pfs16)	Pf3D7_04_v3:329216-329689(+)	474	0	2	1	0	1	1	1	1
PF3D7_0406400	cytosolic glyoxalase II (cGloII)	Pf3D7_04_v3:332043-333856(+)	792	3	3	5	2	5	4	5	3
PF3D7_0406500	conserved Plasmodium protein, unknown function	Pf3D7_04_v3:334282-344054(-)	9636	1	2	1	1	2	1	2	1
PF3D7_0406600	conserved Plasmodium protein, unknown function	Pf3D7_04_v3:346308-346727(+)	420	0	0	0	0	0	0	0	0
PF3D7_0406700	conserved Plasmodium protein, unknown function	Pf3D7_04_v3:347458-351499(+)	2544	0	1	2	0	1	0	1	0
PF3D7_0406800	conserved Plasmodium protein, unknown function	Pf3D7_04_v3:351527-352983(-)	861	0	3	4	2	1	3	3	0
PF3D7_0406900	conserved Plasmodium protein, unknown function	Pf3D7_04_v3:353655-359878(-)	5256	4	4	3	3	2	4	3	1
PF3D7_0407000	conserved Plasmodium protein, unknown function	Pf3D7_04_v3:360547-361764(-)	1218	0	0	0	0	0	0	0	0
PF3D7_0407100	methyltransferase, putative	Pf3D7_04_v3:362301-363442(+)	1002	1	1	1	1	0	1	1	1
PF3D7_0407200	peptidyl-tRNA hydrolase 2, putative (PTH2)	Pf3D7_04_v3:363599-364933(-)	570	0	0	0	0	0	0	0	0
PF3D7_0407300	transcription factor, putative	Pf3D7_04_v3:366379-367341(+)	963	0	0	0	0	0	0	0	0
PF3D7_0407400	conserved Plasmodium protein, unknown function	Pf3D7_04_v3:367845-368153(-)	309	0	0	0	0	0	1	0	0
PF3D7_0407500	mitochondrial carrier protein, putative	Pf3D7_04_v3:369885-371270(+)	1143	0	0	1	0	0	1	1	0
PF3D7_0407600	conserved Plasmodium protein, unknown function	Pf3D7_04_v3:373039-376677(+)	3639	0	4	2	1	2	2	2	1
PF3D7_0407700	conserved Plasmodium protein, unknown function	Pf3D7_04_v3:377481-383087(-)	4890	1	0	3	2	3	2	4	2
PF3D7_0407800	conserved Plasmodium protein, unknown function	Pf3D7_04_v3:384924-390806(+)	5883	3	3	2	2	3	2	2	2
PF3D7_0407900	AAA family ATPase, putative	Pf3D7_04_v3:391347-393350(-)	2004	0	2	3	3	2	2	2	2
PF3D7_0408000	conserved Plasmodium protein, unknown function	Pf3D7_04_v3:394065-394580(-)	516	0	0	0	0	0	0	0	0
PF3D7_0408100	conserved Plasmodium protein, unknown function	Pf3D7_04_v3:397328-400693(+)	3366	0	0	0	1	0	1	0	0
PF3D7_0408200	conserved Plasmodium protein, unknown function	Pf3D7_04_v3:401466-403334(+)	1869	0	0	0	3	2	1	1	2
PF3D7_0408300	zinc finger, RAN binding protein, putative	Pf3D7_04_v3:403626-405366(-)	1035	0	3	2	1	1	1	1	1
PF3D7_0408400	conserved Plasmodium protein, unknown function	Pf3D7_04_v3:406233-407909(-)	1416	1	1	1	1	1	1	1	1
PF3D7_0408500	flap endonuclease 1 (FEN1)	Pf3D7_04_v3:408679-410697(-)	2019	0	1	1	1	1	1	1	1
PF3D7_0408600	sporozoite invasion-associated protein 1 (SIAP1)	Pf3D7_04_v3:413403-416357(+)	2955	1	6	1	1	2	1	1	3
PF3D7_0408700	sporozoite micronemal protein essential for cell traversal (PLP1)	Pf3D7_04_v3:417372-420824(-)	2529	1	2	3	1	3	1	2	3
PF3D7_0408800	conserved Plasmodium protein, unknown function	Pf3D7_04_v3:422011-422958(-)	948	1	0	2	1	2	1	1	1
PF3D7_0408900	tRNA N6-adenosine threonylcarbamoyltransferase	Pf3D7_04_v3:424300-427194(+)	2076	2	3	1	2	3	3	2	2
PF3D7_0409000	conserved Plasmodium protein, unknown function	Pf3D7_04_v3:427664-435367(-)	7704	1	2	2	1	1	2	1	1
PF3D7_0409100	U4/U6 small nuclear ribonucleoprotein PRP31, putative (PRPF31)	Pf3D7_04_v3:436217-437981(-)	1605	0	1	1	1	1	0	1	0
PF3D7_0409200	protein SOF1, putative (SOF1)	Pf3D7_04_v3:438887-440335(+)	1449	2	2	2	1	2	1	2	2
PF3D7_0409300	conserved Plasmodium protein, unknown function	Pf3D7_04_v3:440968-444242(-)	3033	1	2	1	1	1	1	1	1
PF3D7_0409400	heat shock protein 40 (DnaJ)	Pf3D7_04_v3:446000-448018(+)	2019	2	3	1	1	1	1	1	1
PF3D7_0409500	conserved Plasmodium protein, unknown function	Pf3D7_04_v3:449189-450633(-)	1197	1	4	2	2	2	1	1	1
PF3D7_0409600	replication protein A1, large subunit (RPA1)	Pf3D7_04_v3:452134-455571(-)	3438	2	3	2	2	2	2	2	2
PF3D7_0409700	peptide chain release factor 2, putative	Pf3D7_04_v3:456922-458020(+)	585	0	0	0	0	0	0	0	0
PF3D7_0409800	zinc finger protein, putative	Pf3D7_04_v3:459710-461437(+)	1728	0	1	0	1	0	1	0	0
PF3D7_0409900	actin-like protein, putative (ALP5b)	Pf3D7_04_v3:461991-463957(-)	1251	0	0	2	1	0	0	0	0
PF3D7_0410000	erythrocyte vesicle protein 1 (EVP1)	Pf3D7_04_v3:464732-467339(-)	2502	1	2	1	1	1	1	1	1
PF3D7_0410100	tRNA Serine	Pf3D7_04_v3:469218-469299(+)	82	0	0	0	0	0	0	0	0
PF3D7_0410200	tRNA Isoleucine	Pf3D7_04_v3:469858-469930(-)	73	1	1	1	1	1	1	1	1
PF3D7_0410300	protein phosphatase PPM1, putative (PPM1)	Pf3D7_04_v3:470528-473596(-)	2721	1	2	1	1	2	1	1	2
PF3D7_0410400	exosome complex component RRP4, putative (RRP4)	Pf3D7_04_v3:474542-475558(+)	1017	1	2	1	1	2	1	1	2
PF3D7_0410500	conserved Plasmodium protein, unknown function	Pf3D7_04_v3:475944-476585(-)	642	0	0	0	0	0	0	0	0
PF3D7_0410600	conserved Plasmodium protein, unknown function	Pf3D7_04_v3:479028-480468(+)	981	1	1	3	2	2	2	3	1
PF3D7_0410700	ribosome biogenesis GTPase A, putative (RbgA)	Pf3D7_04_v3:481177-483891(-)	2715	1	1	3	2	2	2	2	2
PF3D7_0410800	conserved Plasmodium protein, unknown function	Pf3D7_04_v3:485832-489728(+)	3897	0	3	0	1	0	1	1	0
PF3D7_0410900	conserved Plasmodium protein, unknown function	Pf3D7_04_v3:490442-493375(-)	2934	2	2	1	1	2	1	1	1
PF3D7_0411000	conserved Plasmodium protein, unknown function	Pf3D7_04_v3:499168-503880(+)	4713	2	3	3	2	3	2	2	2
PF3D7_0411100	conserved Plasmodium protein, unknown function	Pf3D7_04_v3:504478-505095(-)	618	0	1	5	2	3	2	4	3
PF3D7_0411200	conserved Plasmodium protein, unknown function	Pf3D7_04_v3:505933-509670(-)	3738	1	1	1	1	0	1	1	1
PF3D7_0411300	conserved Plasmodium protein, unknown function	Pf3D7_04_v3:510380-512548(+)	2169	1	2	2	2	1	2	2	1
PF3D7_0411400	DEAD box ATP-dependent RNA helicase, putative	Pf3D7_04_v3:513154-517068(-)	3915	0	1	1	1	1	1	1	1
PF3D7_0411500	tRNA Alanine	Pf3D7_04_v3:517722-517793(+)	72	0	0	0	0	0	0	0	0
PF3D7_0411600	tRNA Glutamic acid	Pf3D7_04_v3:518154-518225(-)	72	0	0	0	0	0	0	0	0
PF3D7_0411700	conserved Plasmodium protein, unknown function	Pf3D7_04_v3:518685-519101(-)	417	1	0	2	1	2	2	2	0
PF3D7_0411800	conserved Plasmodium protein, unknown function	Pf3D7_04_v3:519832-525618(-)	5787	1	1	1	1	1	2	2	1
PF3D7_0411900	DNA polymerase alpha	Pf3D7_04_v3:528192-534485(-)	5739	1	2	1	1	2	1	1	1
PF3D7_0412000	conserved Plasmodium protein, unknown function	Pf3D7_04_v3:536774-539110(+)	2337	1	2	1	1	1	1	1	1
PF3D7_0412100	mitochondrial ribosomal protein S12 precursor, putative	Pf3D7_04_v3:540188-541198(-)	1011	0	2	1	1	1	1	1	1
PF3D7_0412200	conserved Plasmodium protein, unknown function	Pf3D7_04_v3:541811-542809(-)	999	0	0	0	0	0	0	0	0
PF3D7_0412300	phosphopantothenoylcysteine synthetase, putative	Pf3D7_04_v3:543625-545247(+)	1623	2	1	1	1	1	2	1	1
PF3D7_0412400	erythrocyte membrane protein 1, PfEMP1 (VAR)	Pf3D7_04_v3:545987-553810(-)	6630	2	4	1	1	1	1	1	1
PF3D7_0412500	Plasmodium RNA of unknown function RUF6-3	Pf3D7_04_v3:557457-557609(+)	153	0	0	0	0	0	0	0	0
PF3D7_0412600	rifin, pseudogene (RIF)	Pf3D7_04_v3:559387-560638(-)	1023	2	2	2	2	2	3	2	3
PF3D7_0412700	erythrocyte membrane protein 1, PfEMP1 (VAR)	Pf3D7_04_v3:561667-569342(-)	6834	3	4	2	1	1	1	1	2
PF3D7_0412800	Plasmodium RNA of unknown function	Pf3D7_04_v3:573285-573423(+)	139	0	1	0	0	0	0	0	0
PF3D7_0412900	erythrocyte membrane protein 1, PfEMP1 (VAR)	Pf3D7_04_v3:576810-584668(-)	6939	2	0	2	2	2	2	2	2
PF3D7_0413000	Plasmodium RNA of unknown function RUF6-8	Pf3D7_04_v3:588424-588562(+)	139	0	0	0	0	0	0	0	0
PF3D7_0413100	erythrocyte membrane protein 1, PfEMP1 (VAR)	Pf3D7_04_v3:591949-599849(-)	6981	1	2	2	2	2	2	2	2
PF3D7_0413200	rifin (RIF)	Pf3D7_04_v3:603166-604456(-)	1131	1	2	1	1	1	1	1	1
PF3D7_0413300	rifin (RIF)	Pf3D7_04_v3:609155-610433(+)	1041	1	1	1	1	1	1	1	1
PF3D7_0413400	erythrocyte membrane protein 1 (PfEMP1), exon 1, pseudogene (VAR)	Pf3D7_04_v3:612798-614069(+)	1269	1	3	2	1	2	2	1	2
PF3D7_0413500	phosphoglucomutase-2 (PGM2)	Pf3D7_04_v3:615356-616243(+)	888	0	0	2	1	1	1	0	0
PF3D7_0413600	26S protease regulatory subunit 6B, putative (RPT3)	Pf3D7_04_v3:616914-618350(-)	1179	1	1	1	1	1	1	1	1
PF3D7_0413700	lysine decarboxylase-like protein, putative	Pf3D7_04_v3:619786-620802(-)	1017	0	0	1	1	1	1	1	0
PF3D7_0413800	50S ribosomal protein L10, putative	Pf3D7_04_v3:622094-622936(+)	843	0	0	1	0	0	1	0	1
PF3D7_0413900	ubiquitin carboxyl-terminal hydrolase 13, putative (USP13)	Pf3D7_04_v3:623168-626226(-)	2562	1	1	1	2	2	1	2	1
PF3D7_0414000	chromosome associated protein, putative	Pf3D7_04_v3:626891-633126(-)	3582	0	0	1	0	1	0	0	0
PF3D7_0414100	conserved Plasmodium membrane protein, unknown function	Pf3D7_04_v3:634029-638905(-)	4458	0	0	0	0	0	0	0	0
PF3D7_0414200	calmodulin-like protein	Pf3D7_04_v3:647389-648388(-)	453	0	0	0	0	0	0	0	0
PF3D7_0414300	Rab5-interacting protein, putative	Pf3D7_04_v3:649893-650731(-)	339	0	0	0	0	0	0	0	0
PF3D7_0414400	conserved Plasmodium protein, unknown function	Pf3D7_04_v3:652350-653554(+)	993	0	0	0	0	0	1	0	0
PF3D7_0414500	RNA-binding protein, putative	Pf3D7_04_v3:655025-657314(-)	1092	0	1	1	0	0	0	1	0
PF3D7_0414600	conserved protein, unknown function	Pf3D7_04_v3:658620-659538(-)	708	0	0	1	1	1	1	1	1
PF3D7_0414700	GTP-binding protein, putative	Pf3D7_04_v3:660624-662519(+)	1896	0	0	1	1	1	1	1	1
PF3D7_0414800	conserved Plasmodium protein, unknown function	Pf3D7_04_v3:663416-664015(-)	600	0	1	0	0	0	0	0	0
PF3D7_0414900	armadillo-domain containing rhoptry protein (ARO)	Pf3D7_04_v3:665973-668147(+)	828	0	0	0	0	0	0	1	0
PF3D7_0415000	arsenical pump-driving ATPase, putative	Pf3D7_04_v3:668578-669717(-)	1140	1	0	1	1	2	1	1	1
PF3D7_0415100	conserved Plasmodium protein, unknown function	Pf3D7_04_v3:670883-672124(+)	1242	1	3	1	2	0	1	2	0
PF3D7_0415200	conserved Plasmodium protein, unknown function	Pf3D7_04_v3:672500-679138(-)	6639	0	1	3	2	2	2	2	2
PF3D7_0415300	cdc2-related protein kinase 3 (CRK3)	Pf3D7_04_v3:681810-685968(+)	4020	1	2	2	1	1	1	1	1
PF3D7_0415400	coatomer subunit zeta, putative	Pf3D7_04_v3:686414-687040(-)	627	0	1	2	1	2	1	1	1
PF3D7_0415500	nuclear cap-binding protein, putative	Pf3D7_04_v3:688192-689053(+)	705	1	2	1	1	1	1	1	1
PF3D7_0415600	GTP:AMP phosphotransferase (GAK)	Pf3D7_04_v3:689640-690329(-)	690	0	0	1	1	0	1	0	0
PF3D7_0415700	conserved Plasmodium protein, unknown function	Pf3D7_04_v3:691131-692516(-)	1386	0	0	0	0	0	0	0	0
PF3D7_0415800	RING zinc finger protein, putative	Pf3D7_04_v3:693906-696533(+)	2628	1	1	2	2	2	2	2	2
PF3D7_0415900	60S ribosomal protein L15, putative	Pf3D7_04_v3:697918-698768(-)	618	0	1	2	1	2	1	2	1
PF3D7_0416000	RNA-binding protein, putative	Pf3D7_04_v3:701526-704162(-)	1740	0	3	0	0	0	0	0	0
PF3D7_0416100	glutamyl-tRNA(Gln) amidotransferase subunit A, putative	Pf3D7_04_v3:706529-709009(+)	2481	1	1	1	1	1	1	1	1
PF3D7_0416200	conserved protein, unknown function	Pf3D7_04_v3:709460-710083(-)	624	1	2	3	2	3	1	2	1
PF3D7_0416300	DNA helicase MCM9, putative (MCM9)	Pf3D7_04_v3:711092-715489(-)	4398	1	2	1	0	2	1	1	1
PF3D7_0416400	histone acetyltransferase, putative (HAT1)	Pf3D7_04_v3:718202-722654(+)	3780	3	5	2	2	2	2	2	2
PF3D7_0416500	repressor of RNA polymerase III transcription MAF1, putative	Pf3D7_04_v3:723073-724242(-)	1170	0	0	1	1	1	1	1	1
PF3D7_0416600	prohibitin-like protein, putative	Pf3D7_04_v3:726265-727128(+)	864	0	2	0	0	0	0	0	0
PF3D7_0416700	CDGSH iron-sulfur domain-containing protein, putative	Pf3D7_04_v3:727710-727979(-)	270	0	0	1	0	1	1	1	0
PF3D7_0416800	small GTP-binding protein sar1 (SAR1)	Pf3D7_04_v3:729962-731223(+)	579	0	2	1	1	1	1	1	1
PF3D7_0416900	conserved Plasmodium protein, unknown function	Pf3D7_04_v3:732452-739872(-)	7269	1	2	2	1	2	1	2	1
PF3D7_0417000	conserved Plasmodium protein, unknown function	Pf3D7_04_v3:742149-743091(+)	828	0	2	1	0	1	0	1	0
PF3D7_0417100	mRNA-binding protein PUF2 (PUF2)	Pf3D7_04_v3:743611-745637(-)	1545	1	4	1	1	0	1	1	0
PF3D7_0417200	bifunctional dihydrofolate reductase-thymidylate synthase (DHFR-TS)	Pf3D7_04_v3:748088-749914(+)	1827	0	2	2	1	2	2	2	1
PF3D7_0417300	LETM1-like protein, putative	Pf3D7_04_v3:750860-753712(-)	2409	0	1	1	1	1	1	1	0
PF3D7_0417400	conserved Plasmodium protein, unknown function	Pf3D7_04_v3:756294-776603(+)	20310	2	8	6	2	2	5	3	1
PF3D7_0417500	memo-like protein	Pf3D7_04_v3:777200-779424(-)	891	1	4	4	2	2	2	2	1
PF3D7_0417600	conserved Plasmodium protein, unknown function	Pf3D7_04_v3:780250-783246(-)	2424	0	3	1	1	0	1	0	0
PF3D7_0417700	conserved Plasmodium protein, unknown function	Pf3D7_04_v3:784194-786430(+)	1542	0	0	0	0	0	0	0	0
PF3D7_0417800	cdc2-related protein kinase 1 (CRK1)	Pf3D7_04_v3:787243-789342(-)	2100	1	4	3	1	3	1	1	2
PF3D7_0417900	conserved Plasmodium protein, unknown function	Pf3D7_04_v3:790724-792985(+)	2262	0	0	0	0	0	0	0	0
PF3D7_0418000	conserved Plasmodium protein, unknown function	Pf3D7_04_v3:793827-810070(+)	14676	1	6	5	2	3	6	4	2
PF3D7_0418100	conserved Plasmodium protein, unknown function	Pf3D7_04_v3:810995-814642(-)	3648	2	7	5	2	4	5	5	1
PF3D7_0418200	eukaryotic translation initiation factor 3 subunit M, putative (EIF3M)	Pf3D7_04_v3:817400-818689(+)	1290	1	1	3	1	3	1	1	2
PF3D7_0418300	conserved Plasmodium protein, unknown function	Pf3D7_04_v3:819362-822340(-)	2979	0	3	0	0	1	0	0	1
PF3D7_0418400	conserved Plasmodium protein, unknown function	Pf3D7_04_v3:829963-830594(+)	330	0	1	0	0	0	0	0	0
PF3D7_0418500	trafficking protein particle complex subunit 3, putative (BET3)	Pf3D7_04_v3:830989-832428(-)	564	0	0	0	0	0	0	0	0
PF3D7_0418600	regulator of chromosome condensation, putative	Pf3D7_04_v3:834394-840429(+)	6036	1	4	2	2	2	2	2	1
PF3D7_0418700	RNA-binding protein NOB1, putative	Pf3D7_04_v3:841196-842905(+)	1710	3	4	3	3	2	3	3	3
PF3D7_0418800	conserved Plasmodium protein, unknown function	Pf3D7_04_v3:843562-845169(+)	786	0	1	2	0	0	0	1	0
PF3D7_0418900	conserved Plasmodium protein, unknown function	Pf3D7_04_v3:847231-849059(+)	1191	1	2	1	1	0	1	1	0
PF3D7_0419000	conserved Plasmodium protein, unknown function	Pf3D7_04_v3:849793-852242(+)	1323	0	1	1	0	1	1	1	1
PF3D7_0419100	conserved Plasmodium protein, unknown function	Pf3D7_04_v3:852510-853566(+)	834	0	1	2	1	1	0	1	1
PF3D7_0419200	CGI-141 protein homolog, putative	Pf3D7_04_v3:854879-855289(+)	411	0	0	0	0	0	0	0	0
PF3D7_0419300	conserved Plasmodium protein, unknown function	Pf3D7_04_v3:855898-857049(-)	1041	0	0	1	1	1	1	1	1
PF3D7_0419400	conserved Plasmodium protein, unknown function	Pf3D7_04_v3:857998-865957(+)	7419	1	3	2	1	0	2	2	0
PF3D7_0419500	conserved Plasmodium membrane protein, unknown function	Pf3D7_04_v3:866501-868111(-)	1611	0	0	3	1	2	1	2	1
PF3D7_0419600	ran binding protein 1, putative	Pf3D7_04_v3:870737-871873(+)	843	0	0	0	0	0	0	0	0
PF3D7_0419700	apical merozoite protein (Pf34)	Pf3D7_04_v3:873138-874115(+)	978	0	0	1	1	1	1	1	1
PF3D7_0419800	60S ribosomal protein L7ae/L30e, putative	Pf3D7_04_v3:874811-875521(-)	711	0	0	2	0	3	2	1	2
PF3D7_0419900	phosphatidylinositol 4-kinase, putative	Pf3D7_04_v3:878022-893866(+)	15108	0	3	0	0	0	0	0	1
PF3D7_0420000	zinc finger protein, putative	Pf3D7_04_v3:894612-904724(-)	10113	5	9	14	7	7	8	10	6
PF3D7_0420100	serine/threonine protein kinase RIO2 (RIO2)	Pf3D7_04_v3:907056-908801(+)	1746	1	2	1	1	0	0	1	1
PF3D7_0420200	holo-[acyl-carrier-protein] synthase, putative (ACPS)	Pf3D7_04_v3:910187-911971(+)	1785	1	1	2	1	2	2	1	2
PF3D7_0420300	transcription factor with AP2 domain(s) (ApiAP2)	Pf3D7_04_v3:917990-928411(+)	10422	1	2	4	0	3	2	2	0
PF3D7_0420400	ribosome-recycling factor (RRF2)	Pf3D7_04_v3:929340-930140(+)	801	3	4	6	3	5	5	5	5
PF3D7_0420500	conserved Plasmodium protein, unknown function	Pf3D7_04_v3:930404-931608(-)	597	0	1	0	0	0	0	0	0
PF3D7_0420600	conserved Plasmodium protein, unknown function	Pf3D7_04_v3:932463-934244(+)	1782	1	2	1	2	1	2	1	2
PF3D7_0420700	erythrocyte membrane protein 1, PfEMP1 (VAR)	Pf3D7_04_v3:935031-941875(-)	6459	2	3	2	1	2	1	2	1
PF3D7_0420800	Plasmodium RNA of unknown function RUF6	Pf3D7_04_v3:944951-945051(+)	101	0	0	0	0	0	0	0	0
PF3D7_0420900	erythrocyte membrane protein 1, PfEMP1 (VAR)	Pf3D7_04_v3:946169-953773(-)	6606	1	1	1	1	1	1	1	1
PF3D7_0421000	unspecified product	Pf3D7_04_v3:956849-956949(+)	101	0	0	0	0	0	0	0	0
PF3D7_0421100	erythrocyte membrane protein 1, PfEMP1 (VAR)	Pf3D7_04_v3:958067-965611(-)	6546	1	2	2	1	1	2	1	1
PF3D7_0421200	rifin (RIF)	Pf3D7_04_v3:967087-968273(+)	1041	2	4	2	2	2	2	2	2
PF3D7_0421300	erythrocyte membrane protein 1, PfEMP1 (VAR)	Pf3D7_04_v3:969031-976591(-)	6582	3	3	2	1	1	3	2	2
PF3D7_0421400	Plasmodium RNA of unknown function RUF6-5	Pf3D7_04_v3:979914-980051(+)	138	0	1	1	0	0	0	0	0
PF3D7_0421500	rifin, pseudogene (RIF)	Pf3D7_04_v3:981823-982990(-)	1011	1	1	1	1	1	1	1	1
PF3D7_0421600	erythrocyte membrane protein 1 (PfEMP1)-like pseudogene (VAR)	Pf3D7_04_v3:986135-987447(+)	1296	1	1	1	1	1	1	1	1
PF3D7_0421700	conserved Plasmodium protein, unknown function	Pf3D7_04_v3:987842-994360(-)	5811	0	0	0	0	0	0	0	0
PF3D7_0421800	conserved Plasmodium protein, unknown function	Pf3D7_04_v3:995998-996252(+)	255	0	0	0	0	0	0	0	0
PF3D7_0421900	conserved Plasmodium protein, unknown function	Pf3D7_04_v3:997240-997455(+)	216	0	0	0	0	0	0	0	0
PF3D7_0422000	steroid dehydrogenase, putative	Pf3D7_04_v3:998647-1000185(+)	966	0	1	0	0	0	0	0	0
PF3D7_0422100	transmembrane emp24 domain-containing protein, putative	Pf3D7_04_v3:1001613-1002770(+)	1158	1	3	3	2	3	2	2	2
PF3D7_0422200	erythrocyte membrane-associated antigen	Pf3D7_04_v3:1004462-1017247(-)	12786	2	6	4	2	2	2	2	1
PF3D7_0422300	alpha tubulin 2	Pf3D7_04_v3:1022487-1024166(+)	1353	0	1	0	0	0	0	0	0
PF3D7_0422400	40S ribosomal protein S19 (RPS19)	Pf3D7_04_v3:1026648-1027399(+)	513	1	1	2	1	2	1	2	2
PF3D7_0422500	pre-mRNA-splicing helicase BRR2, putative (BRR2)	Pf3D7_04_v3:1029329-1037953(+)	8625	3	4	4	2	3	3	4	1
PF3D7_0422600	conserved Plasmodium protein, unknown function	Pf3D7_04_v3:1038697-1039119(-)	423	0	2	4	3	3	5	4	1
PF3D7_0422700	eukaryotic initiation factor, putative	Pf3D7_04_v3:1040470-1041642(+)	1173	1	1	1	1	1	1	1	1
PF3D7_0422800	serpentine receptor, putative (SR12)	Pf3D7_04_v3:1042564-1044896(+)	1413	0	0	0	0	0	0	0	0
PF3D7_0422900	conserved Plasmodium protein, unknown function	Pf3D7_04_v3:1045381-1046696(+)	729	0	0	0	0	0	0	0	0
PF3D7_0423000	conserved Plasmodium protein, unknown function	Pf3D7_04_v3:1047696-1048478(+)	783	0	1	1	0	0	0	0	0
PF3D7_0423100	AP-4 complex subunit sigma, putative	Pf3D7_04_v3:1049270-1049894(-)	441	0	0	2	0	0	0	0	0
PF3D7_0423200	BSD-domain protein, putative	Pf3D7_04_v3:1050407-1050974(+)	411	0	0	0	0	0	0	0	0
PF3D7_0423300	conserved Plasmodium protein, unknown function	Pf3D7_04_v3:1051576-1053006(-)	1431	0	0	0	0	0	0	0	0
PF3D7_0423400	asparagine-rich protein (AARP)	Pf3D7_04_v3:1055665-1056318(+)	654	0	0	1	0	0	0	0	0
PF3D7_0423500	glideosome associated protein with multiple membrane spans 2 (GAPM2)	Pf3D7_04_v3:1058997-1060551(+)	1119	2	4	3	3	3	3	3	4
PF3D7_0423600	conserved Plasmodium protein, unknown function	Pf3D7_04_v3:1061790-1066628(-)	4839	2	1	2	2	4	1	2	2
PF3D7_0423700	early transcribed membrane protein 4 (ETRAMP4)	Pf3D7_04_v3:1071435-1071845(-)	411	0	1	1	0	1	0	1	1
PF3D7_0423800	cysteine-rich protective antigen (CyRPA)	Pf3D7_04_v3:1076347-1077534(+)	1089	0	0	1	1	1	1	1	0
PF3D7_0423900	probable protein, unknown function	Pf3D7_04_v3:1077926-1078488(-)	423	1	1	1	1	0	0	0	0
PF3D7_0424000	Plasmodium exported protein (PHISTc), unknown function	Pf3D7_04_v3:1080959-1082189(+)	1044	0	0	2	1	1	0	1	0
PF3D7_0424100	reticulocyte binding protein homologue 5 (RH5)	Pf3D7_04_v3:1082363-1084150(-)	1581	2	2	3	2	2	2	2	1
PF3D7_0424200	reticulocyte binding protein homologue 4 (RH4)	Pf3D7_04_v3:1085979-1091277(-)	5151	1	2	0	1	0	0	0	0
PF3D7_0424300	erythrocyte binding antigen-165, pseudogene (EBA165)	Pf3D7_04_v3:1093138-1097835(+)	4293	2	2	2	2	2	2	2	2
PF3D7_0424400	surface-associated interspersed protein 4.2 (SURFIN 4.2) (SURF4.2)	Pf3D7_04_v3:1099811-1107111(+)	7143	1	4	2	2	1	2	2	1
PF3D7_0424500	serine/threonine protein kinase, FIKK family (FIKK4.1)	Pf3D7_04_v3:1110060-1112293(+)	1869	3	4	4	3	3	5	3	2
PF3D7_0424600	Plasmodium exported protein (PHISTb), unknown function	Pf3D7_04_v3:1113345-1114486(-)	930	1	1	1	1	1	1	1	1
PF3D7_0424700	serine/threonine protein kinase, FIKK family (FIKK4.2)	Pf3D7_04_v3:1118430-1122414(+)	3669	1	1	2	1	1	1	1	1
PF3D7_0424800	Plasmodium exported protein (PHISTb), unknown function	Pf3D7_04_v3:1123986-1125004(+)	945	1	2	2	2	2	3	3	2
PF3D7_0424900	Plasmodium exported protein (PHISTa), unknown function	Pf3D7_04_v3:1127779-1128802(+)	852	0	0	1	1	0	1	0	1
PF3D7_0425000	Plasmodium exported protein, unknown function, pseudogene	Pf3D7_04_v3:1129660-1130893(-)	1137	0	1	1	0	1	0	1	1
PF3D7_0425100	Plasmodium exported protein (hyp6), unknown function	Pf3D7_04_v3:1134415-1135175(-)	618	0	0	0	0	0	0	0	0
PF3D7_0425200	Plasmodium exported protein (hyp15), unknown function	Pf3D7_04_v3:1136586-1137385(+)	693	0	0	0	0	0	0	0	0
PF3D7_0425300	Plasmodium exported protein (PHISTa), unknown function, pseudogene	Pf3D7_04_v3:1141222-1142096(+)	699	0	1	1	0	1	0	0	1
PF3D7_0425400	Plasmodium exported protein (PHISTa), unknown function	Pf3D7_04_v3:1143992-1144824(+)	696	0	0	1	0	1	0	0	0
PF3D7_0425500	stevor	Pf3D7_04_v3:1146672-1147697(-)	915	1	0	1	1	1	1	1	1
PF3D7_0425600	rifin, pseudogene (RIF)	Pf3D7_04_v3:1149274-1150188(+)	915	0	0	1	0	0	0	0	0
PF3D7_0425700	rifin (RIF)	Pf3D7_04_v3:1152504-1153633(-)	975	1	1	1	1	1	1	1	1
PF3D7_0425800	erythrocyte membrane protein 1, PfEMP1 (VAR)	Pf3D7_04_v3:1156423-1167821(+)	10662	2	7	2	1	1	3	1	3
PF3D7_0425900	rifin (RIF)	Pf3D7_04_v3:1169980-1171184(+)	975	7	2	3	3	3	5	3	3
PF3D7_0426000	erythrocyte membrane protein 1, PfEMP1 (VAR)	Pf3D7_04_v3:1173053-1180226(-)	6450	9	10	6	3	3	11	3	8
PF3D7_0500100	erythrocyte membrane protein 1, PfEMP1 (VAR)	Pf3D7_05_v3:20929-28456(+)	6624	1	2	1	1	1	1	1	1
PF3D7_0500200	erythrocyte membrane protein 1 (PfEMP1), pseudogene	Pf3D7_05_v3:29233-29304(-)	72	1	4	2	1	2	2	1	2
PF3D7_0500300	rifin, pseudogene (RIF)	Pf3D7_05_v3:29776-30963(-)	1023	0	0	1	1	1	0	1	1
PF3D7_0500400	rifin (RIF)	Pf3D7_05_v3:33056-34378(-)	1125	1	0	1	1	1	1	1	1
PF3D7_0500500	rifin (RIF)	Pf3D7_05_v3:36464-37564(-)	930	1	0	1	1	1	1	1	1
PF3D7_0500600	stevor, pseudogene	Pf3D7_05_v3:39443-40488(-)	924	1	0	1	1	1	1	1	1
PF3D7_0500700	rifin, pseudogene (RIF)	Pf3D7_05_v3:41129-41403(-)	275	1	0	1	1	1	0	1	1
PF3D7_0500800	mature parasite-infected erythrocyte surface antigen (MESA)	Pf3D7_05_v3:43327-47761(-)	4305	1	0	2	1	1	2	2	3
PF3D7_0500900	serine/threonine protein kinase, FIKK family (FIKK5)	Pf3D7_05_v3:50422-52510(-)	1803	1	1	2	1	2	1	2	2
PF3D7_0501000	Plasmodium exported protein, unknown function	Pf3D7_05_v3:55841-56872(+)	783	1	0	1	1	1	1	1	1
PF3D7_0501100	heat shock protein 40, type II	Pf3D7_05_v3:58037-59726(-)	1209	0	1	2	1	2	0	1	0
PF3D7_0501200	parasite-infected erythrocyte surface protein (PIESP2)	Pf3D7_05_v3:64065-65489(+)	1227	0	1	1	1	1	1	1	1
PF3D7_0501300	skeleton-binding protein 1 (SBP1)	Pf3D7_05_v3:68930-70113(+)	1014	1	1	1	1	1	1	1	1
PF3D7_0501400	interspersed repeat antigen (FIRA)	Pf3D7_05_v3:74509-79842(+)	5163	0	1	4	1	5	1	3	3
PF3D7_0501500	rhoptry-associated protein 3 (RAP3)	Pf3D7_05_v3:81134-82336(-)	1203	1	0	2	2	2	2	3	4
PF3D7_0501600	rhoptry-associated protein 2 (RAP2)	Pf3D7_05_v3:84041-85237(-)	1197	1	1	1	2	1	1	1	1
PF3D7_0501700	anaphase promoting complex subunit, putative	Pf3D7_05_v3:86820-89201(-)	2382	1	2	1	1	1	1	1	0
PF3D7_0501800	chromosome assembly factor 1 (CAF1)	Pf3D7_05_v3:91361-94591(+)	3231	1	1	3	1	3	1	2	3
PF3D7_0501900	conserved protein, unknown function	Pf3D7_05_v3:95161-96633(-)	1146	0	0	1	1	0	0	2	0
PF3D7_0502000	vacuolar protein sorting-associated protein 11, putative (VPS11)	Pf3D7_05_v3:97657-101895(+)	3819	0	0	0	0	0	0	0	0
PF3D7_0502100	HCNGP-like protein	Pf3D7_05_v3:102193-102897(-)	705	0	1	1	0	0	0	1	0
PF3D7_0502200	conserved Plasmodium membrane protein, unknown function	Pf3D7_05_v3:104256-105737(+)	1332	0	3	1	1	1	1	1	0
PF3D7_0502300	conserved Plasmodium protein, unknown function	Pf3D7_05_v3:107075-107938(-)	864	0	0	2	0	0	1	0	0
PF3D7_0502400	merozoite surface protein 8 (MSP8)	Pf3D7_05_v3:109898-111691(-)	1794	0	0	1	0	0	0	0	0
PF3D7_0502500	conserved Plasmodium protein, unknown function	Pf3D7_05_v3:114149-115933(+)	1785	0	2	0	0	0	0	0	0
PF3D7_0502600	conserved Plasmodium protein, unknown function	Pf3D7_05_v3:116451-119969(-)	2670	0	0	1	0	0	1	1	0
PF3D7_0502700	conserved Plasmodium protein, unknown function	Pf3D7_05_v3:120107-121455(-)	1188	0	2	1	0	0	0	0	1
PF3D7_0502800	DnaJ protein, putative	Pf3D7_05_v3:122449-122862(+)	414	0	0	0	0	0	0	1	0
PF3D7_0502900	mitochondrial inner membrane TIM10 associated protein, putative	Pf3D7_05_v3:123332-123904(-)	249	0	0	0	0	0	0	0	0
PF3D7_0503000	50S ribosomal protein L28, apicoplast, putative	Pf3D7_05_v3:125116-126514(+)	789	0	0	1	0	0	1	1	1
PF3D7_0503100	4-diphosphocytidyl-2-C-methyl-D-erythritol kinase, putative (IspE)	Pf3D7_05_v3:127064-128677(-)	1614	0	0	1	1	1	0	1	0
PF3D7_0503200	conserved Plasmodium protein, unknown function	Pf3D7_05_v3:130453-133392(+)	2940	0	0	1	1	1	1	1	1
PF3D7_0503300	serine/arginine-rich splicing factor 12 (SRSF12)	Pf3D7_05_v3:135004-135930(-)	927	1	2	1	1	1	1	1	1
PF3D7_0503400	actin-depolymerizing factor 1 (ADF1)	Pf3D7_05_v3:140710-141471(+)	369	0	1	1	0	0	0	1	0
PF3D7_0503500	protein kinase, putative	Pf3D7_05_v3:142871-145423(-)	2553	2	4	2	2	1	2	2	1
PF3D7_0503600	myosin B (MyoB)	Pf3D7_05_v3:146639-150131(-)	2406	1	1	1	1	1	1	1	1
PF3D7_0503800	60S ribosomal protein L31 (RPL31)	Pf3D7_05_v3:151422-152384(-)	363	0	0	0	0	0	0	0	0
PF3D7_0503900	conserved Plasmodium protein, unknown function	Pf3D7_05_v3:153889-156057(-)	1989	0	0	1	0	0	0	0	0
PF3D7_0504000	cation transporting P-ATPase (ATPase3)	Pf3D7_05_v3:157625-164968(+)	7182	3	3	3	3	4	3	3	2
PF3D7_0504100	AN1-like zinc finger family protein	Pf3D7_05_v3:165650-166642(-)	444	1	3	2	1	2	1	2	1
PF3D7_0504200	ATP-dependent helicase, putative	Pf3D7_05_v3:167649-169502(+)	1509	1	0	1	1	0	0	1	0
PF3D7_0504300	conserved Plasmodium protein, unknown function	Pf3D7_05_v3:169549-170590(-)	675	0	1	0	0	0	0	0	0
PF3D7_0504400	ATP-dependent helicase, putative	Pf3D7_05_v3:172150-174417(+)	2268	1	1	1	1	1	1	1	1
PF3D7_0504500	conserved Plasmodium protein, unknown function	Pf3D7_05_v3:174989-176433(+)	828	0	1	2	0	1	1	1	2
PF3D7_0504600	2-oxoisovalerate dehydrogenase subunit beta, mitochondrial, putative (BCKDHB)	Pf3D7_05_v3:177410-178555(+)	1146	1	1	1	1	1	1	1	1
PF3D7_0504700	centrosomal protein CEP120, putative (CEP120)	Pf3D7_05_v3:180421-187470(+)	7050	4	6	6	6	6	6	6	4
PF3D7_0504800	conserved Plasmodium protein, unknown function	Pf3D7_05_v3:187813-204732(-)	16920	4	9	6	5	6	4	6	5
PF3D7_0504900	conserved protein, unknown function	Pf3D7_05_v3:206450-208375(+)	519	1	2	2	1	1	1	1	1
PF3D7_0505000	conserved Plasmodium membrane protein, unknown function	Pf3D7_05_v3:209062-218189(-)	8928	2	4	4	0	1	5	4	0
PF3D7_0505100	trafficking protein particle complex subunit 8, putative (TRS85)	Pf3D7_05_v3:220839-229253(+)	8265	2	4	5	2	2	2	4	1
PF3D7_0505200	actin-like protein, putative (ALP2b)	Pf3D7_05_v3:230695-232392(+)	1698	3	2	6	3	2	3	4	3
PF3D7_0505300	UDP-N-acetyl glucosamine:UMP antiporter	Pf3D7_05_v3:233815-235650(+)	1836	0	0	0	0	0	0	0	0
PF3D7_0505400	conserved Plasmodium protein, unknown function	Pf3D7_05_v3:236143-238365(-)	2223	2	5	4	2	4	3	2	4
PF3D7_0505500	DNA mismatch repair protein MSH6, putative (MSH6)	Pf3D7_05_v3:239456-243880(-)	4053	2	2	3	0	1	2	2	2
PF3D7_0505600	conserved Plasmodium protein, unknown function	Pf3D7_05_v3:245933-246934(+)	1002	0	2	2	2	2	2	1	1
PF3D7_0505700	conserved Plasmodium membrane protein, unknown function	Pf3D7_05_v3:247801-250575(-)	2775	0	0	1	1	1	1	1	1
PF3D7_0505800	small ubiquitin-related modifier (SUMO)	Pf3D7_05_v3:252047-252606(-)	303	0	1	0	0	0	0	0	0
PF3D7_0505900	conserved Plasmodium protein, unknown function	Pf3D7_05_v3:254473-255517(-)	381	0	0	0	0	0	0	0	0
PF3D7_0506000	conserved Plasmodium protein, unknown function	Pf3D7_05_v3:256225-257378(+)	741	0	0	0	0	0	0	0	0
PF3D7_0506100	60S ribosomal subunit protein L24-2, putative	Pf3D7_05_v3:257748-258831(-)	615	0	1	0	0	0	0	0	1
PF3D7_0506200	TATA-box-binding protein (TBP)	Pf3D7_05_v3:259764-260747(+)	984	1	1	1	1	1	1	1	1
PF3D7_0506300	conserved Plasmodium protein, unknown function	Pf3D7_05_v3:260961-262184(-)	1224	0	1	2	1	0	1	2	1
PF3D7_0506400	conserved Plasmodium protein, unknown function	Pf3D7_05_v3:262672-263925(-)	351	0	0	0	0	0	0	0	0
PF3D7_0506500	conserved Plasmodium protein, unknown function	Pf3D7_05_v3:265595-278345(+)	11943	0	4	2	2	1	3	1	2
PF3D7_0506600	histone deacetylase, putative, pseudogene	Pf3D7_05_v3:278774-279495(-)	715	4	4	5	5	5	6	5	3
PF3D7_0506700	GTPase-activating protein, putative	Pf3D7_05_v3:280886-283345(+)	2460	1	1	1	1	2	1	1	1
PF3D7_0506800	transcription factor 25, putative (TCF25)	Pf3D7_05_v3:284691-288023(+)	2790	2	2	3	3	3	2	2	2
PF3D7_0506900	rhomboid protease ROM4 (ROM4)	Pf3D7_05_v3:288776-291055(-)	2280	1	2	1	1	1	1	1	1
PF3D7_0507000	conserved Plasmodium protein, unknown function	Pf3D7_05_v3:292696-293474(-)	318	1	0	1	1	1	1	1	1
PF3D7_0507100	60S ribosomal protein L4 (RPL4)	Pf3D7_05_v3:294668-295903(-)	1236	1	2	1	1	1	1	1	1
PF3D7_0507200	subtilisin-like protease 3 (SUB3)	Pf3D7_05_v3:298427-300736(-)	2310	1	2	2	1	3	1	1	2
PF3D7_0507300	conserved Plasmodium protein, unknown function	Pf3D7_05_v3:301930-304611(-)	2682	1	1	0	0	0	0	1	0
PF3D7_0507400	conserved Plasmodium protein, unknown function	Pf3D7_05_v3:305961-306422(-)	462	1	1	1	2	1	1	1	1
PF3D7_0507500	subtilisin-like protease 1 (SUB1)	Pf3D7_05_v3:307490-309556(-)	2067	1	1	1	0	1	0	0	0
PF3D7_0507600	cell differentiation protein, putative (CAF40)	Pf3D7_05_v3:313199-315157(+)	1959	2	1	2	1	2	2	1	2
PF3D7_0507700	nuclear protein localization protein 4, putative (NPL4)	Pf3D7_05_v3:316766-318361(-)	1596	2	1	2	1	1	1	1	1
PF3D7_0507800	conserved Plasmodium protein, unknown function	Pf3D7_05_v3:322239-326822(+)	4584	0	1	3	1	2	2	2	1
PF3D7_0507900	conserved Plasmodium protein, unknown function	Pf3D7_05_v3:327656-328316(+)	354	2	2	2	2	3	2	2	2
PF3D7_0508000	6-cysteine protein (P38)	Pf3D7_05_v3:328666-329715(-)	1050	1	1	1	1	1	1	1	1
PF3D7_0508100	SET domain protein, putative (SET9)	Pf3D7_05_v3:331680-336704(+)	5025	2	4	5	1	3	3	1	4
PF3D7_0508200	longevity-assurance (LAG1) protein, putative	Pf3D7_05_v3:337426-339025(-)	1068	1	5	3	1	2	1	2	2
PF3D7_0508300	triose phosphate transporter (TPT)	Pf3D7_05_v3:342205-343233(+)	1029	1	2	0	0	0	0	0	0
PF3D7_0508400	transcription factor IIb, putative	Pf3D7_05_v3:344931-346744(+)	1101	3	2	5	4	5	4	4	4
PF3D7_0508500	guanidine nucleotide exchange factor (RCC1)	Pf3D7_05_v3:347219-355039(-)	7821	1	3	5	1	4	3	4	4
PF3D7_0508600	conserved Plasmodium protein, unknown function	Pf3D7_05_v3:356222-357010(+)	789	1	1	1	1	1	1	1	1
PF3D7_0508700	pre-mRNA-processing ATP-dependent RNA helicase PRP5, putative (PRP5)	Pf3D7_05_v3:358261-362733(+)	4473	2	4	3	3	1	2	2	1
PF3D7_0508800	single-stranded DNA-binding protein (SSB)	Pf3D7_05_v3:363588-364442(-)	855	1	4	1	2	1	2	2	0
PF3D7_0508900	conserved Plasmodium protein, unknown function	Pf3D7_05_v3:367022-376426(+)	9405	3	4	2	2	2	5	3	1
PF3D7_0509000	SNAP protein (soluble N-ethylmaleimide-sensitive factor attachment protein), putative	Pf3D7_05_v3:376855-378452(-)	897	0	3	2	3	3	1	3	1
PF3D7_0509100	chromosome condensation protein, putative	Pf3D7_05_v3:381077-386203(+)	5127	2	3	2	1	1	1	2	1
PF3D7_0509200	leucine-rich repeat protein (LRR2)	Pf3D7_05_v3:386956-388505(+)	1017	0	1	2	2	2	2	2	2
PF3D7_0509300	conserved Plasmodium protein, unknown function	Pf3D7_05_v3:388696-389191(-)	348	0	4	3	1	2	1	3	1
PF3D7_0509400	RNA polymerase I (RNAPI)	Pf3D7_05_v3:389914-398997(-)	8745	1	4	4	2	4	3	4	1
PF3D7_0509500	conserved Plasmodium protein, unknown function	Pf3D7_05_v3:401437-402771(+)	1335	0	0	0	1	0	0	1	0
PF3D7_0509600	asparagine--tRNA ligase (AsnRS)	Pf3D7_05_v3:403342-405642(+)	2169	1	2	2	1	1	1	2	0
PF3D7_0509700	conserved Plasmodium protein, unknown function	Pf3D7_05_v3:405961-407897(-)	1188	0	1	3	0	1	0	1	1
PF3D7_0509800	phosphatidylinositol 4-kinase (PI4K)	Pf3D7_05_v3:410268-415308(+)	4680	2	2	3	2	2	2	2	2
PF3D7_0509900	conserved Plasmodium protein, unknown function	Pf3D7_05_v3:416365-417309(+)	945	1	0	2	1	1	1	2	0
PF3D7_0510000	conserved Plasmodium protein, unknown function	Pf3D7_05_v3:418136-421425(+)	2349	1	3	2	0	1	1	1	1
PF3D7_0510100	conserved Plasmodium protein, unknown function	Pf3D7_05_v3:422746-430353(-)	7608	0	2	4	2	2	2	3	1
PF3D7_0510200	peptidyl-prolyl cis-trans isomerase (CYP87)	Pf3D7_05_v3:437495-439738(+)	2244	0	2	0	1	0	0	0	0
PF3D7_0510300	stripes inner membrane complex protein, putative (SIP)	Pf3D7_05_v3:440779-441879(-)	741	1	1	2	2	2	2	2	2
PF3D7_0510400	conserved Plasmodium protein, unknown function	Pf3D7_05_v3:444260-445579(+)	1320	1	1	1	0	0	0	0	0
PF3D7_0510500	topoisomerase I (TopoI)	Pf3D7_05_v3:445983-448502(-)	2520	1	2	2	3	3	3	2	1
PF3D7_0510600	tRNA Leucine	Pf3D7_05_v3:451355-451434(+)	80	0	0	0	0	0	0	0	0
PF3D7_0510700	conserved Plasmodium protein, unknown function	Pf3D7_05_v3:459301-460344(+)	1044	0	0	0	1	1	0	0	0
PF3D7_0510800	WD repeat-containing protein, putative	Pf3D7_05_v3:461017-464399(+)	1929	0	0	1	0	1	1	1	0
PF3D7_0510900	small nucleolar RNA snoR04	Pf3D7_05_v3:465782-465939(+)	158	0	0	0	0	0	0	0	0
PF3D7_0511000	translationally-controlled tumor protein homolog (TCTP)	Pf3D7_05_v3:467585-468100(-)	516	0	0	1	1	1	0	1	1
PF3D7_0511100	conserved Plasmodium protein, unknown function	Pf3D7_05_v3:469276-469842(+)	360	1	1	1	0	0	0	0	0
PF3D7_0511200	stearoyl-CoA desaturase (SCD)	Pf3D7_05_v3:471055-474058(+)	2850	2	4	2	1	1	2	2	1
PF3D7_0511300	MORN repeat protein, putative	Pf3D7_05_v3:474487-478882(-)	4254	1	4	2	1	2	2	1	1
PF3D7_0511400	conserved Plasmodium protein, unknown function	Pf3D7_05_v3:481423-482568(+)	1146	1	1	2	0	0	0	0	1
PF3D7_0511500	RNA pseudouridylate synthase, putative	Pf3D7_05_v3:486602-516787(+)	30186	1	8	7	4	3	6	6	2
PF3D7_0511600	apical rhoptry neck protein (ARNP)	Pf3D7_05_v3:517259-517885(-)	627	0	10	0	0	0	0	0	0
PF3D7_0511700	EKC/KEOPS complex subunit CGI121 (CGI121)	Pf3D7_05_v3:519129-520078(+)	540	3	1	5	6	6	8	7	4
PF3D7_0511800	inositol-3-phosphate synthase (INO1)	Pf3D7_05_v3:520720-522693(-)	1815	2	2	3	2	3	2	1	3
PF3D7_0511900	conserved Plasmodium protein, unknown function	Pf3D7_05_v3:525026-527218(+)	2193	0	1	0	0	0	0	0	0
PF3D7_0512000	prefoldin subunit, putative	Pf3D7_05_v3:527639-528666(+)	360	0	0	0	0	0	0	0	0
PF3D7_0512100	conserved Plasmodium protein, unknown function	Pf3D7_05_v3:528846-529409(-)	387	0	0	1	0	0	1	0	0
PF3D7_0512200	glutathione synthetase (GS)	Pf3D7_05_v3:529934-531901(-)	1968	1	1	1	0	0	1	1	0
PF3D7_0512300	CDK-activating kinase assembly factor (MAT1)	Pf3D7_05_v3:533556-534338(-)	783	1	2	1	1	1	1	0	0
PF3D7_0512400	conserved Plasmodium protein, unknown function	Pf3D7_05_v3:536273-536977(+)	705	0	1	1	1	1	1	1	1
PF3D7_0512500	conserved Plasmodium protein, unknown function	Pf3D7_05_v3:539731-542593(-)	2454	0	1	0	0	0	0	0	0
PF3D7_0512600	ras-related protein Rab-1B (RAB1b)	Pf3D7_05_v3:544540-545993(+)	603	0	1	1	0	0	0	0	1
PF3D7_0512700	orotate phosphoribosyltransferase (OPRT)	Pf3D7_05_v3:546734-547579(-)	846	1	1	1	1	2	2	2	0
PF3D7_0512800	conserved Plasmodium protein, unknown function	Pf3D7_05_v3:548406-553340(-)	4935	0	0	2	1	1	1	1	1
PF3D7_0512900	conserved Plasmodium protein, unknown function	Pf3D7_05_v3:553990-554787(+)	798	0	0	0	0	0	0	0	0
PF3D7_0513000	conserved Plasmodium protein, unknown function	Pf3D7_05_v3:555264-556073(+)	810	0	0	1	1	1	1	1	0
PF3D7_0513100	conserved Plasmodium protein, unknown function	Pf3D7_05_v3:557039-558012(-)	756	1	1	1	1	0	1	1	0
PF3D7_0513200	conserved Plasmodium protein, unknown function	Pf3D7_05_v3:559513-568384(+)	8292	0	2	1	0	0	2	0	0
PF3D7_0513300	purine nucleoside phosphorylase (PNP)	Pf3D7_05_v3:569182-569919(-)	738	2	5	3	3	3	2	3	2
PF3D7_0513400	GTP-binding protein, putative	Pf3D7_05_v3:571058-572661(-)	861	0	1	1	0	0	0	1	0
PF3D7_0513500	mitochondrial import inner membrane translocase subunit TIM16, putative (PAM16)	Pf3D7_05_v3:573588-574248(+)	375	1	2	2	1	2	1	1	2
PF3D7_0513600	deoxyribodipyrimidine photo-lyase, putative	Pf3D7_05_v3:574941-578505(-)	3342	1	3	2	1	1	1	1	1
PF3D7_0513700	secreted ookinete protein, putative (PSOP12)	Pf3D7_05_v3:581227-584124(+)	2208	0	1	2	1	1	0	1	1
PF3D7_0513800	ras-related protein Rab-1A (RAB1a)	Pf3D7_05_v3:585357-585980(-)	624	0	2	2	1	1	0	2	0
PF3D7_0513900	conserved Plasmodium protein, unknown function	Pf3D7_05_v3:587752-588677(+)	747	0	1	1	0	0	1	0	0
PF3D7_0514000	tubulin--tyrosine ligase, putative (TTL)	Pf3D7_05_v3:588921-590769(-)	1263	2	3	3	2	2	2	2	2
PF3D7_0514100	ATP-dependent DNA helicase UvrD (UvrD)	Pf3D7_05_v3:591338-595663(-)	4326	0	1	2	1	1	1	1	1
PF3D7_0514200	conserved Plasmodium protein, unknown function	Pf3D7_05_v3:596818-599421(+)	2604	0	2	0	0	1	0	0	0
PF3D7_0514300	aspartate--tRNA ligase, putative	Pf3D7_05_v3:600047-603433(+)	3387	0	1	3	1	3	2	2	2
PF3D7_0514400	tRNA Phenylalanine	Pf3D7_05_v3:603951-604023(-)	73	0	1	1	0	0	0	0	0
PF3D7_0514500	conserved Plasmodium membrane protein, unknown function	Pf3D7_05_v3:605027-606330(-)	648	0	1	0	0	0	1	1	0
PF3D7_0514600	ribose 5-phosphate epimerase, putative	Pf3D7_05_v3:607105-608451(-)	711	0	1	1	0	0	0	0	0
PF3D7_0514700	conserved Plasmodium protein, unknown function	Pf3D7_05_v3:610089-614771(+)	4683	0	2	2	3	1	2	2	1
PF3D7_0514800	kinase, putative	Pf3D7_05_v3:615282-617993(-)	2712	1	1	1	1	1	1	1	1
PF3D7_0514900	conserved Plasmodium protein, unknown function	Pf3D7_05_v3:618629-619945(+)	1317	1	2	2	1	1	1	1	1
PF3D7_0515000	pre-mRNA-splicing factor CWC2, putative (CWC2)	Pf3D7_05_v3:620810-623356(-)	2547	2	3	2	2	2	2	2	2
PF3D7_0515100	rhomboid protease ROM9 (ROM9)	Pf3D7_05_v3:624719-626481(-)	1467	0	0	0	0	0	0	0	0
PF3D7_0515200	conserved Plasmodium protein, unknown function	Pf3D7_05_v3:627298-627961(+)	429	0	1	1	0	0	0	0	0
PF3D7_0515300	phosphatidylinositol 3-kinase (PI3K)	Pf3D7_05_v3:628981-635382(+)	6402	3	3	2	3	1	4	3	1
PF3D7_0515400	conserved Plasmodium protein, unknown function	Pf3D7_05_v3:637354-640381(+)	2286	1	5	4	3	4	3	3	3
PF3D7_0515500	amino acid transporter, putative	Pf3D7_05_v3:641137-644685(-)	2883	0	4	2	1	1	0	1	0
PF3D7_0515600	conserved Plasmodium protein, unknown function	Pf3D7_05_v3:646659-652106(+)	3753	0	2	2	2	2	2	2	2
PF3D7_0515700	glideosome-associated protein 40, putative (GAP40)	Pf3D7_05_v3:653966-655336(-)	1371	2	2	2	2	2	1	2	2
PF3D7_0515800	BolA-like protein, putative	Pf3D7_05_v3:658423-658677(-)	255	1	2	1	1	0	0	1	0
PF3D7_0515900	NLI interacting factor-like phosphatase, putative (NIF2)	Pf3D7_05_v3:660150-661136(-)	987	0	1	0	0	0	1	0	0
PF3D7_0516000	RAP protein, putative	Pf3D7_05_v3:663551-666917(+)	3255	2	0	2	1	1	2	1	1
PF3D7_0516100	cation-transporting ATPase 1 (ATPase1)	Pf3D7_05_v3:667486-674861(+)	7203	3	5	5	5	2	7	5	1
PF3D7_0516200	40S ribosomal protein S11	Pf3D7_05_v3:675809-676614(-)	456	1	3	1	1	2	1	1	0
PF3D7_0516300	tRNA pseudouridine synthase, putative	Pf3D7_05_v3:678910-680955(+)	2046	1	3	0	1	0	1	1	0
PF3D7_0516400	phosducin-like protein, putative (PhLP3)	Pf3D7_05_v3:681430-682437(-)	1008	1	1	3	1	1	0	1	1
PF3D7_0516500	metabolite/drug transporter, putative	Pf3D7_05_v3:683708-685859(+)	1329	1	4	3	2	3	2	2	2
PF3D7_0516600	sporozoite surface antigen MB2 (MB2)	Pf3D7_05_v3:686810-691642(-)	4833	0	3	5	4	4	3	4	1
PF3D7_0516700	ubiquitin carboxyl-terminal hydrolase 2, putative	Pf3D7_05_v3:694492-698778(+)	3999	1	4	2	0	1	1	1	1
PF3D7_0516800	transcription factor with AP2 domain(s) (ApiAP2)	Pf3D7_05_v3:700120-707256(-)	7137	0	6	5	3	4	3	6	2
PF3D7_0516900	60S ribosomal protein L2 (RPL2)	Pf3D7_05_v3:712762-713772(-)	783	1	2	2	1	2	1	1	1
PF3D7_0517000	60S ribosomal protein L12, putative	Pf3D7_05_v3:715765-716675(-)	498	0	0	0	0	0	0	0	0
PF3D7_0517100	conserved Plasmodium protein, unknown function	Pf3D7_05_v3:718425-719855(-)	1431	0	3	2	1	2	1	1	0
PF3D7_0517200	conserved Plasmodium protein, unknown function	Pf3D7_05_v3:720743-722641(-)	1899	0	2	2	1	3	1	2	2
PF3D7_0517300	serine/arginine-rich splicing factor 1 (SR1)	Pf3D7_05_v3:724681-725751(-)	897	0	2	1	1	1	1	1	1
PF3D7_0517400	FACT complex subunit SPT16, putative (FACT-L)	Pf3D7_05_v3:731407-735162(+)	3426	2	3	5	3	3	2	3	3
PF3D7_0517500	UTP--glucose-1-phosphate uridylyltransferase, putative	Pf3D7_05_v3:735887-738400(-)	2514	1	1	1	1	1	1	1	1
PF3D7_0517600	F-actin-capping protein subunit beta, putative (CPbeta)	Pf3D7_05_v3:740156-741034(-)	879	1	3	1	1	0	1	1	0
PF3D7_0517700	eukaryotic translation initiation factor 3 subunit B, putative (EIF3B)	Pf3D7_05_v3:743179-745329(+)	2151	1	1	1	1	1	1	1	1
PF3D7_0517800	apicortin, putative	Pf3D7_05_v3:745798-746634(-)	717	1	1	2	1	0	1	0	0
PF3D7_0517900	zinc finger protein, putative	Pf3D7_05_v3:747795-749677(-)	1683	1	3	2	1	3	1	2	2
PF3D7_0518000	conserved protein, unknown function	Pf3D7_05_v3:750661-752435(+)	813	0	1	0	0	0	0	0	0
PF3D7_0518100	RAP protein, putative	Pf3D7_05_v3:753298-757544(+)	4140	0	3	3	3	2	3	4	2
PF3D7_0518200	SWIB/MDM2 domain-containing protein, putative	Pf3D7_05_v3:758503-758898(-)	396	0	0	1	1	2	1	2	2
PF3D7_0518300	proteasome subunit beta type-1, putative	Pf3D7_05_v3:759831-760998(-)	723	0	1	0	0	0	0	0	0
PF3D7_0518400	cyclin (CYC3)	Pf3D7_05_v3:762103-762792(-)	690	1	1	1	1	1	1	1	1
PF3D7_0518500	ATP-dependent RNA helicase DDX23, putative (DDX23)	Pf3D7_05_v3:763532-766903(-)	3372	0	2	0	1	1	2	2	0
PF3D7_0518600	WD repeat-containing protein 26, putative (WDR26)	Pf3D7_05_v3:769310-773140(+)	3831	2	5	3	3	3	3	3	4
PF3D7_0518700	mRNA-binding protein PUF1 (PUF1)	Pf3D7_05_v3:774075-780438(-)	5685	0	2	4	3	3	3	4	2
PF3D7_0518800	secreted ookinete protein, putative (PSOP13)	Pf3D7_05_v3:783638-784991(-)	612	0	1	1	0	1	0	2	0
PF3D7_0518900	conserved Plasmodium protein, unknown function	Pf3D7_05_v3:785664-786565(-)	585	0	1	1	0	1	0	0	0
PF3D7_0519000	histone RNA hairpin-binding protein, putative (SLBP)	Pf3D7_05_v3:788599-789480(+)	882	0	0	0	0	0	1	0	0
PF3D7_0519100	mitochondrial ribosomal protein L14 precursor, putative	Pf3D7_05_v3:790399-790773(+)	375	1	2	1	1	1	1	1	1
PF3D7_0519200	V-type proton ATPase 16 kDa proteolipid subunit	Pf3D7_05_v3:791719-792936(-)	498	0	0	0	0	0	0	0	0
PF3D7_0519300	cytochrome c oxidase assembly protein (heme A: farnesyltransferase), putative	Pf3D7_05_v3:795527-797473(+)	1947	1	1	2	2	2	2	2	1
PF3D7_0519400	40S ribosomal protein S24 (RPS24)	Pf3D7_05_v3:798036-798775(-)	402	3	5	5	3	2	3	4	3
PF3D7_0519500	carbon catabolite repressor protein 4, putative (CCR4)	Pf3D7_05_v3:801450-809127(-)	7467	0	3	2	2	2	0	2	0
PF3D7_0519600	zinc finger protein, putative	Pf3D7_05_v3:812648-814915(+)	2268	0	0	2	1	1	0	1	1
PF3D7_0519700	conserved Plasmodium protein, unknown function	Pf3D7_05_v3:817066-819139(+)	579	1	0	2	0	1	1	1	0
PF3D7_0519800	conserved protein, unknown function	Pf3D7_05_v3:820719-822908(-)	2007	1	5	4	2	3	4	4	2
PF3D7_0519900	conserved Plasmodium protein, unknown function	Pf3D7_05_v3:825835-827412(-)	1578	0	1	0	0	0	1	0	0
PF3D7_0520000	40S ribosomal protein S9, putative	Pf3D7_05_v3:828953-829883(+)	570	0	1	0	0	0	0	0	0
PF3D7_0520100	protein phosphatase PPM9, putative (PPM9)	Pf3D7_05_v3:831617-834343(+)	2121	0	0	3	0	2	2	2	1
PF3D7_0520200	conserved Plasmodium protein, unknown function	Pf3D7_05_v3:835314-837407(-)	2094	1	0	2	1	2	1	2	0
PF3D7_0520300	U6 snRNA-associated Sm-like protein LSm2, putative (LSM2)	Pf3D7_05_v3:838428-839083(+)	312	0	0	0	0	0	0	0	0
PF3D7_0520400	conserved Plasmodium protein, unknown function	Pf3D7_05_v3:839655-840560(-)	906	0	0	1	0	0	0	0	0
PF3D7_0520500	phosphomethylpyrimidine kinase, putative	Pf3D7_05_v3:841723-842655(-)	933	0	2	1	0	0	1	0	0
PF3D7_0520600	bis(5'-nucleosyl)-tetraphosphatase [asymmetrical]	Pf3D7_05_v3:843586-844817(-)	459	0	1	1	0	0	0	0	0
PF3D7_0520700	conserved Plasmodium protein, unknown function	Pf3D7_05_v3:845843-848767(-)	2925	2	4	2	3	2	3	3	2
PF3D7_0520800	conserved Plasmodium protein, unknown function	Pf3D7_05_v3:849862-856026(-)	6165	1	3	2	2	2	3	2	1
PF3D7_0520900	S-adenosyl-L-homocysteine hydrolase (SAHH)	Pf3D7_05_v3:857038-858477(+)	1440	1	2	1	1	1	1	1	1
PF3D7_0521000	conserved Plasmodium protein, unknown function	Pf3D7_05_v3:859373-861063(-)	1557	2	3	1	1	1	2	2	2
PF3D7_0521100	conserved Plasmodium protein, unknown function	Pf3D7_05_v3:861930-867583(-)	4581	0	2	0	0	0	0	0	0
PF3D7_0521200	conserved Plasmodium protein, unknown function	Pf3D7_05_v3:868892-869878(+)	987	0	1	1	0	1	0	1	0
PF3D7_0521300	conserved Plasmodium protein, unknown function	Pf3D7_05_v3:870184-874570(-)	4038	0	2	0	0	0	1	0	0
PF3D7_0521400	conserved Plasmodium protein, unknown function	Pf3D7_05_v3:875873-877561(-)	1689	0	0	0	0	0	0	0	0
PF3D7_0521500	ribosomal large subunit pseudouridylate synthase, putative	Pf3D7_05_v3:878068-879762(+)	1464	0	1	2	0	0	0	1	0
PF3D7_0521600	conserved Plasmodium protein, unknown function	Pf3D7_05_v3:880065-880355(-)	291	0	0	0	0	0	0	0	0
PF3D7_0521700	DEAD/DEAH box ATP-dependent RNA helicase, putative	Pf3D7_05_v3:882376-884901(+)	2526	1	1	2	1	1	1	2	0
PF3D7_0521800	nucleotide binding protein, putative	Pf3D7_05_v3:885714-888232(+)	1908	1	2	2	1	1	1	1	1
PF3D7_0521900	conserved Plasmodium protein, unknown function	Pf3D7_05_v3:888657-895144(+)	5328	1	5	3	1	3	2	2	1
PF3D7_0522000	conserved Plasmodium protein, unknown function	Pf3D7_05_v3:896018-896940(+)	324	1	4	2	2	2	2	1	1
PF3D7_0522100	conserved Plasmodium protein, unknown function	Pf3D7_05_v3:897465-899756(-)	2292	0	1	0	0	0	1	0	0
PF3D7_0522200	transcription initiation factor TFIID subunit 10, putative (TAF10)	Pf3D7_05_v3:901414-902173(+)	351	0	0	0	0	0	0	0	0
PF3D7_0522300	S-adenosylmethionine-dependent methyltransferase, putative	Pf3D7_05_v3:902613-904844(-)	825	0	1	1	0	0	1	0	0
PF3D7_0522400	conserved Plasmodium protein, unknown function	Pf3D7_05_v3:907837-936315(+)	27924	5	9	6	4	1	6	4	1
PF3D7_0522500	50S ribosomal protein L17, apicoplast, putative (RPL17)	Pf3D7_05_v3:937231-938037(+)	501	6	7	7	7	6	8	7	4
PF3D7_0522600	inner membrane complex protein	Pf3D7_05_v3:940249-941700(+)	1452	1	2	1	0	1	1	1	1
PF3D7_0522700	iron-sulfur assembly protein, putative (SufA)	Pf3D7_05_v3:942767-943873(+)	534	1	1	1	1	1	1	1	1
PF3D7_0522800	G10 protein, putative	Pf3D7_05_v3:944184-944931(-)	444	0	0	0	0	0	0	0	0
PF3D7_0522900	zinc finger protein, putative	Pf3D7_05_v3:948951-953609(+)	4659	2	5	3	1	4	3	2	2
PF3D7_0523000	multidrug resistance protein 1 (MDR1)	Pf3D7_05_v3:957890-962149(+)	4260	2	1	3	2	4	1	4	1
PF3D7_0523100	mitochondrial processing peptidase alpha subunit, putative	Pf3D7_05_v3:963227-965044(-)	1605	3	3	3	2	4	2	4	3
PF3D7_0523200	conserved Plasmodium protein, unknown function	Pf3D7_05_v3:966123-969737(+)	3306	0	0	0	0	0	0	0	0
PF3D7_0523300	conserved Plasmodium protein, unknown function	Pf3D7_05_v3:970266-970962(-)	393	1	1	1	0	0	0	0	1
PF3D7_0523400	DnaJ protein, putative	Pf3D7_05_v3:973518-975876(+)	1602	1	0	2	1	2	1	2	2
PF3D7_0523500	outer arm dynein lc3, putative	Pf3D7_05_v3:976690-977815(-)	342	0	0	0	0	0	0	0	0
PF3D7_0523600	conserved Plasmodium protein, unknown function	Pf3D7_05_v3:978665-979870(+)	624	1	2	0	0	0	1	0	0
PF3D7_0523700	conserved Plasmodium membrane protein, unknown function	Pf3D7_05_v3:980754-985354(-)	4407	0	1	1	0	1	1	1	0
PF3D7_0523800	transporter, putative	Pf3D7_05_v3:990005-992059(+)	2055	1	2	2	1	2	1	2	1
PF3D7_0523900	conserved Plasmodium membrane protein, unknown function	Pf3D7_05_v3:993433-994607(-)	612	0	0	0	0	0	0	0	1
PF3D7_0524000	karyopherin beta (KASbeta)	Pf3D7_05_v3:998753-1002124(+)	3372	0	3	1	0	0	0	0	0
PF3D7_0524100	conserved Plasmodium protein, unknown function	Pf3D7_05_v3:1004237-1008108(+)	3732	1	1	2	1	4	2	2	2
PF3D7_0524200	conserved Plasmodium membrane protein, unknown function	Pf3D7_05_v3:1008636-1009404(-)	465	1	2	1	1	1	2	1	1
PF3D7_0524300	conserved Plasmodium protein, unknown function	Pf3D7_05_v3:1010951-1012171(-)	1221	1	1	1	1	1	1	1	1
PF3D7_0524400	cytosolic preribosomal GTP-binding protein, putative	Pf3D7_05_v3:1013453-1014550(-)	1098	0	1	0	0	0	0	0	0
PF3D7_0524500	conserved Plasmodium protein, unknown function	Pf3D7_05_v3:1016198-1016569(+)	372	0	0	1	0	0	0	0	0
PF3D7_0524600	50S ribosomal protein L12, apicoplast, putative	Pf3D7_05_v3:1017809-1018582(+)	774	0	0	0	0	0	0	0	0
PF3D7_0524700	mitochondrial import receptor subunit TOM22, putative (TOM22)	Pf3D7_05_v3:1019585-1019902(-)	318	1	0	2	1	1	1	1	1
PF3D7_0524800	ubiquitin fusion degradation protein UFD1, putative	Pf3D7_05_v3:1021408-1024307(-)	2103	0	1	2	0	1	0	1	0
PF3D7_0524900	tRNA-YW synthesizing protein, putative	Pf3D7_05_v3:1027396-1030362(+)	2967	2	3	2	1	2	2	1	2
PF3D7_0525000	zinc finger protein, putative	Pf3D7_05_v3:1036229-1038343(+)	2115	1	2	1	1	2	1	1	2
PF3D7_0525100	acyl-CoA synthetase (ACS10)	Pf3D7_05_v3:1041745-1043766(+)	2022	0	2	0	0	0	0	0	0
PF3D7_0525200	conserved Plasmodium protein, unknown function	Pf3D7_05_v3:1045462-1051253(+)	5550	1	1	2	1	1	3	2	1
PF3D7_0525300	conserved Plasmodium protein, unknown function	Pf3D7_05_v3:1052468-1053913(-)	1446	0	0	1	1	1	1	1	1
PF3D7_0525400	G-protein coupled receptor, putative	Pf3D7_05_v3:1057651-1059054(+)	1404	1	3	3	1	1	2	2	1
PF3D7_0525500	WD repeat-containing protein, putative	Pf3D7_05_v3:1059918-1065509(-)	5592	1	2	3	2	0	2	2	0
PF3D7_0525600	RNA methyltransferase, putative	Pf3D7_05_v3:1066526-1067712(-)	1056	0	0	0	0	0	0	0	0
PF3D7_0525700	conserved Plasmodium protein, unknown function	Pf3D7_05_v3:1068516-1069285(+)	396	0	0	0	0	0	0	0	0
PF3D7_0525800	inner membrane complex protein 1g, putative (IMC1g)	Pf3D7_05_v3:1071247-1072149(+)	903	1	0	1	1	1	1	1	1
PF3D7_0525900	NIMA related kinase 2 (NEK2)	Pf3D7_05_v3:1073646-1075644(+)	861	1	2	1	1	0	1	1	0
PF3D7_0526000	RAP protein, putative	Pf3D7_05_v3:1075913-1078333(-)	2421	0	3	0	0	0	0	0	0
PF3D7_0526100	conserved Plasmodium membrane protein, unknown function	Pf3D7_05_v3:1079779-1081008(+)	1230	0	0	0	0	0	0	0	0
PF3D7_0526200	ADP-ribosylation factor GTPase-activating protein, putative	Pf3D7_05_v3:1081558-1083816(-)	1521	1	1	1	0	1	1	0	0
PF3D7_0526300	nucleolar Jumonji domain interacting protein, putative	Pf3D7_05_v3:1085623-1086594(-)	972	1	1	1	1	1	1	1	1
PF3D7_0526400	conserved Plasmodium protein, unknown function	Pf3D7_05_v3:1088423-1089508(+)	1086	0	0	0	0	0	0	0	0
PF3D7_0526500	conserved Plasmodium protein, unknown function	Pf3D7_05_v3:1090930-1095084(+)	4155	1	2	2	1	1	2	1	1
PF3D7_0526600	conserved Plasmodium protein, unknown function	Pf3D7_05_v3:1101203-1114777(+)	13575	4	8	5	3	3	3	3	4
PF3D7_0526700	conserved Plasmodium protein, unknown function	Pf3D7_05_v3:1117261-1119651(-)	2391	1	4	6	4	6	2	6	4
PF3D7_0526800	conserved Plasmodium protein, unknown function	Pf3D7_05_v3:1120704-1121810(-)	1107	0	0	1	0	1	0	0	0
PF3D7_0526900	transmembrane emp24 domain-containing protein, putative	Pf3D7_05_v3:1123610-1124595(+)	645	0	0	1	0	1	1	1	0
PF3D7_0527000	DNA replication licensing factor MCM3, putative (MCM3)	Pf3D7_05_v3:1125099-1128146(-)	2889	1	2	1	1	1	1	1	2
PF3D7_0527100	ubiquitin-conjugating enzyme E2 N, putative (UBC13)	Pf3D7_05_v3:1129959-1130754(-)	459	0	1	2	1	1	1	1	1
PF3D7_0527200	ubiquitin carboxyl-terminal hydrolase 14, putative (USP14)	Pf3D7_05_v3:1132937-1134854(-)	1818	1	2	2	1	1	1	1	1
PF3D7_0527300	methionine aminopeptidase 1a, putative (METAP1a)	Pf3D7_05_v3:1135976-1137870(-)	984	0	0	0	0	0	0	0	0
PF3D7_0527400	conserved Plasmodium protein, unknown function	Pf3D7_05_v3:1140627-1141154(+)	528	0	0	0	0	0	0	0	0
PF3D7_0527500	Hsc70-interacting protein (HIP)	Pf3D7_05_v3:1143618-1145359(+)	1377	1	0	3	1	1	1	2	2
PF3D7_0527600	conserved Plasmodium protein, unknown function	Pf3D7_05_v3:1145857-1148810(-)	1368	0	1	0	0	0	0	0	0
PF3D7_0527700	tRNA Glutamic acid	Pf3D7_05_v3:1150234-1150306(+)	73	0	0	0	0	0	0	0	0
PF3D7_0527800	tRNA Leucine	Pf3D7_05_v3:1151227-1151309(-)	83	0	0	0	0	0	0	0	0
PF3D7_0527900	RNA helicase 1	Pf3D7_05_v3:1153676-1155673(+)	1998	1	2	1	1	1	1	1	1
PF3D7_0528000	proteasome maturation factor UMP1, putative (UMP1)	Pf3D7_05_v3:1156205-1156579(-)	375	0	1	1	0	1	1	1	0
PF3D7_0528100	AP-1 complex subunit beta, putative	Pf3D7_05_v3:1157840-1161553(-)	2790	2	2	3	2	3	2	3	3
PF3D7_0528200	eukaryotic translation initiation factor 3 subunit E, putative (EIF3E)	Pf3D7_05_v3:1163408-1165072(-)	1554	1	0	1	1	1	1	1	1
PF3D7_0528300	conserved Plasmodium protein, unknown function	Pf3D7_05_v3:1166520-1168010(-)	1491	0	3	0	0	0	0	0	0
PF3D7_0528400	palmitoyltransferase (DHHC7)	Pf3D7_05_v3:1171659-1173890(+)	1221	0	1	1	0	0	0	0	0
PF3D7_0528500	F-actin-capping protein subunit alpha, putative (CPalpha)	Pf3D7_05_v3:1174907-1177067(+)	924	0	0	1	0	0	0	0	0
PF3D7_0528600	conserved Plasmodium protein, unknown function	Pf3D7_05_v3:1176969-1177286(-)	318	0	0	1	1	1	1	1	1
PF3D7_0528700	peptidyl-prolyl cis-trans isomerase (CYP23)	Pf3D7_05_v3:1178276-1178890(-)	615	0	1	1	0	0	0	0	0
PF3D7_0528800	nucleolar preribosomal GTPase, putative	Pf3D7_05_v3:1180425-1182038(-)	1614	0	1	0	0	0	0	0	0
PF3D7_0528900	conserved Plasmodium protein, unknown function	Pf3D7_05_v3:1183916-1185639(-)	687	2	1	1	1	2	1	1	1
PF3D7_0529000	conserved Plasmodium protein, unknown function	Pf3D7_05_v3:1186787-1188946(-)	2160	0	1	1	0	0	0	0	0
PF3D7_0529100	conserved Plasmodium protein, unknown function	Pf3D7_05_v3:1191000-1191682(-)	552	0	0	0	0	0	0	0	0
PF3D7_0529200	sugar transporter, putative	Pf3D7_05_v3:1192973-1195332(+)	1647	1	1	1	1	0	0	1	0
PF3D7_0529300	apicoplast TIC22 protein (TIC22)	Pf3D7_05_v3:1196315-1197389(+)	840	1	0	1	1	1	2	1	1
PF3D7_0529400	conserved Plasmodium protein, unknown function	Pf3D7_05_v3:1199165-1205187(+)	4509	0	1	1	0	0	0	0	0
PF3D7_0529500	cell cycle regulator protein, putative	Pf3D7_05_v3:1206473-1207679(+)	540	1	1	2	2	3	2	2	1
PF3D7_0529600	tRNA Arginine	Pf3D7_05_v3:1208390-1208462(+)	73	1	1	1	1	0	0	1	0
PF3D7_0529700	conserved Plasmodium protein, unknown function	Pf3D7_05_v3:1209006-1212102(-)	2961	0	1	2	1	0	1	1	1
PF3D7_0529800	conserved Plasmodium protein, unknown function	Pf3D7_05_v3:1213533-1219376(+)	5721	0	1	5	1	1	2	2	1
PF3D7_0529900	RING zinc finger protein, putative	Pf3D7_05_v3:1220777-1221992(-)	855	0	1	2	0	2	0	2	2
PF3D7_0530000	conserved Plasmodium protein, unknown function	Pf3D7_05_v3:1224598-1224891(-)	294	0	0	0	0	0	0	1	0
PF3D7_0530100	SNARE protein, putative (SYN6)	Pf3D7_05_v3:1226883-1227757(+)	678	0	0	1	1	1	0	1	0
PF3D7_0530200	phosphoenolpyruvate/phosphate translocator (PPT)	Pf3D7_05_v3:1229077-1230651(-)	1575	1	1	1	1	1	1	1	1
PF3D7_0530300	conserved Plasmodium membrane protein, unknown function	Pf3D7_05_v3:1233401-1238086(+)	4341	0	1	2	2	1	2	1	1
PF3D7_0530400	conserved Plasmodium protein, unknown function	Pf3D7_05_v3:1238633-1243987(-)	5355	1	5	2	1	1	2	2	1
PF3D7_0530500	conserved Plasmodium membrane protein, unknown function	Pf3D7_05_v3:1244751-1248359(+)	3030	0	1	1	0	1	0	1	0
PF3D7_0530600	XAP-5 DNA binding protein, putative	Pf3D7_05_v3:1248368-1249961(-)	1344	0	0	0	0	0	1	0	0
PF3D7_0530700	conserved Plasmodium protein, unknown function	Pf3D7_05_v3:1250737-1254190(+)	3252	1	1	3	1	1	1	2	1
PF3D7_0530800	CPW-WPC family protein	Pf3D7_05_v3:1255221-1257254(+)	765	0	2	0	0	0	0	0	0
PF3D7_0530900	formin 1	Pf3D7_05_v3:1257723-1265750(-)	8028	3	5	6	2	4	3	3	3
PF3D7_0531000	conserved Plasmodium protein, unknown function	Pf3D7_05_v3:1267410-1269539(+)	2130	2	2	1	1	1	1	2	1
PF3D7_0531100	conserved Plasmodium protein, unknown function	Pf3D7_05_v3:1270388-1278484(-)	8097	2	2	1	1	2	4	1	1
PF3D7_0531200	mitochondrial ribosomal protein S16 precursor, putative	Pf3D7_05_v3:1279958-1280599(-)	642	0	0	0	0	0	1	1	0
PF3D7_0531300	conserved Plasmodium protein, unknown function	Pf3D7_05_v3:1281289-1282254(+)	888	0	0	1	0	0	0	0	0
PF3D7_0531400	conserved Plasmodium protein, unknown function	Pf3D7_05_v3:1282591-1286106(-)	3516	0	0	0	0	0	1	0	0
PF3D7_0531500	unspecified product	Pf3D7_05_v3:1288559-1289308(+)	750	0	0	0	0	0	0	0	0
PF3D7_0531600	18S ribosomal RNA	Pf3D7_05_v3:1289601-1291692(+)	2092	0	0	0	0	1	0	0	0
PF3D7_0531700	unspecified product	Pf3D7_05_v3:1291693-1292051(+)	359	0	0	0	0	0	0	0	0
PF3D7_0531800	5.8S ribosomal RNA	Pf3D7_05_v3:1292052-1292210(+)	159	0	0	0	1	1	0	1	0
PF3D7_0531900	unspecified product	Pf3D7_05_v3:1292211-1292409(+)	199	0	0	0	0	0	0	0	0
PF3D7_0532000	28S ribosomal RNA	Pf3D7_05_v3:1292410-1296199(+)	3790	0	0	2	0	2	0	0	2
PF3D7_0532100	early transcribed membrane protein 5 (ETRAMP5)	Pf3D7_05_v3:1301224-1301769(+)	546	0	0	1	0	1	1	1	1
PF3D7_0532200	Plasmodium exported protein (PHISTc), unknown function	Pf3D7_05_v3:1303662-1304526(-)	681	0	0	1	1	1	1	1	1
PF3D7_0532300	Plasmodium exported protein (PHISTb), unknown function	Pf3D7_05_v3:1308278-1309940(+)	1530	1	0	1	1	1	1	1	1
PF3D7_0532400	lysine-rich membrane-associated PHISTb protein (LyMP)	Pf3D7_05_v3:1312471-1314154(+)	1587	1	0	2	1	2	1	1	2
PF3D7_0532500	Plasmodium exported protein, unknown function	Pf3D7_05_v3:1316342-1316846(+)	366	0	0	0	0	0	0	0	0
PF3D7_0532600	Plasmodium exported protein, unknown function	Pf3D7_05_v3:1318531-1319229(-)	486	0	0	0	0	0	0	0	0
PF3D7_0532700	erythrocyte membrane protein 1 (PfEMP1), pseudogene (VAR)	Pf3D7_05_v3:1322400-1323249(-)	849	1	2	1	1	1	1	1	1
PF3D7_0532800	stevor, pseudogene	Pf3D7_05_v3:1324239-1325027(-)	786	0	0	1	0	1	0	1	0
PF3D7_0532900	rifin (RIF)	Pf3D7_05_v3:1326245-1327429(+)	957	0	1	1	1	1	1	1	1
PF3D7_0533000	rifin, pseudogene (RIF)	Pf3D7_05_v3:1329555-1330808(+)	1029	1	0	1	1	1	1	1	1
PF3D7_0533100	erythrocyte membrane protein 1 (PfEMP1), truncated, pseudogene (VAR1CSA)	Pf3D7_05_v3:1333470-1342964(+)	9495	5	4	3	1	3	6	2	5
PF3D7_0600100	erythrocyte membrane protein 1 (PfEMP1), pseudogene (VAR)	Pf3D7_06_v3:653-1432(-)	780	0	0	1	1	1	0	1	2
PF3D7_0600200	erythrocyte membrane protein 1, PfEMP1 (VAR)	Pf3D7_06_v3:3503-12835(+)	8640	3	1	2	1	4	4	2	3
PF3D7_0600300	rifin (RIF)	Pf3D7_06_v3:15065-16410(-)	1116	4	3	3	2	3	3	3	3
PF3D7_0600400	erythrocyte membrane protein 1, PfEMP1 (VAR)	Pf3D7_06_v3:18586-22721(-)	3978	1	0	1	1	2	1	2	2
PF3D7_0600500	rifin (RIF)	Pf3D7_06_v3:26557-27830(+)	1119	1	0	1	1	1	1	1	1
PF3D7_0600600	erythrocyte membrane protein 1 (PfEMP1), exon 2 (VAR)	Pf3D7_06_v3:29618-31484(-)	1323	1	1	1	1	1	1	1	1
PF3D7_0600700	rifin (RIF)	Pf3D7_06_v3:31965-33244(-)	1050	1	0	1	1	1	1	1	1
PF3D7_0600800	rifin, pseudogene (RIF)	Pf3D7_06_v3:35355-36595(-)	1068	1	0	1	1	1	1	1	1
PF3D7_0600900	rifin, pseudogene (RIF)	Pf3D7_06_v3:38721-39781(-)	963	1	1	1	1	1	1	1	1
PF3D7_0601000	exported protein family 4 (EPF4)	Pf3D7_06_v3:42097-43218(-)	930	0	0	0	0	0	0	0	0
PF3D7_0601100	exported protein family 3 (EPF3)	Pf3D7_06_v3:44450-45216(+)	693	0	0	0	0	0	0	0	0
PF3D7_0601200	Pfmc-2TM Maurer's cleft two transmembrane protein (MC-2TM)	Pf3D7_06_v3:47463-48261(+)	705	0	0	0	0	0	0	0	0
PF3D7_0601300	exported protein family 1 (EPF1)	Pf3D7_06_v3:48874-49722(-)	849	0	0	0	0	0	0	0	0
PF3D7_0601400	erythrocyte membrane protein 1 (PfEMP1), pseudogene (VAR)	Pf3D7_06_v3:51351-52898(+)	1548	0	0	3	1	4	1	1	2
PF3D7_0601500	Plasmodium exported protein (PHISTb), unknown function	Pf3D7_06_v3:65788-67277(-)	1404	2	0	2	2	2	2	2	2
PF3D7_0601600	tetratricopeptide repeat protein, putative	Pf3D7_06_v3:68833-69693(-)	861	0	0	0	0	0	0	0	0
PF3D7_0601700	Plasmodium exported protein (PHISTa), unknown function, pseudogene	Pf3D7_06_v3:70948-71935(+)	870	0	2	1	0	0	1	0	0
PF3D7_0601800	H/ACA snoRNA	Pf3D7_06_v3:74254-74362(-)	109	0	0	1	0	0	0	0	0
PF3D7_0601900	conserved Plasmodium protein, unknown function	Pf3D7_06_v3:78190-78784(+)	387	0	1	1	0	0	1	1	0
PF3D7_0602000	conserved Plasmodium protein, unknown function	Pf3D7_06_v3:82609-86922(-)	4314	0	2	2	2	2	2	2	1
PF3D7_0602100	ATP-dependent RNA helicase, putative	Pf3D7_06_v3:92506-96668(+)	4053	1	3	1	1	1	1	1	1
PF3D7_0602200	MYND finger protein, putative	Pf3D7_06_v3:97890-98951(+)	759	1	2	3	0	3	3	3	2
PF3D7_0602300	liver merozoite formation protein, putative (PALM)	Pf3D7_06_v3:99781-100725(+)	945	1	0	2	0	1	0	0	1
PF3D7_0602400	elongation factor G (EF-G)	Pf3D7_06_v3:101385-104561(-)	2814	1	4	2	2	2	3	3	0
PF3D7_0602500	geranylgeranyltransferase, putative	Pf3D7_06_v3:105503-106642(+)	1140	3	4	4	0	2	1	3	0
PF3D7_0602600	conserved Plasmodium protein, unknown function	Pf3D7_06_v3:107037-111664(-)	3894	0	0	0	0	1	0	0	0
PF3D7_0602700	conserved Plasmodium protein, unknown function	Pf3D7_06_v3:113824-115224(-)	1401	0	0	0	0	0	1	0	0
PF3D7_0602800	JmjC domain containing protein (JmjC2)	Pf3D7_06_v3:116084-118024(+)	1941	1	1	0	0	0	1	1	0
PF3D7_0602900	conserved Plasmodium protein, unknown function	Pf3D7_06_v3:118638-120203(-)	1413	0	0	0	0	0	0	0	0
PF3D7_0603000	conserved Plasmodium protein, unknown function	Pf3D7_06_v3:122634-124412(+)	1779	0	0	0	0	0	0	0	0
PF3D7_0603100	conserved Plasmodium protein, unknown function	Pf3D7_06_v3:125458-126816(-)	1359	1	3	2	1	0	2	0	1
PF3D7_0603200	mitochondrial chaperone BCS1, putative	Pf3D7_06_v3:128621-130036(+)	1416	1	1	3	1	2	1	2	2
PF3D7_0603300	dihydroorotate dehydrogenase (DHODH)	Pf3D7_06_v3:130329-132038(-)	1710	0	2	2	1	2	2	1	1
PF3D7_0603400	trophozoite exported protein 1 (TEX1)	Pf3D7_06_v3:133150-136461(-)	3312	0	0	1	1	1	1	1	0
PF3D7_0603500	cation/H+ antiporter (CAX)	Pf3D7_06_v3:139193-140518(+)	1326	1	3	4	3	4	2	2	1
PF3D7_0603600	conserved Plasmodium protein, unknown function	Pf3D7_06_v3:141418-148943(-)	7107	4	7	4	3	3	4	3	2
PF3D7_0603700	phenylalanine--tRNA ligase (mFRS)	Pf3D7_06_v3:151055-152386(+)	1332	1	3	5	1	3	3	2	2
PF3D7_0603800	centrosomal protein CEP76, putative (CEP76)	Pf3D7_06_v3:152541-160455(-)	5481	0	6	4	1	1	2	3	1
PF3D7_0603900	conserved Plasmodium protein, unknown function	Pf3D7_06_v3:161254-162381(-)	1128	1	4	3	2	2	2	2	1
PF3D7_0604000	conserved Plasmodium protein, unknown function	Pf3D7_06_v3:163828-169860(-)	6033	1	3	5	2	4	4	5	3
PF3D7_0604100	transcription factor with AP2 domain(s) (SIP2)	Pf3D7_06_v3:171301-177240(-)	5940	1	2	1	2	3	2	1	1
PF3D7_0604200	mitochondrial ribosomal protein L41, putative	Pf3D7_06_v3:180936-181481(+)	282	0	0	0	0	0	0	0	0
PF3D7_0604300	conserved Plasmodium protein, unknown function	Pf3D7_06_v3:182216-184537(+)	2322	1	1	1	1	1	1	1	1
PF3D7_0604400	conserved Plasmodium protein, unknown function	Pf3D7_06_v3:184892-185843(+)	537	0	0	1	0	0	1	1	0
PF3D7_0604500	conserved Plasmodium protein, unknown function	Pf3D7_06_v3:189012-198078(+)	8625	0	2	6	2	2	1	2	1
PF3D7_0604600	DNA helicase, putative	Pf3D7_06_v3:198862-204355(+)	5139	2	3	4	3	5	4	3	2
PF3D7_0604700	glyoxalase I (GILP)	Pf3D7_06_v3:204640-206207(-)	924	1	3	2	2	1	1	3	0
PF3D7_0604800	RAP protein, putative	Pf3D7_06_v3:206855-211159(-)	4305	0	1	0	0	0	0	0	0
PF3D7_0604900	conserved Plasmodium protein, unknown function	Pf3D7_06_v3:212415-213032(-)	288	1	1	1	1	1	1	1	1
PF3D7_0605000	50S ribosomal protein L24, putative	Pf3D7_06_v3:213558-214142(+)	585	0	0	0	0	0	0	1	0
PF3D7_0605100	RNA-binding protein, putative	Pf3D7_06_v3:217240-219507(+)	2268	1	2	1	1	1	1	1	1
PF3D7_0605200	conserved Plasmodium protein, unknown function	Pf3D7_06_v3:220407-221813(-)	630	0	0	2	1	2	1	2	2
PF3D7_0605300	serine/threonine protein kinase (ARK1)	Pf3D7_06_v3:222739-224287(+)	1062	0	1	0	0	0	0	0	0
PF3D7_0605400	calcium-binding protein, putative	Pf3D7_06_v3:224613-225095(-)	483	1	1	3	2	3	2	2	1
PF3D7_0605500	cyclin dependent kinase binding protein, putative	Pf3D7_06_v3:225346-227446(-)	1824	2	4	5	4	3	3	4	2
PF3D7_0605600	nucleoside diphosphate kinase, putative	Pf3D7_06_v3:228132-234835(-)	5487	1	2	2	1	2	1	1	2
PF3D7_0605700	conserved Plasmodium protein, unknown function	Pf3D7_06_v3:236397-237251(+)	855	0	4	4	3	3	3	3	3
PF3D7_0605800	DNA repair protein RAD50, putative (RAD50)	Pf3D7_06_v3:237811-244521(-)	6711	0	2	3	2	3	3	3	1
PF3D7_0605900	long chain polyunsaturated fatty acid elongation enzyme, putative	Pf3D7_06_v3:247640-249166(+)	882	0	0	1	0	1	0	0	0
PF3D7_0606000	conserved Plasmodium protein, unknown function	Pf3D7_06_v3:250612-253803(-)	3192	1	2	1	1	1	1	1	1
PF3D7_0606100	RNA-binding protein, putative	Pf3D7_06_v3:257604-259974(+)	1749	0	1	1	0	1	1	0	0
PF3D7_0606200	ubiquitin-conjugating enzyme E2, putative	Pf3D7_06_v3:261031-261945(-)	468	1	2	1	0	1	1	1	1
PF3D7_0606300	conserved Plasmodium protein, unknown function	Pf3D7_06_v3:262826-263194(+)	369	0	0	0	0	0	0	0	0
PF3D7_0606400	conserved Plasmodium protein, unknown function	Pf3D7_06_v3:263936-264830(-)	378	1	2	2	2	2	2	2	0
PF3D7_0606500	polypyrimidine tract binding protein, putative	Pf3D7_06_v3:265839-268399(-)	1992	2	2	4	2	3	3	2	3
PF3D7_0606600	conserved Plasmodium protein, unknown function	Pf3D7_06_v3:270332-277762(-)	7245	1	3	2	1	2	1	1	1
PF3D7_0606700	coatomer alpha subunit, putative	Pf3D7_06_v3:282049-287017(+)	4539	2	6	2	2	4	2	2	3
PF3D7_0606800	probable protein, unknown function	Pf3D7_06_v3:288377-289276(-)	900	1	1	2	1	2	2	2	2
PF3D7_0606900	glutaredoxin-like protein (GLP2)	Pf3D7_06_v3:290426-291085(-)	660	0	2	0	1	1	1	1	1
PF3D7_0607000	translation initiation factor IF-2, putative	Pf3D7_06_v3:293864-296797(+)	2934	0	1	0	0	0	0	0	0
PF3D7_0607100	MYND finger protein, putative	Pf3D7_06_v3:297941-301197(+)	1419	1	3	1	1	1	1	1	2
PF3D7_0607200	RING zinc finger protein, putative	Pf3D7_06_v3:301874-303290(-)	1290	1	1	1	1	1	1	1	1
PF3D7_0607300	uroporphyrinogen III decarboxylase (UROD)	Pf3D7_06_v3:304638-306042(+)	1242	0	4	0	0	0	1	0	0
PF3D7_0607400	G-protein associated signal transduction protein, putative	Pf3D7_06_v3:306384-309961(-)	1902	0	0	0	0	0	0	0	0
PF3D7_0607500	para-hydroxybenzoate--polyprenyltransferase, putative (COQ2)	Pf3D7_06_v3:311550-313115(+)	1566	1	2	2	0	1	1	2	0
PF3D7_0607600	spindle assembly abnormal protein 6, putative (SAS6)	Pf3D7_06_v3:313856-316882(-)	2586	0	0	1	0	0	0	0	0
PF3D7_0607700	conserved Plasmodium protein, unknown function	Pf3D7_06_v3:320740-328998(+)	8259	2	4	3	2	3	3	2	1
PF3D7_0607800	GTP-binding protein, putative	Pf3D7_06_v3:329537-331725(-)	2025	2	4	5	2	2	4	4	2
PF3D7_0607900	conserved Plasmodium protein, unknown function	Pf3D7_06_v3:332343-334934(+)	2592	0	1	1	0	0	0	0	0
PF3D7_0608000	diphthine methyltransferase, putative (DPH7)	Pf3D7_06_v3:335107-337368(-)	1038	0	1	1	1	0	1	1	0
PF3D7_0608100	conserved Plasmodium protein, unknown function	Pf3D7_06_v3:337792-341760(+)	3969	0	1	1	1	1	1	1	0
PF3D7_0608200	conserved Plasmodium protein, unknown function	Pf3D7_06_v3:341874-342821(-)	471	0	1	1	0	1	2	1	0
PF3D7_0608300	conserved Plasmodium protein, unknown function	Pf3D7_06_v3:343212-347507(+)	4296	1	0	1	1	1	1	1	1
PF3D7_0608310	sorting assembly machinery 50 kDa subunit, putative (SAM50)	Pf3D7_06_v3:348010-349371(+)	1362	0	2	1	1	0	1	0	0
PF3D7_0608400	conserved Plasmodium protein, unknown function	Pf3D7_06_v3:349946-350515(-)	321	1	0	2	1	2	1	1	1
PF3D7_0608500	proteasome subunit alpha type-2, putative	Pf3D7_06_v3:351780-352775(-)	708	0	1	0	0	0	0	0	0
PF3D7_0608600	conserved Plasmodium protein, unknown function	Pf3D7_06_v3:355229-356276(+)	852	0	0	0	0	0	0	0	0
PF3D7_0608700	T-complex protein 1 subunit zeta (CCT6)	Pf3D7_06_v3:358391-360203(+)	1632	1	3	2	1	1	2	2	1
PF3D7_0608800	ornithine aminotransferase (OAT)	Pf3D7_06_v3:362635-363879(+)	1245	1	1	1	0	1	1	1	1
PF3D7_0608900	conserved Plasmodium protein, unknown function	Pf3D7_06_v3:365287-368459(+)	2988	1	2	1	1	2	2	1	1
PF3D7_0609000	conserved Plasmodium protein, unknown function	Pf3D7_06_v3:370261-388494(+)	18234	6	9	9	6	7	6	9	2
PF3D7_0609100	Zn2+ or Fe2+ permease	Pf3D7_06_v3:388915-390748(-)	1077	2	5	4	2	3	4	3	2
PF3D7_0609200	citrate synthase-like protein, putative	Pf3D7_06_v3:392991-394611(+)	1398	0	1	0	0	0	0	0	0
PF3D7_0609300	conserved Plasmodium protein, unknown function	Pf3D7_06_v3:396242-399289(+)	2964	0	2	3	1	0	3	2	1
PF3D7_0609400	mitochondrial cardiolipin synthase, putative (CLS)	Pf3D7_06_v3:399813-401624(-)	1812	1	1	2	1	1	2	2	1
PF3D7_0609500	conserved Plasmodium protein, unknown function	Pf3D7_06_v3:402722-407242(+)	3204	0	0	0	0	0	0	1	0
PF3D7_0609600	hypothetical protein	Pf3D7_06_v3:408041-412002(+)	3774	2	3	3	1	2	1	1	1
PF3D7_0609700	conserved Plasmodium protein, unknown function	Pf3D7_06_v3:413652-419781(+)	5706	2	3	8	3	6	3	4	2
PF3D7_0609800	palmitoyltransferase, putative (DHHC2)	Pf3D7_06_v3:421157-422622(-)	855	3	4	3	2	2	2	3	1
PF3D7_0609900	conserved Plasmodium protein, unknown function	Pf3D7_06_v3:425805-431858(+)	6054	0	1	0	0	0	1	1	0
PF3D7_0610000	mitochondrial ribosomal protein L19 precursor, putative	Pf3D7_06_v3:433008-434178(+)	942	1	3	3	2	2	3	3	2
PF3D7_0610100	pre-mRNA-splicing factor SLU7, putative (SLU7)	Pf3D7_06_v3:434807-436465(-)	1335	1	1	1	2	2	2	1	1
PF3D7_0610200	conserved Plasmodium protein, unknown function	Pf3D7_06_v3:437663-440545(-)	2883	0	0	1	1	2	0	1	1
PF3D7_0610300	unspecified product	Pf3D7_06_v3:442806-443219(-)	414	0	0	0	0	0	0	0	0
PF3D7_0610400	histone H3 (H3)	Pf3D7_06_v3:444747-445157(+)	411	0	0	1	0	1	0	1	1
PF3D7_0610500	peptidyl-tRNA hydrolase PTRHD1, putative	Pf3D7_06_v3:445761-446363(-)	372	0	0	0	0	0	0	0	0
PF3D7_0610600	calcium-dependent protein kinase 2 (CDPK2)	Pf3D7_06_v3:449291-451461(+)	1542	1	1	1	1	1	1	1	1
PF3D7_0610700	conserved Plasmodium protein, unknown function	Pf3D7_06_v3:452667-453446(+)	264	0	0	0	0	0	0	0	0
PF3D7_0610800	transketolase (TK)	Pf3D7_06_v3:453671-455689(+)	2019	2	4	2	1	2	3	2	2
PF3D7_0610900	transcription elongation factor SPT5, putative (SPT5)	Pf3D7_06_v3:456747-460589(-)	3843	1	2	2	2	2	3	2	2
PF3D7_0611000	SNARE associated Golgi protein, putative	Pf3D7_06_v3:463564-464676(-)	864	0	0	0	1	0	0	0	0
PF3D7_0611100	succinate dehydrogenase subunit 3, putative (SDH3)	Pf3D7_06_v3:466198-466449(-)	252	0	0	1	0	0	0	1	0
PF3D7_0611200	transcription factor with AP2 domain(s), putative (ApiAP2)	Pf3D7_06_v3:467481-468642(+)	837	0	0	1	0	1	1	0	1
PF3D7_0611300	conserved Plasmodium protein, unknown function	Pf3D7_06_v3:470049-471224(+)	843	0	0	1	0	1	0	0	1
PF3D7_0611400	SWI/SNF-related matrix-associated actin-dependent regulator of chromatin	Pf3D7_06_v3:471658-474150(-)	2493	2	0	2	1	2	1	1	1
PF3D7_0611500	conserved Plasmodium protein, unknown function	Pf3D7_06_v3:482825-483907(-)	1083	0	0	1	0	0	0	0	0
PF3D7_0611600	conserved Plasmodium protein, unknown function	Pf3D7_06_v3:485114-487066(-)	1953	0	0	0	1	1	1	1	1
PF3D7_0611700	60S ribosomal protein L39 (RPL39)	Pf3D7_06_v3:488579-489287(-)	156	2	2	3	2	3	3	3	2
PF3D7_0611800	conserved Plasmodium protein, unknown function	Pf3D7_06_v3:490858-501140(-)	9747	2	3	2	2	2	2	2	2
PF3D7_0611900	lsm12, putative	Pf3D7_06_v3:506380-507198(+)	531	0	1	0	1	1	1	1	1
PF3D7_0612000	conserved Plasmodium protein, unknown function	Pf3D7_06_v3:507678-508286(-)	255	1	1	1	1	0	1	1	0
PF3D7_0612100	eukaryotic translation initiation factor 3 subunit L, putative (EIF3L)	Pf3D7_06_v3:509160-511130(-)	1971	0	1	0	0	0	1	0	0
PF3D7_0612200	leucine-rich repeat protein (LRR6)	Pf3D7_06_v3:512972-519548(-)	5595	1	4	4	3	3	3	3	3
PF3D7_0612300	conserved protein, unknown function	Pf3D7_06_v3:520751-521107(+)	357	0	0	0	0	0	0	0	0
PF3D7_0612400	conserved Plasmodium protein, unknown function	Pf3D7_06_v3:521228-521938(+)	711	0	0	1	0	0	0	0	0
PF3D7_0612500	conserved Plasmodium protein, unknown function	Pf3D7_06_v3:522300-522665(-)	366	0	0	1	0	0	0	0	0
PF3D7_0612600	PP-loop family protein, putative	Pf3D7_06_v3:523657-525105(-)	1449	2	0	3	2	3	3	3	2
PF3D7_0612700	6-cysteine protein (P12)	Pf3D7_06_v3:525987-527030(-)	1044	0	2	1	0	0	1	1	0
PF3D7_0612800	6-cysteine protein (P12p)	Pf3D7_06_v3:528060-529175(-)	1116	0	0	1	1	1	1	1	1
PF3D7_0612900	nucleolar GTP-binding protein 1, putative	Pf3D7_06_v3:531126-533186(+)	2061	2	1	1	1	3	1	1	1
PF3D7_0613000	conserved Plasmodium protein, unknown function	Pf3D7_06_v3:533907-535364(-)	366	0	1	0	0	0	0	0	0
PF3D7_0613000.3	conserved Plasmodium protein, unknown function	Pf3D7_06_v3:533907-535364(-)	357	0	0	0	0	0	0	0	0
PF3D7_0613100	conserved Plasmodium protein, unknown function	Pf3D7_06_v3:537778-538585(+)	237	0	0	0	0	0	0	0	0
PF3D7_0613200	conserved Plasmodium protein, unknown function	Pf3D7_06_v3:539304-539674(+)	183	0	0	0	1	0	1	0	0
PF3D7_0613300	rhoptry protein ROP14 (ROP14)	Pf3D7_06_v3:540077-544798(-)	4269	0	2	1	1	1	1	1	1
PF3D7_0613400	apicoplast ribosomal protein L18 precursor, putative	Pf3D7_06_v3:546964-547741(+)	642	1	1	3	1	3	1	2	2
PF3D7_0613500	AP-3 complex subunit beta, putative	Pf3D7_06_v3:548280-552371(-)	4092	0	1	2	1	1	1	1	1
PF3D7_0613600	conserved Plasmodium protein, unknown function	Pf3D7_06_v3:554457-558228(+)	3105	1	3	3	2	3	2	3	1
PF3D7_0613700	syntaxin binding protein, putative	Pf3D7_06_v3:559349-561460(-)	2112	1	2	2	1	2	2	2	2
PF3D7_0613800	transcription factor with AP2 domain(s) (ApiAP2)	Pf3D7_06_v3:566139-578993(+)	12330	3	6	5	4	4	5	5	4
PF3D7_0613900	myosin E, putative (myoE)	Pf3D7_06_v3:579435-585896(-)	6462	4	7	7	6	6	7	8	5
PF3D7_0614000	thiamin-phosphate pyrophosphorylase, putative	Pf3D7_06_v3:587019-588635(-)	1617	1	3	2	1	1	2	2	1
PF3D7_0614100	conserved Plasmodium protein, unknown function	Pf3D7_06_v3:589457-592264(-)	2808	0	1	1	1	0	1	1	0
PF3D7_0614200	cytosolic Fe-S cluster assembly factor NAR1, putative (NAR1)	Pf3D7_06_v3:593172-595904(-)	2733	2	2	2	1	1	1	2	0
PF3D7_0614300	organic anion transporter	Pf3D7_06_v3:597484-600517(-)	2562	1	2	1	1	1	1	0	0
PF3D7_0614400	conserved protein, unknown function	Pf3D7_06_v3:604573-605340(+)	768	0	0	1	1	1	1	1	1
PF3D7_0614500	60S ribosomal protein L19 (RPL19)	Pf3D7_06_v3:606142-607259(-)	549	0	1	1	1	1	1	1	0
PF3D7_0614600	conserved Plasmodium protein, unknown function	Pf3D7_06_v3:609258-611102(-)	1845	0	2	0	0	0	1	0	0
PF3D7_0614700	conserved Plasmodium protein, unknown function	Pf3D7_06_v3:612471-614398(+)	1815	1	3	2	1	2	1	1	1
PF3D7_0614800	endonuclease III homologue, putative	Pf3D7_06_v3:615297-616610(-)	1314	1	0	1	1	1	1	1	1
PF3D7_0614900	conserved Plasmodium membrane protein, unknown function	Pf3D7_06_v3:617762-621536(+)	3291	2	2	1	1	1	2	1	1
PF3D7_0615000	conserved Plasmodium protein, unknown function	Pf3D7_06_v3:622272-622712(+)	441	0	1	1	0	0	0	1	0
PF3D7_0615100	enoyl-acyl carrier reductase (ENR)	Pf3D7_06_v3:623023-624321(-)	1299	1	1	1	1	2	1	1	1
PF3D7_0615200	conserved Plasmodium protein, unknown function	Pf3D7_06_v3:625365-627612(+)	1134	0	2	0	0	0	0	0	0
PF3D7_0615300	GPI-anchored wall transfer protein 1, putative (GWT1)	Pf3D7_06_v3:627693-630317(-)	2625	2	7	6	2	2	3	3	3
PF3D7_0615400	ribonuclease, putative	Pf3D7_06_v3:630956-640174(-)	8190	1	4	2	2	0	2	2	0
PF3D7_0615500	cdc2-related protein kinase 5 (CRK5)	Pf3D7_06_v3:644052-646169(+)	2118	3	3	4	2	3	3	3	3
PF3D7_0615600	conserved Plasmodium protein, unknown function	Pf3D7_06_v3:646637-655596(-)	7587	1	1	1	1	1	1	1	1
PF3D7_0615700	RNA and export factor binding protein, putative	Pf3D7_06_v3:656376-657636(+)	471	1	2	1	1	1	1	1	1
PF3D7_0615800	conserved Plasmodium protein, unknown function	Pf3D7_06_v3:657939-661789(-)	3558	2	3	3	2	2	4	3	2
PF3D7_0615900	conserved Plasmodium protein, unknown function	Pf3D7_06_v3:662435-667855(-)	5421	0	1	0	0	0	1	0	0
PF3D7_0616000	pyridoxal kinase (PDXK)	Pf3D7_06_v3:669860-671632(+)	1494	0	2	1	1	0	1	1	1
PF3D7_0616100	conserved Plasmodium protein, unknown function	Pf3D7_06_v3:672119-672754(+)	444	1	0	0	0	1	0	0	0
PF3D7_0616200	kinetochore protein NDC80, putative (NDC80)	Pf3D7_06_v3:674118-676375(+)	1776	1	1	2	1	2	1	2	1
PF3D7_0616300	conserved Plasmodium protein, unknown function	Pf3D7_06_v3:676888-677571(-)	684	0	1	0	0	0	0	0	0
PF3D7_0616400	conserved Plasmodium protein, unknown function	Pf3D7_06_v3:678387-683429(+)	5043	0	2	0	0	0	1	0	0
PF3D7_0616500	TRAP-like protein (TLP)	Pf3D7_06_v3:684742-688857(+)	4116	4	5	6	2	4	2	3	3
PF3D7_0616600	conserved Plasmodium protein, unknown function	Pf3D7_06_v3:689254-691131(-)	1878	1	0	3	2	4	1	3	1
PF3D7_0616700	ras GTPAse, putative	Pf3D7_06_v3:691769-693319(-)	1551	0	0	1	0	0	0	1	0
PF3D7_0616800	malate:quinone oxidoreductase, putative (MQO)	Pf3D7_06_v3:695929-697494(+)	1566	1	1	1	1	1	1	1	1
PF3D7_0616900	conserved Plasmodium protein, unknown function	Pf3D7_06_v3:699252-703217(+)	3966	0	1	2	0	2	1	2	0
PF3D7_0617000	mitochondrial import receptor subunit TOM40, putative (TOM40)	Pf3D7_06_v3:704035-705168(-)	1134	1	2	3	2	1	2	1	1
PF3D7_0617100	AP-2 complex subunit alpha, putative	Pf3D7_06_v3:710059-714576(+)	3711	0	2	0	0	0	0	0	0
PF3D7_0617200	conserved Plasmodium protein, unknown function	Pf3D7_06_v3:717050-718917(+)	1341	0	0	3	2	3	2	2	2
PF3D7_0617300	conserved Plasmodium protein, unknown function	Pf3D7_06_v3:720535-721312(+)	420	2	4	1	2	2	3	1	1
PF3D7_0617400	erythrocyte membrane protein 1, PfEMP1 (VAR)	Pf3D7_06_v3:723117-731490(-)	7185	2	6	3	1	1	1	1	3
PF3D7_0617500	rifin, pseudogene (RIF)	Pf3D7_06_v3:735368-736327(+)	960	1	1	1	1	1	1	1	1
PF3D7_0617600	stevor	Pf3D7_06_v3:738259-739265(-)	909	1	1	1	1	1	1	1	1
PF3D7_0617700	rifin (RIF)	Pf3D7_06_v3:741269-742406(-)	996	0	2	1	1	1	1	1	1
PF3D7_0617800	histone H2A (H2A)	Pf3D7_06_v3:748416-748814(-)	399	0	0	1	0	1	0	1	1
PF3D7_0617900	histone H3 variant, putative (H3.3)	Pf3D7_06_v3:754395-754805(+)	411	0	0	1	0	1	0	0	1
PF3D7_0618000	conserved Plasmodium membrane protein, unknown function	Pf3D7_06_v3:758609-760996(+)	2388	1	0	2	0	0	1	0	0
PF3D7_0618100	conserved Plasmodium protein, unknown function	Pf3D7_06_v3:761939-764170(+)	2232	1	1	2	1	1	1	1	0
PF3D7_0618200	conserved Plasmodium protein, unknown function	Pf3D7_06_v3:764667-765492(-)	600	0	1	0	1	1	1	1	1
PF3D7_0618300	60S ribosomal protein L27a, putative	Pf3D7_06_v3:768792-769456(+)	447	0	0	1	0	1	1	1	0
PF3D7_0618400	conserved Plasmodium membrane protein, unknown function	Pf3D7_06_v3:770147-772506(-)	1797	0	2	0	0	0	0	0	0
PF3D7_0618500	malate dehydrogenase (MDH)	Pf3D7_06_v3:774529-775470(+)	942	1	1	1	1	1	1	1	1
PF3D7_0618600	rhomboid protease ROM10 (ROM10)	Pf3D7_06_v3:775980-777835(-)	825	0	1	0	0	0	0	0	0
PF3D7_0618700	trafficking protein particle complex subunit 6A, putative	Pf3D7_06_v3:778692-779636(+)	855	0	1	0	0	0	0	0	0
PF3D7_0618800	conserved Plasmodium protein, unknown function	Pf3D7_06_v3:779849-783296(-)	3078	0	0	0	0	0	0	0	0
PF3D7_0618900	phosphatidylinositol N-acetylglucosaminyltransferase subunit GPI1	Pf3D7_06_v3:784354-788027(+)	1731	0	2	2	0	0	0	0	0
PF3D7_0619000	conserved Plasmodium protein, unknown function	Pf3D7_06_v3:788707-796025(-)	5391	0	2	2	2	2	3	2	2
PF3D7_0619100	conserved Plasmodium protein, unknown function	Pf3D7_06_v3:797211-798518(+)	1002	0	2	0	0	0	0	0	0
PF3D7_0619200	conserved Plasmodium protein, unknown function	Pf3D7_06_v3:799397-802789(+)	3189	2	5	5	2	3	2	4	1
PF3D7_0619300	conserved Plasmodium protein, unknown function	Pf3D7_06_v3:803374-814552(-)	10857	1	4	2	2	3	3	3	3
PF3D7_0619400	cell division cycle protein 48 homologue, putative	Pf3D7_06_v3:815622-818247(-)	2487	2	3	3	2	2	2	3	2
PF3D7_0619500	acyl-CoA synthetase (ACS12)	Pf3D7_06_v3:820069-824247(-)	4179	2	1	2	1	1	1	1	0
PF3D7_0619600	conserved Plasmodium protein, unknown function	Pf3D7_06_v3:825157-827772(+)	2616	0	3	0	0	0	0	1	0
PF3D7_0619700	conserved Plasmodium protein, unknown function	Pf3D7_06_v3:828199-830389(-)	1902	0	3	0	0	0	0	0	0
PF3D7_0619800	conserved Plasmodium membrane protein, unknown function	Pf3D7_06_v3:831286-839033(-)	7593	1	3	2	1	1	1	1	1
PF3D7_0619900	splicing factor 3A subunit 2, putative (SF3A2)	Pf3D7_06_v3:840523-841224(+)	702	1	1	1	1	1	1	1	0
PF3D7_0620000	conserved Plasmodium protein, unknown function	Pf3D7_06_v3:841846-843363(-)	1518	0	1	2	1	1	1	2	0
PF3D7_0620100	conserved Plasmodium protein, unknown function	Pf3D7_06_v3:845660-846157(+)	393	0	0	0	0	0	0	0	0
PF3D7_0620200	conserved Plasmodium protein, unknown function	Pf3D7_06_v3:846523-847494(-)	972	0	1	1	0	0	0	0	0
PF3D7_0620300	conserved Plasmodium protein, unknown function	Pf3D7_06_v3:848405-850864(-)	2460	0	2	1	1	1	1	1	1
PF3D7_0620400	merozoite surface protein 10 (MSP10)	Pf3D7_06_v3:851378-852955(-)	1578	0	0	0	0	0	0	0	0
PF3D7_0620500	cleavage stimulation factor subunit 1, putative	Pf3D7_06_v3:855160-857112(+)	1953	0	1	1	1	0	1	1	1
PF3D7_0620600	conserved Plasmodium protein, unknown function	Pf3D7_06_v3:857726-858610(+)	885	1	2	2	1	1	1	2	1
PF3D7_0620700	DnaJ protein, putative	Pf3D7_06_v3:859026-860114(-)	1089	1	0	0	0	0	1	0	0
PF3D7_0620800	tRNA Alanine	Pf3D7_06_v3:861017-861088(+)	72	0	0	0	0	0	0	0	0
PF3D7_0620900	tRNA Leucine	Pf3D7_06_v3:861685-861765(-)	81	0	0	0	0	0	0	0	0
PF3D7_0621000	conserved Plasmodium protein, unknown function	Pf3D7_06_v3:862882-865416(+)	2535	0	0	1	2	1	2	1	1
PF3D7_0621100	conserved Plasmodium protein, unknown function	Pf3D7_06_v3:865845-869909(-)	4065	2	3	3	3	3	3	3	3
PF3D7_0621200	pyridoxine biosynthesis protein PDX1 (PDX1)	Pf3D7_06_v3:871297-872202(-)	906	0	1	0	0	0	0	0	1
PF3D7_0621300	mRNA binding Pumilio-homology domain protein, putative	Pf3D7_06_v3:873809-876190(+)	2382	0	1	0	0	0	0	0	0
PF3D7_0621400	Pf77 protein (ALV7)	Pf3D7_06_v3:878790-880784(+)	1995	1	1	1	1	1	1	1	0
PF3D7_0621500	ribonuclease P/MRP protein subunit RPP1, putative (RPP1)	Pf3D7_06_v3:881963-882994(+)	1032	1	1	1	0	1	1	1	1
PF3D7_0621600	tRNA Serine	Pf3D7_06_v3:883563-883644(-)	82	0	0	0	0	0	0	0	0
PF3D7_0621700	conserved Plasmodium protein, unknown function	Pf3D7_06_v3:884428-889614(+)	4851	0	1	1	1	1	1	2	1
PF3D7_0621800	nascent polypeptide associated complex alpha chain, putative	Pf3D7_06_v3:891997-892777(+)	555	1	0	2	1	1	1	2	0
PF3D7_0621900	signal recognition particle subunit SRP68, putative (SRP68)	Pf3D7_06_v3:893450-895780(-)	2331	0	0	1	1	1	1	1	1
PF3D7_0622000	conserved Plasmodium protein, unknown function	Pf3D7_06_v3:896989-897968(+)	639	1	3	2	1	1	1	1	1
PF3D7_0622100	conserved Plasmodium protein, unknown function	Pf3D7_06_v3:898341-902363(-)	4023	1	3	2	1	1	2	1	0
PF3D7_0622200	radical SAM protein, putative	Pf3D7_06_v3:903740-906322(-)	2583	0	1	1	1	1	1	1	1
PF3D7_0622300	vacuolar transporter chaperone, putative	Pf3D7_06_v3:908017-911096(+)	2505	1	1	1	1	1	1	1	1
PF3D7_0622400	conserved Apicomplexan protein, unknown function	Pf3D7_06_v3:911503-911889(+)	387	0	1	2	1	3	0	2	1
PF3D7_0622500	RNA methyltransferase, putative	Pf3D7_06_v3:912406-913710(-)	1305	0	0	1	1	1	1	0	1
PF3D7_0622600	conserved Plasmodium protein, unknown function	Pf3D7_06_v3:914743-915429(+)	291	0	0	0	0	0	0	0	0
PF3D7_0622700	conserved Plasmodium membrane protein, unknown function	Pf3D7_06_v3:916000-917299(-)	1146	0	1	0	0	0	0	0	0
PF3D7_0622800	leucine--tRNA ligase, putative	Pf3D7_06_v3:919685-924028(+)	4344	3	5	4	2	4	2	3	3
PF3D7_0622900	transcription factor with AP2 domain(s), putative (ApiAP2)	Pf3D7_06_v3:925105-931074(-)	5970	1	3	1	1	1	1	1	1
PF3D7_0623000	chorismate synthase (CS)	Pf3D7_06_v3:937068-938651(-)	1584	1	1	2	1	3	2	1	1
PF3D7_0623100	nuclear polyadenylated RNA-binding protein NAB2, putative (NAB2)	Pf3D7_06_v3:939660-943720(-)	2361	0	3	3	0	1	1	1	0
PF3D7_0623200	ferredoxin--NADP reductase (FNR)	Pf3D7_06_v3:946129-947244(+)	1116	1	2	1	1	0	0	1	0
PF3D7_0623300	EGF-like membrane protein, putative	Pf3D7_06_v3:947493-948644(-)	711	0	0	3	0	1	0	0	0
PF3D7_0623400	RNA-binding protein mei2 homologue, putative	Pf3D7_06_v3:950223-951506(-)	1284	0	3	0	0	0	1	1	0
PF3D7_0623500	superoxide dismutase [Fe] (SOD2)	Pf3D7_06_v3:952906-954848(-)	801	0	0	0	0	0	0	0	0
PF3D7_0623600	transcription or splicing factor-like protein, putative	Pf3D7_06_v3:956765-958756(+)	1848	1	1	1	1	1	1	1	1
PF3D7_0623700	ATP dependent DEAD-box helicase, putative	Pf3D7_06_v3:959132-962545(-)	3414	4	7	8	4	5	5	6	4
PF3D7_0623800	tyrosine kinase-like protein, putative (TKL4)	Pf3D7_06_v3:963741-970955(-)	7215	0	2	1	1	1	0	1	1
PF3D7_0623900	ribonuclease H2 subunit A, putative	Pf3D7_06_v3:977183-978049(+)	867	1	1	1	1	1	1	1	1
PF3D7_0624000	hexokinase (HK)	Pf3D7_06_v3:981066-982547(+)	1482	1	2	0	0	0	1	0	0
PF3D7_0624100	conserved Plasmodium protein, unknown function	Pf3D7_06_v3:983946-984989(+)	819	0	2	2	2	2	1	2	1
PF3D7_0624200	conserved Plasmodium protein, unknown function	Pf3D7_06_v3:985047-986870(-)	1026	0	1	1	1	0	0	0	0
PF3D7_0624300	conserved Plasmodium protein, unknown function	Pf3D7_06_v3:987808-989636(+)	558	0	1	1	0	0	0	0	0
PF3D7_0624400	conserved Plasmodium protein, unknown function	Pf3D7_06_v3:990375-992198(-)	1824	0	0	0	0	0	0	0	0
PF3D7_0624500	anaphase promoting complex subunit, putative	Pf3D7_06_v3:994284-994553(+)	270	0	2	1	0	1	0	0	0
PF3D7_0624600	SNF2 helicase, putative (ISWI)	Pf3D7_06_v3:999524-1007683(+)	8160	3	5	5	3	5	4	4	3
PF3D7_0624700	N-acetylglucosaminylphosphatidylinositol deacetylase, putative	Pf3D7_06_v3:1009457-1010718(-)	744	1	4	4	1	1	3	3	0
PF3D7_0624800	conserved Plasmodium protein, unknown function	Pf3D7_06_v3:1011429-1014569(-)	1875	0	2	0	0	0	0	0	0
PF3D7_0624900	conserved Plasmodium protein, unknown function	Pf3D7_06_v3:1015868-1018444(+)	1338	0	1	0	0	0	0	0	0
PF3D7_0625000	sphingomyelin synthase 1, putative	Pf3D7_06_v3:1020024-1021875(+)	1386	1	1	1	1	1	1	1	1
PF3D7_0625100	sphingomyelin synthase 2, putative (SMS2)	Pf3D7_06_v3:1023015-1024214(+)	1200	1	0	1	0	0	0	1	0
PF3D7_0625200	conserved Plasmodium protein, unknown function	Pf3D7_06_v3:1025179-1026336(+)	1158	1	2	2	1	1	1	1	1
PF3D7_0625300	DNA polymerase 1, putative	Pf3D7_06_v3:1026823-1031157(-)	4335	1	1	2	2	1	1	2	0
PF3D7_0625400	conserved Plasmodium protein, unknown function	Pf3D7_06_v3:1032536-1033774(-)	1239	0	0	0	0	0	0	0	0
PF3D7_0625500	conserved Plasmodium membrane protein, unknown function	Pf3D7_06_v3:1035358-1036371(+)	1014	0	0	1	0	0	0	0	0
PF3D7_0625600	poly(A) polymerase PAP, putative	Pf3D7_06_v3:1039655-1041550(+)	1896	0	1	1	0	1	1	1	1
PF3D7_0625700	conserved Plasmodium protein, unknown function	Pf3D7_06_v3:1042652-1042948(-)	297	1	0	2	1	1	2	1	1
PF3D7_0625800	conserved Plasmodium protein, unknown function	Pf3D7_06_v3:1043546-1045474(+)	1929	1	1	2	0	0	0	1	0
PF3D7_0625900	conserved Plasmodium protein, unknown function	Pf3D7_06_v3:1046986-1048052(+)	981	0	3	1	1	1	2	1	0
PF3D7_0626000	conserved Plasmodium protein, unknown function	Pf3D7_06_v3:1048710-1053965(-)	5256	0	1	1	0	0	0	0	0
PF3D7_0626100	oxidoreductase, short-chain dehydrogenase family, putative	Pf3D7_06_v3:1056052-1058529(+)	1152	0	2	1	0	0	0	0	0
PF3D7_0626200	conserved Plasmodium protein, unknown function	Pf3D7_06_v3:1058666-1059922(-)	1257	0	1	0	0	0	0	0	0
PF3D7_0626300	3-oxoacyl-acyl-carrier protein synthase I/II (FabB/FabF)	Pf3D7_06_v3:1061115-1062891(-)	1422	1	2	1	1	1	1	1	1
PF3D7_0626400	Sec14 domain containing protein	Pf3D7_06_v3:1065147-1068626(+)	3480	0	2	2	1	0	1	2	0
PF3D7_0626500	conserved Plasmodium protein, unknown function	Pf3D7_06_v3:1069962-1072805(+)	2844	0	0	0	1	1	0	0	0
PF3D7_0626600	conserved Plasmodium protein, unknown function	Pf3D7_06_v3:1073458-1073895(-)	438	1	3	1	1	1	1	1	1
PF3D7_0626700	conserved protein, unknown function	Pf3D7_06_v3:1075018-1076136(+)	1119	0	1	0	0	0	0	0	0
PF3D7_0626800	pyruvate kinase (PyrK)	Pf3D7_06_v3:1078995-1081320(+)	1536	0	1	1	0	0	0	0	0
PF3D7_0626840	small nucleolar RNA snoR35	Pf3D7_06_v3:1080331-1080559(+)	229	1	3	3	2	2	2	2	2
PF3D7_0626900	mitochondrial ribosomal protein L46 precursor, putative	Pf3D7_06_v3:1082910-1084028(+)	1119	0	0	1	0	0	1	1	0
PF3D7_0627000	conserved Plasmodium protein, unknown function	Pf3D7_06_v3:1084508-1084840(-)	333	0	1	1	0	0	2	0	0
PF3D7_0627100	ankyrin-repeat protein, putative	Pf3D7_06_v3:1089190-1094328(+)	5139	0	3	0	0	0	0	0	0
PF3D7_0627200	myosin light chain, putative	Pf3D7_06_v3:1095065-1096373(-)	420	1	1	2	2	2	1	2	2
PF3D7_0627300	E3 ubiquitin-protein ligase RNF5, putative (RNF5)	Pf3D7_06_v3:1097300-1098649(-)	1350	0	1	1	0	1	1	1	0
PF3D7_0627400	mitochondrial import inner membrane translocase subunit TIM22, putative (TIM22)	Pf3D7_06_v3:1100277-1100858(-)	582	1	1	1	2	1	2	2	1
PF3D7_0627500	protein DJ-1 (DJ1)	Pf3D7_06_v3:1101734-1102852(-)	570	0	1	0	0	0	0	0	0
PF3D7_0627600	conserved Plasmodium protein, unknown function	Pf3D7_06_v3:1104015-1105199(+)	1185	0	0	1	0	1	1	1	1
PF3D7_0627700	transportin	Pf3D7_06_v3:1108197-1111640(+)	3444	1	4	3	3	3	1	2	1
PF3D7_0627800	acetyl-CoA synthetase, putative (ACS)	Pf3D7_06_v3:1114544-1117537(-)	2994	2	3	3	2	2	2	2	2
PF3D7_0627900	ribonuclease P protein subunit p29, putative (POP4)	Pf3D7_06_v3:1119587-1120858(+)	876	0	2	0	0	0	0	0	0
PF3D7_0628000	6-pyruvoyltetrahydropterin synthase (PTPS)	Pf3D7_06_v3:1121690-1122211(+)	522	11	9	16	8	16	13	15	13
PF3D7_0628100	HECT-domain (ubiquitin-transferase), putative	Pf3D7_06_v3:1122801-1153664(-)	30864	10	12	10	7	11	6	9	10
PF3D7_0628200	protein kinase PK4 (PK4)	Pf3D7_06_v3:1159862-1169080(+)	9219	1	7	6	5	5	2	6	3
PF3D7_0628300	choline/ethanolaminephosphotransferase, putative (CEPT)	Pf3D7_06_v3:1170813-1173696(-)	1176	2	2	3	1	2	2	2	2
PF3D7_0628400	conserved Plasmodium membrane protein, unknown function	Pf3D7_06_v3:1176265-1178587(+)	1020	0	1	1	0	0	0	0	0
PF3D7_0628500	conserved Plasmodium protein, unknown function	Pf3D7_06_v3:1179053-1180003(-)	951	0	1	0	0	0	0	0	1
PF3D7_0628600	conserved Plasmodium protein, unknown function	Pf3D7_06_v3:1180573-1182353(-)	1158	0	0	0	0	0	0	0	0
PF3D7_0628700	conserved Plasmodium protein, unknown function	Pf3D7_06_v3:1183896-1185617(+)	1722	0	0	1	0	0	0	0	0
PF3D7_0628800	glutamyl-tRNA(Gln) amidotransferase subunit B, putative (GATB)	Pf3D7_06_v3:1185996-1188644(-)	2649	2	3	2	1	1	2	1	1
PF3D7_0628900	RAP protein, putative	Pf3D7_06_v3:1189472-1193978(+)	4329	1	3	0	1	0	1	1	0
PF3D7_0629000	conserved protein, unknown function	Pf3D7_06_v3:1194304-1195179(-)	876	2	5	2	0	0	2	3	1
PF3D7_0629100	nicotinate phosphoribosyltransferase, putative (NAPRT)	Pf3D7_06_v3:1196041-1198038(-)	1998	1	1	1	1	1	1	1	1
PF3D7_0629200	DnaJ protein, putative	Pf3D7_06_v3:1199853-1200995(-)	1143	0	2	1	1	2	1	1	2
PF3D7_0629300	phospholipase, putative (PL)	Pf3D7_06_v3:1205190-1207781(+)	2592	1	2	2	1	1	1	2	2
PF3D7_0629400	RNA-binding protein, putative	Pf3D7_06_v3:1210420-1212762(+)	2343	2	2	3	2	3	2	2	2
PF3D7_0629500	amino acid transporter, putative	Pf3D7_06_v3:1213948-1216005(-)	1821	1	2	2	2	1	1	1	1
PF3D7_0629600	conserved Plasmodium protein, unknown function	Pf3D7_06_v3:1218307-1219251(+)	780	0	0	1	0	0	0	0	0
PF3D7_0629700	SET domain protein, putative (SET1)	Pf3D7_06_v3:1221941-1242922(+)	20262	3	10	8	5	5	6	6	3
PF3D7_0629800	cullin-like protein, putative	Pf3D7_06_v3:1243580-1247219(-)	3390	3	7	7	4	3	7	6	2
PF3D7_0629900	sec14-like cytosolic factor or phosphatidylinositol/phosphatidylcholine transfer protein, putative	Pf3D7_06_v3:1250412-1251651(+)	987	0	1	0	0	0	0	0	0
PF3D7_0630000	CPW-WPC family protein	Pf3D7_06_v3:1252052-1253985(-)	843	0	2	1	0	0	0	0	0
PF3D7_0630100	conserved Plasmodium protein, unknown function	Pf3D7_06_v3:1254907-1256940(-)	2034	1	1	2	1	0	1	2	1
PF3D7_0630200	secreted ookinete protein, putative (PSOP6)	Pf3D7_06_v3:1258880-1259939(+)	408	1	4	2	0	1	2	2	0
PF3D7_0630300	DNA polymerase epsilon, catalytic subunit a, putative	Pf3D7_06_v3:1260398-1269596(-)	8724	2	3	5	2	4	4	4	2
PF3D7_0630400	conserved Plasmodium protein, unknown function	Pf3D7_06_v3:1272363-1273532(-)	1170	1	1	1	1	1	1	1	1
PF3D7_0630500	ribosome biogenesis protein YTM1, putative (YTM1)	Pf3D7_06_v3:1276329-1277825(+)	1497	1	2	1	1	1	1	1	0
PF3D7_0630600	conserved Plasmodium protein, unknown function	Pf3D7_06_v3:1279820-1283246(+)	2808	0	2	4	1	1	0	2	0
PF3D7_0630700	bifunctional methylenetetrahydrofolate dehydrogenase/cyclohydrolase, putative	Pf3D7_06_v3:1285058-1287031(+)	1974	2	1	2	1	1	2	2	2
PF3D7_0630800	conserved Plasmodium protein, unknown function	Pf3D7_06_v3:1288237-1290805(+)	1176	0	0	1	0	0	0	0	0
PF3D7_0630900	ATP-dependent RNA helicase HAS1 (HAS1)	Pf3D7_06_v3:1291035-1292972(-)	1806	1	1	1	1	1	1	1	1
PF3D7_0631000	tetratricopeptide repeat protein, putative	Pf3D7_06_v3:1295474-1296331(+)	858	0	0	0	0	0	0	0	0
PF3D7_0631100	Plasmodium exported protein (PHISTb), unknown function	Pf3D7_06_v3:1297885-1299373(+)	1401	3	0	4	2	4	3	3	3
PF3D7_0631200	erythrocyte membrane protein 1 (PfEMP1), pseudogene (VAR)	Pf3D7_06_v3:1313708-1315253(-)	1546	0	0	6	3	6	2	5	4
PF3D7_0631300	exported protein family 1 (EPF1)	Pf3D7_06_v3:1316873-1317721(+)	849	0	0	0	0	0	0	0	0
PF3D7_0631400	Pfmc-2TM Maurer's cleft two transmembrane protein (MC-2TM)	Pf3D7_06_v3:1318327-1319116(-)	696	0	0	0	0	0	0	0	0
PF3D7_0631500	exported protein family 3 (EPF3)	Pf3D7_06_v3:1321320-1322094(-)	693	0	0	0	0	0	0	0	0
PF3D7_0631600	exported protein family 4 (EPF4)	Pf3D7_06_v3:1323294-1324435(+)	930	0	0	0	0	0	0	0	0
PF3D7_0631700	rifin, pseudogene	Pf3D7_06_v3:1326737-1327918(+)	1083	0	0	0	0	0	0	0	0
PF3D7_0631800	rifin (RIF)	Pf3D7_06_v3:1329771-1330963(+)	1029	1	0	1	1	1	1	1	1
PF3D7_0631900	stevor	Pf3D7_06_v3:1333013-1334035(+)	912	1	1	1	1	1	1	1	1
PF3D7_0632000	rifin (RIF)	Pf3D7_06_v3:1336146-1337473(+)	1113	1	2	1	1	1	1	1	1
PF3D7_0632100	rifin (RIF)	Pf3D7_06_v3:1338218-1339417(-)	972	0	0	1	1	1	1	1	1
PF3D7_0632200	rifin (RIF)	Pf3D7_06_v3:1341307-1342595(-)	1134	1	1	1	1	1	1	1	1
PF3D7_0632300	rifin (RIF)	Pf3D7_06_v3:1347341-1348571(+)	1080	0	0	1	1	1	1	1	1
PF3D7_0632400	rifin (RIF)	Pf3D7_06_v3:1350724-1352087(+)	1134	4	5	3	2	3	3	3	5
PF3D7_0632500	erythrocyte membrane protein 1, PfEMP1 (VAR)	Pf3D7_06_v3:1353946-1366430(-)	11865	4	4	3	1	1	4	1	4
PF3D7_0632600	rifin, pseudogene (RIF)	Pf3D7_06_v3:1367912-1369107(+)	1050	0	0	1	1	1	1	1	1
PF3D7_0632700	rifin (RIF)	Pf3D7_06_v3:1371501-1372861(+)	1131	2	4	2	2	2	2	2	2
PF3D7_0632800	erythrocyte membrane protein 1, PfEMP1 (VAR)	Pf3D7_06_v3:1374797-1382627(-)	6717	12	15	6	6	7	16	7	9
PF3D7_0700100	erythrocyte membrane protein 1, PfEMP1 (VAR)	Pf3D7_07_v3:20307-28083(+)	6861	9	13	7	4	3	12	5	8
PF3D7_0700200	rifin (RIF)	Pf3D7_07_v3:30097-31269(+)	972	3	2	2	2	2	3	2	3
PF3D7_0700300	rifin (RIF)	Pf3D7_07_v3:33585-34804(-)	951	0	0	1	1	1	0	0	0
PF3D7_0700400	stevor	Pf3D7_07_v3:36922-37927(-)	903	1	0	1	1	1	1	1	1
PF3D7_0700500	rifin (RIF)	Pf3D7_07_v3:40288-41453(-)	1074	1	0	1	1	1	1	1	1
PF3D7_0700600	Plasmodium exported protein, unknown function, pseudogene	Pf3D7_07_v3:43192-44140(-)	870	0	0	0	0	0	0	0	0
PF3D7_0700700	stevor, pseudogene	Pf3D7_07_v3:45559-46607(+)	864	0	0	1	1	1	0	0	0
PF3D7_0700800	Pfmc-2TM Maurer's cleft two transmembrane protein (MC-2TM)	Pf3D7_07_v3:48300-49106(+)	696	0	0	0	0	0	0	0	0
PF3D7_0700900	RESA-like protein, pseudogene	Pf3D7_07_v3:49779-50832(-)	1053	0	0	0	0	0	0	0	0
PF3D7_0701000	erythrocyte membrane protein 1 (PfEMP1), pseudogene	Pf3D7_07_v3:52086-53636(+)	1548	0	0	0	0	0	0	0	0
PF3D7_0701100	rifin (RIF)	Pf3D7_07_v3:55562-56781(-)	990	1	0	1	1	1	1	1	1
PF3D7_0701200	rifin, pseudogene (RIF)	Pf3D7_07_v3:59277-60366(-)	924	1	0	1	1	1	1	1	1
PF3D7_0701300	rifin, pseudogene (RIF)	Pf3D7_07_v3:62220-63401(-)	1083	0	0	0	0	0	0	0	0
PF3D7_0701400	exported protein family 4, pseudogene (EPF4)	Pf3D7_07_v3:65718-66854(-)	927	0	0	0	0	0	0	0	0
PF3D7_0701500	exported protein family 3 (EPF3)	Pf3D7_07_v3:68066-68840(+)	693	0	0	0	0	0	0	0	0
PF3D7_0701600	Pfmc-2TM Maurer's cleft two transmembrane protein (MC-2TM)	Pf3D7_07_v3:71049-71860(+)	708	0	0	1	0	1	0	0	0
PF3D7_0701700	exported protein family 1 (EPF1)	Pf3D7_07_v3:72477-73325(-)	849	0	0	0	0	0	0	0	0
PF3D7_0701800	rifin (RIF)	Pf3D7_07_v3:75918-77055(-)	996	2	1	2	1	2	2	2	1
PF3D7_0701900	Plasmodium exported protein, unknown function	Pf3D7_07_v3:79890-82943(-)	2895	0	1	2	1	2	1	2	2
PF3D7_0702000	Plasmodium exported protein (hyp12), unknown function	Pf3D7_07_v3:84797-85674(+)	738	0	0	1	1	1	0	0	1
PF3D7_0702100	Plasmodium exported protein (PHISTb), unknown function, pseudogene	Pf3D7_07_v3:88685-90886(+)	2016	1	2	2	1	1	1	1	1
PF3D7_0702200	lysophospholipase, putative	Pf3D7_07_v3:91867-93141(-)	1275	0	1	1	1	0	0	0	0
PF3D7_0702300	sporozoite threonine and asparagine-rich protein (STARP)	Pf3D7_07_v3:96761-98730(+)	1785	1	1	1	1	1	1	2	1
PF3D7_0702400	small exported membrane protein 1 (SEMP1)	Pf3D7_07_v3:101694-102285(+)	372	0	0	1	0	1	0	0	0
PF3D7_0702500	Plasmodium exported protein, unknown function	Pf3D7_07_v3:104957-105989(-)	762	1	1	1	1	1	1	1	1
PF3D7_0702600	chitinase precursor fragment, truncated	Pf3D7_07_v3:109915-110178(+)	264	0	0	0	0	0	1	1	1
PF3D7_0702700	tRNA Alanine	Pf3D7_07_v3:111473-111545(-)	73	0	0	0	0	0	0	0	0
PF3D7_0702800	tRNA Tyrosine	Pf3D7_07_v3:112049-112132(+)	84	0	0	0	0	0	0	0	0
PF3D7_0702900	centrin, putative	Pf3D7_07_v3:113144-113948(-)	324	0	0	0	0	0	0	0	0
PF3D7_0703000	conserved Plasmodium protein, unknown function	Pf3D7_07_v3:115239-120770(+)	5532	0	1	0	1	0	1	1	0
PF3D7_0703100	conserved Plasmodium protein, unknown function	Pf3D7_07_v3:121414-121956(+)	543	1	4	3	2	1	2	2	1
PF3D7_0703200	conserved Plasmodium protein, unknown function	Pf3D7_07_v3:122513-127135(-)	4623	1	1	3	2	1	2	2	0
PF3D7_0703300	conserved Plasmodium protein, unknown function	Pf3D7_07_v3:128540-128980(+)	441	1	2	2	2	2	1	2	2
PF3D7_0703400	conserved Plasmodium protein, unknown function	Pf3D7_07_v3:129370-131832(-)	2463	0	0	0	0	0	0	0	0
PF3D7_0703500	erythrocyte membrane-associated antigen	Pf3D7_07_v3:135606-142505(+)	6900	2	2	1	1	0	2	1	1
PF3D7_0703600	conserved Plasmodium protein, unknown function	Pf3D7_07_v3:144019-145953(+)	789	2	4	2	2	2	2	2	2
PF3D7_0703700	conserved Plasmodium protein, unknown function	Pf3D7_07_v3:146645-147394(-)	750	0	1	1	0	0	1	0	0
PF3D7_0703800	conserved Plasmodium protein, unknown function	Pf3D7_07_v3:149804-152980(+)	3177	3	4	3	2	1	5	2	1
PF3D7_0703900	conserved Plasmodium membrane protein, unknown function	Pf3D7_07_v3:153320-166396(-)	13077	0	8	6	3	3	4	4	1
PF3D7_0704000	conserved Plasmodium membrane protein, unknown function	Pf3D7_07_v3:167489-177295(-)	9807	0	3	3	2	2	2	3	2
PF3D7_0704100	conserved Plasmodium membrane protein, unknown function	Pf3D7_07_v3:180036-190715(+)	10680	2	6	5	3	4	5	3	1
PF3D7_0704200	tRNA m5C-methyltransferase, putative	Pf3D7_07_v3:191309-194890(-)	3582	2	4	1	1	1	1	2	1
PF3D7_0704300	conserved Plasmodium membrane protein, unknown function	Pf3D7_07_v3:197691-203249(+)	5559	1	1	2	1	1	1	2	1
PF3D7_0704400	phosphoinositide-binding protein, putative	Pf3D7_07_v3:204718-207750(+)	3033	2	4	5	3	4	5	5	3
PF3D7_0704500	serine/threonine protein kinase, putative	Pf3D7_07_v3:208690-213501(-)	4812	3	7	6	5	4	4	7	3
PF3D7_0704600	E3 ubiquitin-protein ligase (UT)	Pf3D7_07_v3:216024-229072(-)	11682	1	5	4	2	2	4	4	2
PF3D7_0704700	phosphopantetheine adenylyltransferase, putative (PPAT)	Pf3D7_07_v3:233401-237414(+)	4014	0	2	1	0	0	0	0	0
PF3D7_0704800	conserved Plasmodium protein, unknown function	Pf3D7_07_v3:238159-242052(-)	3894	3	3	1	2	1	2	2	1
PF3D7_0704900	peptide chain release factor, putative	Pf3D7_07_v3:243898-245016(-)	1119	1	1	1	2	0	1	2	0
PF3D7_0705000	methyltransferase, putative	Pf3D7_07_v3:246259-250152(-)	3642	1	0	1	1	1	1	1	1
PF3D7_0705100	conserved Plasmodium protein, unknown function	Pf3D7_07_v3:252282-255251(+)	2970	0	1	1	1	1	1	1	1
PF3D7_0705200	conserved Plasmodium protein, unknown function	Pf3D7_07_v3:256086-260684(+)	4599	0	1	0	1	0	1	0	1
PF3D7_0705300	origin recognition complex subunit 2, putative (ORC2)	Pf3D7_07_v3:261977-264454(+)	2478	2	3	2	2	3	2	3	2
PF3D7_0705400	DNA replication licensing factor MCM7 (MCM7)	Pf3D7_07_v3:264973-267438(-)	2466	2	6	5	3	3	2	2	4
PF3D7_0705500	inositol-phosphate phosphatase, putative	Pf3D7_07_v3:270022-278706(-)	8445	2	7	5	4	3	5	5	1
PF3D7_0705600	RNA helicase, putative	Pf3D7_07_v3:281035-284433(-)	3399	0	2	0	0	0	0	0	1
PF3D7_0705700	40S ribosomal protein S29, putative	Pf3D7_07_v3:285472-286166(-)	165	0	0	0	0	0	0	0	0
PF3D7_0705800	cysteine-rich secretory protein, putative	Pf3D7_07_v3:287597-289088(-)	582	0	0	0	0	0	0	0	0
PF3D7_0705900	ATP synthase subunit C, putative	Pf3D7_07_v3:290100-291220(-)	501	0	0	0	0	0	0	0	0
PF3D7_0706000	importin-7, putative	Pf3D7_07_v3:293400-297089(+)	3690	2	2	2	2	1	1	2	0
PF3D7_0706100	conserved Plasmodium protein, unknown function	Pf3D7_07_v3:297506-303059(-)	4590	0	2	3	1	2	1	1	1
PF3D7_0706200	conserved Plasmodium protein, unknown function	Pf3D7_07_v3:304315-304755(+)	234	0	0	0	0	0	0	0	0
PF3D7_0706300	conserved Plasmodium protein, unknown function	Pf3D7_07_v3:305563-306032(+)	357	0	0	0	0	0	0	0	0
PF3D7_0706400	60S ribosomal protein L37 (RPL37)	Pf3D7_07_v3:306855-307133(-)	279	0	0	1	0	0	2	1	1
PF3D7_0706500	conserved Plasmodium protein, unknown function	Pf3D7_07_v3:309902-315022(-)	5121	0	1	1	1	1	1	1	1
PF3D7_0706600	conserved Plasmodium protein, unknown function	Pf3D7_07_v3:320248-322281(+)	2034	0	1	1	0	0	0	1	0
PF3D7_0706700	DNA mismatch repair protein MSH2, putative (MSH2-2)	Pf3D7_07_v3:322907-325528(+)	2622	0	3	1	1	0	0	1	0
PF3D7_0706800	tRNA Threonine	Pf3D7_07_v3:326072-326144(+)	73	1	2	1	1	1	1	1	1
PF3D7_0706900	tRNA Histidine	Pf3D7_07_v3:326726-326797(-)	72	0	0	0	0	0	0	0	0
PF3D7_0707000	tRNA Lysine	Pf3D7_07_v3:327865-327937(+)	73	0	0	0	0	0	0	0	0
PF3D7_0707100	tRNA Lysine	Pf3D7_07_v3:329012-329084(-)	73	1	1	1	1	1	1	1	1
PF3D7_0707200	conserved Plasmodium protein, unknown function	Pf3D7_07_v3:329936-336325(-)	6390	1	2	3	0	0	0	0	0
PF3D7_0707300	rhoptry-associated membrane antigen (RAMA)	Pf3D7_07_v3:338885-342083(+)	2586	0	0	2	1	1	1	1	1
PF3D7_0707400	AAA family ATPase, putative	Pf3D7_07_v3:343912-345903(+)	1992	1	1	2	2	2	1	1	1
PF3D7_0707420	nucleolar RNA snoR36	Pf3D7_07_v3:383172-383519(+)	348	1	1	3	3	3	3	3	3
PF3D7_0707500	conserved Plasmodium protein, unknown function	Pf3D7_07_v3:348277-353082(+)	4806	0	1	0	0	1	0	1	0
PF3D7_0707600	conserved Plasmodium protein, unknown function	Pf3D7_07_v3:353986-354720(+)	735	0	0	0	0	0	0	0	0
PF3D7_0707700	E3 ubiquitin-protein ligase, putative	Pf3D7_07_v3:357700-360585(+)	2886	0	2	0	0	0	0	0	0
PF3D7_0707800	RAP protein, putative	Pf3D7_07_v3:362005-365779(+)	3552	1	1	3	2	2	2	2	2
PF3D7_0707900	ribosomal protein S8e, putative	Pf3D7_07_v3:366929-367708(+)	780	0	1	2	0	1	1	1	0
PF3D7_0708000	cytoskeleton associated protein, putative	Pf3D7_07_v3:368707-371672(+)	2607	2	4	3	3	2	2	2	2
PF3D7_0708100	DNA-directed RNA polymerase 2 8.2 kDa polypeptide, putative	Pf3D7_07_v3:372897-373106(-)	210	0	2	4	0	1	0	0	0
PF3D7_0708200	conserved Plasmodium protein, unknown function	Pf3D7_07_v3:374243-377393(-)	2865	0	1	0	0	0	0	0	0
PF3D7_0708300	EKC/KEOPS complex subunit BUD32 (BUD32)	Pf3D7_07_v3:378031-379305(+)	690	0	0	1	0	0	0	0	0
PF3D7_0708400	heat shock protein 90 (HSP90)	Pf3D7_07_v3:381592-384614(+)	2238	0	1	0	0	0	0	0	0
PF3D7_0708500	heat shock protein 86 family protein	Pf3D7_07_v3:385583-388321(-)	2739	1	2	2	1	2	1	1	1
PF3D7_0708600	inner membrane complex protein 1d, putative (IMC1d)	Pf3D7_07_v3:389473-390365(-)	759	1	1	1	1	1	1	1	1
PF3D7_0708700	Cg8 protein	Pf3D7_07_v3:391502-392188(-)	687	0	1	1	1	1	0	1	1
PF3D7_0708800	heat shock protein 110 (HSP110c)	Pf3D7_07_v3:395711-398332(+)	2622	1	2	2	1	2	2	1	2
PF3D7_0708900	Cg3 protein	Pf3D7_07_v3:399290-400243(-)	954	0	1	1	0	1	2	0	0
PF3D7_0709000	chloroquine resistance transporter (CRT)	Pf3D7_07_v3:403222-406317(+)	1275	0	1	0	0	0	0	0	0
PF3D7_0709050	small nucleolar RNA	Pf3D7_07_v3:406820-407448(-)	629	0	1	0	0	0	0	0	0
PF3D7_0709100	Cg1 protein	Pf3D7_07_v3:408215-411961(+)	3747	1	4	2	1	0	2	1	1
PF3D7_0709200	glutaredoxin-like protein (GLP3)	Pf3D7_07_v3:412343-413161(-)	819	1	4	3	3	3	2	3	3
PF3D7_0709300	Cg2 protein (CG2)	Pf3D7_07_v3:413560-421749(-)	8190	0	6	3	3	3	3	6	1
PF3D7_0709400	Cg7 protein	Pf3D7_07_v3:423236-427234(-)	3846	1	2	3	2	2	2	2	1
PF3D7_0709500	conserved Plasmodium protein, unknown function	Pf3D7_07_v3:428723-429346(+)	408	0	2	0	0	0	0	1	0
PF3D7_0709600	ribonucleases P/MRP protein subunit POP1, putative (POP1)	Pf3D7_07_v3:429857-433758(-)	3471	3	3	3	1	1	2	2	1
PF3D7_0709700	lysophospholipase, putative	Pf3D7_07_v3:435089-436195(-)	1107	1	2	2	1	2	1	1	1
PF3D7_0709800	conserved protein, unknown function	Pf3D7_07_v3:437900-438094(+)	195	2	4	4	2	5	3	4	1
PF3D7_0709900	conserved Plasmodium membrane protein, unknown function	Pf3D7_07_v3:438557-445881(-)	6933	2	4	3	2	3	3	5	2
PF3D7_0710000	conserved Plasmodium protein, unknown function	Pf3D7_07_v3:447515-458496(-)	9804	1	1	0	0	0	1	0	0
PF3D7_0710100	conserved Plasmodium protein, unknown function	Pf3D7_07_v3:460057-461436(+)	1380	0	0	0	0	0	1	0	0
PF3D7_0710200	conserved Plasmodium protein, unknown function	Pf3D7_07_v3:463105-471837(+)	8733	1	1	0	2	1	2	1	1
PF3D7_0710300	conserved Plasmodium membrane protein, unknown function	Pf3D7_07_v3:472501-473541(-)	612	0	1	0	1	2	2	0	1
PF3D7_0710400	DNA repair protein RAD14, putative (RAD14)	Pf3D7_07_v3:474623-475720(+)	1098	0	1	0	0	0	0	0	0
PF3D7_0710500	conserved Plasmodium protein, unknown function	Pf3D7_07_v3:476116-477552(-)	768	0	1	1	0	0	0	0	1
PF3D7_0710600	60S ribosomal protein L34 (RPL34)	Pf3D7_07_v3:478468-479138(-)	453	0	0	0	0	0	0	0	0
PF3D7_0710700	conserved Plasmodium protein, unknown function	Pf3D7_07_v3:481369-481974(-)	606	0	0	0	0	0	0	0	0
PF3D7_0710800	conserved Plasmodium protein, unknown function	Pf3D7_07_v3:482701-483831(-)	1131	0	0	0	0	0	0	0	0
PF3D7_0710900	50S ribosomal protein L1, mitochondrial, putative (RPL1)	Pf3D7_07_v3:484838-486037(+)	1200	2	2	2	3	2	2	2	2
PF3D7_0711000	AAA family ATPase, CDC48 subfamily (Cdc48)	Pf3D7_07_v3:487281-490970(-)	3690	0	1	4	1	3	3	4	2
PF3D7_0711100	conserved Plasmodium membrane protein, unknown function	Pf3D7_07_v3:492519-493232(-)	714	0	1	0	0	0	0	0	0
PF3D7_0711200	conserved Plasmodium protein, unknown function	Pf3D7_07_v3:495238-498240(+)	3003	1	1	1	1	1	1	1	1
PF3D7_0711300	conserved Plasmodium protein, unknown function	Pf3D7_07_v3:499336-499695(+)	360	0	0	2	0	0	0	0	0
PF3D7_0711400	histone deacetylase complex subunit SAP18, putative (SAP18)	Pf3D7_07_v3:500408-502594(-)	2187	2	0	0	1	0	2	1	1
PF3D7_0711500	regulator of chromosome condensation, putative	Pf3D7_07_v3:505245-507311(+)	2067	1	2	2	1	1	1	2	0
PF3D7_0711600	Plasmodium RNA of unknown function RUF6-1	Pf3D7_07_v3:508474-508609(+)	136	1	1	3	2	2	1	1	1
PF3D7_0711700	erythrocyte membrane protein 1, PfEMP1 (VAR)	Pf3D7_07_v3:511950-519425(-)	6648	3	6	2	1	1	2	1	1
PF3D7_0711800	Plasmodium RNA of unknown function RUF6-2	Pf3D7_07_v3:523147-523288(+)	142	0	1	1	0	0	0	0	0
PF3D7_0711900	rifin, pseudogene (RIF)	Pf3D7_07_v3:525063-526320(-)	1074	2	3	2	2	3	2	2	3
PF3D7_0712000	erythrocyte membrane protein 1, PfEMP1 (VAR)	Pf3D7_07_v3:527338-535131(-)	6828	2	6	2	1	1	2	1	1
PF3D7_0712100	Plasmodium RNA of unknown function RUF6-12	Pf3D7_07_v3:538519-538660(+)	142	0	1	1	0	0	0	0	0
PF3D7_0712200	rifin, pseudogene (RIF)	Pf3D7_07_v3:540343-541541(-)	1017	1	3	3	2	2	1	2	2
PF3D7_0712300	erythrocyte membrane protein 1, PfEMP1 (VAR)	Pf3D7_07_v3:542906-550520(-)	6804	2	6	2	2	2	2	2	3
PF3D7_0712400	erythrocyte membrane protein 1, PfEMP1 (VAR)	Pf3D7_07_v3:552158-559078(-)	6195	1	4	2	1	2	2	2	3
PF3D7_0712500	rifin, pseudogene (RIF)	Pf3D7_07_v3:562906-564160(-)	1137	2	4	3	2	2	2	2	2
PF3D7_0712600	erythrocyte membrane protein 1, PfEMP1 (VAR)	Pf3D7_07_v3:566726-574308(-)	6648	3	5	2	1	2	2	2	2
PF3D7_0712700	Plasmodium RNA of unknown function RUF6-13	Pf3D7_07_v3:577945-578078(+)	134	1	3	2	1	1	1	1	1
PF3D7_0712800	erythrocyte membrane protein 1, PfEMP1 (VAR)	Pf3D7_07_v3:581386-588923(-)	6720	4	10	2	2	2	3	2	5
PF3D7_0712900	erythrocyte membrane protein 1, PfEMP1 (VAR)	Pf3D7_07_v3:590326-597733(-)	6579	2	5	1	1	1	4	1	1
PF3D7_0713000	rifin (RIF)	Pf3D7_07_v3:602141-603381(+)	1041	1	2	1	1	1	1	1	1
PF3D7_0713100	Pfmc-2TM Maurer's cleft two transmembrane protein (MC-2TM)	Pf3D7_07_v3:605653-606440(+)	696	0	0	1	0	1	0	0	0
PF3D7_0713200	RESA-like protein	Pf3D7_07_v3:607111-607785(-)	675	0	0	0	0	0	0	0	0
PF3D7_0713300	erythrocyte membrane protein 1 (PfEMP1), pseudogene (VAR)	Pf3D7_07_v3:609297-610522(+)	1224	1	1	1	1	1	1	1	1
PF3D7_0713400	serpentine receptor, putative (SR25)	Pf3D7_07_v3:612458-613740(+)	1074	0	0	0	0	0	0	0	0
PF3D7_0713500	conserved Plasmodium protein, unknown function	Pf3D7_07_v3:614385-617249(+)	2865	0	1	1	0	0	0	0	0
PF3D7_0713600	mitochondrial ribosomal protein S5 precursor, putative	Pf3D7_07_v3:617933-620867(+)	2754	1	0	3	1	1	2	2	0
PF3D7_0713700	conserved Plasmodium protein, unknown function	Pf3D7_07_v3:621463-623521(-)	630	0	1	0	0	0	0	0	0
PF3D7_0713800	negative elongation factor A, putative (NELFA)	Pf3D7_07_v3:624379-625300(-)	723	2	4	5	4	2	4	3	3
PF3D7_0713900	conserved Plasmodium protein, unknown function	Pf3D7_07_v3:627067-637776(-)	10710	0	1	0	0	0	0	0	0
PF3D7_0714000	histone H2B variant (H2B.Z)	Pf3D7_07_v3:643101-643472(-)	372	0	3	1	0	1	0	0	0
PF3D7_0714100	conserved Plasmodium protein, unknown function	Pf3D7_07_v3:646719-648767(-)	2049	0	0	0	0	0	0	1	1
PF3D7_0714200	conserved Plasmodium protein, unknown function	Pf3D7_07_v3:650834-654919(+)	4086	0	2	3	1	2	3	3	1
PF3D7_0714300	palmitoyltransferase, putative (DHHC4)	Pf3D7_07_v3:656871-661669(+)	3966	0	3	2	1	1	1	1	1
PF3D7_0714400	calmodulin, putative	Pf3D7_07_v3:662284-663407(-)	771	0	2	1	0	0	1	1	0
PF3D7_0714500	transcription elongation factor s-II, putative	Pf3D7_07_v3:664956-666167(+)	1212	0	1	0	0	0	1	0	0
PF3D7_0714600	conserved Plasmodium protein, unknown function	Pf3D7_07_v3:667985-669712(+)	1728	0	0	1	0	2	0	1	1
PF3D7_0714700	tRNA Asparagine	Pf3D7_07_v3:670795-670866(+)	72	0	0	0	0	0	0	0	0
PF3D7_0714800	tRNA Leucine	Pf3D7_07_v3:671656-671735(+)	80	0	0	0	0	0	0	0	0
PF3D7_0714900	tRNA Serine	Pf3D7_07_v3:672735-672816(-)	82	0	0	0	0	0	0	0	0
PF3D7_0715000	4-nitrophenylphosphatase (PNPase)	Pf3D7_07_v3:673451-674419(+)	969	1	0	0	1	1	1	1	0
PF3D7_0715100	C-Myc-binding protein, putative (MYCBP)	Pf3D7_07_v3:674610-675130(-)	327	0	5	5	2	4	1	5	3
PF3D7_0715200	conserved Plasmodium protein, unknown function	Pf3D7_07_v3:676061-682681(-)	6621	1	2	2	0	1	1	2	1
PF3D7_0715300	calcium/calmodulin-dependent protein kinase, putative	Pf3D7_07_v3:684539-686691(-)	1554	0	2	1	0	0	0	0	0
PF3D7_0715400	secreted ookinete protein, putative (PSOP20)	Pf3D7_07_v3:687891-688848(-)	660	0	0	0	1	0	1	0	0
PF3D7_0715500	mitochondrial ATP synthase F1, epsilon subunit, putative	Pf3D7_07_v3:689543-690057(-)	216	0	2	1	0	0	0	1	0
PF3D7_0715600	GTP-binding translation elongation factor tu family protein, putative	Pf3D7_07_v3:691068-693332(+)	2265	0	1	1	1	0	1	1	0
PF3D7_0715700	conserved Plasmodium protein, unknown function	Pf3D7_07_v3:694523-694882(+)	360	1	1	2	0	2	0	1	1
PF3D7_0715800	drug/metabolite exporter, drug/metabolite transporter	Pf3D7_07_v3:695600-696904(-)	1305	0	0	1	0	1	0	0	0
PF3D7_0715900	zinc transporter, putative	Pf3D7_07_v3:699239-700909(+)	1671	1	3	1	1	1	1	1	1
PF3D7_0716000	RNA-binding protein, putative	Pf3D7_07_v3:703207-706584(+)	3378	2	2	3	3	3	3	3	3
PF3D7_0716100	protein SDA1, putative (SDA1)	Pf3D7_07_v3:707699-710908(-)	3210	1	0	3	2	2	2	1	1
PF3D7_0716200	conserved Plasmodium protein, unknown function	Pf3D7_07_v3:712469-714967(+)	2499	0	2	1	1	1	1	1	1
PF3D7_0716300	conserved Plasmodium protein, unknown function	Pf3D7_07_v3:717281-718968(+)	1569	2	1	2	1	2	2	2	2
PF3D7_0716400	transcription initiation factor IIA subunit 1, putative	Pf3D7_07_v3:720010-721467(+)	525	0	0	0	1	0	0	0	0
PF3D7_0716500	conserved Plasmodium protein, unknown function	Pf3D7_07_v3:721717-724715(+)	1341	0	0	0	0	0	0	0	0
PF3D7_0716600	cysteine desulfurase (SufS)	Pf3D7_07_v3:725296-727219(+)	1641	0	0	1	0	0	0	0	0
PF3D7_0716700	conserved Plasmodium protein, unknown function	Pf3D7_07_v3:728109-731126(+)	3018	1	4	4	3	2	3	2	2
PF3D7_0716800	eukaryotic translation initiation factor 3 subunit I, putative (EIF3I)	Pf3D7_07_v3:732070-733496(-)	984	1	1	1	1	1	1	1	1
PF3D7_0716900	drug metabolite transporter, putative	Pf3D7_07_v3:736370-737338(+)	969	0	2	0	0	0	0	0	0
PF3D7_0717000	conserved Plasmodium membrane protein, unknown function	Pf3D7_07_v3:738578-741209(+)	897	1	1	2	1	2	1	1	1
PF3D7_0717100	conserved Plasmodium protein, unknown function	Pf3D7_07_v3:742010-744901(+)	2739	1	1	3	2	2	2	2	2
PF3D7_0717200	conserved Plasmodium protein, unknown function	Pf3D7_07_v3:745191-746663(-)	1296	0	0	1	1	1	1	1	1
PF3D7_0717300	transcription initiation factor IIE, alpha subunit, putative	Pf3D7_07_v3:748990-750699(+)	1179	0	1	0	0	0	0	0	0
PF3D7_0717400	queuine tRNA-ribosyltransferase, putative	Pf3D7_07_v3:751877-754132(+)	2256	1	1	1	0	2	1	1	2
PF3D7_0717500	calcium-dependent protein kinase 4 (CDPK4)	Pf3D7_07_v3:755763-757696(+)	1587	1	1	4	3	3	2	3	3
PF3D7_0717600	conserved Plasmodium protein, unknown function	Pf3D7_07_v3:758720-762877(-)	3162	0	7	2	2	2	1	2	1
PF3D7_0717700	serine--tRNA ligase, putative	Pf3D7_07_v3:764794-766413(-)	1620	1	3	4	2	2	2	3	1
PF3D7_0717800	conserved Plasmodium protein, unknown function	Pf3D7_07_v3:767357-771949(-)	4593	2	2	1	1	2	2	1	2
PF3D7_0717900	thioredoxin-like protein	Pf3D7_07_v3:772951-775264(-)	1350	0	5	5	3	3	4	3	3
PF3D7_0718000	dynein heavy chain, putative	Pf3D7_07_v3:776141-795637(-)	17541	2	6	5	4	4	6	3	2
PF3D7_0718100	exported serine/threonine protein kinase (EST)	Pf3D7_07_v3:796514-804739(-)	8088	1	1	3	2	2	2	3	4
PF3D7_0718300	cysteine repeat modular protein 2 (CRMP2)	Pf3D7_07_v3:812301-820635(-)	7632	3	6	4	1	3	2	2	2
PF3D7_0718400	mitochondrial ribosomal protein S8 precursor, putative	Pf3D7_07_v3:822438-823015(+)	390	0	0	0	0	0	0	0	0
PF3D7_0718500	prefoldin subunit 3, putative	Pf3D7_07_v3:824445-825884(+)	579	0	0	1	0	0	0	0	0
PF3D7_0718600	conserved Plasmodium protein, unknown function	Pf3D7_07_v3:826837-831305(+)	3345	0	0	3	1	3	1	3	2
PF3D7_0718700	conserved Plasmodium membrane protein, unknown function	Pf3D7_07_v3:831549-832922(-)	1374	0	1	2	0	2	0	0	0
PF3D7_0718800	conserved Plasmodium protein, unknown function	Pf3D7_07_v3:833630-835051(-)	822	0	1	0	0	1	1	1	1
PF3D7_0718900	conserved Plasmodium protein, unknown function	Pf3D7_07_v3:835957-836861(+)	705	0	1	0	0	0	0	1	0
PF3D7_0719000	conserved Plasmodium protein, unknown function	Pf3D7_07_v3:838135-838596(+)	462	0	0	0	0	0	0	0	0
PF3D7_0719100	conserved Plasmodium protein, unknown function	Pf3D7_07_v3:838990-840024(-)	540	0	1	0	0	0	0	0	0
PF3D7_0719200	NIMA related kinase 4 (NEK4)	Pf3D7_07_v3:841108-842830(+)	933	0	2	0	0	0	0	0	0
PF3D7_0719300	actin-related protein, putative (ARP6)	Pf3D7_07_v3:844495-847593(+)	3099	3	3	4	3	4	4	3	2
PF3D7_0719400	conserved Plasmodium protein, unknown function	Pf3D7_07_v3:848398-853593(-)	5196	2	4	5	3	4	4	4	3
PF3D7_0719500	LEM3/CDC50 family protein, putative	Pf3D7_07_v3:854652-856654(-)	1416	0	1	1	0	0	0	1	0
PF3D7_0719600	60S ribosomal protein L11a, putative	Pf3D7_07_v3:858742-859492(-)	522	0	1	1	0	0	1	1	0
PF3D7_0719700	40S ribosomal protein S10, putative	Pf3D7_07_v3:861583-862487(+)	414	1	0	1	0	1	0	1	1
PF3D7_0719800	conserved Plasmodium protein, unknown function	Pf3D7_07_v3:863452-864813(-)	1362	1	0	0	1	0	1	0	0
PF3D7_0719900	conserved Plasmodium membrane protein, unknown function	Pf3D7_07_v3:865927-876132(+)	10206	2	3	4	2	4	5	3	3
PF3D7_0720000	exosome complex component CSL4, putative (CSL4)	Pf3D7_07_v3:876795-877500(+)	588	2	4	5	3	2	4	2	2
PF3D7_0720100	small subunit rRNA processing protein, putative	Pf3D7_07_v3:877865-878632(-)	768	0	0	1	0	0	0	0	0
PF3D7_0720200	conserved Plasmodium protein, unknown function	Pf3D7_07_v3:879454-879946(+)	366	0	0	0	0	0	0	0	0
PF3D7_0720300	conserved Plasmodium protein, unknown function	Pf3D7_07_v3:880465-880863(-)	315	0	0	0	0	0	0	0	0
PF3D7_0720400	ferrodoxin reductase-like protein	Pf3D7_07_v3:882936-884988(+)	1929	2	2	1	1	1	1	1	1
PF3D7_0720500	conserved Plasmodium protein, unknown function	Pf3D7_07_v3:886346-887487(+)	405	0	0	2	0	2	0	1	2
PF3D7_0720600	conserved Plasmodium protein, unknown function	Pf3D7_07_v3:887816-889378(-)	711	0	0	2	1	1	1	1	1
PF3D7_0720700	phosphoinositide-binding protein, putative	Pf3D7_07_v3:891683-899051(+)	6501	0	2	0	0	0	0	0	0
PF3D7_0720800	Ham1-like protein, putative	Pf3D7_07_v3:899751-901137(+)	597	1	2	2	2	2	3	2	1
PF3D7_0720900	conserved Plasmodium protein, unknown function	Pf3D7_07_v3:901549-902787(+)	798	1	2	1	0	1	1	1	1
PF3D7_0721000	conserved Plasmodium membrane protein, unknown function	Pf3D7_07_v3:904143-914671(+)	10380	1	5	5	2	3	3	3	3
PF3D7_0721100	conserved Plasmodium protein, unknown function	Pf3D7_07_v3:916434-917168(+)	735	3	5	6	4	5	5	6	4
PF3D7_0721200	conserved Plasmodium protein, unknown function	Pf3D7_07_v3:917958-920816(-)	2859	0	0	0	0	0	1	0	1
PF3D7_0721300	DEAD/DEAH box ATP-dependent RNA helicase, putative	Pf3D7_07_v3:922285-924984(+)	2700	1	2	2	1	1	1	2	1
PF3D7_0721400	conserved Plasmodium protein, unknown function	Pf3D7_07_v3:926692-928028(+)	645	0	2	1	0	0	1	0	0
PF3D7_0721500	conserved Plasmodium membrane protein, unknown function	Pf3D7_07_v3:928514-930853(+)	2340	0	0	0	0	0	0	0	0
PF3D7_0721600	40S ribosomal protein S5, putative	Pf3D7_07_v3:931459-932164(-)	588	1	0	1	1	1	0	1	1
PF3D7_0721700	secreted ookinete protein, putative (PSOP1)	Pf3D7_07_v3:935497-936900(+)	1404	0	2	1	1	1	1	1	1
PF3D7_0721800	conserved Plasmodium protein, unknown function	Pf3D7_07_v3:938279-938895(+)	321	1	0	0	0	0	0	0	1
PF3D7_0721900	V-type ATPase V0 subunit e, putative	Pf3D7_07_v3:939715-940250(-)	237	0	1	0	0	0	0	0	0
PF3D7_0722000	conserved Plasmodium protein, unknown function	Pf3D7_07_v3:941776-942513(+)	738	0	0	0	1	0	1	1	0
PF3D7_0722100	PelOta protein homologue, putative	Pf3D7_07_v3:944023-945234(+)	1212	0	2	1	0	1	1	1	0
PF3D7_0722200	rhoptry-associated leucine zipper-like protein 1 (RALP1)	Pf3D7_07_v3:946363-948612(+)	2250	0	0	3	2	3	2	2	2
PF3D7_0722300	ubiquitin carboxyl-terminal hydrolase, putative	Pf3D7_07_v3:949449-953114(-)	3666	2	2	2	1	2	2	2	0
PF3D7_0722400	GTP-binding protein, putative	Pf3D7_07_v3:954784-956343(+)	1182	1	1	2	1	2	1	1	2
PF3D7_0722500	cell cycle control protein cwf15, putative	Pf3D7_07_v3:956920-958017(-)	876	1	0	2	1	3	1	2	2
PF3D7_0722600	U3 small nucleolar RNA-associated protein 7, putative (UTP7)	Pf3D7_07_v3:958886-960694(-)	1809	0	1	0	1	1	1	0	1
PF3D7_0722700	conserved Plasmodium protein, unknown function	Pf3D7_07_v3:962031-962447(+)	240	0	1	1	0	0	0	0	0
PF3D7_0722800	conserved Plasmodium protein, unknown function	Pf3D7_07_v3:963370-965109(+)	1740	1	1	2	1	1	1	1	1
PF3D7_0722900	conserved Plasmodium protein, unknown function	Pf3D7_07_v3:965664-967782(-)	939	0	1	2	0	0	0	1	0
PF3D7_0723000	tRNAHis guanylyltransferase, putative	Pf3D7_07_v3:968836-969735(-)	900	1	0	1	2	0	1	1	1
PF3D7_0723100	conserved Plasmodium protein, unknown function	Pf3D7_07_v3:970492-971877(-)	1386	0	2	0	0	0	0	0	0
PF3D7_0723200	conserved Plasmodium protein, unknown function	Pf3D7_07_v3:972658-974272(+)	1077	1	3	2	1	1	2	2	1
PF3D7_0723300	conserved Plasmodium protein, unknown function	Pf3D7_07_v3:975766-978408(+)	2643	0	0	3	1	3	1	2	3
PF3D7_0723400	conserved Plasmodium protein, unknown function	Pf3D7_07_v3:978920-983188(-)	4269	2	1	1	1	2	1	1	1
PF3D7_0723500	dynactin subunit 5, putative	Pf3D7_07_v3:984778-985458(-)	681	0	1	1	1	0	1	1	0
PF3D7_0723600	conserved Plasmodium protein, unknown function	Pf3D7_07_v3:986598-987365(+)	450	0	1	0	0	0	0	0	0
PF3D7_0723700	metallo-hydrolase/oxidoreductase, putative	Pf3D7_07_v3:988145-991243(+)	3099	0	2	1	1	0	1	1	0
PF3D7_0723800	conserved Plasmodium protein, unknown function	Pf3D7_07_v3:993232-1000233(+)	6573	2	2	4	3	3	4	4	4
PF3D7_0723900	conserved Plasmodium protein, unknown function	Pf3D7_07_v3:1000701-1004746(-)	3669	1	7	2	1	2	2	2	1
PF3D7_0724000	Rab GTPase activator and protein kinase, putative	Pf3D7_07_v3:1006335-1012145(+)	5811	0	2	0	1	0	1	1	0
PF3D7_0724100	conserved Plasmodium protein, unknown function	Pf3D7_07_v3:1013295-1016449(-)	3012	1	2	2	2	1	2	2	0
PF3D7_0724200	type 2A phosphatase-associated protein 42, putative (TAP42)	Pf3D7_07_v3:1019384-1020667(-)	1284	0	1	1	0	1	1	1	1
PF3D7_0724300	3-demethylubiquinone-9 3-methyltransferase, putative (COQ3)	Pf3D7_07_v3:1021508-1022630(+)	1005	0	2	0	0	0	0	0	0
PF3D7_0724400	mitochondrial import inner membrane translocase subunit TIM14, putative (PAM18)	Pf3D7_07_v3:1023651-1024121(+)	348	0	0	0	0	0	0	0	0
PF3D7_0724500	conserved Plasmodium protein, unknown function	Pf3D7_07_v3:1024672-1026167(+)	915	2	3	3	1	0	1	0	0
PF3D7_0724600	protein kinase, putative	Pf3D7_07_v3:1026444-1033077(-)	6126	2	3	1	2	1	3	2	0
PF3D7_0724700	conserved Plasmodium protein, unknown function	Pf3D7_07_v3:1034969-1046109(-)	10470	0	3	3	1	3	4	4	1
PF3D7_0724800	kelch protein, putative	Pf3D7_07_v3:1047427-1049362(-)	1278	1	2	1	1	1	1	1	1
PF3D7_0724900	kinesin-19, putative	Pf3D7_07_v3:1052465-1058158(+)	5694	4	7	6	3	6	3	4	5
PF3D7_0725000	exonuclease I, putative	Pf3D7_07_v3:1058933-1062976(-)	4044	3	4	4	2	4	2	3	3
PF3D7_0725100	conserved Plasmodium membrane protein, unknown function	Pf3D7_07_v3:1065252-1070240(+)	4731	0	1	1	0	1	1	1	1
PF3D7_0725200	mago nashi protein homologue, putative	Pf3D7_07_v3:1070980-1071737(+)	447	0	1	2	1	1	0	1	2
PF3D7_0725300	conserved Plasmodium protein, unknown function	Pf3D7_07_v3:1072202-1074754(-)	2382	1	4	3	1	1	2	2	1
PF3D7_0725400	conserved Plasmodium protein, unknown function	Pf3D7_07_v3:1079015-1080055(+)	330	0	0	0	0	0	0	0	0
PF3D7_0725500	unspecified product	Pf3D7_07_v3:1080642-1082343(-)	1257	0	0	0	0	0	0	0	0
PF3D7_0725600	18S ribosomal RNA	Pf3D7_07_v3:1083761-1085847(+)	2087	0	0	0	0	1	0	0	0
PF3D7_0725700	unspecified product	Pf3D7_07_v3:1085848-1086212(+)	365	0	0	0	0	0	0	0	0
PF3D7_0725800	5.8S ribosomal RNA	Pf3D7_07_v3:1086213-1086371(+)	159	0	0	0	0	1	0	0	0
PF3D7_0725900	unspecified product	Pf3D7_07_v3:1086372-1086569(+)	198	0	0	0	0	0	0	0	0
PF3D7_0726000	28S ribosomal RNA	Pf3D7_07_v3:1086570-1090357(+)	3788	0	0	1	0	1	0	0	1
PF3D7_0726100	Plasmodium exported protein, unknown function	Pf3D7_07_v3:1093566-1096122(-)	2412	0	1	0	0	0	0	1	0
PF3D7_0726200	serine/threonine protein kinase, FIKK family (FIKK7.1)	Pf3D7_07_v3:1100134-1102967(+)	2538	0	1	1	0	1	0	1	1
PF3D7_0726300	DNA mismatch repair protein PMS1, putative (PMS1)	Pf3D7_07_v3:1104156-1108364(+)	3993	4	8	6	4	5	7	6	4
PF3D7_0726400	conserved Plasmodium membrane protein, unknown function	Pf3D7_07_v3:1108831-1124492(-)	14835	1	7	6	5	5	6	5	3
PF3D7_0726500	ubiquitin carboxyl-terminal hydrolase, putative	Pf3D7_07_v3:1126556-1136577(-)	9552	1	3	3	2	1	1	1	2
PF3D7_0726600	conserved Plasmodium protein, unknown function	Pf3D7_07_v3:1140479-1142754(+)	2067	1	2	2	1	0	1	1	0
PF3D7_0726700	conserved Plasmodium protein, unknown function	Pf3D7_07_v3:1143303-1143815(-)	513	0	0	1	1	1	1	2	1
PF3D7_0726800	dolichyl-diphosphooligosaccharide--protein glycosyltransferase subunit DAD1, putative (DAD1)	Pf3D7_07_v3:1144046-1144730(-)	324	1	0	2	2	2	2	2	2
PF3D7_0726900	mitochondrial import inner membrane translocase subunit TIM50, putative (TIM50)	Pf3D7_07_v3:1145648-1147207(+)	1560	0	2	0	0	0	0	0	0
PF3D7_0727000	vacuolar protein sorting-associated protein 53, putative (VPS53)	Pf3D7_07_v3:1147570-1151058(-)	3489	0	2	2	3	3	2	4	3
PF3D7_0727100	conserved Plasmodium protein, unknown function	Pf3D7_07_v3:1152155-1155355(-)	3201	1	1	1	0	1	2	1	0
PF3D7_0727200	cysteine desulfurase, putative (NFS)	Pf3D7_07_v3:1156748-1158409(-)	1662	2	3	2	2	2	2	2	2
PF3D7_0727300	DNA (cytosine-5)-methyltransferase (DNMT)	Pf3D7_07_v3:1159700-1161820(-)	2121	0	1	1	1	1	1	1	1
PF3D7_0727400	proteasome subunit alpha type-5, putative	Pf3D7_07_v3:1162710-1163831(+)	771	1	1	2	1	1	1	1	1
PF3D7_0727500	conserved Plasmodium protein, unknown function	Pf3D7_07_v3:1164455-1166578(-)	2124	1	1	1	1	1	1	1	1
PF3D7_0727600	conserved Plasmodium protein, unknown function	Pf3D7_07_v3:1167441-1170817(+)	3090	0	1	0	0	0	1	0	0
PF3D7_0727700	conserved Plasmodium protein, unknown function	Pf3D7_07_v3:1171286-1174156(-)	2871	1	1	2	1	1	1	1	1
PF3D7_0727800	cation transporting ATPase, putative	Pf3D7_07_v3:1175944-1181700(+)	5757	1	5	2	0	3	1	2	1
PF3D7_0727900	conserved Plasmodium protein, unknown function	Pf3D7_07_v3:1184401-1190172(+)	5772	3	5	3	3	3	4	4	4
PF3D7_0728000	eukaryotic translation initiation factor 2 alpha subunit, putative	Pf3D7_07_v3:1191179-1192289(-)	990	5	9	5	4	3	7	4	3
PF3D7_0728100	conserved Plasmodium membrane protein, unknown function	Pf3D7_07_v3:1193616-1210301(-)	16686	1	4	2	2	2	3	2	1
PF3D7_0728200	actin-like protein, putative (ALP3)	Pf3D7_07_v3:1211657-1213517(+)	1659	1	2	2	1	2	1	2	1
PF3D7_0728300	conserved Plasmodium protein, unknown function	Pf3D7_07_v3:1213841-1214476(-)	636	0	2	0	0	0	0	0	0
PF3D7_0728400	conserved Plasmodium protein, unknown function	Pf3D7_07_v3:1215174-1215763(+)	381	1	0	2	1	2	2	2	2
PF3D7_0728500	conserved Plasmodium protein, unknown function	Pf3D7_07_v3:1216088-1217201(-)	432	0	0	0	0	0	0	0	0
PF3D7_0728600	zinc finger, C3HC4 type, putative	Pf3D7_07_v3:1218426-1225473(+)	6489	2	3	3	2	2	2	2	1
PF3D7_0728700	alpha/beta hydrolase, putative	Pf3D7_07_v3:1226029-1228714(-)	2163	2	2	4	2	3	4	4	3
PF3D7_0728800	conserved Plasmodium protein, unknown function	Pf3D7_07_v3:1230589-1232180(+)	1401	0	0	0	0	0	0	0	0
PF3D7_0728900	RNA-binding protein, putative	Pf3D7_07_v3:1232272-1234672(-)	1479	0	2	0	0	0	0	0	0
PF3D7_0729000	signal recognition particle subunit SRP9 (SRP9)	Pf3D7_07_v3:1235699-1236707(+)	312	1	0	1	1	0	1	1	0
PF3D7_0729100	conserved Plasmodium protein, unknown function	Pf3D7_07_v3:1238446-1246188(+)	7743	3	4	3	2	2	3	3	3
PF3D7_0729200	1-cys peroxiredoxin (AOP)	Pf3D7_07_v3:1247398-1248264(+)	723	1	4	3	1	0	1	1	0
PF3D7_0729300	60S ribosomal export protein NMD3, putative (NMD3)	Pf3D7_07_v3:1248837-1251503(-)	2667	2	2	1	1	0	1	1	0
PF3D7_0729400	ribosome biogenesis protein BRX1 homolog, putative	Pf3D7_07_v3:1252847-1254097(+)	1251	0	0	1	1	1	1	1	1
PF3D7_0729500	mRNA (N6-adenosine)-methyltransferase, putative	Pf3D7_07_v3:1255371-1257653(+)	2283	0	0	0	0	0	0	0	0
PF3D7_0729600	conserved Plasmodium protein, unknown function	Pf3D7_07_v3:1258787-1259730(+)	492	1	2	1	1	1	2	1	1
PF3D7_0729700	conserved Plasmodium protein, unknown function	Pf3D7_07_v3:1260154-1262780(-)	2409	0	2	0	0	0	1	1	0
PF3D7_0729800	dynein light chain, putative	Pf3D7_07_v3:1264445-1264738(+)	294	0	0	0	0	0	0	0	0
PF3D7_0729900	dynein heavy chain, putative	Pf3D7_07_v3:1265910-1281347(+)	15198	5	5	6	3	6	6	5	6
PF3D7_0730000	conserved Plasmodium protein, unknown function	Pf3D7_07_v3:1281785-1282322(-)	351	4	4	5	2	6	4	3	5
PF3D7_0730100	tRNA pseudouridine synthase D, putative	Pf3D7_07_v3:1282913-1285519(+)	2607	0	0	1	0	0	1	0	0
PF3D7_0730200	AP-4 complex subunit beta, putative	Pf3D7_07_v3:1286057-1289399(-)	2577	1	1	1	0	0	0	1	0
PF3D7_0730300	transcription factor with AP2 domain(s) (AP2-L)	Pf3D7_07_v3:1297459-1301454(+)	3996	2	3	3	2	3	2	3	2
PF3D7_0730400	conserved Plasmodium protein, unknown function	Pf3D7_07_v3:1304347-1305096(+)	477	1	1	3	2	2	3	2	2
PF3D7_0730500	conserved Plasmodium protein, unknown function	Pf3D7_07_v3:1305894-1314215(-)	8322	2	2	1	2	2	2	2	1
PF3D7_0730600	tRNA Valine	Pf3D7_07_v3:1318059-1318131(+)	73	0	0	0	0	0	0	0	0
PF3D7_0730700	tRNA Threonine	Pf3D7_07_v3:1319011-1319082(-)	72	0	0	0	0	0	0	0	0
PF3D7_0730800	Plasmodium exported protein, unknown function	Pf3D7_07_v3:1321306-1322367(+)	882	0	0	1	1	1	1	1	1
PF3D7_0730900	EMP1-trafficking protein (PTP4)	Pf3D7_07_v3:1325375-1331813(+)	6333	0	2	4	2	4	2	2	2
PF3D7_0731000	unspecified product	Pf3D7_07_v3:1333175-1334938(-)	1764	0	0	1	1	1	1	1	1
PF3D7_0731100	EMP1-trafficking protein (PTP2)	Pf3D7_07_v3:1338959-1341790(+)	2673	2	2	1	1	1	1	1	1
PF3D7_0731200	Plasmodium exported protein, unknown function	Pf3D7_07_v3:1342842-1343996(-)	930	1	0	0	0	0	0	0	1
PF3D7_0731300	Plasmodium exported protein (PHISTb), unknown function (PfG174)	Pf3D7_07_v3:1350032-1351149(+)	954	1	0	1	1	1	1	0	1
PF3D7_0731400	serine/threonine protein kinase, FIKK family, pseudogene (FIKK7.2)	Pf3D7_07_v3:1353758-1355482(+)	1605	1	1	2	1	2	1	1	1
PF3D7_0731500	erythrocyte binding antigen-175 (EBA175)	Pf3D7_07_v3:1358055-1362929(+)	4509	2	2	3	1	2	2	1	2
PF3D7_0731600	acyl-CoA synthetase (ACS5)	Pf3D7_07_v3:1368161-1370596(+)	2436	0	3	1	0	0	1	0	0
PF3D7_0731700	Plasmodium exported protein (hyp9), unknown function	Pf3D7_07_v3:1372063-1372760(+)	591	1	0	2	2	2	1	2	1
PF3D7_0731800	alpha/beta hydrolase, putative (GEXP08)	Pf3D7_07_v3:1378618-1380769(+)	2028	1	1	1	1	0	0	0	0
PF3D7_0731900	rifin, pseudogene (RIF)	Pf3D7_07_v3:1382410-1383524(+)	957	1	1	2	1	2	2	2	2
PF3D7_0732000	stevor	Pf3D7_07_v3:1385635-1386626(+)	891	1	0	1	1	1	0	1	1
PF3D7_0732100	erythrocyte membrane protein 1 (PfEMP1), pseudogene (VAR)	Pf3D7_07_v3:1387753-1389037(+)	1284	0	0	1	1	1	0	1	1
PF3D7_0732200	rifin (RIF)	Pf3D7_07_v3:1390711-1392043(+)	1101	1	1	1	1	1	1	1	1
PF3D7_0732300	rifin (RIF)	Pf3D7_07_v3:1396437-1397639(-)	1017	1	1	1	1	1	1	1	1
PF3D7_0732400	rifin (RIF)	Pf3D7_07_v3:1399452-1400682(-)	1149	1	0	1	1	1	1	1	1
PF3D7_0732500	rifin (RIF)	Pf3D7_07_v3:1402623-1403978(-)	1119	1	1	1	1	1	1	1	1
PF3D7_0732600	Plasmodium exported protein, unknown function, fragment	Pf3D7_07_v3:1406853-1407065(+)	213	0	0	0	0	0	0	0	0
PF3D7_0732700	rifin (RIF)	Pf3D7_07_v3:1408781-1409975(+)	1080	0	0	1	1	1	1	1	1
PF3D7_0732800	erythrocyte membrane protein 1 (PfEMP1), exon 2	Pf3D7_07_v3:1410435-1412231(+)	1329	1	1	1	1	1	1	1	1
PF3D7_0732900	rifin (RIF)	Pf3D7_07_v3:1414434-1415683(+)	1020	2	3	2	2	2	3	2	2
PF3D7_0733000	erythrocyte membrane protein 1, PfEMP1 (VAR)	Pf3D7_07_v3:1417588-1426234(-)	7788	9	11	6	3	6	8	3	9
PF3D7_0800100	erythrocyte membrane protein 1, PfEMP1 (VAR)	Pf3D7_08_v3:21361-28653(+)	6363	13	14	7	4	6	12	4	8
PF3D7_0800200	erythrocyte membrane protein 1, PfEMP1 (VAR)	Pf3D7_08_v3:29700-39033(-)	8577	4	9	3	1	5	2	2	4
PF3D7_0800300	erythrocyte membrane protein 1, PfEMP1 (VAR)	Pf3D7_08_v3:40948-50939(+)	8943	1	8	3	1	2	4	1	3
PF3D7_0800400	rifin (RIF)	Pf3D7_08_v3:52760-53982(-)	993	2	5	3	2	3	2	2	2
PF3D7_0800500	rifin (RIF)	Pf3D7_08_v3:56352-57703(-)	1128	1	1	1	1	1	1	1	1
PF3D7_0800600	Plasmodium exported protein (PHISTa), unknown function	Pf3D7_08_v3:61138-62135(-)	876	0	0	0	0	0	0	0	0
PF3D7_0800700	surface-associated interspersed protein 8.3 (SURFIN 8.3) (SURF8.3)	Pf3D7_08_v3:65716-71785(-)	5778	0	0	1	1	2	0	1	1
PF3D7_0800800	Plasmodium exported protein (hyp7), unknown function	Pf3D7_08_v3:79823-80642(+)	630	0	0	0	0	0	0	0	0
PF3D7_0800900	Plasmodium exported protein (hyp7), unknown function, pseudogene	Pf3D7_08_v3:83128-83904(+)	636	1	1	1	1	1	1	1	1
PF3D7_0801000	Plasmodium exported protein (PHISTc), unknown function	Pf3D7_08_v3:84568-88422(-)	3660	0	4	2	3	1	2	3	2
PF3D7_0801100	28S ribosomal RNA	Pf3D7_08_v3:91397-97571(-)	6175	3	5	4	3	4	4	3	0
PF3D7_0801200	5.8S ribosomal RNA	Pf3D7_08_v3:98890-99051(-)	162	1	0	1	0	1	0	0	1
PF3D7_0801300	von Willebrand factor A domain-related protein (WARP)	Pf3D7_08_v3:101954-102826(-)	873	1	1	1	1	1	1	1	1
PF3D7_0801400	probable protein, unknown function	Pf3D7_08_v3:104525-104888(-)	237	0	0	1	1	1	1	1	1
PF3D7_0801500	nucleolar protein 10, putative (NOL10)	Pf3D7_08_v3:106593-108242(-)	1650	0	0	1	1	1	1	1	1
PF3D7_0801600	conserved Plasmodium protein, unknown function	Pf3D7_08_v3:109180-109557(-)	378	0	1	0	0	0	0	0	0
PF3D7_0801700	sentrin-specific protease 2, putative (SENP2)	Pf3D7_08_v3:112299-117877(+)	5355	1	5	2	2	1	3	2	2
PF3D7_0801800	mannose-6-phosphate isomerase, putative	Pf3D7_08_v3:119032-122067(-)	3036	1	3	4	1	3	3	1	2
PF3D7_0801900	conserved Plasmodium protein, unknown function	Pf3D7_08_v3:128849-142837(+)	13989	2	6	3	2	4	4	4	2
PF3D7_0802000	glutamate dehydrogenase, putative (GDH3)	Pf3D7_08_v3:146089-150282(+)	4194	6	7	10	5	8	8	7	7
PF3D7_0802100	transcription factor with AP2 domain(s) (ApiAP2)	Pf3D7_08_v3:151808-159668(-)	7734	1	2	5	2	2	2	2	1
PF3D7_0802200	1-cys peroxiredoxin (1-CysPxn)	Pf3D7_08_v3:165416-166078(+)	663	0	1	1	1	1	1	1	1
PF3D7_0802300	periodic tryptophan protein 2, putative (PWP2)	Pf3D7_08_v3:167069-170434(-)	3366	2	2	3	2	3	3	3	2
PF3D7_0802400	conserved Plasmodium protein, unknown function	Pf3D7_08_v3:171865-174385(+)	2145	1	0	3	1	1	2	1	1
PF3D7_0802500	inositol 5-phosphatase, putative	Pf3D7_08_v3:174647-178906(-)	4260	2	1	4	1	3	2	4	2
PF3D7_0802600	adenylyl cyclase beta (ACbeta)	Pf3D7_08_v3:180563-188113(+)	6840	1	3	3	2	1	2	2	1
PF3D7_0802700	conserved Plasmodium protein, unknown function	Pf3D7_08_v3:188566-190316(+)	1233	3	4	3	3	3	3	4	1
PF3D7_0802800	serine/threonine protein phosphatase 2B catalytic subunit A (CNA)	Pf3D7_08_v3:191976-194103(+)	1815	1	2	2	1	1	1	1	1
PF3D7_0802900	conserved Plasmodium protein, unknown function	Pf3D7_08_v3:195148-195678(-)	408	0	0	1	0	1	0	1	1
PF3D7_0803000	peptidyl-prolyl cis-trans isomerase (CYP81)	Pf3D7_08_v3:196581-198614(+)	2034	0	1	1	1	1	2	1	1
PF3D7_0803100	U3 small nucleolar RNA-associated protein 14, putative (UTP14)	Pf3D7_08_v3:199181-202918(-)	3738	1	3	2	1	1	1	1	1
PF3D7_0803200	filament assembling protein, putative	Pf3D7_08_v3:204241-206661(-)	2187	1	1	1	1	1	2	1	0
PF3D7_0803300	mitogen-activated protein kinase organizer 1, putative (MORG1)	Pf3D7_08_v3:208451-210291(+)	1098	0	2	0	0	0	0	0	0
PF3D7_0803400	DNA repair and recombination protein RAD54, putative (RAD54)	Pf3D7_08_v3:212252-215971(+)	3720	2	2	2	1	1	3	2	1
PF3D7_0803500	AAA family ATPase, putative	Pf3D7_08_v3:217888-222291(+)	4404	3	3	3	2	3	3	3	3
PF3D7_0803600	conserved Plasmodium protein, unknown function	Pf3D7_08_v3:223762-230209(+)	4800	0	4	3	2	1	2	2	1
PF3D7_0803700	tubulin gamma chain (g-tub)	Pf3D7_08_v3:231398-232756(+)	1359	2	3	4	3	4	4	4	4
PF3D7_0803800	proteasome subunit beta type-4	Pf3D7_08_v3:233467-234426(-)	798	1	2	1	1	1	1	1	1
PF3D7_0803900	C/D small nucleolar RNA	Pf3D7_08_v3:236442-236571(-)	130	0	0	0	0	0	0	0	0
PF3D7_0804000	cactin homolog, putative	Pf3D7_08_v3:237853-241048(+)	2409	0	0	0	0	0	0	0	0
PF3D7_0804100	small nucleolar RNA snoR06	Pf3D7_08_v3:239057-239141(+)	85	0	1	1	1	1	0	1	0
PF3D7_0804200	Plasmodium RNA of unknown function RUF3	Pf3D7_08_v3:239877-240036(+)	160	1	0	1	1	0	0	0	0
PF3D7_0804300	conserved Plasmodium protein, unknown function	Pf3D7_08_v3:242103-244775(+)	2673	0	1	1	1	1	1	1	1
PF3D7_0804400	methionine aminopeptidase 1c, putative (METAP1c)	Pf3D7_08_v3:245711-247933(+)	2223	1	3	2	2	1	2	2	1
PF3D7_0804500	conserved Plasmodium membrane protein, unknown function	Pf3D7_08_v3:250083-268437(+)	18105	3	9	9	7	9	7	9	6
PF3D7_0804600	U2 snRNA/tRNA pseudouridine synthase, putative	Pf3D7_08_v3:268856-270696(-)	1671	4	7	5	6	4	3	7	2
PF3D7_0804700	conserved Plasmodium protein, unknown function	Pf3D7_08_v3:271417-277413(-)	5997	0	1	1	0	0	2	0	0
PF3D7_0804800	peptidyl-prolyl cis-trans isomerase (CYP24)	Pf3D7_08_v3:278381-279034(+)	654	0	1	2	1	1	1	1	1
PF3D7_0804900	GTPase-activating protein, putative	Pf3D7_08_v3:279711-281186(-)	1476	0	2	1	0	0	0	0	1
PF3D7_0805000	alpha/beta hydrolase, putative	Pf3D7_08_v3:283066-284522(-)	738	0	0	0	0	0	0	0	0
PF3D7_0805100	conserved Plasmodium protein, unknown function	Pf3D7_08_v3:286959-288620(+)	1662	1	2	1	1	1	1	1	1
PF3D7_0805200	gamete release protein, putative (GAMER)	Pf3D7_08_v3:290902-291183(+)	282	0	0	1	0	1	0	1	0
PF3D7_0805300	conserved Plasmodium protein, unknown function	Pf3D7_08_v3:293113-296871(-)	3759	0	1	0	0	0	0	0	0
PF3D7_0805400	acetyltransferase, putative	Pf3D7_08_v3:303370-304596(-)	678	2	0	1	1	1	1	2	1
PF3D7_0805500	conserved Plasmodium protein, unknown function	Pf3D7_08_v3:305295-308549(-)	3255	0	0	0	0	0	0	0	0
PF3D7_0805600	PAP2-like protein, putative	Pf3D7_08_v3:312034-312960(+)	927	2	3	2	2	2	2	2	1
PF3D7_0805700	serine/threonine protein kinase, FIKK family (FIKK8)	Pf3D7_08_v3:314172-318726(-)	4374	1	4	4	1	0	1	3	2
PF3D7_0805800	conserved Plasmodium protein, unknown function	Pf3D7_08_v3:322367-323677(-)	1311	1	0	0	1	0	0	0	0
PF3D7_0805900	conserved protein, unknown function	Pf3D7_08_v3:324279-325655(-)	750	0	1	2	1	1	1	1	0
PF3D7_0806000	AAA family ATPase, putative	Pf3D7_08_v3:326215-330004(-)	3639	0	0	2	0	1	1	1	1
PF3D7_0806100	conserved Plasmodium protein, unknown function	Pf3D7_08_v3:330651-332678(+)	2028	0	0	0	0	0	0	0	0
PF3D7_0806200	conserved Plasmodium membrane protein, unknown function	Pf3D7_08_v3:333379-337727(+)	3057	1	3	1	1	1	1	2	0
PF3D7_0806300	ferlin, putative	Pf3D7_08_v3:337902-343254(-)	5115	2	4	3	2	3	3	3	4
PF3D7_0806400	glycosyltransferase family 28 protein, putative	Pf3D7_08_v3:344288-344821(+)	534	0	2	1	0	0	0	1	0
PF3D7_0806500	DnaJ protein, putative	Pf3D7_08_v3:345427-347454(-)	2028	2	2	1	1	1	1	1	1
PF3D7_0806600	kinesin-like protein, putative	Pf3D7_08_v3:349317-353362(-)	2832	0	2	1	0	1	1	0	0
PF3D7_0806700	conserved Plasmodium membrane protein, unknown function	Pf3D7_08_v3:354472-362396(+)	7719	1	3	5	4	4	5	3	4
PF3D7_0806800	vacuolar proton translocating ATPase subunit A, putative	Pf3D7_08_v3:363260-366421(-)	3162	2	6	5	2	3	2	3	1
PF3D7_0806900	conserved Plasmodium protein, unknown function	Pf3D7_08_v3:368607-369746(-)	1140	1	1	1	0	0	0	0	0
PF3D7_0807000	gas41 homologue, putative	Pf3D7_08_v3:370784-372623(+)	669	0	1	0	0	0	1	0	0
PF3D7_0807100	RNA helicase, putative	Pf3D7_08_v3:372902-376867(-)	3966	0	1	2	0	1	1	1	0
PF3D7_0807200	conserved Plasmodium membrane protein, unknown function	Pf3D7_08_v3:378024-379446(+)	1245	0	2	0	0	0	0	0	0
PF3D7_0807300	ras-related protein Rab-18 (RAB18)	Pf3D7_08_v3:381564-382847(+)	606	1	0	1	1	1	1	1	1
PF3D7_0807400	conserved Plasmodium protein, unknown function	Pf3D7_08_v3:384298-385797(+)	576	0	0	1	0	1	1	1	0
PF3D7_0807500	proteasome subunit alpha type-6, putative	Pf3D7_08_v3:387219-388364(+)	783	0	4	2	2	2	1	1	1
PF3D7_0807600	conserved Plasmodium protein, unknown function	Pf3D7_08_v3:389596-394259(-)	4005	2	3	4	2	3	2	2	2
PF3D7_0807700	serine protease DegP (DegP)	Pf3D7_08_v3:395648-398787(-)	2613	1	3	2	2	2	2	1	1
PF3D7_0807800	26S proteasome regulatory subunit RPN10, putative (RPN10)	Pf3D7_08_v3:399591-401360(-)	1446	0	1	1	1	1	0	1	1
PF3D7_0807900	tyrosine--tRNA ligase (TyrRS)	Pf3D7_08_v3:402595-404141(+)	1122	0	1	0	0	0	0	0	0
PF3D7_0808000	conserved Plasmodium protein, unknown function	Pf3D7_08_v3:404996-409084(+)	4089	1	2	1	1	1	1	1	1
PF3D7_0808100	AP-3 complex subunit delta, putative	Pf3D7_08_v3:409936-415168(+)	4830	2	3	4	2	3	2	3	1
PF3D7_0808200	plasmepsin X	Pf3D7_08_v3:416344-418065(-)	1722	1	1	2	1	1	1	1	1
PF3D7_0808300	ubiquitin regulatory protein, putative	Pf3D7_08_v3:421493-422640(+)	717	0	1	0	0	0	0	0	0
PF3D7_0808400	coatomer subunit epsilon, putative (SEC28)	Pf3D7_08_v3:423527-424536(+)	837	0	1	0	0	1	1	1	1
PF3D7_0808500	Plasmodium RNA of unknown function RUF6-4	Pf3D7_08_v3:427492-427639(+)	148	0	1	0	0	0	0	0	0
PF3D7_0808600	erythrocyte membrane protein 1, PfEMP1 (VAR)	Pf3D7_08_v3:431165-439051(+)	6798	2	5	2	1	1	1	1	1
PF3D7_0808700	erythrocyte membrane protein 1, PfEMP1 (VAR)	Pf3D7_08_v3:440408-448062(+)	6696	3	7	2	2	2	4	2	2
PF3D7_0808800	rifin (RIF)	Pf3D7_08_v3:450615-451899(+)	1167	1	4	2	2	2	2	2	3
PF3D7_0808900	rifin (RIF)	Pf3D7_08_v3:453803-454919(+)	999	1	2	1	1	1	1	1	1
PF3D7_0809000	Plasmodium RNA of unknown function RUF6-10	Pf3D7_08_v3:456050-456155(-)	106	0	0	0	0	0	0	0	0
PF3D7_0809100	erythrocyte membrane protein 1, PfEMP1 (VAR)	Pf3D7_08_v3:459312-466567(+)	6330	2	5	3	1	1	2	1	1
PF3D7_0809200	asparagine-rich antigen Pfa55-14 (pfa55-14)	Pf3D7_08_v3:467943-471893(-)	3951	2	4	2	2	2	3	2	1
PF3D7_0809300	unspecified product	Pf3D7_08_v3:474253-475285(-)	1033	0	2	0	0	0	0	0	0
PF3D7_0809400	conserved Plasmodium protein, unknown function	Pf3D7_08_v3:475573-478125(+)	2553	1	1	1	2	0	1	0	0
PF3D7_0809500	histone acetyltransferase subunit NuA4, putative	Pf3D7_08_v3:478512-478826(-)	315	1	6	7	2	3	4	3	1
PF3D7_0809600	peptidase family C50, putative	Pf3D7_08_v3:479980-497382(-)	17403	3	4	4	3	2	3	3	2
PF3D7_0809700	RuvB-like helicase 1 (RUVB1)	Pf3D7_08_v3:499463-501569(-)	1563	1	3	2	1	1	1	1	1
PF3D7_0809800	conserved Plasmodium protein, unknown function	Pf3D7_08_v3:502338-506698(-)	3894	1	2	1	1	0	1	1	0
PF3D7_0809900	JmjC domain containing protein (JmjC1)	Pf3D7_08_v3:508224-512428(-)	3780	1	3	3	0	0	1	2	0
PF3D7_0810000	acyl-CoA binding protein, putative	Pf3D7_08_v3:517421-517693(-)	273	0	0	0	0	0	0	0	0
PF3D7_0810100	apicoplast ribosomal protein L33 precursor, putative	Pf3D7_08_v3:519331-519991(-)	336	0	0	0	0	0	0	0	0
PF3D7_0810200	ABC1 family, putative (ABCK1)	Pf3D7_08_v3:521187-524009(+)	2823	1	3	3	1	2	3	1	1
PF3D7_0810300	protein phosphatase PPM5, putative (PPM5)	Pf3D7_08_v3:525058-527604(-)	1653	0	2	1	1	1	1	1	1
PF3D7_0810400	aquaporin, putative (AQP2)	Pf3D7_08_v3:532220-534031(+)	1812	0	1	2	0	0	0	0	0
PF3D7_0810500	protein phosphatase PPM7, putative (PPM7)	Pf3D7_08_v3:534469-536619(-)	912	0	1	1	0	0	0	0	0
PF3D7_0810600	RNA helicase, putative	Pf3D7_08_v3:541971-544796(+)	2826	0	2	1	0	1	0	0	0
PF3D7_0810700	conserved Plasmodium protein, unknown function	Pf3D7_08_v3:546163-547365(-)	426	1	0	2	1	2	1	1	2
PF3D7_0810800	hydroxymethyldihydropterin pyrophosphokinase-dihydropteroate synthase (PPPK-DHPS)	Pf3D7_08_v3:548200-550616(+)	2121	1	3	0	1	0	0	0	0
PF3D7_0810900	conserved Plasmodium protein, unknown function	Pf3D7_08_v3:551199-552428(-)	1038	0	1	3	0	3	3	1	1
PF3D7_0811000	cullin-1, putative (CUL1)	Pf3D7_08_v3:554437-557205(+)	2490	0	2	0	0	0	0	0	0
PF3D7_0811100	mitochondrial carrier protein, putative	Pf3D7_08_v3:557884-559506(-)	1623	2	1	2	0	0	1	0	0
PF3D7_0811200	ER membrane protein complex subunit 1, putative (EMC1)	Pf3D7_08_v3:560744-564276(+)	3402	0	0	0	0	0	0	0	0
[truncated: 3,595 more rows]
