# Supplementary material for: Integration of ATAC-seq and RNA-seq reveals temperature-responsive regulatory regions in Plasmodium falciparum asexual stages
Source: Parasit Vectors. 2026 Feb 20;19:134. doi: 10.1186/s13071-026-07288-2 (PMC13032594; doi:10.1186/s13071-026-07288-2)
Supplement: Supplementary file 9 — Additional file 9. [file 13071_2026_7288_MOESM9_ESM.xlsx]

## Sheet: Sheet1
seq names	start	end	width	strand	Conc	Conc_ring_26	Conc_ring_37	Fold	p.value	annotation	gene Chr	gene Start	gene End	gene Length	gene Strand	gene Id	distance To TSS	gene_product	length	SO	is_pseudo	Status
Pf3D7_01_v3	32060	32460	401	*	8.82316	9.34013	8.0098	0.943764	0.0140835	Promoter (2-3kb)	1	29510	37126	7617	1	PF3D7_0100100	2550	erythrocyte membrane protein 1, PfEMP1	6492	protein_coding_gene	FALSE	Gain
Pf3D7_01_v3	11476	11876	401	*	9.24976	9.76438	8.4423	0.889831	0.022934	Distal Intergenic	1	29510	37126	7617	1	PF3D7_0100100	-17634	erythrocyte membrane protein 1, PfEMP1	6492	protein_coding_gene	FALSE	Gain
Pf3D7_01_v3	39195	39595	401	*	8.13874	8.61093	7.43219	0.995893	0.00365431	Promoter (<=1kb)	1	38982	40207	1226	2	PF3D7_0100200	612	rifin	996	protein_coding_gene	FALSE	Gain
Pf3D7_01_v3	35943	36343	401	*	8.28969	8.74295	7.62509	0.970336	0.00414483	Exon (PF3D7_0100100.1/PF3D7_0100100, exon 2 of 2)	1	38982	40207	1226	2	PF3D7_0100200	3864	rifin	996	protein_coding_gene	FALSE	Gain
Pf3D7_01_v3	45768	46168	401	*	7.98125	8.46336	7.25201	1.03915	0.00178809	Promoter (<=1kb)	1	42367	46507	4141	2	PF3D7_0100300	339	erythrocyte membrane protein 1, PfEMP1	3984	protein_coding_gene	FALSE	Gain
Pf3D7_01_v3	43170	43570	401	*	8.58271	9.02361	7.94459	0.900954	0.014318	Promoter (2-3kb)	1	42367	46507	4141	2	PF3D7_0100300	2937	erythrocyte membrane protein 1, PfEMP1	3984	protein_coding_gene	FALSE	Gain
Pf3D7_01_v3	51123	51523	401	*	8.27495	8.76428	7.52883	1.03418	0.0025783	Promoter (<=1kb)	1	50363	51636	1274	1	PF3D7_0100400	760	rifin	1119	protein_coding_gene	FALSE	Gain
Pf3D7_01_v3	54115	54515	401	*	8.10723	8.61277	7.3222	1.0897	0.00101733	Promoter (<=1kb)	1	53778	55006	1229	2	PF3D7_0100600	491	rifin	1080	protein_coding_gene	FALSE	Gain
Pf3D7_01_v3	60340	60740	401	*	8.52507	8.97078	7.87672	0.92148	0.0101943	Promoter (<=1kb)	1	59772	61003	1232	1	PF3D7_0100800	568	rifin	1035	protein_coding_gene	FALSE	Gain
Pf3D7_01_v3	62505	62905	401	*	8.54727	9.04302	7.78592	1.00204	0.00565321	Promoter (<=1kb)	1	62187	63400	1214	2	PF3D7_0100900	495	rifin	1053	protein_coding_gene	FALSE	Gain
Pf3D7_01_v3	65980	66380	401	*	8.4861	8.9655	7.7631	0.971387	0.00752956	Promoter (<=1kb)	1	65817	66989	1173	2	PF3D7_0101000	609	rifin	1077	protein_coding_gene	FALSE	Gain
Pf3D7_01_v3	82160	82560	401	*	8.42115	8.90582	7.68596	1.00859	0.00410119	Promoter (<=1kb)	1	81765	83106	1342	2	PF3D7_0101600	546	rifin	1110	protein_coding_gene	FALSE	Gain
Pf3D7_01_v3	87274	87674	401	*	7.79618	8.21046	7.21273	0.88974	0.00836342	Promoter (<=1kb)	1	87203	88177	975	2	PF3D7_0101800	503	stevor	870	protein_coding_gene	FALSE	Gain
Pf3D7_01_v3	90586	90986	401	*	8.35605	8.85841	7.57877	1.01156	0.00531721	Promoter (<=1kb)	1	90242	91420	1179	2	PF3D7_0101900	434	rifin	1032	protein_coding_gene	FALSE	Gain
Pf3D7_01_v3	95399	95799	401	*	8.40342	8.85048	7.75221	0.945363	0.00654716	Promoter (<=1kb)	1	95050	95899	850	1	PF3D7_0102100	349	stevor, pseudogene	846	pseudogene	TRUE	Gain
Pf3D7_01_v3	100196	100596	401	*	8.66628	9.16873	7.88877	1.05297	0.00230653	Promoter (2-3kb)	1	97590	103615	6026	1	PF3D7_0102200	2606	ring-infected erythrocyte surface antigen	5820	protein_coding_gene	FALSE	Gain
Pf3D7_01_v3	112106	112506	401	*	8.34807	8.78651	7.71512	0.876655	0.0206425	Exon (PF3D7_0102500.1/PF3D7_0102500, exon 1 of 4)	1	107197	108348	1152	2	PF3D7_0102400	-3758	lysophospholipase, putative, pseudogene	1152	pseudogene	TRUE	Gain
Pf3D7_01_v3	192344	192744	401	*	7.9653	8.33512	7.46673	0.781987	0.0293247	Exon (PF3D7_0104300.1/PF3D7_0104300, exon 1 of 3)	1	188420	201324	12905	1	PF3D7_0104300	3924	ubiquitin carboxyl-terminal hydrolase 1, putative	12443	protein_coding_gene	FALSE	Gain
Pf3D7_01_v3	199603	200003	401	*	8.45232	8.9114	7.77501	0.950039	0.0079703	Promoter (1-2kb)	1	201354	204250	2897	1	PF3D7_0104400	-1351	4-hydroxy-3-methylbut-2-enyl diphosphate reductase	2897	protein_coding_gene	FALSE	Gain
Pf3D7_01_v3	216070	216470	401	*	8.18915	8.55986	7.68896	0.765059	0.0466563	Promoter (<=1kb)	1	215143	217616	2474	1	PF3D7_0104800	927	novel putative transporter 1, putative	2474	protein_coding_gene	FALSE	Gain
Pf3D7_01_v3	217128	217528	401	*	8.15816	8.56328	7.59283	0.86556	0.0101426	Promoter (1-2kb)	1	218517	218824	308	2	PF3D7_0104900	1296	RNase MRP	308	ncRNA_gene	FALSE	Gain
Pf3D7_01_v3	265815	266215	401	*	7.93648	8.31808	7.41613	0.803628	0.0288017	Promoter (1-2kb)	1	262750	264323	1574	2	PF3D7_0106200	-1492	EF hand domain-containing protein, putative	1338	protein_coding_gene	FALSE	Gain
Pf3D7_01_v3	282240	282640	401	*	8.64768	9.17137	7.81726	1.08849	0.00178406	Promoter (1-2kb)	1	280595	285875	5281	1	PF3D7_0106700	1645	small ribosomal subunit assembling AARP2 protein	5281	protein_coding_gene	FALSE	Gain
Pf3D7_01_v3	337969	338369	401	*	8.14737	8.57934	7.52793	0.907654	0.00977253	Exon (PF3D7_0108300.1/PF3D7_0108300, exon 1 of 1)	1	334374	344369	9996	1	PF3D7_0108300	3595	conserved Plasmodium protein, unknown function	9996	protein_coding_gene	FALSE	Gain
Pf3D7_01_v3	340913	341313	401	*	8.53843	9.03089	7.78494	1.02595	0.00337352	Exon (PF3D7_0108300.1/PF3D7_0108300, exon 1 of 1)	1	345206	346540	1335	2	PF3D7_0108400	5227	mitochondrial carrier protein, putative	1800	protein_coding_gene	FALSE	Gain
Pf3D7_01_v3	349271	349671	401	*	7.4498	7.92478	6.73694	0.964427	0.0080475	Promoter (1-2kb)	1	344373	347320	2948	2	PF3D7_0108400	-1951	mitochondrial carrier protein, putative	1800	protein_coding_gene	FALSE	Gain
Pf3D7_01_v3	353760	354160	401	*	8.35865	8.75385	7.81258	0.821719	0.0263034	Promoter (2-3kb)	1	348892	351747	2856	2	PF3D7_0108600	-2013	DnaJ domain-containing protein, putative	2145	protein_coding_gene	FALSE	Gain
Pf3D7_01_v3	388479	388879	401	*	7.8768	8.24953	7.3729	0.787521	0.0298726	Promoter (<=1kb)	1	388192	389559	1368	1	PF3D7_0110000	287	conserved Plasmodium protein, unknown function	1368	protein_coding_gene	FALSE	Gain
Pf3D7_01_v3	408313	408713	401	*	8.38492	8.81992	7.75918	0.904188	0.0116635	Exon (PF3D7_0110600.1/PF3D7_0110600, exon 1 of 7)	1	405007	412453	7447	1	PF3D7_0110600	3306	phosphatidylinositol-4-phosphate 5-kinase	6149	protein_coding_gene	FALSE	Gain
Pf3D7_01_v3	414069	414469	401	*	7.86981	8.2717	7.31079	0.828059	0.0262097	Promoter (2-3kb)	1	413076	417001	3926	2	PF3D7_0110700	2532	chromatin assembly factor 1 subunit C, putative	3926	protein_coding_gene	FALSE	Gain
Pf3D7_01_v3	501066	501466	401	*	8.57573	9.02111	7.9281	0.893315	0.0173727	Promoter (2-3kb)	1	500888	503795	2908	2	PF3D7_0113200	2329	Plasmodium exported protein, unknown function	2777	protein_coding_gene	FALSE	Gain
Pf3D7_01_v3	505441	505841	401	*	8.61347	9.05165	7.98106	0.893067	0.0156396	Promoter (1-2kb)	1	504339	507459	3121	2	PF3D7_0113300	1618	Plasmodium exported protein (hyp1), unknown function	2939	protein_coding_gene	FALSE	Gain
Pf3D7_01_v3	514048	514448	401	*	8.6622	9.17106	7.86902	1.02633	0.00451754	Promoter (1-2kb)	1	512086	517855	5770	1	PF3D7_0113600	1962	surface-associated interspersed protein 1.2 (SURFIN 1.2), pseudogene	5682	pseudogene	TRUE	Gain
Pf3D7_01_v3	530731	531131	401	*	7.98869	8.40626	7.39865	0.837422	0.0286515	Exon (PF3D7_0113800.1/PF3D7_0113800, exon 2 of 4)	1	526530	536562	10033	1	PF3D7_0113800	4201	DBL containing protein, unknown function	9491	protein_coding_gene	FALSE	Gain
Pf3D7_01_v3	533314	533714	401	*	8.79929	9.27575	8.08302	0.949895	0.0104721	Exon (PF3D7_0113800.1/PF3D7_0113800, exon 3 of 4)	1	536783	538156	1374	2	PF3D7_0113900	4442	CX3CL1-binding protein 1	1189	protein_coding_gene	FALSE	Gain
Pf3D7_01_v3	544808	545208	401	*	7.9234	8.39479	7.21865	0.965241	0.00766311	Exon (PF3D7_0114000.1/PF3D7_0114000, exon 2 of 2)	1	541805	547544	5740	1	PF3D7_0114000	3003	exported protein family 1	5628	protein_coding_gene	FALSE	Gain
Pf3D7_01_v3	560467	560867	401	*	8.08652	8.56562	7.36423	1.0587	0.000730557	Promoter (<=1kb)	1	560474	561534	1061	2	PF3D7_0114600	667	stevor, pseudogene	939	pseudogene	TRUE	Gain
Pf3D7_01_v3	563991	564391	401	*	8.3077	8.82898	7.48345	1.06884	0.00255204	Promoter (<=1kb)	1	563703	564842	1140	2	PF3D7_0114700	451	rifin	972	protein_coding_gene	FALSE	Gain
Pf3D7_01_v3	592477	592877	401	*	8.25592	8.75315	7.49104	1.04342	0.00255567	Promoter (<=1kb)	1	591849	593187	1339	1	PF3D7_0115200	628	rifin	1107	protein_coding_gene	FALSE	Gain
Pf3D7_01_v3	595550	595950	401	*	8.3232	8.8169	7.56674	0.989889	0.00687502	Promoter (<=1kb)	1	595102	596273	1172	1	PF3D7_0115300	448	rifin	1011	protein_coding_gene	FALSE	Gain
Pf3D7_01_v3	599010	599410	401	*	8.41198	8.87159	7.73353	0.937889	0.0102029	Promoter (<=1kb)	1	598465	599472	1008	1	PF3D7_0115400	545	stevor	906	protein_coding_gene	FALSE	Gain
Pf3D7_01_v3	601647	602047	401	*	6.14499	6.64301	5.3782	0.808282	0.0418237	Promoter (<=1kb)	1	600692	601992	1301	1	PF3D7_0115500	955	erythrocyte membrane protein 1 (PfEMP1), pseudogene	1299	pseudogene	TRUE	Gain
Pf3D7_01_v3	604702	605102	401	*	8.16659	8.65929	7.41251	1.01454	0.0043507	Promoter (<=1kb)	1	604162	605531	1370	1	PF3D7_0115600	540	rifin	1140	protein_coding_gene	FALSE	Gain
Pf3D7_01_v3	608292	608692	401	*	7.72575	8.16684	7.08722	0.937487	0.00731665	Exon (PF3D7_0115700.1/PF3D7_0115700, exon 2 of 2)	1	604162	605531	1370	1	PF3D7_0115600	4130	rifin	1140	protein_coding_gene	FALSE	Gain
Pf3D7_01_v3	624177	624577	401	*	8.2355	8.73154	7.47346	0.993247	0.0066745	Distal Intergenic	1	607390	614893	7504	2	PF3D7_0115700	-9284	erythrocyte membrane protein 1, PfEMP1	6612	protein_coding_gene	FALSE	Gain
Pf3D7_01_v3	613915	614315	401	*	8.11431	8.58021	7.42191	0.950913	0.00896118	Promoter (<=1kb)	1	607390	614893	7504	2	PF3D7_0115700	578	erythrocyte membrane protein 1, PfEMP1	6612	protein_coding_gene	FALSE	Gain
Pf3D7_01_v3	617342	617742	401	*	8.92794	9.40122	8.21895	0.828825	0.0384629	Promoter (2-3kb)	1	607390	614893	7504	2	PF3D7_0115700	-2449	erythrocyte membrane protein 1, PfEMP1	6612	protein_coding_gene	FALSE	Gain
Pf3D7_02_v3	27547	27947	401	*	8.38332	8.94528	7.45019	1.21715	0.000223007	Promoter (2-3kb)	2	25232	31168	5937	1	PF3D7_0200100	2315	erythrocyte membrane protein 1, PfEMP1	5136	protein_coding_gene	FALSE	Gain
Pf3D7_02_v3	22486	22886	401	*	8.83784	9.31256	8.12558	0.875593	0.0256766	Promoter (2-3kb)	2	25232	31168	5937	1	PF3D7_0200100	-2346	erythrocyte membrane protein 1, PfEMP1	5136	protein_coding_gene	FALSE	Gain
Pf3D7_02_v3	33249	33649	401	*	8.01649	8.49009	7.30675	0.978962	0.00593357	Promoter (<=1kb)	2	33030	34259	1230	2	PF3D7_0200200	610	rifin	1005	protein_coding_gene	FALSE	Gain
Pf3D7_02_v3	30640	31040	401	*	8.27305	8.71378	7.6353	0.897514	0.0155275	Exon (PF3D7_0200100.1/PF3D7_0200100, exon 2 of 2)	2	33030	34259	1230	2	PF3D7_0200200	3219	rifin	1005	protein_coding_gene	FALSE	Gain
Pf3D7_02_v3	36685	37085	401	*	7.68092	8.07814	7.13096	0.852373	0.0152396	Promoter (<=1kb)	2	35927	37249	1323	2	PF3D7_0200300	164	erythrocyte membrane protein 1 (PfEMP1), exon 2	1323	protein_coding_gene	FALSE	Gain
Pf3D7_02_v3	38345	38745	401	*	8.1014	8.58294	7.37347	1.03905	0.00184018	Promoter (<=1kb)	2	38287	39303	1017	2	PF3D7_0200400	558	stevor	915	protein_coding_gene	FALSE	Gain
Pf3D7_02_v3	41619	42019	401	*	7.84836	8.24654	7.29652	0.843286	0.0196888	Promoter (<=1kb)	2	41515	42858	1344	2	PF3D7_0200500	839	rifin	1113	protein_coding_gene	FALSE	Gain
Pf3D7_02_v3	45429	45829	401	*	8.00694	8.47944	7.29971	0.991367	0.004424	Promoter (<=1kb)	2	45286	46558	1273	2	PF3D7_0200600	729	rifin	1128	protein_coding_gene	FALSE	Gain
Pf3D7_02_v3	49272	49672	401	*	8.17191	8.61097	7.53767	0.917208	0.0101905	Promoter (<=1kb)	2	48923	50147	1225	2	PF3D7_0200700	475	rifin	993	protein_coding_gene	FALSE	Gain
Pf3D7_02_v3	54255	54655	401	*	7.83086	8.32403	7.07567	1.09022	0.000603357	Promoter (<=1kb)	2	54254	55255	1002	2	PF3D7_0200900	600	stevor, pseudogene	894	pseudogene	TRUE	Gain
Pf3D7_02_v3	57400	57800	401	*	7.86518	8.31711	7.20348	0.966993	0.00413144	Promoter (<=1kb)	2	57344	58421	1078	2	PF3D7_0201000	621	rifin	939	protein_coding_gene	FALSE	Gain
Pf3D7_02_v3	63539	63939	401	*	7.96941	8.4085	7.3351	0.911773	0.0109466	Promoter (<=1kb)	2	63157	64376	1220	1	PF3D7_0201200	382	rifin	1071	protein_coding_gene	FALSE	Gain
Pf3D7_02_v3	67156	67556	401	*	7.95681	8.42541	7.25835	0.961675	0.00770178	Promoter (<=1kb)	2	66529	67545	1017	1	PF3D7_0201300	627	stevor	918	protein_coding_gene	FALSE	Gain
Pf3D7_02_v3	96563	96963	401	*	7.87572	8.28222	7.30767	0.809933	0.0381706	Exon (PF3D7_0201900.1/PF3D7_0201900, exon 2 of 2)	2	90205	100157	9953	2	PF3D7_0201900	3194	erythrocyte membrane protein 3	9758	protein_coding_gene	FALSE	Gain
Pf3D7_02_v3	104420	104820	401	*	8.55647	9.02905	7.84903	0.9362	0.0122759	Promoter (1-2kb)	2	102137	106662	4526	2	PF3D7_0202000	1842	knob-associated histidine-rich protein	4079	protein_coding_gene	FALSE	Gain
Pf3D7_02_v3	122870	123270	401	*	8.06716	8.44462	7.55452	0.771552	0.0480127	Exon (PF3D7_0202400.1/PF3D7_0202400, exon 1 of 1)	2	127203	129089	1887	1	PF3D7_0202500	-3933	early transcribed membrane protein 2	1887	protein_coding_gene	FALSE	Gain
Pf3D7_02_v3	169060	169460	401	*	8.17101	8.61152	7.53371	0.918961	0.00988872	Promoter (1-2kb)	2	168580	170767	2188	2	PF3D7_0203700	1307	protein MAK16, putative	2053	protein_coding_gene	FALSE	Gain
Pf3D7_02_v3	184907	185307	401	*	8.42433	8.86457	7.78761	0.93492	0.00609122	Exon (PF3D7_0204100.1/PF3D7_0204100, exon 1 of 1)	2	181749	189877	8129	2	PF3D7_0204100	4570	Sel1 repeat-containing protein, putative	8129	protein_coding_gene	FALSE	Gain
Pf3D7_02_v3	187314	187714	401	*	8.37118	8.77371	7.81089	0.839735	0.0203235	Promoter (2-3kb)	2	181749	189877	8129	2	PF3D7_0204100	2163	Sel1 repeat-containing protein, putative	8129	protein_coding_gene	FALSE	Gain
Pf3D7_02_v3	249986	250386	401	*	8.28827	8.705	7.69991	0.856334	0.0218585	Promoter (1-2kb)	2	248880	251521	2642	1	PF3D7_0206200	1106	pantothenate transporter	2642	protein_coding_gene	FALSE	Gain
Pf3D7_02_v3	274078	274478	401	*	8.31865	8.8339	7.5096	1.09667	0.00115399	Promoter (<=1kb)	2	271576	274917	3342	2	PF3D7_0206800	439	merozoite surface protein 2	3342	protein_coding_gene	FALSE	Gain
Pf3D7_02_v3	284126	284526	401	*	8.19823	8.57191	7.69259	0.773702	0.0424669	Promoter (2-3kb)	2	281275	287696	6422	1	PF3D7_0207100	2851	conserved Plasmodium protein, unknown function	6221	protein_coding_gene	FALSE	Gain
Pf3D7_02_v3	294991	295391	401	*	8.05677	8.50622	7.40042	0.923045	0.0103741	Promoter (2-3kb)	2	290168	292703	2536	2	PF3D7_0207300	-2288	serine repeat antigen 8	2040	protein_coding_gene	FALSE	Gain
Pf3D7_02_v3	301675	302075	401	*	8.21369	8.64271	7.60034	0.883006	0.0158984	Promoter (<=1kb)	2	298380	302820	4441	2	PF3D7_0207500	745	serine repeat antigen 6	3869	protein_coding_gene	FALSE	Gain
Pf3D7_02_v3	304171	304571	401	*	8.42216	8.83662	7.83836	0.832949	0.0296154	Promoter (1-2kb)	2	298380	302820	4441	2	PF3D7_0207500	-1351	serine repeat antigen 6	3869	protein_coding_gene	FALSE	Gain
Pf3D7_02_v3	306473	306873	401	*	8.18316	8.62804	7.53661	0.937093	0.00711585	Promoter (<=1kb)	2	303409	307376	3968	2	PF3D7_0207600	503	serine repeat antigen 5	3527	protein_coding_gene	FALSE	Gain
Pf3D7_02_v3	309142	309542	401	*	8.37477	8.80151	7.76611	0.875454	0.0172128	Promoter (1-2kb)	2	303409	307376	3968	2	PF3D7_0207600	-1766	serine repeat antigen 5	3527	protein_coding_gene	FALSE	Gain
Pf3D7_02_v3	311639	312039	401	*	7.95774	8.38594	7.3461	0.878748	0.0175106	Promoter (<=1kb)	2	308628	312348	3721	2	PF3D7_0207700	309	serine repeat antigen 4	3301	protein_coding_gene	FALSE	Gain
Pf3D7_02_v3	314081	314481	401	*	8.07123	8.48477	7.48926	0.840878	0.0260823	Promoter (1-2kb)	2	308628	312348	3721	2	PF3D7_0207700	-1733	serine repeat antigen 4	3301	protein_coding_gene	FALSE	Gain
Pf3D7_02_v3	318022	318422	401	*	8.51821	8.97327	7.8497	0.927353	0.0111009	Promoter (1-2kb)	2	312990	316944	3955	2	PF3D7_0207800	-1078	serine repeat antigen 3	3455	protein_coding_gene	FALSE	Gain
Pf3D7_02_v3	320608	321008	401	*	8.16449	8.63263	7.46706	0.987697	0.00419431	Promoter (<=1kb)	2	317422	321552	4131	2	PF3D7_0207900	544	serine repeat antigen 2	3734	protein_coding_gene	FALSE	Gain
Pf3D7_02_v3	371359	371759	401	*	8.52958	9.03059	7.75558	1.02695	0.00387703	Promoter (2-3kb)	2	369351	380156	10806	1	PF3D7_0209000	2008	6-cysteine protein P230	10806	protein_coding_gene	FALSE	Gain
Pf3D7_02_v3	366902	367302	401	*	8.10891	8.53566	7.50023	0.908782	0.00740985	Promoter (2-3kb)	2	369351	380156	10806	1	PF3D7_0209000	-2049	6-cysteine protein P230	10806	protein_coding_gene	FALSE	Gain
Pf3D7_02_v3	381458	381858	401	*	8.11	8.49442	7.5844	0.793287	0.0362829	Promoter (2-3kb)	2	380935	384245	3311	2	PF3D7_0209100	2387	patatin-like phospholipase 1	3035	protein_coding_gene	FALSE	Gain
Pf3D7_02_v3	486456	486856	401	*	8.78404	9.27507	8.03393	1.0058	0.00488618	Exon (PF3D7_0212100.1/PF3D7_0212100, exon 1 of 1)	2	483322	489702	6381	1	PF3D7_0212100	3134	conserved Plasmodium protein, unknown function	6381	protein_coding_gene	FALSE	Gain
Pf3D7_02_v3	493306	493706	401	*	8.09324	8.49005	7.54408	0.797731	0.0404325	Promoter (1-2kb)	2	491640	495105	3466	1	PF3D7_0212300	1666	eukaryotic peptide chain release factor subunit 1, putative	3059	protein_coding_gene	FALSE	Gain
Pf3D7_02_v3	528975	529375	401	*	8.27999	8.73504	7.61151	0.972303	0.0040154	Promoter (2-3kb)	2	526387	531923	5537	1	PF3D7_0212800	2588	multidrug efflux pump, putative	5537	protein_coding_gene	FALSE	Gain
Pf3D7_02_v3	561829	562229	401	*	8.37687	8.79165	7.7924	0.85333	0.0213403	Exon (PF3D7_0213900.1/PF3D7_0213900, exon 1 of 1)	2	560872	565395	4524	2	PF3D7_0213900	3166	RTR1 domain-containing protein, putative	4524	protein_coding_gene	FALSE	Gain
Pf3D7_02_v3	571931	572331	401	*	8.32709	8.69958	7.82363	0.765922	0.0469261	Promoter (1-2kb)	2	568246	573893	5648	2	PF3D7_0214100	1562	protein transport protein SEC31	5277	protein_coding_gene	FALSE	Gain
Pf3D7_02_v3	607794	608194	401	*	8.746	9.18157	8.11908	0.883097	0.0177909	Promoter (1-2kb)	2	609924	616306	6383	1	PF3D7_0214900	-1730	rhoptry neck protein 6	4488	protein_coding_gene	FALSE	Gain
Pf3D7_02_v3	618509	618909	401	*	8.2116	8.64384	7.59162	0.891934	0.0146259	Promoter (2-3kb)	2	615813	621692	5880	2	PF3D7_0215000	2783	acyl-CoA synthetase	5880	protein_coding_gene	FALSE	Gain
Pf3D7_02_v3	634635	635035	401	*	8.25946	8.66879	7.68585	0.850947	0.0194167	Promoter (1-2kb)	2	628091	632681	4591	2	PF3D7_0215300	-1954	acyl-CoA synthetase	4591	protein_coding_gene	FALSE	Gain
Pf3D7_02_v3	649275	649675	401	*	8.57556	9.06735	7.82363	1.01197	0.00438691	Exon (PF3D7_0215700.1/PF3D7_0215700, exon 2 of 2)	2	645368	650460	5093	1	PF3D7_0215700	3907	DNA-directed RNA polymerase II subunit RPB2, putative	4959	protein_coding_gene	FALSE	Gain
Pf3D7_02_v3	647337	647737	401	*	8.45569	8.90567	7.7982	0.933636	0.00864958	Promoter (1-2kb)	2	645368	650460	5093	1	PF3D7_0215700	1969	DNA-directed RNA polymerase II subunit RPB2, putative	4959	protein_coding_gene	FALSE	Gain
Pf3D7_02_v3	652690	653090	401	*	8.18102	8.56823	7.65015	0.789362	0.0417507	Promoter (<=1kb)	2	650472	653693	3222	2	PF3D7_0215800	603	origin recognition complex subunit 5	3222	protein_coding_gene	FALSE	Gain
Pf3D7_02_v3	662926	663326	401	*	8.25708	8.68286	7.65037	0.904263	0.00923888	Exon (PF3D7_0216000.1/PF3D7_0216000, exon 1 of 1)	2	657770	664734	6965	1	PF3D7_0216000	5156	SNF2-like chromatin remodeling ATPase, putative	6965	protein_coding_gene	FALSE	Gain
Pf3D7_02_v3	688028	688428	401	*	8.03544	8.39591	7.55379	0.76334	0.0387484	Promoter (1-2kb)	2	689543	695989	6447	1	PF3D7_0216700	-1115	autophagy-related protein 11, putative	5126	protein_coding_gene	FALSE	Gain
Pf3D7_02_v3	697842	698242	401	*	8.37689	8.80644	7.76246	0.874503	0.0189912	Promoter (1-2kb)	2	695848	699564	3717	2	PF3D7_0216800	1322	TMEM121 domain-containing protein, putative	3717	protein_coding_gene	FALSE	Gain
Pf3D7_02_v3	708051	708451	401	*	8.44938	8.8835	7.82549	0.889152	0.0155472	Promoter (<=1kb)	2	707101	709839	2739	1	PF3D7_0217100	950	ATP synthase subunit alpha, mitochondrial	2463	protein_coding_gene	FALSE	Gain
Pf3D7_02_v3	725638	726038	401	*	8.33087	8.702	7.82991	0.767805	0.0455176	Exon (PF3D7_0217600.1/PF3D7_0217600, exon 6 of 7)	2	723183	730639	7457	2	PF3D7_0217600	4601	conserved Plasmodium protein, unknown function	6404	protein_coding_gene	FALSE	Gain
Pf3D7_02_v3	861052	861452	401	*	8.09425	8.47584	7.57393	0.786596	0.0406492	Promoter (<=1kb)	2	860466	861504	1039	1	PF3D7_0221400	586	stevor	924	protein_coding_gene	FALSE	Gain
Pf3D7_02_v3	890006	890406	401	*	7.82128	8.29107	7.12017	0.972022	0.00661658	Promoter (<=1kb)	2	889660	890745	1086	1	PF3D7_0222500	346	rifin	951	protein_coding_gene	FALSE	Gain
Pf3D7_02_v3	893358	893758	401	*	8.43029	8.97122	7.55483	1.18432	0.000265797	Promoter (<=1kb)	2	892856	894206	1351	1	PF3D7_0222600	502	rifin	1107	protein_coding_gene	FALSE	Gain
Pf3D7_02_v3	896696	897096	401	*	8.35843	8.905	7.46784	1.18187	0.000348102	Promoter (<=1kb)	2	896226	897420	1195	1	PF3D7_0222700	470	rifin	1047	protein_coding_gene	FALSE	Gain
Pf3D7_02_v3	900027	900427	401	*	8.15475	8.62365	7.45562	0.941246	0.011182	Promoter (<=1kb)	2	899430	900445	1016	1	PF3D7_0222800	597	stevor	915	protein_coding_gene	FALSE	Gain
Pf3D7_02_v3	905069	905469	401	*	7.77866	8.15888	7.26091	0.788058	0.0380634	Promoter (<=1kb)	2	904551	905775	1225	1	PF3D7_0223100	518	rifin	993	protein_coding_gene	FALSE	Gain
Pf3D7_02_v3	908124	908524	401	*	8.20061	8.68292	7.47088	0.979888	0.00683205	Promoter (<=1kb)	2	907678	908861	1184	1	PF3D7_0223200	446	rifin	1038	protein_coding_gene	FALSE	Gain
Pf3D7_02_v3	909751	910151	401	*	8.00919	8.43386	7.40476	0.880755	0.0158643	Promoter (<=1kb)	2	909350	911054	1705	1	PF3D7_0223300	401	erythrocyte membrane protein 1 (PfEMP1), exon 2	1296	protein_coding_gene	FALSE	Gain
Pf3D7_02_v3	914027	914427	401	*	7.8602	8.32415	7.17215	0.994844	0.00304401	Promoter (<=1kb)	2	913244	914457	1214	1	PF3D7_0223400	783	rifin	984	protein_coding_gene	FALSE	Gain
Pf3D7_02_v3	916915	917315	401	*	8.11127	8.53402	7.51076	0.891984	0.011196	Exon (PF3D7_0223500.1/PF3D7_0223500, exon 2 of 2)	2	913244	914457	1214	1	PF3D7_0223400	3671	rifin	984	protein_coding_gene	FALSE	Gain
Pf3D7_02_v3	930674	931074	401	*	8.27311	8.80013	7.43416	1.04237	0.00434919	Distal Intergenic	2	916352	923648	7297	2	PF3D7_0223500	-7026	erythrocyte membrane protein 1, PfEMP1	6534	protein_coding_gene	FALSE	Gain
Pf3D7_02_v3	921498	921898	401	*	7.85281	8.32582	7.14439	0.98411	0.00523018	Promoter (1-2kb)	2	916352	923648	7297	2	PF3D7_0223500	1750	erythrocyte membrane protein 1, PfEMP1	6534	protein_coding_gene	FALSE	Gain
Pf3D7_03_v3	39513	39913	401	*	8.82751	9.40629	7.8459	1.16362	0.00107741	Promoter (2-3kb)	3	36965	44482	7518	1	PF3D7_0300100	2548	erythrocyte membrane protein 1, PfEMP1	6630	protein_coding_gene	FALSE	Gain
Pf3D7_03_v3	15427	15827	401	*	8.71229	9.24486	7.85894	1.01585	0.00653478	Distal Intergenic	3	36965	44482	7518	1	PF3D7_0300100	-21138	erythrocyte membrane protein 1, PfEMP1	6630	protein_coding_gene	FALSE	Gain
Pf3D7_03_v3	43066	43466	401	*	8.16166	8.65608	7.40351	1.04963	0.00208389	Exon (PF3D7_0300100.1/PF3D7_0300100, exon 2 of 2)	3	46369	47579	1211	2	PF3D7_0300200	4113	rifin	981	protein_coding_gene	FALSE	Gain
Pf3D7_03_v3	46476	46876	401	*	7.41085	7.87283	6.72716	0.945435	0.0093141	Promoter (<=1kb)	3	46369	47579	1211	2	PF3D7_0300200	703	rifin	981	protein_coding_gene	FALSE	Gain
Pf3D7_03_v3	52310	52710	401	*	8.18756	8.70943	7.36179	1.1197	0.000825312	Promoter (<=1kb)	3	52280	53273	994	2	PF3D7_0300400	563	stevor	891	protein_coding_gene	FALSE	Gain
Pf3D7_03_v3	55785	56185	401	*	7.58104	8.09262	6.78114	1.09521	0.00101773	Promoter (<=1kb)	3	55390	56584	1195	2	PF3D7_0300500	399	rifin	1080	protein_coding_gene	FALSE	Gain
Pf3D7_03_v3	62185	62585	401	*	8.51198	9.0091	7.74737	0.985052	0.00764756	Promoter (<=1kb)	3	61445	62714	1270	1	PF3D7_0300700	740	rifin	1107	protein_coding_gene	FALSE	Gain
Pf3D7_03_v3	104630	105030	401	*	7.45638	7.84573	6.92146	0.805053	0.0299126	Promoter (1-2kb)	3	103118	105748	2631	1	PF3D7_0301800	1512	Plasmodium exported protein, unknown function	2448	protein_coding_gene	FALSE	Gain
Pf3D7_03_v3	108442	108842	401	*	8.35067	8.7574	7.7822	0.829721	0.0282634	Promoter (<=1kb)	3	105433	107500	2068	2	PF3D7_0301900	-942	conserved protein, unknown function	2068	protein_coding_gene	FALSE	Gain
Pf3D7_03_v3	124336	124736	401	*	7.35392	7.80433	6.6955	0.950771	0.00678026	3' UTR	3	119098	124924	5827	1	PF3D7_0302200	5238	cytoadherence linked asexual protein 3.2	4800	protein_coding_gene	FALSE	Gain
Pf3D7_03_v3	129420	129820	401	*	8.26988	8.76249	7.51601	1.00227	0.00537713	Promoter (<=1kb)	3	125687	130112	4426	2	PF3D7_0302300	292	erythrocyte membrane protein 1 (PfEMP1), pseudogene	4173	pseudogene	TRUE	Gain
Pf3D7_03_v3	127111	127511	401	*	8.53041	8.98976	7.8525	0.95835	0.00647922	Promoter (2-3kb)	3	125687	130112	4426	2	PF3D7_0302300	2601	erythrocyte membrane protein 1 (PfEMP1), pseudogene	4173	pseudogene	TRUE	Gain
Pf3D7_03_v3	199871	200271	401	*	8.50119	8.92933	7.88966	0.885644	0.0149873	Promoter (1-2kb)	3	198542	201584	3043	2	PF3D7_0304000	1313	inner membrane complex protein 1a, putative	2586	protein_coding_gene	FALSE	Gain
Pf3D7_03_v3	238857	239257	401	*	7.86559	8.27603	7.28979	0.886338	0.00696586	Exon (PF3D7_0305100.1/PF3D7_0305100, exon 1 of 1)	3	233621	235461	1841	2	PF3D7_0305000	-3396	elongation factor Ts	1737	protein_coding_gene	FALSE	Gain
Pf3D7_03_v3	270076	270476	401	*	8.11121	8.54521	7.48756	0.93563	0.0046114	Exon (PF3D7_0305500.1/PF3D7_0305500, exon 1 of 1)	3	261400	274210	12811	2	PF3D7_0305500	3734	protein dopey homolog, putative	12811	protein_coding_gene	FALSE	Gain
Pf3D7_03_v3	269362	269762	401	*	7.48064	7.90803	6.87065	0.871161	0.0168255	Exon (PF3D7_0305500.1/PF3D7_0305500, exon 1 of 1)	3	261400	274210	12811	2	PF3D7_0305500	4448	protein dopey homolog, putative	12811	protein_coding_gene	FALSE	Gain
Pf3D7_03_v3	306522	306922	401	*	8.05278	8.50178	7.3974	0.954243	0.005189	Promoter (1-2kb)	3	305320	308017	2698	2	PF3D7_0306800	1095	T-complex protein 1 subunit beta	2423	protein_coding_gene	FALSE	Gain
Pf3D7_03_v3	330865	331265	401	*	8.72224	9.21645	7.96456	1.03945	0.00241781	Exon (PF3D7_0307700.1/PF3D7_0307700, exon 3 of 7)	3	328477	336120	7644	2	PF3D7_0307700	4855	apicomplexan kinetochore protein 10, putative	6642	protein_coding_gene	FALSE	Gain
Pf3D7_03_v3	354514	354914	401	*	7.91444	8.27099	7.43979	0.754078	0.0446726	Promoter (<=1kb)	3	355867	361936	6070	1	PF3D7_0308100	-953	zinc finger protein, putative	6070	protein_coding_gene	FALSE	Gain
Pf3D7_03_v3	362531	362931	401	*	8.01894	8.44508	7.41153	0.903959	0.00893184	Promoter (2-3kb)	3	361623	365130	3508	2	PF3D7_0308200	2199	T-complex protein 1 subunit eta	3236	protein_coding_gene	FALSE	Gain
Pf3D7_03_v3	399151	399551	401	*	7.82725	8.30405	7.11021	1.06232	0.000552922	Promoter (1-2kb)	3	397397	401232	3836	1	PF3D7_0309300	1754	N2227-like protein, putative	3836	protein_coding_gene	FALSE	Gain
Pf3D7_03_v3	404812	405212	401	*	8.23718	8.629	7.69757	0.79965	0.0369729	Promoter (1-2kb)	3	406534	408869	2336	1	PF3D7_0309600	-1322	60S acidic ribosomal protein P2	1767	protein_coding_gene	FALSE	Gain
Pf3D7_03_v3	429417	429817	401	*	8.05416	8.45815	7.49104	0.839543	0.0236944	Exon (PF3D7_0310200.1/PF3D7_0310200, exon 1 of 1)	3	426151	441005	14855	1	PF3D7_0310200	3266	phd finger protein, putative	14855	protein_coding_gene	FALSE	Gain
Pf3D7_03_v3	434510	434910	401	*	8.04871	8.45934	7.47252	0.86178	0.0162398	Exon (PF3D7_0310200.1/PF3D7_0310200, exon 1 of 1)	3	441760	447410	5651	1	PF3D7_0310300	-6850	phosphoglycerate mutase, putative	5411	protein_coding_gene	FALSE	Gain
Pf3D7_03_v3	456277	456677	401	*	8.34231	8.74058	7.7903	0.833537	0.0227568	Exon (PF3D7_0310500.1/PF3D7_0310500, exon 1 of 1)	3	451792	459726	7935	2	PF3D7_0310500	3049	ATP-dependent RNA helicase DHX57, putative	7935	protein_coding_gene	FALSE	Gain
Pf3D7_03_v3	471190	471590	401	*	8.22075	8.6296	7.64809	0.832395	0.027507	Promoter (1-2kb)	3	469287	470118	832	1	PF3D7_0311000	1903	conserved Plasmodium protein, unknown function	618	protein_coding_gene	FALSE	Gain
Pf3D7_03_v3	491099	491499	401	*	8.00579	8.38416	7.49148	0.80312	0.0258085	Exon (PF3D7_0311400.1/PF3D7_0311400, exon 2 of 2)	3	487853	496510	8658	1	PF3D7_0311400	3246	kinase-related protein PKRP, putative	8499	protein_coding_gene	FALSE	Gain
Pf3D7_03_v3	579672	580072	401	*	8.27209	8.69269	7.67593	0.898988	0.00845234	Promoter (<=1kb)	3	576881	578724	1844	2	PF3D7_0314300	-948	DER1-like protein	1844	protein_coding_gene	FALSE	Gain
Pf3D7_03_v3	589351	589751	401	*	8.70469	9.14348	8.071	0.874874	0.0212332	Exon (PF3D7_0314700.1/PF3D7_0314700, exon 1 of 1)	3	586077	588321	2245	1	PF3D7_0314600	3274	conserved protein, unknown function	2245	protein_coding_gene	FALSE	Gain
Pf3D7_03_v3	591376	591776	401	*	8.10232	8.54132	7.46821	0.870438	0.0225117	Promoter (2-3kb)	3	588362	594166	5805	2	PF3D7_0314700	2390	RING finger protein RNF1	5805	protein_coding_gene	FALSE	Gain
Pf3D7_03_v3	620934	621334	401	*	8.79187	9.25777	8.09945	0.952733	0.00837879	Promoter (2-3kb)	3	623446	630360	6915	1	PF3D7_0315300	-2112	conserved Plasmodium protein, unknown function	5304	protein_coding_gene	FALSE	Gain
Pf3D7_03_v3	635568	635968	401	*	7.56313	7.96471	7.00471	0.828741	0.0261255	Promoter (<=1kb)	3	635060	638072	3013	1	PF3D7_0315600	508	male development protein MD3	2594	protein_coding_gene	FALSE	Gain
Pf3D7_03_v3	687069	687469	401	*	8.0563	8.42133	7.56643	0.764127	0.0444297	Promoter (<=1kb)	3	686282	689482	3201	1	PF3D7_0317100	787	6-cysteine protein B9	2910	protein_coding_gene	FALSE	Gain
Pf3D7_03_v3	691400	691800	401	*	8.6627	9.14003	7.94444	0.962478	0.00853659	Exon (PF3D7_0317200.1/PF3D7_0317200, exon 1 of 1)	3	689618	696787	7170	2	PF3D7_0317200	4987	cdc2-related protein kinase 4	7170	protein_coding_gene	FALSE	Gain
Pf3D7_03_v3	700055	700455	401	*	8.05862	8.45515	7.50996	0.847026	0.0169804	Exon (PF3D7_0317300.1/PF3D7_0317300, exon 1 of 1)	3	689618	696787	7170	2	PF3D7_0317200	-3268	cdc2-related protein kinase 4	7170	protein_coding_gene	FALSE	Gain
Pf3D7_03_v3	703232	703632	401	*	7.8424	8.22103	7.3276	0.815639	0.0187471	Exon (PF3D7_0317300.1/PF3D7_0317300, exon 1 of 1)	3	689618	696787	7170	2	PF3D7_0317200	-6445	cdc2-related protein kinase 4	7170	protein_coding_gene	FALSE	Gain
Pf3D7_03_v3	749206	749606	401	*	8.33035	8.72956	7.77653	0.815177	0.0315664	Promoter (1-2kb)	3	747275	756485	9211	1	PF3D7_0318200	1931	DNA-directed RNA polymerase II subunit RPB1	9211	protein_coding_gene	FALSE	Gain
Pf3D7_03_v3	755470	755870	401	*	8.11663	8.58854	7.41071	1.01975	0.0019466	3' UTR	3	756194	760677	4484	2	PF3D7_0318300	4807	conserved Plasmodium protein, unknown function	4042	protein_coding_gene	FALSE	Gain
Pf3D7_03_v3	850169	850569	401	*	8.61464	9.04468	7.99921	0.884336	0.0155257	Exon (PF3D7_0320400.1/PF3D7_0320400, exon 1 of 1)	3	844881	848142	3262	1	PF3D7_0320300	5288	T-complex protein 1 subunit epsilon	3262	protein_coding_gene	FALSE	Gain
Pf3D7_03_v3	846455	846855	401	*	8.07953	8.46846	7.5454	0.783405	0.0444464	Promoter (1-2kb)	3	844881	848142	3262	1	PF3D7_0320300	1574	T-complex protein 1 subunit epsilon	3262	protein_coding_gene	FALSE	Gain
Pf3D7_03_v3	871602	872002	401	*	8.16978	8.57963	7.59512	0.819862	0.0345567	Promoter (2-3kb)	3	874313	876685	2373	1	PF3D7_0320900	-2311	histone H2A.Z	1767	protein_coding_gene	FALSE	Gain
Pf3D7_03_v3	924712	925112	401	*	8.17416	8.55029	7.66399	0.774164	0.0458874	Promoter (2-3kb)	3	921776	928618	6843	1	PF3D7_0321900	2936	cyclic amine resistance locus protein	5726	protein_coding_gene	FALSE	Gain
Pf3D7_03_v3	1016469	1016869	401	*	8.27993	8.74041	7.59955	0.966557	0.00568557	Promoter (<=1kb)	3	1015795	1016942	1148	1	PF3D7_0324400	674	rifin	1050	protein_coding_gene	FALSE	Gain
Pf3D7_03_v3	1019294	1019694	401	*	8.19903	8.69669	7.43311	1.05965	0.0017956	Promoter (<=1kb)	3	1018874	1019973	1100	1	PF3D7_0324500	420	rifin	954	protein_coding_gene	FALSE	Gain
Pf3D7_03_v3	1022597	1022997	401	*	8.03786	8.55818	7.21601	1.14698	0.000325456	Promoter (<=1kb)	3	1021998	1023008	1011	1	PF3D7_0324600	599	stevor	906	protein_coding_gene	FALSE	Gain
Pf3D7_03_v3	1024771	1025171	401	*	6.71261	7.26189	5.81468	1.0871	0.00281371	Promoter (<=1kb)	3	1024030	1025411	1382	1	PF3D7_0324700	741	erythrocyte membrane protein 1 (PfEMP1), exon 2, pseudogene	1380	pseudogene	TRUE	Gain
Pf3D7_03_v3	1028160	1028560	401	*	8.37425	8.84056	7.68093	0.957975	0.00786995	Promoter (<=1kb)	3	1027571	1028929	1359	1	PF3D7_0324800	589	rifin	1116	protein_coding_gene	FALSE	Gain
Pf3D7_03_v3	1031308	1031708	401	*	7.91687	8.29961	7.39442	0.818099	0.0214374	Exon (PF3D7_0324900.1/PF3D7_0324900, exon 2 of 2)	3	1027571	1028929	1359	1	PF3D7_0324800	3737	rifin	1116	protein_coding_gene	FALSE	Gain
Pf3D7_03_v3	1035444	1035844	401	*	8.80157	9.40773	7.73602	1.17294	0.00118565	Promoter (2-3kb)	3	1030822	1038254	7433	2	PF3D7_0324900	2410	erythrocyte membrane protein 1, PfEMP1	6510	protein_coding_gene	FALSE	Gain
Pf3D7_03_v3	1056424	1056824	401	*	7.97713	8.46806	7.22722	0.982763	0.00752475	Distal Intergenic	3	1030822	1038254	7433	2	PF3D7_0324900	-18170	erythrocyte membrane protein 1, PfEMP1	6510	protein_coding_gene	FALSE	Gain
Pf3D7_03_v3	1040813	1041213	401	*	8.97748	9.44218	8.28774	0.829913	0.0382559	Promoter (2-3kb)	3	1030822	1038254	7433	2	PF3D7_0324900	-2559	erythrocyte membrane protein 1, PfEMP1	6510	protein_coding_gene	FALSE	Gain
Pf3D7_04_v3	20393	20793	401	*	8.51984	9.00841	7.7755	0.92525	0.0158712	Distal Intergenic	4	28706	37677	8972	1	PF3D7_0400100	-7913	erythrocyte membrane protein 1, PfEMP1	7941	protein_coding_gene	FALSE	Gain
Pf3D7_04_v3	26018	26418	401	*	8.46522	8.94482	7.74174	0.90638	0.0189177	Promoter (2-3kb)	4	28706	37677	8972	1	PF3D7_0400100	-2288	erythrocyte membrane protein 1, PfEMP1	7941	protein_coding_gene	FALSE	Gain
Pf3D7_04_v3	29987	30387	401	*	8.01603	8.44198	7.409	0.864861	0.0205824	Promoter (1-2kb)	4	28706	37677	8972	1	PF3D7_0400100	1281	erythrocyte membrane protein 1, PfEMP1	7941	protein_coding_gene	FALSE	Gain
Pf3D7_04_v3	39217	39617	401	*	8.36301	8.89637	7.5076	1.14073	0.000673204	Promoter (<=1kb)	4	38955	40154	1200	1	PF3D7_0400200	262	erythrocyte membrane protein 1 (PfEMP1), exon 2, pseudogene	1200	pseudogene	TRUE	Gain
Pf3D7_04_v3	36773	37173	401	*	8.19324	8.67079	7.47448	1.01722	0.0026637	Promoter (1-2kb)	4	38955	40154	1200	1	PF3D7_0400200	-1782	erythrocyte membrane protein 1 (PfEMP1), exon 2, pseudogene	1200	pseudogene	TRUE	Gain
Pf3D7_04_v3	42384	42784	401	*	8.25807	8.72203	7.57	0.96633	0.00622288	Promoter (<=1kb)	4	42032	43374	1343	2	PF3D7_0400300	590	rifin	1113	protein_coding_gene	FALSE	Gain
Pf3D7_04_v3	46446	46846	401	*	8.58725	9.03777	7.92858	0.935426	0.0088594	Exon (PF3D7_0400400.1/PF3D7_0400400, exon 2 of 2)	4	42032	43374	1343	2	PF3D7_0400300	-3072	rifin	1113	protein_coding_gene	FALSE	Gain
Pf3D7_04_v3	50854	51254	401	*	8.59637	9.15495	7.67272	1.15216	0.000973545	Exon (PF3D7_0400400.1/PF3D7_0400400, exon 1 of 2)	4	45555	56860	11306	2	PF3D7_0400400	5606	erythrocyte membrane protein 1, PfEMP1	10404	protein_coding_gene	FALSE	Gain
Pf3D7_04_v3	60127	60527	401	*	8.22694	8.70744	7.50139	0.987412	0.00550205	Promoter (<=1kb)	4	59636	60939	1304	1	PF3D7_0400500	491	rifin	1149	protein_coding_gene	FALSE	Gain
Pf3D7_04_v3	63337	63737	401	*	8.46571	8.95083	7.72945	0.955853	0.0104971	Promoter (<=1kb)	4	63104	64476	1373	2	PF3D7_0400700	739	rifin	1143	protein_coding_gene	FALSE	Gain
Pf3D7_04_v3	66623	67023	401	*	8.38126	8.88673	7.5964	1.09831	0.000814684	Promoter (<=1kb)	4	66601	67573	973	2	PF3D7_0400800	550	stevor	870	protein_coding_gene	FALSE	Gain
Pf3D7_04_v3	70172	70572	401	*	8.25539	8.75415	7.48682	1.05376	0.00212792	Promoter (<=1kb)	4	69961	71113	1153	2	PF3D7_0400900	541	rifin	990	protein_coding_gene	FALSE	Gain
Pf3D7_04_v3	73406	73806	401	*	7.92859	8.42257	7.17144	1.05415	0.00167824	Promoter (<=1kb)	4	73268	74340	1073	2	PF3D7_0401000	534	rifin	930	protein_coding_gene	FALSE	Gain
Pf3D7_04_v3	79779	80179	401	*	8.07415	8.54957	7.36029	0.969298	0.00731554	Promoter (<=1kb)	4	79193	80451	1259	1	PF3D7_0401200	586	rifin	1104	protein_coding_gene	FALSE	Gain
Pf3D7_04_v3	82764	83164	401	*	8.41729	8.94645	7.57279	1.11211	0.00119439	Promoter (<=1kb)	4	82247	83575	1329	1	PF3D7_0401300	517	rifin	1128	protein_coding_gene	FALSE	Gain
Pf3D7_04_v3	85922	86322	401	*	8.2177	8.66398	7.56816	0.912417	0.0121301	Promoter (<=1kb)	4	85397	86608	1212	1	PF3D7_0401400	525	rifin	990	protein_coding_gene	FALSE	Gain
Pf3D7_04_v3	89751	90151	401	*	8.39954	8.89527	7.63823	1.04877	0.00218352	Promoter (<=1kb)	4	89153	90184	1032	1	PF3D7_0401500	598	stevor, pseudogene	933	pseudogene	TRUE	Gain
Pf3D7_04_v3	104445	104845	401	*	8.04932	8.55585	7.26186	1.09583	0.000910021	Promoter (1-2kb)	4	103078	106145	3068	2	PF3D7_0401800	1300	Plasmodium exported protein (PHISTb), unknown function	2889	protein_coding_gene	FALSE	Gain
Pf3D7_04_v3	132613	133013	401	*	8.55609	9.01729	7.87412	0.920552	0.0134714	Promoter (1-2kb)	4	127712	134468	6757	2	PF3D7_0402200	1455	surface-associated interspersed protein 4.1 (SURFIN 4.1), pseudogene	6660	pseudogene	TRUE	Gain
Pf3D7_04_v3	156484	156884	401	*	8.29719	8.77491	7.57805	1.02788	0.00200656	Promoter (<=1kb)	4	155877	156984	1108	1	PF3D7_0402500	607	rifin, pseudogene	990	pseudogene	TRUE	Gain
Pf3D7_04_v3	159368	159768	401	*	8.13233	8.61515	7.4014	1.0404	0.00172953	Promoter (<=1kb)	4	159279	160314	1036	2	PF3D7_0402600	546	stevor	906	protein_coding_gene	FALSE	Gain
Pf3D7_04_v3	162681	163081	401	*	8.22176	8.72895	7.43269	1.07879	0.00149667	Promoter (<=1kb)	4	162511	163724	1214	2	PF3D7_0402700	643	rifin, pseudogene	996	pseudogene	TRUE	Gain
Pf3D7_04_v3	168483	168883	401	*	8.87316	9.38276	8.07815	0.991159	0.00779043	Promoter (1-2kb)	4	167245	171985	4741	1	PF3D7_0402800	1238	erythrocyte membrane protein 1 (PfEMP1), pseudogene	4323	pseudogene	TRUE	Gain
Pf3D7_04_v3	170530	170930	401	*	8.47751	8.85027	7.97356	0.77066	0.0459741	Promoter (2-3kb)	4	172256	173440	1185	2	PF3D7_0402900	2510	probable protein, unknown function	1076	protein_coding_gene	FALSE	Gain
Pf3D7_04_v3	213371	213771	401	*	8.3601	8.7381	7.84648	0.785601	0.0372596	Promoter (2-3kb)	4	209977	216599	6623	2	PF3D7_0403800	2828	alpha/beta hydrolase, putative	6355	protein_coding_gene	FALSE	Gain
Pf3D7_04_v3	275387	275787	401	*	8.40432	8.8397	7.77779	0.904241	0.0121391	Promoter (1-2kb)	4	277684	281983	4300	1	PF3D7_0405200	-1897	protein CERLI2	2940	protein_coding_gene	FALSE	Gain
Pf3D7_04_v3	295887	296287	401	*	8.35358	8.74653	7.8118	0.797911	0.0375766	Exon (PF3D7_0405400.1/PF3D7_0405400, exon 2 of 2)	4	290361	301167	10807	1	PF3D7_0405400	5526	pre-mRNA-processing-splicing factor 8, putative	10492	protein_coding_gene	FALSE	Gain
Pf3D7_04_v3	310434	310834	401	*	8.47372	8.89182	7.88262	0.833645	0.0302256	Promoter (2-3kb)	4	305485	313556	8072	2	PF3D7_0405700	2722	amino acid decarboxylase AAD, putative	8072	protein_coding_gene	FALSE	Gain
Pf3D7_04_v3	323851	324251	401	*	8.5467	9.04282	7.78447	0.987458	0.00722995	Promoter (1-2kb)	4	322950	325688	2739	2	PF3D7_0406100	1437	V-type proton ATPase subunit B	2265	protein_coding_gene	FALSE	Gain
Pf3D7_04_v3	336799	337199	401	*	6.73214	7.2285	5.96933	0.967829	0.00937695	Exon (PF3D7_0406500.1/PF3D7_0406500, exon 1 of 2)	4	331524	334219	2696	1	PF3D7_0406400	5275	cytosolic glyoxalase II	1674	protein_coding_gene	FALSE	Gain
Pf3D7_04_v3	387823	388223	401	*	8.14454	8.55244	7.57374	0.834995	0.0262711	Exon (PF3D7_0407800.1/PF3D7_0407800, exon 1 of 1)	4	384240	391362	7123	1	PF3D7_0407800	3583	protein CINCH	7123	protein_coding_gene	FALSE	Gain
Pf3D7_04_v3	410179	410579	401	*	7.90048	8.26765	7.40673	0.757921	0.0481663	Promoter (<=1kb)	4	408485	411102	2618	2	PF3D7_0408500	523	flap endonuclease 1	2618	protein_coding_gene	FALSE	Gain
Pf3D7_04_v3	415693	416093	401	*	8.35346	8.78669	7.73141	0.909758	0.00957437	Promoter (2-3kb)	4	413403	416357	2955	1	PF3D7_0408600	2290	sporozoite invasion-associated protein 1	2955	protein_coding_gene	FALSE	Gain
Pf3D7_04_v3	446620	447020	401	*	8.49179	8.95928	7.79581	0.979819	0.00480809	Promoter (1-2kb)	4	445327	448141	2815	1	PF3D7_0409400	1293	chaperone protein DnaJ	2815	protein_coding_gene	FALSE	Gain
Pf3D7_04_v3	466205	466605	401	*	8.25807	8.6435	7.73055	0.787626	0.0414143	Promoter (1-2kb)	4	464039	468171	4133	2	PF3D7_0410000	1566	erythrocyte vesicle protein 1	4027	protein_coding_gene	FALSE	Gain
Pf3D7_04_v3	511320	511720	401	*	7.92423	8.30565	7.40424	0.776213	0.0431971	Promoter (1-2kb)	4	510180	512923	2744	1	PF3D7_0411300	1140	golgin subfamily A member 6-like protein, putative	2744	protein_coding_gene	FALSE	Gain
Pf3D7_04_v3	538272	538672	401	*	8.55777	8.98861	7.94068	0.896719	0.0126006	Promoter (1-2kb)	4	536310	540069	3760	1	PF3D7_0412000	1962	LITAF-like zinc finger protein, putative	3760	protein_coding_gene	FALSE	Gain
Pf3D7_04_v3	546277	546677	401	*	9.01814	9.52425	8.23173	0.947921	0.0131005	Promoter (2-3kb)	4	543378	545746	2369	1	PF3D7_0412300	2899	phosphopantothenoylcysteine synthetase, putative	2369	protein_coding_gene	FALSE	Gain
Pf3D7_04_v3	550760	551160	401	*	8.98574	9.54413	8.06265	1.04579	0.00503863	Exon (PF3D7_0412400.1/PF3D7_0412400, exon 1 of 2)	4	545623	554633	9011	2	PF3D7_0412400	3473	erythrocyte membrane protein 1, PfEMP1	7817	protein_coding_gene	FALSE	Gain
Pf3D7_04_v3	562156	562556	401	*	7.7137	8.22233	6.9211	1.09297	0.00100921	Promoter (1-2kb)	4	559387	560638	1252	2	PF3D7_0412600	-1518	rifin, pseudogene	1023	pseudogene	TRUE	Gain
Pf3D7_04_v3	559755	560155	401	*	7.01694	7.45386	6.38718	0.847595	0.0303121	Promoter (<=1kb)	4	559387	560638	1252	2	PF3D7_0412600	483	rifin, pseudogene	1023	pseudogene	TRUE	Gain
Pf3D7_04_v3	566299	566699	401	*	8.93864	9.52385	7.9379	1.13478	0.00178626	Exon (PF3D7_0412700.1/PF3D7_0412700, exon 1 of 2)	4	561183	570348	9166	2	PF3D7_0412700	3649	erythrocyte membrane protein 1, PfEMP1	8324	protein_coding_gene	FALSE	Gain
Pf3D7_04_v3	584202	584602	401	*	8.07269	8.59171	7.25416	1.10812	0.000980465	Promoter (<=1kb)	4	576810	584668	7859	2	PF3D7_0412900	66	erythrocyte membrane protein 1, PfEMP1	6939	protein_coding_gene	FALSE	Gain
Pf3D7_04_v3	582610	583010	401	*	6.1644	6.65593	5.41311	0.805401	0.0446858	Promoter (1-2kb)	4	576810	584668	7859	2	PF3D7_0412900	1658	erythrocyte membrane protein 1, PfEMP1	6939	protein_coding_gene	FALSE	Gain
Pf3D7_04_v3	599059	599459	401	*	8.3715	8.84023	7.67276	0.955525	0.00834823	Promoter (<=1kb)	4	591949	599849	7901	2	PF3D7_0413100	390	erythrocyte membrane protein 1, PfEMP1	6981	protein_coding_gene	FALSE	Gain
Pf3D7_04_v3	603257	603657	401	*	8.24988	8.698	7.5964	0.882783	0.0207795	Promoter (<=1kb)	4	603166	604456	1291	2	PF3D7_0413200	799	rifin	1131	protein_coding_gene	FALSE	Gain
Pf3D7_04_v3	609704	610104	401	*	8.42088	8.88977	7.72176	0.935024	0.0120132	Promoter (<=1kb)	4	609155	610433	1279	1	PF3D7_0413300	549	rifin	1041	protein_coding_gene	FALSE	Gain
Pf3D7_04_v3	613750	614150	401	*	8.43503	8.8352	7.87935	0.805637	0.0384508	Promoter (<=1kb)	4	612798	614069	1272	1	PF3D7_0413400	952	erythrocyte membrane protein 1 (PfEMP1), exon 1, pseudogene	1269	pseudogene	TRUE	Gain
Pf3D7_04_v3	685300	685700	401	*	8.08948	8.50348	7.5066	0.809445	0.0412484	Promoter (1-2kb)	4	686017	687474	1458	2	PF3D7_0415400	1774	coatomer subunit zeta, putative	1458	protein_coding_gene	FALSE	Gain
Pf3D7_04_v3	707432	707832	401	*	8.56571	9.03846	7.85787	0.967143	0.00728952	Promoter (1-2kb)	4	706094	709615	3522	1	PF3D7_0416100	1338	glutamyl-tRNA(Gln) amidotransferase subunit A	3522	protein_coding_gene	FALSE	Gain
Pf3D7_04_v3	712962	713362	401	*	8.08109	8.45406	7.57676	0.76391	0.0495145	Promoter (2-3kb)	4	710117	715849	5733	2	PF3D7_0416300	2487	DNA helicase MCM9, putative	5733	protein_coding_gene	FALSE	Gain
Pf3D7_04_v3	720207	720607	401	*	8.1064	8.53513	7.49366	0.88129	0.0156705	Promoter (2-3kb)	4	717422	723139	5718	1	PF3D7_0416400	2785	histone acetyltransferase, putative	5045	protein_coding_gene	FALSE	Gain
Pf3D7_04_v3	718896	719296	401	*	7.98929	8.35858	7.49168	0.771513	0.0388455	Promoter (1-2kb)	4	717422	723139	5718	1	PF3D7_0416400	1474	histone acetyltransferase, putative	5045	protein_coding_gene	FALSE	Gain
Pf3D7_04_v3	820271	820671	401	*	8.33068	8.73025	7.77617	0.814323	0.0331509	Exon (PF3D7_0418300.1/PF3D7_0418300, exon 2 of 2)	4	816141	818999	2859	1	PF3D7_0418200	4130	eukaryotic translation initiation factor 3 subunit M, putative	2859	protein_coding_gene	FALSE	Gain
Pf3D7_04_v3	864969	865369	401	*	7.46756	7.83225	6.9783	0.775764	0.0357548	Exon (PF3D7_0419400.1/PF3D7_0419400, exon 3 of 4)	4	866388	869784	3397	2	PF3D7_0419500	4415	conserved Plasmodium membrane protein, unknown function	3397	protein_coding_gene	FALSE	Gain
Pf3D7_04_v3	924150	924550	401	*	8.50038	8.99931	7.73141	1.04135	0.00273051	Exon (PF3D7_0420300.1/PF3D7_0420300, exon 1 of 1)	4	929219	930280	1062	1	PF3D7_0420400	-4669	ribosome-recycling factor	1062	protein_coding_gene	FALSE	Gain
Pf3D7_04_v3	938369	938769	401	*	8.53185	9.02159	7.78477	0.981789	0.00735076	Exon (PF3D7_0420700.1/PF3D7_0420700, exon 1 of 2)	4	935031	941875	6845	2	PF3D7_0420700	3106	erythrocyte membrane protein 1, PfEMP1	6459	protein_coding_gene	FALSE	Gain
Pf3D7_04_v3	950748	951148	401	*	8.64995	9.19251	7.77015	1.07925	0.00282878	Promoter (2-3kb)	4	946169	953773	7605	2	PF3D7_0420900	2625	erythrocyte membrane protein 1, PfEMP1	6606	protein_coding_gene	FALSE	Gain
Pf3D7_04_v3	965059	965459	401	*	9.5833	10.1078	8.75071	0.932965	0.0157165	Promoter (<=1kb)	4	958067	965611	7545	2	PF3D7_0421100	152	erythrocyte membrane protein 1, PfEMP1	6546	protein_coding_gene	FALSE	Gain
Pf3D7_04_v3	967502	967902	401	*	9.13451	9.62377	8.38857	0.904865	0.019756	Promoter (<=1kb)	4	967087	968273	1187	1	PF3D7_0421200	415	rifin	1041	protein_coding_gene	FALSE	Gain
Pf3D7_04_v3	969381	969781	401	*	9.10943	9.58849	8.3872	0.895979	0.0210376	Promoter (2-3kb)	4	967087	968273	1187	1	PF3D7_0421200	2294	rifin	1041	protein_coding_gene	FALSE	Gain
Pf3D7_04_v3	973476	973876	401	*	9.46033	10.0494	8.44779	1.01892	0.00683501	Promoter (2-3kb)	4	969031	976591	7561	2	PF3D7_0421300	2715	erythrocyte membrane protein 1, PfEMP1	6582	protein_coding_gene	FALSE	Gain
Pf3D7_04_v3	982193	982593	401	*	8.20648	8.67179	7.51541	0.989191	0.00388183	Promoter (<=1kb)	4	981823	982990	1168	2	PF3D7_0421500	397	rifin, pseudogene	1011	pseudogene	TRUE	Gain
Pf3D7_04_v3	986497	986897	401	*	8.56779	9.02517	7.89423	0.966079	0.004894	Promoter (<=1kb)	4	986135	987447	1313	1	PF3D7_0421600	362	erythrocyte membrane protein 1 (PfEMP1)-like pseudogene	1296	pseudogene	TRUE	Gain
Pf3D7_04_v3	1023343	1023743	401	*	8.54316	9.06223	7.72448	1.06978	0.00237329	Promoter (1-2kb)	4	1025510	1027735	2226	1	PF3D7_0422400	-1767	40S ribosomal protein S19	1987	protein_coding_gene	FALSE	Gain
Pf3D7_04_v3	1031873	1032273	401	*	8.55458	9.03543	7.82822	1.0128	0.00317149	Promoter (2-3kb)	4	1029062	1038336	9275	1	PF3D7_0422500	2811	pre-mRNA-splicing helicase BRR2, putative	9275	protein_coding_gene	FALSE	Gain
Pf3D7_04_v3	1037687	1038087	401	*	7.39294	7.77014	6.8808	0.766317	0.0493335	Promoter (1-2kb)	4	1038409	1039295	887	2	PF3D7_0422600	1208	conserved Plasmodium protein, unknown function	887	protein_coding_gene	FALSE	Gain
Pf3D7_04_v3	1040491	1040891	401	*	8.46589	8.87698	7.88877	0.846176	0.0228111	Promoter (<=1kb)	4	1039634	1041812	2179	1	PF3D7_0422700	857	eukaryotic initiation factor 4A-III, putative	2179	protein_coding_gene	FALSE	Gain
Pf3D7_04_v3	1059167	1059567	401	*	8.1324	8.51482	7.61054	0.777494	0.0472101	Promoter (<=1kb)	4	1058888	1061603	2716	1	PF3D7_0423500	279	glideosome associated protein with multiple membrane spans 2	2280	protein_coding_gene	FALSE	Gain
Pf3D7_04_v3	1095879	1096279	401	*	8.81576	9.2996	8.08251	0.93437	0.0137922	Promoter (2-3kb)	4	1093138	1097835	4698	1	PF3D7_0424300	2741	erythrocyte binding antigen-165, pseudogene	4293	pseudogene	TRUE	Gain
Pf3D7_04_v3	1101530	1101930	401	*	8.59135	9.05625	7.90118	0.919565	0.0144742	Promoter (2-3kb)	4	1099303	1107445	8143	1	PF3D7_0424400	2227	surface-associated interspersed protein 4.2 (SURFIN 4.2)	7985	protein_coding_gene	FALSE	Gain
Pf3D7_04_v3	1119563	1119963	401	*	8.47691	8.89887	7.87799	0.835899	0.0312044	Promoter (2-3kb)	4	1112736	1117250	4515	2	PF3D7_0424600	-2313	Plasmodium exported protein (PHISTb)	3804	protein_coding_gene	FALSE	Gain
Pf3D7_04_v3	1121335	1121735	401	*	7.83901	8.22114	7.31769	0.801332	0.0314904	Promoter (2-3kb)	4	1123975	1125348	1374	1	PF3D7_0424800	-2240	Plasmodium exported protein (PHISTb), unknown function	1300	protein_coding_gene	FALSE	Gain
Pf3D7_04_v3	1146736	1147136	401	*	7.74828	8.13798	7.21268	0.824564	0.020989	Promoter (<=1kb)	4	1146672	1147697	1026	2	PF3D7_0425500	561	stevor	915	protein_coding_gene	FALSE	Gain
Pf3D7_04_v3	1152674	1153074	401	*	8.24139	8.72781	7.50211	1.01549	0.00364162	Promoter (<=1kb)	4	1152504	1153633	1130	2	PF3D7_0425700	559	rifin	975	protein_coding_gene	FALSE	Gain
Pf3D7_04_v3	1160306	1160706	401	*	8.41632	8.9188	7.63877	1.04087	0.00301495	Exon (PF3D7_0425800.1/PF3D7_0425800, exon 1 of 2)	4	1156423	1167821	11399	1	PF3D7_0425800	3883	erythrocyte membrane protein 1, PfEMP1	10662	protein_coding_gene	FALSE	Gain
Pf3D7_04_v3	1170716	1171116	401	*	7.75032	8.24456	6.99259	1.06368	0.0014786	Promoter (1-2kb)	4	1169521	1171286	1766	1	PF3D7_0425900	1195	rifin	1536	protein_coding_gene	FALSE	Gain
Pf3D7_04_v3	1173905	1174305	401	*	8.32401	8.77972	7.6541	0.973293	0.00411146	Exon (PF3D7_0426000.1/PF3D7_0426000, exon 2 of 2)	4	1169521	1171286	1766	1	PF3D7_0425900	4384	rifin	1536	protein_coding_gene	FALSE	Gain
Pf3D7_04_v3	1166499	1166899	401	*	8.65972	9.09332	8.03689	0.842982	0.0310024	Promoter (2-3kb)	4	1169521	1171286	1766	1	PF3D7_0425900	-2622	rifin	1536	protein_coding_gene	FALSE	Gain
Pf3D7_04_v3	1179562	1179962	401	*	8.29386	8.79704	7.51462	1.03646	0.00343435	Promoter (<=1kb)	4	1173053	1180226	7174	2	PF3D7_0426000	264	erythrocyte membrane protein 1, PfEMP1	6450	protein_coding_gene	FALSE	Gain
Pf3D7_04_v3	1182560	1182960	401	*	8.73339	9.22815	7.9744	0.931346	0.0151604	Promoter (2-3kb)	4	1173053	1180226	7174	2	PF3D7_0426000	-2334	erythrocyte membrane protein 1, PfEMP1	6450	protein_coding_gene	FALSE	Gain
Pf3D7_05_v3	23530	23930	401	*	8.34446	8.89181	7.45176	1.11661	0.0016077	Promoter (2-3kb)	5	20929	28456	7528	1	PF3D7_0500100	2601	erythrocyte membrane protein 1, PfEMP1	6624	protein_coding_gene	FALSE	Gain
Pf3D7_05_v3	27803	28203	401	*	8.0976	8.50555	7.5267	0.847724	0.0211993	Promoter (1-2kb)	5	29233	29304	72	2	PF3D7_0500200	1101	erythrocyte membrane protein 1 (PfEMP1), pseudogene	72	pseudogene	TRUE	Gain
Pf3D7_05_v3	29982	30382	401	*	8.43467	9.00223	7.48565	1.16409	0.000907541	Promoter (<=1kb)	5	29776	30963	1188	2	PF3D7_0500300	581	rifin, pseudogene	1023	pseudogene	TRUE	Gain
Pf3D7_05_v3	33409	33809	401	*	8.21711	8.72332	7.43046	1.07275	0.00161353	Promoter (<=1kb)	5	33056	34378	1323	2	PF3D7_0500400	569	rifin	1125	protein_coding_gene	FALSE	Gain
Pf3D7_05_v3	36717	37117	401	*	7.82704	8.29662	7.12638	1.00085	0.00319138	Promoter (<=1kb)	5	36464	37564	1101	2	PF3D7_0500500	447	rifin	930	protein_coding_gene	FALSE	Gain
Pf3D7_05_v3	50666	51066	401	*	7.84146	8.19326	7.37522	0.745348	0.0473734	Promoter (1-2kb)	5	50081	52576	2496	2	PF3D7_0500900	1510	serine/threonine protein kinase, FIKK family	2210	protein_coding_gene	FALSE	Gain
Pf3D7_05_v3	56435	56835	401	*	7.77446	8.18857	7.19134	0.871779	0.0146783	Promoter (1-2kb)	5	55122	57159	2038	1	PF3D7_0501000	1313	Plasmodium exported protein, unknown function	1789	protein_coding_gene	FALSE	Gain
Pf3D7_05_v3	64850	65250	401	*	7.92261	8.33781	7.33731	0.876608	0.0128626	Promoter (1-2kb)	5	63225	66292	3068	1	PF3D7_0501200	1625	parasite-infected erythrocyte surface protein	2870	protein_coding_gene	FALSE	Gain
Pf3D7_05_v3	68991	69391	401	*	8.3058	8.76382	7.63083	0.905299	0.0167839	Promoter (1-2kb)	5	67224	70944	3721	1	PF3D7_0501300	1767	skeleton-binding protein 1	2875	protein_coding_gene	FALSE	Gain
Pf3D7_05_v3	75065	75465	401	*	8.23776	8.70333	7.5461	0.950654	0.0090201	Promoter (1-2kb)	5	73163	80813	7651	1	PF3D7_0501400	1902	interspersed repeat antigen	7480	protein_coding_gene	FALSE	Gain
Pf3D7_05_v3	76372	76772	401	*	6.3717	6.87125	5.60124	0.920994	0.0172951	Exon (PF3D7_0501400.1/PF3D7_0501400, exon 2 of 2)	5	73163	80813	7651	1	PF3D7_0501400	3209	interspersed repeat antigen	7480	protein_coding_gene	FALSE	Gain
Pf3D7_05_v3	79316	79716	401	*	8.04867	8.53449	7.31079	1.02543	0.00288659	Exon (PF3D7_0501400.1/PF3D7_0501400, exon 2 of 2)	5	80570	82763	2194	2	PF3D7_0501500	3047	rhoptry-associated protein 3	2194	protein_coding_gene	FALSE	Gain
Pf3D7_05_v3	173419	173819	401	*	8.50995	8.9079	7.95858	0.802741	0.0381934	Promoter (1-2kb)	5	174882	176765	1884	1	PF3D7_0504500	-1063	MOLO1 domain-containing protein, putative	1267	protein_coding_gene	FALSE	Gain
Pf3D7_05_v3	177874	178274	401	*	8.64348	9.11092	7.94763	0.909794	0.0169002	Promoter (<=1kb)	5	177390	179177	1788	1	PF3D7_0504600	484	2-oxoisovalerate dehydrogenase subunit beta, mitochondrial, putative	1788	protein_coding_gene	FALSE	Gain
Pf3D7_05_v3	212138	212538	401	*	8.6825	9.09206	8.10841	0.823894	0.0322714	Exon (PF3D7_0505000.1/PF3D7_0505000, exon 1 of 2)	5	206397	208680	2284	1	PF3D7_0504900	5741	transmembrane protein TMEM222, putative	877	protein_coding_gene	FALSE	Gain
Pf3D7_05_v3	240656	241056	401	*	8.15357	8.54713	7.61061	0.783465	0.0472383	Promoter (1-2kb)	5	235735	238864	3130	2	PF3D7_0505400	-1792	conserved protein, unknown function	3130	protein_coding_gene	FALSE	Gain
Pf3D7_05_v3	247907	248307	401	*	8.09553	8.56161	7.40274	0.982386	0.00458673	Promoter (2-3kb)	5	245653	247093	1441	1	PF3D7_0505600	2254	BCNT domain-containing protein, putative	1441	protein_coding_gene	FALSE	Gain
Pf3D7_05_v3	281359	281759	401	*	8.57988	9.02315	7.93674	0.931118	0.00816025	Promoter (<=1kb)	5	280493	283639	3147	1	PF3D7_0506700	866	GTPase-activating protein, putative	3147	protein_coding_gene	FALSE	Gain
Pf3D7_05_v3	289642	290042	401	*	8.41941	8.86173	7.77829	0.889592	0.0174994	Promoter (1-2kb)	5	288024	291540	3517	2	PF3D7_0506900	1498	rhomboid protease ROM4	3517	protein_coding_gene	FALSE	Gain
Pf3D7_05_v3	295443	295843	401	*	8.29939	8.74067	7.66048	0.918349	0.0100806	Promoter (<=1kb)	5	292305	294463	2159	2	PF3D7_0507000	-980	conserved protein, unknown function	1217	protein_coding_gene	FALSE	Gain
Pf3D7_05_v3	317118	317518	401	*	8.07291	8.50901	7.44489	0.928958	0.00666834	Promoter (1-2kb)	5	316610	319032	2423	2	PF3D7_0507700	1514	nuclear protein localization protein 4, putative	2423	protein_coding_gene	FALSE	Gain
Pf3D7_05_v3	329198	329598	401	*	8.06551	8.51696	7.40484	0.963416	0.00420452	Promoter (<=1kb)	5	328346	330436	2091	2	PF3D7_0508000	838	6-cysteine protein P38	2091	protein_coding_gene	FALSE	Gain
Pf3D7_05_v3	335137	335537	401	*	8.52834	8.93694	7.95618	0.855659	0.0173906	Exon (PF3D7_0508100.1/PF3D7_0508100, exon 1 of 1)	5	331618	337242	5625	1	PF3D7_0508100	3519	SET domain protein, putative	5625	protein_coding_gene	FALSE	Gain
Pf3D7_05_v3	348639	349039	401	*	7.92986	8.36196	7.31015	0.90681	0.0103265	Exon (PF3D7_0508500.1/PF3D7_0508500, exon 1 of 1)	5	344931	346744	1814	1	PF3D7_0508400	3708	CFA20 domain-containing protein, putative	1101	protein_coding_gene	FALSE	Gain
Pf3D7_05_v3	349823	350223	401	*	7.51338	7.8836	7.01408	0.786338	0.0335192	Exon (PF3D7_0508500.1/PF3D7_0508500, exon 1 of 1)	5	344931	346744	1814	1	PF3D7_0508400	4892	CFA20 domain-containing protein, putative	1101	protein_coding_gene	FALSE	Gain
Pf3D7_05_v3	374928	375328	401	*	8.29595	8.77532	7.57302	0.974462	0.00719135	Exon (PF3D7_0508900.1/PF3D7_0508900, exon 1 of 1)	5	376542	379117	2576	2	PF3D7_0509000	3789	alpha-soluble NSF attachment protein, putative	1875	protein_coding_gene	FALSE	Gain
Pf3D7_05_v3	381380	381780	401	*	8.2031	8.59591	7.66159	0.813426	0.0279245	Promoter (<=1kb)	5	380595	386806	6212	1	PF3D7_0509100	785	structural maintenance of chromosomes protein 4, putative	6212	protein_coding_gene	FALSE	Gain
Pf3D7_05_v3	384743	385143	401	*	8.1774	8.63536	7.50256	0.987975	0.00280557	Promoter (1-2kb)	5	386956	388505	1550	1	PF3D7_0509200	-1813	leucine-rich repeat protein	1017	protein_coding_gene	FALSE	Gain
Pf3D7_05_v3	410455	410855	401	*	8.24619	8.62832	7.72489	0.801228	0.0287767	Promoter (1-2kb)	5	409403	415758	6356	1	PF3D7_0509800	1052	phosphatidylinositol 4-kinase beta	5995	protein_coding_gene	FALSE	Gain
Pf3D7_05_v3	440845	441245	401	*	7.94557	8.32491	7.42945	0.798699	0.0295807	Promoter (<=1kb)	5	440724	442007	1284	2	PF3D7_0510300	762	stripes inner membrane complex protein, putative	924	protein_coding_gene	FALSE	Gain
Pf3D7_05_v3	509124	509524	401	*	8.33306	8.73029	7.78306	0.834627	0.0205234	Exon (PF3D7_0511500.1/PF3D7_0511500, exon 1 of 1)	5	518405	520655	2251	1	PF3D7_0511700	-8881	EKC/KEOPS complex subunit CGI121	1841	protein_coding_gene	FALSE	Gain
Pf3D7_05_v3	569515	569915	401	*	8.11403	8.52713	7.53292	0.841151	0.026111	Promoter (<=1kb)	5	568594	570527	1934	2	PF3D7_0513300	612	purine nucleoside phosphorylase	1934	protein_coding_gene	FALSE	Gain
Pf3D7_05_v3	622144	622544	401	*	8.54858	9.02382	7.83512	1.02465	0.00188577	Promoter (1-2kb)	5	620377	624323	3947	2	PF3D7_0515000	1779	pre-mRNA-splicing factor CWC2, putative	3947	protein_coding_gene	FALSE	Gain
Pf3D7_05_v3	634669	635069	401	*	8.38261	8.78213	7.82819	0.812194	0.0332276	Promoter (1-2kb)	5	636591	640519	3929	1	PF3D7_0515400	-1522	conserved protein, unknown function	3187	protein_coding_gene	FALSE	Gain
Pf3D7_05_v3	654317	654717	401	*	8.66661	9.10668	8.03023	0.860435	0.0260626	Promoter (1-2kb)	5	653317	656149	2833	2	PF3D7_0515700	1432	glideosome-associated protein 40	2833	protein_coding_gene	FALSE	Gain
Pf3D7_05_v3	704060	704460	401	*	8.0581	8.43715	7.54252	0.779184	0.0428427	Exon (PF3D7_0516800.1/PF3D7_0516800, exon 1 of 1)	5	699574	708266	8693	2	PF3D7_0516800	3806	AP2 domain transcription factor AP2-O2, putative	8693	protein_coding_gene	FALSE	Gain
Pf3D7_05_v3	712765	713165	401	*	8.52341	8.99557	7.81694	0.941649	0.011252	Promoter (1-2kb)	5	712371	714307	1937	2	PF3D7_0516900	1142	60S ribosomal protein L2	1709	protein_coding_gene	FALSE	Gain
Pf3D7_05_v3	725209	725609	401	*	7.95936	8.36179	7.39929	0.840867	0.0223857	Promoter (2-3kb)	5	723233	727755	4523	2	PF3D7_0517300	2146	serine/arginine-rich splicing factor 1	4349	protein_coding_gene	FALSE	Gain
Pf3D7_05_v3	736475	736875	401	*	8.36168	8.72865	7.86831	0.76488	0.0442255	Promoter (1-2kb)	5	735386	738469	3084	2	PF3D7_0517500	1594	UTP--glucose-1-phosphate uridylyltransferase, putative	3084	protein_coding_gene	FALSE	Gain
Pf3D7_05_v3	744160	744560	401	*	8.313	8.72697	7.73018	0.812577	0.0390145	Promoter (1-2kb)	5	742798	745633	2836	1	PF3D7_0517700	1362	eukaryotic translation initiation factor 3 subunit B, putative	2836	protein_coding_gene	FALSE	Gain
Pf3D7_05_v3	764243	764643	401	*	8.69372	9.19082	7.92915	0.993187	0.00667234	Promoter (1-2kb)	5	762103	762792	690	2	PF3D7_0518400	-1451	cyclin, putative	690	protein_coding_gene	FALSE	Gain
Pf3D7_05_v3	771129	771529	401	*	8.17522	8.55286	7.66227	0.797348	0.027689	Promoter (2-3kb)	5	768798	774027	5230	1	PF3D7_0518600	2331	WD repeat-containing protein 26, putative	5230	protein_coding_gene	FALSE	Gain
Pf3D7_05_v3	796892	797292	401	*	8.22236	8.64281	7.62653	0.886766	0.0121751	Promoter (1-2kb)	5	795081	797815	2735	1	PF3D7_0519300	1811	protoheme IX farnesyltransferase	2735	protein_coding_gene	FALSE	Gain
Pf3D7_05_v3	857331	857731	401	*	8.20233	8.6738	7.49741	1.00891	0.00250228	Promoter (<=1kb)	5	856500	859367	2868	1	PF3D7_0520900	831	adenosylhomocysteinase	2868	protein_coding_gene	FALSE	Gain
Pf3D7_05_v3	935721	936121	401	*	8.35659	8.79151	7.73103	0.870453	0.0215937	Promoter (1-2kb)	5	937231	938037	807	1	PF3D7_0522500	-1110	50S ribosomal protein L17, apicoplast, putative	501	protein_coding_gene	FALSE	Gain
Pf3D7_05_v3	949837	950237	401	*	7.97833	8.37262	7.434	0.808204	0.0325045	Promoter (1-2kb)	5	948230	953960	5731	1	PF3D7_0522900	1607	zinc finger protein, putative	5731	protein_coding_gene	FALSE	Gain
Pf3D7_05_v3	963604	964004	401	*	8.39393	8.80135	7.82408	0.806571	0.0398505	Promoter (1-2kb)	5	962443	965404	2962	2	PF3D7_0523100	1400	mitochondrial-processing peptidase subunit alpha, putative	2749	protein_coding_gene	FALSE	Gain
Pf3D7_05_v3	1037200	1037600	401	*	8.80462	9.25025	8.15645	0.892084	0.0175503	Promoter (2-3kb)	5	1034754	1039424	4671	1	PF3D7_0525000	2446	zinc finger protein, putative	4671	protein_coding_gene	FALSE	Gain
Pf3D7_05_v3	1092396	1092796	401	*	8.14007	8.58889	7.48508	0.917036	0.0120612	Promoter (1-2kb)	5	1090492	1095184	4693	1	PF3D7_0526500	1904	Suf domain-containing protein, putative	4693	protein_coding_gene	FALSE	Gain
Pf3D7_05_v3	1107958	1108358	401	*	8.4226	8.82441	7.86373	0.832778	0.0242465	Exon (PF3D7_0526600.1/PF3D7_0526600, exon 1 of 1)	5	1098833	1116194	17362	1	PF3D7_0526600	9125	conserved Plasmodium protein, unknown function	17362	protein_coding_gene	FALSE	Gain
Pf3D7_05_v3	1104419	1104819	401	*	8.40502	8.84787	7.76276	0.85647	0.0279355	Exon (PF3D7_0526600.1/PF3D7_0526600, exon 1 of 1)	5	1098833	1116194	17362	1	PF3D7_0526600	5586	conserved Plasmodium protein, unknown function	17362	protein_coding_gene	FALSE	Gain
Pf3D7_05_v3	1126527	1126927	401	*	8.7978	9.29502	8.03295	0.983349	0.00780955	Promoter (2-3kb)	5	1124729	1129071	4343	2	PF3D7_0527000	2144	DNA replication licensing factor MCM3, putative	4184	protein_coding_gene	FALSE	Gain
Pf3D7_05_v3	1144818	1145218	401	*	8.14977	8.56714	7.56012	0.808142	0.0423783	Promoter (2-3kb)	5	1142668	1145603	2936	1	PF3D7_0527500	2150	Hsc70-interacting protein	2571	protein_coding_gene	FALSE	Gain
Pf3D7_05_v3	1154619	1155019	401	*	8.40243	8.89997	7.6368	1.05521	0.00190762	Promoter (1-2kb)	5	1153516	1156002	2487	1	PF3D7_0527900	1103	ATP-dependent RNA helicase DDX41, putative	2487	protein_coding_gene	FALSE	Gain
Pf3D7_05_v3	1160962	1161362	401	*	8.11538	8.54014	7.5108	0.898284	0.0100303	Promoter (<=1kb)	5	1157507	1162257	4751	2	PF3D7_0528100	895	AP-1/2 complex subunit beta, putative	3827	protein_coding_gene	FALSE	Gain
Pf3D7_05_v3	1229479	1229879	401	*	8.24374	8.63466	7.70582	0.818409	0.025386	Promoter (1-2kb)	5	1229052	1231469	2418	2	PF3D7_0530200	1590	phosphoenolpyruvate/phosphate translocator	2418	protein_coding_gene	FALSE	Gain
Pf3D7_05_v3	1259005	1259405	401	*	7.86451	8.32681	7.1801	0.959062	0.00645897	Exon (PF3D7_0530900.1/PF3D7_0530900, exon 1 of 1)	5	1254200	1255290	1091	2	PF3D7_0530750	-3715	dolichol-phosphate mannosyltransferase subunit 3, putative	849	protein_coding_gene	FALSE	Gain
Pf3D7_05_v3	1291164	1291564	401	*	6.17038	6.64601	5.456	0.811852	0.0436346	Promoter (<=1kb)	5	1292052	1292210	159	1	PF3D7_0531800	-488	5.8S ribosomal RNA	159	ncRNA_gene	FALSE	Gain
Pf3D7_05_v3	1326843	1327243	401	*	8.20874	8.70852	7.43769	1.05058	0.00232623	Promoter (<=1kb)	5	1326245	1327429	1185	1	PF3D7_0532900	598	rifin	957	protein_coding_gene	FALSE	Gain
Pf3D7_05_v3	1330063	1330463	401	*	7.96802	8.37076	7.40733	0.835666	0.0236287	Promoter (<=1kb)	5	1329555	1330808	1254	1	PF3D7_0533000	508	rifin, pseudogene	1029	pseudogene	TRUE	Gain
Pf3D7_05_v3	1336742	1337142	401	*	8.56053	9.00271	7.91972	0.835053	0.0352804	Exon (PF3D7_0533100.1/PF3D7_0533100, exon 1 of 1)	5	1333470	1342964	9495	1	PF3D7_0533100	3272	erythrocyte membrane protein 1 (PfEMP1), pseudogene	9495	pseudogene	TRUE	Gain
Pf3D7_06_v3	756	1156	401	*	7.48372	7.88099	6.93365	0.803621	0.0396327	Promoter (<=1kb)	6	653	1432	780	2	PF3D7_0600100	276	erythrocyte membrane protein 1 (PfEMP1), pseudogene	780	pseudogene	TRUE	Gain
Pf3D7_06_v3	15192	15592	401	*	8.01158	8.48449	7.3034	1.01909	0.00201046	Promoter (<=1kb)	6	15065	16410	1346	2	PF3D7_0600300	818	rifin	1116	protein_coding_gene	FALSE	Gain
Pf3D7_06_v3	11780	12180	401	*	8.4794	8.95803	7.75817	0.987911	0.00550265	Exon (PF3D7_0600200.1/PF3D7_0600200, exon 2 of 2)	6	15065	16410	1346	2	PF3D7_0600300	4230	rifin	1116	protein_coding_gene	FALSE	Gain
Pf3D7_06_v3	22239	22639	401	*	7.79765	8.2427	7.1507	0.942044	0.00677657	Promoter (<=1kb)	6	17777	23068	5292	2	PF3D7_0600400	429	erythrocyte membrane protein 1, PfEMP1	5134	protein_coding_gene	FALSE	Gain
Pf3D7_06_v3	27373	27773	401	*	7.94827	8.35929	7.37132	0.834581	0.0287227	Promoter (<=1kb)	6	26557	27830	1274	1	PF3D7_0600500	816	rifin	1119	protein_coding_gene	FALSE	Gain
Pf3D7_06_v3	32067	32467	401	*	8.29386	8.78098	7.55293	1.01334	0.00398925	Promoter (<=1kb)	6	29618	31484	1867	2	PF3D7_0600600	-583	erythrocyte membrane protein 1 (PfEMP1), exon 2	1323	protein_coding_gene	FALSE	Gain
Pf3D7_06_v3	30544	30944	401	*	8.48456	8.90416	7.89043	0.86358	0.0195261	Promoter (<=1kb)	6	29618	31484	1867	2	PF3D7_0600600	540	erythrocyte membrane protein 1 (PfEMP1), exon 2	1323	protein_coding_gene	FALSE	Gain
Pf3D7_06_v3	35843	36243	401	*	7.96149	8.45036	7.21645	1.01933	0.00373566	Promoter (<=1kb)	6	35355	36595	1241	2	PF3D7_0600800	352	rifin, pseudogene	1068	pseudogene	TRUE	Gain
Pf3D7_06_v3	38886	39286	401	*	8.30003	8.78646	7.5607	1.03317	0.00255563	Promoter (<=1kb)	6	38721	39781	1061	2	PF3D7_0600900	495	rifin, pseudogene	963	pseudogene	TRUE	Gain
Pf3D7_06_v3	51486	51886	401	*	7.48924	7.94872	6.81106	0.953329	0.00707417	Promoter (<=1kb)	6	51351	52898	1548	1	PF3D7_0601400	135	erythrocyte membrane protein 1 (PfEMP1), pseudogene	1548	pseudogene	TRUE	Gain
Pf3D7_06_v3	60751	61151	401	*	8.21701	8.7574	7.34301	1.09265	0.00224069	Distal Intergenic	6	64746	67786	3041	2	PF3D7_0601500	6635	Plasmodium exported protein (PHISTb), unknown function	2955	protein_coding_gene	FALSE	Gain
Pf3D7_06_v3	86510	86910	401	*	7.80247	8.22887	7.19452	0.918978	0.00648024	Promoter (1-2kb)	6	81532	88869	7338	2	PF3D7_0602000	1959	zinc finger protein, putative	7338	protein_coding_gene	FALSE	Gain
Pf3D7_06_v3	93502	93902	401	*	8.31193	8.69966	7.78008	0.77809	0.0489789	Promoter (1-2kb)	6	91725	97247	5523	1	PF3D7_0602100	1777	ATP-dependent RNA helicase MTR4	5413	protein_coding_gene	FALSE	Gain
Pf3D7_06_v3	131138	131538	401	*	8.02125	8.38305	7.5372	0.765053	0.0364169	Promoter (1-2kb)	6	130191	132792	2602	2	PF3D7_0603300	1254	dihydroorotate dehydrogenase	2602	protein_coding_gene	FALSE	Gain
Pf3D7_06_v3	223579	223979	401	*	7.81515	8.18738	7.31217	0.781366	0.0368327	Promoter (1-2kb)	6	224446	225095	650	2	PF3D7_0605400	1116	calcium-binding protein, putative	650	protein_coding_gene	FALSE	Gain
Pf3D7_06_v3	239635	240035	401	*	7.90289	8.27728	7.39593	0.768708	0.0480363	Exon (PF3D7_0605800.1/PF3D7_0605800, exon 1 of 1)	6	236397	237251	855	1	PF3D7_0605700	3238	conserved Plasmodium protein, unknown function	855	protein_coding_gene	FALSE	Gain
Pf3D7_06_v3	251221	251621	401	*	8.3177	8.73559	7.72702	0.88457	0.0118027	Exon (PF3D7_0606000.1/PF3D7_0606000, exon 1 of 1)	6	249666	255695	6030	2	PF3D7_0606000	4074	protein KIC1	6030	protein_coding_gene	FALSE	Gain
Pf3D7_06_v3	273059	273459	401	*	7.90334	8.31331	7.32846	0.887546	0.00815483	Exon (PF3D7_0606600.1/PF3D7_0606600, exon 1 of 2)	6	264901	269898	4998	2	PF3D7_0606500	-3161	polypyrimidine tract-binding protein, putative	4429	protein_coding_gene	FALSE	Gain
Pf3D7_06_v3	323890	324290	401	*	8.05724	8.46186	7.4929	0.814183	0.0344245	Exon (PF3D7_0607700.1/PF3D7_0607700, exon 1 of 1)	6	319519	329442	9924	1	PF3D7_0607700	4371	conserved Plasmodium protein, unknown function	9924	protein_coding_gene	FALSE	Gain
Pf3D7_06_v3	340354	340754	401	*	7.90175	8.30538	7.33933	0.827596	0.0282569	Promoter (1-2kb)	6	342351	347812	5462	1	PF3D7_0608300	-1597	heptatricopeptide repeat-containing protein, putative	5462	protein_coding_gene	FALSE	Gain
Pf3D7_06_v3	363157	363557	401	*	8.57565	9.05697	7.84824	0.934483	0.0135868	Promoter (<=1kb)	6	363994	368548	4555	1	PF3D7_0608900	-437	conserved Plasmodium protein, unknown function	4370	protein_coding_gene	FALSE	Gain
Pf3D7_06_v3	372923	373323	401	*	7.6346	7.99894	7.14599	0.758743	0.0426461	Exon (PF3D7_0609000.1/PF3D7_0609000, exon 1 of 1)	6	369043	388626	19584	1	PF3D7_0609000	3880	nucleoporin NUP637, putative	19584	protein_coding_gene	FALSE	Gain
Pf3D7_06_v3	418449	418849	401	*	8.20219	8.62657	7.59835	0.88557	0.0125344	Exon (PF3D7_0609700.1/PF3D7_0609700, exon 2 of 3)	6	420422	423142	2721	2	PF3D7_0609800	4293	palmitoyltransferase DHHC2, putative	2110	protein_coding_gene	FALSE	Gain
Pf3D7_06_v3	430724	431124	401	*	8.07689	8.51497	7.44468	0.93391	0.00662945	Promoter (1-2kb)	6	432378	434270	1893	1	PF3D7_0610000	-1254	ribosomal protein L19, mitochondrial, putative	1664	protein_coding_gene	FALSE	Gain
Pf3D7_06_v3	453862	454262	401	*	8.49633	8.90068	7.93252	0.807892	0.0381994	Promoter (<=1kb)	6	453671	456422	2752	1	PF3D7_0610800	191	transketolase	2752	protein_coding_gene	FALSE	Gain
Pf3D7_06_v3	515739	516139	401	*	7.8585	8.27378	7.27305	0.896576	0.00615253	Exon (PF3D7_0612200.1/PF3D7_0612200, exon 1 of 8)	6	512392	519614	7223	2	PF3D7_0612200	3475	leucine-rich repeat protein	6241	protein_coding_gene	FALSE	Gain
Pf3D7_06_v3	551161	551561	401	*	7.95118	8.3499	7.3983	0.863024	0.0094551	Promoter (<=1kb)	6	547900	552544	4645	2	PF3D7_0613500	983	AP-3 complex subunit beta, putative	4645	protein_coding_gene	FALSE	Gain
Pf3D7_06_v3	566641	567041	401	*	7.68595	8.05802	7.18325	0.794013	0.0270606	Promoter (<=1kb)	6	565925	579231	13307	1	PF3D7_0613800	716	AP2 domain transcription factor, putative	12782	protein_coding_gene	FALSE	Gain
Pf3D7_06_v3	582699	583099	401	*	8.02173	8.43596	7.43837	0.846448	0.022732	Exon (PF3D7_0613900.1/PF3D7_0613900, exon 1 of 1)	6	579250	586589	7340	2	PF3D7_0613900	3490	myosin E, putative	7340	protein_coding_gene	FALSE	Gain
Pf3D7_06_v3	599663	600063	401	*	7.87066	8.23948	7.37391	0.766316	0.0460379	Promoter (1-2kb)	6	602024	605863	3840	1	PF3D7_0614400	-1961	pre-mRNA-splicing factor CWF7, putative	3840	protein_coding_gene	FALSE	Gain
Pf3D7_06_v3	623211	623611	401	*	8.19581	8.61388	7.60476	0.893799	0.008279	Promoter (<=1kb)	6	622767	624490	1724	2	PF3D7_0615100	879	enoyl-acyl carrier reductase	1724	protein_coding_gene	FALSE	Gain
Pf3D7_06_v3	634851	635251	401	*	8.40039	8.77552	7.89208	0.775615	0.0430816	Exon (PF3D7_0615400.1/PF3D7_0615400, exon 2 of 9)	6	627693	630345	2653	2	PF3D7_0615300	-4506	GPI-anchored wall transfer protein 1, putative	2653	protein_coding_gene	FALSE	Gain
Pf3D7_06_v3	670313	670713	401	*	8.665	9.15615	7.9146	1.02727	0.00314737	Promoter (1-2kb)	6	671851	672965	1115	1	PF3D7_0616100	-1138	conserved Plasmodium protein, unknown function	923	protein_coding_gene	FALSE	Gain
Pf3D7_06_v3	686201	686601	401	*	8.34968	8.79185	7.70888	0.919834	0.00997955	Promoter (1-2kb)	6	684742	688857	4116	1	PF3D7_0616500	1459	TRAP-like protein	4116	protein_coding_gene	FALSE	Gain
Pf3D7_06_v3	723630	724030	401	*	8.29323	8.70109	7.72252	0.859378	0.0146818	Exon (PF3D7_0617400.1/PF3D7_0617400, exon 2 of 2)	6	720336	721721	1386	1	PF3D7_0617300	3294	RNA-binding protein, putative	1028	protein_coding_gene	FALSE	Gain
Pf3D7_06_v3	738338	738738	401	*	8.53096	9.07044	7.6594	1.16766	0.000392529	Promoter (<=1kb)	6	738020	739535	1516	2	PF3D7_0617600	797	stevor	1418	protein_coding_gene	FALSE	Gain
Pf3D7_06_v3	741519	741919	401	*	8.10033	8.53229	7.48093	0.923612	0.00654351	Promoter (<=1kb)	6	741269	742406	1138	2	PF3D7_0617700	487	rifin	996	protein_coding_gene	FALSE	Gain
Pf3D7_06_v3	774670	775070	401	*	8.19155	8.58735	7.64431	0.801572	0.0386775	Promoter (<=1kb)	6	774491	776051	1561	1	PF3D7_0618500	179	malate dehydrogenase	1561	protein_coding_gene	FALSE	Gain
Pf3D7_06_v3	816912	817312	401	*	8.17209	8.62387	7.51071	0.89535	0.0180142	Promoter (1-2kb)	6	815190	818801	3612	2	PF3D7_0619400	1489	cell division cycle protein 48 homologue, putative	3473	protein_coding_gene	FALSE	Gain
Pf3D7_06_v3	851577	851977	401	*	8.04289	8.40927	7.55057	0.768933	0.0383012	Promoter (<=1kb)	6	848035	850864	2830	2	PF3D7_0620300	-713	conserved Plasmodium protein, unknown function	2830	protein_coding_gene	FALSE	Gain
Pf3D7_06_v3	866382	866782	401	*	7.63006	7.99277	7.14439	0.771757	0.0384338	Exon (PF3D7_0621100.1/PF3D7_0621100, exon 1 of 1)	6	865550	870507	4958	2	PF3D7_0621100	3725	tetratricopeptide repeat protein, putative	4958	protein_coding_gene	FALSE	Gain
Pf3D7_06_v3	871662	872062	401	*	7.93332	8.37193	7.30003	0.910396	0.01103	Promoter (<=1kb)	6	871089	873059	1971	2	PF3D7_0621200	997	pyridoxine biosynthesis protein PDX1	1971	protein_coding_gene	FALSE	Gain
Pf3D7_06_v3	880192	880592	401	*	8.43539	8.85667	7.83785	0.865443	0.0194084	Promoter (1-2kb)	6	881823	883145	1323	1	PF3D7_0621500	-1231	ribonuclease P/MRP protein subunit RPP1, putative	1323	protein_coding_gene	FALSE	Gain
Pf3D7_06_v3	957491	957891	401	*	8.23351	8.6787	7.58629	0.945486	0.00551113	Promoter (1-2kb)	6	955547	958868	3322	1	PF3D7_0623600	1944	splicing factor-like protein 1, putative	3178	protein_coding_gene	FALSE	Gain
Pf3D7_06_v3	967278	967678	401	*	8.43366	8.88623	7.77055	0.967263	0.00412296	Exon (PF3D7_0623800.1/PF3D7_0623800, exon 1 of 1)	6	958885	962607	3723	2	PF3D7_0623700	-4671	ATP-dependent RNA helicase SUV3, putative	3723	protein_coding_gene	FALSE	Gain
Pf3D7_06_v3	981570	981970	401	*	8.54045	8.99985	7.86244	0.906095	0.0165859	Promoter (1-2kb)	6	983297	985562	2266	1	PF3D7_0624100	-1327	conserved protein, unknown function	2041	protein_coding_gene	FALSE	Gain
Pf3D7_06_v3	999705	1000105	401	*	8.07341	8.45187	7.55893	0.782123	0.0389604	Promoter (1-2kb)	6	998548	1009457	10910	1	PF3D7_0624600	1157	ISWI chromatin-remodeling complex ATPase	10910	protein_coding_gene	FALSE	Gain
Pf3D7_06_v3	1003346	1003746	401	*	8.19489	8.56271	7.69995	0.762782	0.0478297	Exon (PF3D7_0624600.1/PF3D7_0624600, exon 1 of 1)	6	998548	1009457	10910	1	PF3D7_0624600	4798	ISWI chromatin-remodeling complex ATPase	10910	protein_coding_gene	FALSE	Gain
Pf3D7_06_v3	1061748	1062148	401	*	8.66614	9.10684	8.02845	0.889663	0.0172005	Promoter (<=1kb)	6	1061115	1062891	1777	2	PF3D7_0626300	743	3-oxoacyl-acyl-carrier protein synthase I/II	1422	protein_coding_gene	FALSE	Gain
Pf3D7_06_v3	1066041	1066441	401	*	7.87836	8.23676	7.40042	0.751482	0.0448383	Promoter (1-2kb)	6	1064859	1068640	3782	1	PF3D7_0626400	1182	CRAL/TRIO domain-containing protein, putative	3782	protein_coding_gene	FALSE	Gain
Pf3D7_06_v3	1080792	1081192	401	*	8.18876	8.62539	7.55962	0.898572	0.0140619	Promoter (<=1kb)	6	1080331	1080559	229	1	PF3D7_0626840	461	small nucleolar RNA snoR35	229	ncRNA_gene	FALSE	Gain
Pf3D7_06_v3	1092550	1092950	401	*	8.2786	8.66492	7.74941	0.809655	0.0283424	Exon (PF3D7_0627100.1/PF3D7_0627100, exon 1 of 1)	6	1094737	1096373	1637	2	PF3D7_0627200	3423	myosin light chain, putative	748	protein_coding_gene	FALSE	Gain
Pf3D7_06_v3	1109893	1110293	401	*	8.23836	8.64405	7.6719	0.872589	0.0103867	Exon (PF3D7_0627700.1/PF3D7_0627700, exon 1 of 1)	6	1105837	1113416	7580	1	PF3D7_0627700	4056	transportin	7580	protein_coding_gene	FALSE	Gain
Pf3D7_06_v3	1115257	1115657	401	*	8.84116	9.32477	8.10844	0.928968	0.0147812	Promoter (1-2kb)	6	1113448	1117623	4176	2	PF3D7_0627800	1966	acetyl-CoA synthetase	4176	protein_coding_gene	FALSE	Gain
Pf3D7_06_v3	1136344	1136744	401	*	8.37002	8.76245	7.82924	0.788915	0.0441893	Exon (PF3D7_0628100.1/PF3D7_0628100, exon 1 of 1)	6	1121527	1122523	997	1	PF3D7_0628000	14817	6-pyruvoyltetrahydropterin synthase	997	protein_coding_gene	FALSE	Gain
Pf3D7_06_v3	1140466	1140866	401	*	8.45863	8.93448	7.74375	0.965026	0.00800764	Exon (PF3D7_0628100.1/PF3D7_0628100, exon 1 of 1)	6	1122322	1154481	32160	2	PF3D7_0628100	13615	HECT domain-containing protein 1, putative	32160	protein_coding_gene	FALSE	Gain
Pf3D7_06_v3	1187596	1187996	401	*	7.7844	8.1958	7.20669	0.883462	0.009223	Promoter (1-2kb)	6	1184868	1189014	4147	2	PF3D7_0628800	1018	glutamyl-tRNA(Gln) amidotransferase subunit B	4147	protein_coding_gene	FALSE	Gain
Pf3D7_06_v3	1211704	1212104	401	*	8.20478	8.61287	7.63362	0.842493	0.0227532	Promoter (2-3kb)	6	1209083	1213867	4785	1	PF3D7_0629400	2621	polyadenylate-binding protein 3, putative	4785	protein_coding_gene	FALSE	Gain
Pf3D7_06_v3	1302452	1302852	401	*	8.04291	8.52115	7.32256	0.94129	0.0123729	Distal Intergenic	6	1297376	1300414	3039	1	PF3D7_0631100	5076	Plasmodium exported protein (PHISTb), unknown function	2951	protein_coding_gene	FALSE	Gain
Pf3D7_06_v3	1305674	1306074	401	*	7.12681	7.58857	6.4436	0.915612	0.0154967	Distal Intergenic	6	1297376	1300414	3039	1	PF3D7_0631100	8298	Plasmodium exported protein (PHISTb), unknown function	2951	protein_coding_gene	FALSE	Gain
Pf3D7_06_v3	1304780	1305180	401	*	6.03826	6.53635	5.27131	0.831521	0.0358323	Distal Intergenic	6	1297376	1300414	3039	1	PF3D7_0631100	7404	Plasmodium exported protein (PHISTb), unknown function	2951	protein_coding_gene	FALSE	Gain
Pf3D7_06_v3	1304101	1304501	401	*	7.78399	8.31237	6.94154	0.815517	0.0369262	Distal Intergenic	6	1297376	1300414	3039	1	PF3D7_0631100	6725	Plasmodium exported protein (PHISTb), unknown function	2951	protein_coding_gene	FALSE	Gain
Pf3D7_06_v3	1308481	1308881	401	*	7.28659	7.80642	6.46599	1.11305	0.00102509	Distal Intergenic	6	1313808	1315236	1429	2	PF3D7_0631200	6355	erythrocyte membrane protein 1 (PfEMP1), pseudogene	1419	pseudogene	TRUE	Gain
Pf3D7_06_v3	1314508	1314908	401	*	7.47485	7.91896	6.82991	0.905976	0.0138968	Promoter (<=1kb)	6	1313808	1315236	1429	2	PF3D7_0631200	328	erythrocyte membrane protein 1 (PfEMP1), pseudogene	1419	pseudogene	TRUE	Gain
Pf3D7_06_v3	1307253	1307653	401	*	5.66555	6.21049	4.77935	0.820393	0.0328943	Distal Intergenic	6	1313808	1315236	1429	2	PF3D7_0631200	7583	erythrocyte membrane protein 1 (PfEMP1), pseudogene	1419	pseudogene	TRUE	Gain
Pf3D7_06_v3	1306823	1307223	401	*	7.31656	7.83343	6.50344	0.780743	0.0466468	Distal Intergenic	6	1313808	1315236	1429	2	PF3D7_0631200	8013	erythrocyte membrane protein 1 (PfEMP1), pseudogene	1419	pseudogene	TRUE	Gain
Pf3D7_06_v3	1330190	1330590	401	*	8.12299	8.64692	7.29197	1.15298	0.000328599	Promoter (<=1kb)	6	1329771	1330963	1193	1	PF3D7_0631800	419	rifin	1029	protein_coding_gene	FALSE	Gain
Pf3D7_06_v3	1333641	1334041	401	*	8.38876	8.86211	7.67959	0.977624	0.00605546	Promoter (<=1kb)	6	1333013	1334035	1023	1	PF3D7_0631900	628	stevor	912	protein_coding_gene	FALSE	Gain
Pf3D7_06_v3	1336779	1337179	401	*	8.39618	8.86852	7.68931	0.967336	0.00707486	Promoter (<=1kb)	6	1336146	1337473	1328	1	PF3D7_0632000	633	rifin	1113	protein_coding_gene	FALSE	Gain
Pf3D7_06_v3	1338299	1338699	401	*	7.28158	7.69802	6.69382	0.849312	0.02326	Promoter (<=1kb)	6	1338218	1339417	1200	2	PF3D7_0632100	718	rifin	972	protein_coding_gene	FALSE	Gain
Pf3D7_06_v3	1341519	1341919	401	*	8.64948	9.17041	7.8261	1.06876	0.00251996	Promoter (<=1kb)	6	1341307	1342595	1289	2	PF3D7_0632200	676	rifin	1134	protein_coding_gene	FALSE	Gain
Pf3D7_06_v3	1347894	1348294	401	*	8.20858	8.7763	7.25911	1.22483	0.000219552	Promoter (<=1kb)	6	1347341	1348571	1231	1	PF3D7_0632300	553	rifin	1080	protein_coding_gene	FALSE	Gain
Pf3D7_06_v3	1354649	1355049	401	*	8.63143	9.11738	7.89325	1.00413	0.00460193	Exon (PF3D7_0632500.1/PF3D7_0632500, exon 2 of 2)	6	1350724	1352087	1364	1	PF3D7_0632400	3925	rifin	1134	protein_coding_gene	FALSE	Gain
Pf3D7_06_v3	1351417	1351817	401	*	8.28114	8.77161	7.53233	1.00015	0.00533418	Promoter (<=1kb)	6	1350724	1352087	1364	1	PF3D7_0632400	693	rifin	1134	protein_coding_gene	FALSE	Gain
Pf3D7_06_v3	1365913	1366313	401	*	8.53361	9.04234	7.74076	1.07391	0.00167091	Promoter (<=1kb)	6	1353946	1366430	12485	2	PF3D7_0632500	117	erythrocyte membrane protein 1, PfEMP1	11865	protein_coding_gene	FALSE	Gain
Pf3D7_06_v3	1368333	1368733	401	*	8.19351	8.75313	7.26697	1.20427	0.000295473	Promoter (<=1kb)	6	1367912	1369107	1196	1	PF3D7_0632600	421	rifin, pseudogene	1050	pseudogene	TRUE	Gain
Pf3D7_06_v3	1372078	1372478	401	*	8.57767	9.10521	7.73739	1.06315	0.00310693	Promoter (<=1kb)	6	1371501	1372861	1361	1	PF3D7_0632700	577	rifin	1131	protein_coding_gene	FALSE	Gain
Pf3D7_06_v3	1375249	1375649	401	*	8.39391	8.84085	7.74293	0.932363	0.00841288	Exon (PF3D7_0632800.1/PF3D7_0632800, exon 2 of 2)	6	1371501	1372861	1361	1	PF3D7_0632700	3748	rifin	1131	protein_coding_gene	FALSE	Gain
Pf3D7_06_v3	1379867	1380267	401	*	8.61172	9.21617	7.55162	1.24288	0.000365594	Promoter (2-3kb)	6	1374797	1382627	7831	2	PF3D7_0632800	2360	erythrocyte membrane protein 1, PfEMP1	6717	protein_coding_gene	FALSE	Gain
Pf3D7_06_v3	1405328	1405728	401	*	8.70731	9.21714	7.91173	1.05128	0.00291152	Distal Intergenic	6	1374797	1382627	7831	2	PF3D7_0632800	-22701	erythrocyte membrane protein 1, PfEMP1	6717	protein_coding_gene	FALSE	Gain
Pf3D7_07_v3	23023	23423	401	*	8.78662	9.38015	7.76062	1.19752	0.00071533	Promoter (2-3kb)	7	20307	28083	7777	1	PF3D7_0700100	2716	erythrocyte membrane protein 1, PfEMP1	6861	protein_coding_gene	FALSE	Gain
Pf3D7_07_v3	26875	27275	401	*	8.33151	8.78402	7.66854	0.938044	0.00883282	Promoter (2-3kb)	7	30097	31269	1173	1	PF3D7_0700200	-2822	rifin	972	protein_coding_gene	FALSE	Gain
Pf3D7_07_v3	30610	31010	401	*	8.03431	8.47935	7.38739	0.906251	0.0140849	Promoter (<=1kb)	7	30097	31269	1173	1	PF3D7_0700200	513	rifin	972	protein_coding_gene	FALSE	Gain
Pf3D7_07_v3	36919	37319	401	*	8.01311	8.4656	7.3502	0.956455	0.00625544	Promoter (<=1kb)	7	36922	37927	1006	2	PF3D7_0700400	608	stevor	903	protein_coding_gene	FALSE	Gain
Pf3D7_07_v3	40564	40964	401	*	8.11072	8.51549	7.54606	0.794502	0.0464508	Promoter (<=1kb)	7	40288	41453	1166	2	PF3D7_0700500	489	rifin	1074	protein_coding_gene	FALSE	Gain
Pf3D7_07_v3	55720	56120	401	*	7.89225	8.35423	7.20856	0.980208	0.00410563	Promoter (<=1kb)	7	55562	56781	1220	2	PF3D7_0701100	661	rifin	990	protein_coding_gene	FALSE	Gain
Pf3D7_07_v3	59430	59830	401	*	8.09514	8.52646	7.47706	0.87409	0.0196817	Promoter (<=1kb)	7	59277	60366	1090	2	PF3D7_0701200	536	rifin, pseudogene	924	pseudogene	TRUE	Gain
Pf3D7_07_v3	75985	76385	401	*	8.24009	8.67638	7.61165	0.917525	0.00927745	Promoter (<=1kb)	7	75918	77055	1138	2	PF3D7_0701800	670	rifin	996	protein_coding_gene	FALSE	Gain
Pf3D7_07_v3	104912	105312	401	*	7.9426	8.33877	7.39463	0.796964	0.0416458	Promoter (1-2kb)	7	104012	106731	2720	2	PF3D7_0702500	1419	Plasmodium exported protein, unknown function	2449	protein_coding_gene	FALSE	Gain
Pf3D7_07_v3	139002	139402	401	*	8.69957	9.15561	8.02892	0.95783	0.00581781	Exon (PF3D7_0703500.1/PF3D7_0703500, exon 1 of 1)	7	143601	146565	2965	1	PF3D7_0703600	-4199	conserved protein, unknown function	1819	protein_coding_gene	FALSE	Gain
Pf3D7_07_v3	140986	141386	401	*	8.13242	8.51456	7.6111	0.776208	0.0467077	Promoter (2-3kb)	7	143601	146565	2965	1	PF3D7_0703600	-2215	conserved protein, unknown function	1819	protein_coding_gene	FALSE	Gain
Pf3D7_07_v3	183137	183537	401	*	8.14286	8.52848	7.615	0.807673	0.0272361	Exon (PF3D7_0704100.1/PF3D7_0704100, exon 1 of 1)	7	179797	191155	11359	1	PF3D7_0704100	3340	basal complex transmembrane protein 2	11359	protein_coding_gene	FALSE	Gain
Pf3D7_07_v3	219452	219852	401	*	8.09944	8.49233	7.55777	0.831151	0.0198986	Exon (PF3D7_0704600.1/PF3D7_0704600, exon 2 of 8)	7	207891	213784	5894	2	PF3D7_0704500	-5668	serine/threonine protein kinase, putative	5894	protein_coding_gene	FALSE	Gain
Pf3D7_07_v3	247930	248330	401	*	7.41197	7.78934	6.89951	0.771166	0.0440717	Promoter (2-3kb)	7	245497	250602	5106	2	PF3D7_0705000	2272	mRNA cap guanine-N7 methyltransferase, putative	4854	protein_coding_gene	FALSE	Gain
Pf3D7_07_v3	265799	266199	401	*	8.52113	8.97805	7.84856	0.927452	0.0115646	Promoter (1-2kb)	7	264682	267876	3195	2	PF3D7_0705400	1677	DNA replication licensing factor MCM7	3195	protein_coding_gene	FALSE	Gain
Pf3D7_07_v3	384014	384414	401	*	7.97198	8.40652	7.34721	0.900286	0.0126309	Promoter (<=1kb)	7	383172	383519	348	1	PF3D7_0707420	842	nucleolar RNA snoR36	348	ncRNA_gene	FALSE	Gain
Pf3D7_07_v3	381739	382139	401	*	8.05677	8.46482	7.48569	0.833768	0.0269565	Promoter (1-2kb)	7	383172	383519	348	1	PF3D7_0707420	-1033	nucleolar RNA snoR36	348	ncRNA_gene	FALSE	Gain
Pf3D7_07_v3	359241	359641	401	*	8.07623	8.4815	7.5106	0.862245	0.0128055	Promoter (1-2kb)	7	360813	365795	4983	1	PF3D7_0707800	-1172	RAP protein, putative	4760	protein_coding_gene	FALSE	Gain
Pf3D7_07_v3	391618	392018	401	*	8.10936	8.52507	7.52307	0.837519	0.0281833	Promoter (<=1kb)	7	390832	392770	1939	2	PF3D7_0708700	752	cytochrome c oxidase subunit 4, putative	1939	protein_coding_gene	FALSE	Gain
Pf3D7_07_v3	396727	397127	401	*	8.16297	8.5731	7.58777	0.836664	0.0259471	Promoter (2-3kb)	7	393813	399112	5300	1	PF3D7_0708800	2914	heat shock protein 110	5300	protein_coding_gene	FALSE	Gain
Pf3D7_07_v3	410308	410708	401	*	8.60473	9.11107	7.81778	1.0161	0.00517372	Promoter (2-3kb)	7	412092	413161	1070	2	PF3D7_0709200	2453	glutaredoxin-like protein	1070	protein_coding_gene	FALSE	Gain
Pf3D7_07_v3	447844	448244	401	*	8.18184	8.55642	7.67454	0.784394	0.0361213	Promoter (1-2kb)	7	438115	445951	7837	2	PF3D7_0709900	-1893	hydrolase, putative	7445	protein_coding_gene	FALSE	Gain
Pf3D7_07_v3	516598	516998	401	*	8.8598	9.42541	7.91635	1.11028	0.00220178	Promoter (2-3kb)	7	511950	519425	7476	2	PF3D7_0711700	2427	erythrocyte membrane protein 1, PfEMP1	6648	protein_coding_gene	FALSE	Gain
Pf3D7_07_v3	525441	525841	401	*	6.99798	7.50492	6.20954	1.03729	0.00366256	Promoter (<=1kb)	7	525063	526320	1258	2	PF3D7_0711900	479	rifin, pseudogene	1074	pseudogene	TRUE	Gain
Pf3D7_07_v3	528075	528475	401	*	8.52152	8.94836	7.91264	0.840105	0.0306595	Promoter (1-2kb)	7	525063	526320	1258	2	PF3D7_0711900	-1755	rifin, pseudogene	1074	pseudogene	TRUE	Gain
Pf3D7_07_v3	543329	543729	401	*	8.75867	9.25922	7.98581	1.04411	0.00276559	Promoter (1-2kb)	7	540343	541541	1199	2	PF3D7_0712200	-1788	rifin, pseudogene	1017	pseudogene	TRUE	Gain
Pf3D7_07_v3	540616	541016	401	*	8.27269	8.77121	7.50468	1.03245	0.00334076	Promoter (<=1kb)	7	540343	541541	1199	2	PF3D7_0712200	525	rifin, pseudogene	1017	pseudogene	TRUE	Gain
Pf3D7_07_v3	547488	547888	401	*	8.89151	9.50575	7.79993	1.25737	0.000318521	Promoter (2-3kb)	7	542906	550520	7615	2	PF3D7_0712300	2632	erythrocyte membrane protein 1, PfEMP1	6804	protein_coding_gene	FALSE	Gain
Pf3D7_07_v3	552589	552989	401	*	8.11004	8.55969	7.45326	0.943247	0.00724729	Promoter (2-3kb)	7	542906	550520	7615	2	PF3D7_0712300	-2069	erythrocyte membrane protein 1, PfEMP1	6804	protein_coding_gene	FALSE	Gain
Pf3D7_07_v3	555696	556096	401	*	8.88114	9.3963	8.07233	0.986356	0.0086182	Promoter (2-3kb)	7	552158	559078	6921	2	PF3D7_0712400	2982	erythrocyte membrane protein 1, PfEMP1	6195	protein_coding_gene	FALSE	Gain
Pf3D7_07_v3	563091	563491	401	*	8.5049	8.94147	7.87588	0.867764	0.0229718	Promoter (<=1kb)	7	562906	564160	1255	2	PF3D7_0712500	669	rifin, pseudogene	1137	pseudogene	TRUE	Gain
Pf3D7_07_v3	570769	571169	401	*	8.66048	9.22699	7.71447	1.12899	0.00165609	Exon (PF3D7_0712600.1/PF3D7_0712600, exon 1 of 2)	7	566726	574308	7583	2	PF3D7_0712600	3139	erythrocyte membrane protein 1, PfEMP1	6648	protein_coding_gene	FALSE	Gain
Pf3D7_07_v3	582243	582643	401	*	8.43484	8.88628	7.77421	0.959067	0.00528029	Exon (PF3D7_0712800.1/PF3D7_0712800, exon 2 of 2)	7	577945	578079	135	1	PF3D7_0712700	4298	Plasmodium RNA of unknown function RUF6	135	ncRNA_gene	FALSE	Gain
Pf3D7_07_v3	586695	587095	401	*	7.97827	8.48808	7.18275	1.035	0.00385006	Promoter (1-2kb)	7	581386	588923	7538	2	PF3D7_0712800	1828	erythrocyte membrane protein 1, PfEMP1	6720	protein_coding_gene	FALSE	Gain
Pf3D7_07_v3	590535	590935	401	*	8.26715	8.70879	7.62745	0.900145	0.0146815	Promoter (1-2kb)	7	581386	588923	7538	2	PF3D7_0712800	-1612	erythrocyte membrane protein 1, PfEMP1	6720	protein_coding_gene	FALSE	Gain
Pf3D7_07_v3	594968	595368	401	*	8.59091	9.1357	7.70512	1.08746	0.00253466	Promoter (2-3kb)	7	590326	597733	7408	2	PF3D7_0712900	2365	erythrocyte membrane protein 1, PfEMP1	6579	protein_coding_gene	FALSE	Gain
Pf3D7_07_v3	602636	603036	401	*	8.48894	8.92996	7.85058	0.871996	0.0225958	Promoter (<=1kb)	7	602141	603381	1241	1	PF3D7_0713000	495	rifin	1041	protein_coding_gene	FALSE	Gain
Pf3D7_07_v3	609457	609857	401	*	8.49036	8.93683	7.84039	0.921246	0.0105061	Promoter (<=1kb)	7	609297	610522	1226	1	PF3D7_0713300	160	erythrocyte membrane protein 1 (PfEMP1), pseudogene	1224	pseudogene	TRUE	Gain
Pf3D7_07_v3	692226	692626	401	*	8.41525	8.82167	7.84736	0.838159	0.0239388	Promoter (1-2kb)	7	690902	693820	2919	1	PF3D7_0715600	1324	GTP-binding translation elongation factor tu family protein, putative	2919	protein_coding_gene	FALSE	Gain
Pf3D7_07_v3	778235	778635	401	*	7.71834	8.12074	7.15831	0.864972	0.0103586	Promoter (2-3kb)	7	772279	775568	3290	2	PF3D7_0717900	-2667	thioredoxin-like protein	2326	protein_coding_gene	FALSE	Gain
Pf3D7_07_v3	785161	785561	401	*	8.17119	8.56852	7.621	0.843329	0.0169322	Exon (PF3D7_0718000.1/PF3D7_0718000, exon 9 of 11)	7	772279	775568	3290	2	PF3D7_0717900	-9593	thioredoxin-like protein	2326	protein_coding_gene	FALSE	Gain
Pf3D7_07_v3	844770	845170	401	*	8.11502	8.50927	7.57076	0.810277	0.0319463	Promoter (1-2kb)	7	843566	848302	4737	1	PF3D7_0719300	1204	actin-related protein ARP6	4737	protein_coding_gene	FALSE	Gain
Pf3D7_07_v3	873426	873826	401	*	8.03932	8.42808	7.50552	0.830017	0.0165401	Promoter (2-3kb)	7	876312	877716	1405	1	PF3D7_0720000	-2486	exosome complex component CSL4, putative	1287	protein_coding_gene	FALSE	Gain
Pf3D7_07_v3	923222	923622	401	*	8.10657	8.52582	7.51315	0.898831	0.00748312	Promoter (1-2kb)	7	921511	925761	4251	1	PF3D7_0721300	1711	ATP-dependent RNA helicase DDX31	4251	protein_coding_gene	FALSE	Gain
Pf3D7_07_v3	964292	964692	401	*	8.47815	8.90071	7.87802	0.838165	0.0301434	Promoter (<=1kb)	7	963370	965109	1740	1	PF3D7_0722800	922	conserved protein, unknown function	1740	protein_coding_gene	FALSE	Gain
Pf3D7_07_v3	976842	977242	401	*	7.1804	7.63852	6.5052	0.946459	0.00736793	Promoter (1-2kb)	7	975585	978720	3136	1	PF3D7_0723300	1257	conserved protein, unknown function	3136	protein_coding_gene	FALSE	Gain
Pf3D7_07_v3	980709	981109	401	*	8.545	8.9649	7.95028	0.869142	0.0169326	Promoter (2-3kb)	7	978565	984099	5535	2	PF3D7_0723400	2990	conserved Plasmodium protein, unknown function	5535	protein_coding_gene	FALSE	Gain
Pf3D7_07_v3	996485	996885	401	*	7.54293	7.97434	6.92464	0.928826	0.00601037	Exon (PF3D7_0723800.1/PF3D7_0723800, exon 1 of 4)	7	991989	1000332	8344	1	PF3D7_0723800	4496	apicomplexan kinetochore protein 1, putative	7915	protein_coding_gene	FALSE	Gain
Pf3D7_07_v3	990164	990564	401	*	8.42681	8.86624	7.79178	0.895098	0.0154528	Promoter (1-2kb)	7	991989	1000332	8344	1	PF3D7_0723800	-1425	apicomplexan kinetochore protein 1, putative	7915	protein_coding_gene	FALSE	Gain
Pf3D7_07_v3	994977	995377	401	*	7.88101	8.27358	7.33996	0.842906	0.0156205	Promoter (2-3kb)	7	991989	1000332	8344	1	PF3D7_0723800	2988	apicomplexan kinetochore protein 1, putative	7915	protein_coding_gene	FALSE	Gain
Pf3D7_07_v3	1072520	1072920	401	*	7.68536	8.0794	7.14151	0.832022	0.0166841	Promoter (1-2kb)	7	1070594	1072029	1436	1	PF3D7_0725200	1926	mago nashi protein homologue, putative	1125	protein_coding_gene	FALSE	Gain
Pf3D7_07_v3	1086588	1086988	401	*	6.32592	6.80377	5.60648	0.873444	0.0262384	Promoter (<=1kb)	7	1086570	1090357	3788	1	PF3D7_0726000	18	28S ribosomal RNA	3788	ncRNA_gene	FALSE	Gain
Pf3D7_07_v3	1128454	1128854	401	*	8.11681	8.49653	7.6	0.793678	0.0312278	Exon (PF3D7_0726500.1/PF3D7_0726500, exon 1 of 4)	7	1108583	1125415	16833	2	PF3D7_0726400	-3039	conserved Plasmodium membrane protein, unknown function	16006	protein_coding_gene	FALSE	Gain
Pf3D7_07_v3	1127471	1127871	401	*	7.85092	8.22148	7.35101	0.758334	0.0490168	Promoter (2-3kb)	7	1108583	1125415	16833	2	PF3D7_0726400	-2056	conserved Plasmodium membrane protein, unknown function	16006	protein_coding_gene	FALSE	Gain
Pf3D7_07_v3	1152585	1152985	401	*	7.36438	7.79794	6.74164	0.893178	0.014301	Promoter (<=1kb)	7	1147264	1151617	4354	2	PF3D7_0727000	-968	vacuolar protein sorting-associated protein 53, putative	4354	protein_coding_gene	FALSE	Gain
Pf3D7_07_v3	1157572	1157972	401	*	8.07622	8.46743	7.53775	0.814594	0.0271237	Promoter (<=1kb)	7	1156175	1158838	2664	2	PF3D7_0727200	866	cysteine desulfurase IscS	2664	protein_coding_gene	FALSE	Gain
Pf3D7_07_v3	1202847	1203247	401	*	7.99015	8.4085	7.39852	0.91335	0.00473946	Exon (PF3D7_0728100.1/PF3D7_0728100, exon 1 of 1)	7	1193347	1210448	17102	2	PF3D7_0728100	7201	anaphase-promoting complex subunit 1, putative	17102	protein_coding_gene	FALSE	Gain
Pf3D7_07_v3	1201831	1202231	401	*	8.17248	8.54817	7.66313	0.792878	0.0297173	Exon (PF3D7_0728100.1/PF3D7_0728100, exon 1 of 1)	7	1193347	1210448	17102	2	PF3D7_0728100	8217	anaphase-promoting complex subunit 1, putative	17102	protein_coding_gene	FALSE	Gain
Pf3D7_07_v3	1222498	1222898	401	*	8.40228	8.88297	7.67632	1.04031	0.00145661	Exon (PF3D7_0728600.1/PF3D7_0728600, exon 1 of 5)	7	1217404	1225908	8505	1	PF3D7_0728600	5094	RING zinc finger protein, putative	7946	protein_coding_gene	FALSE	Gain
Pf3D7_07_v3	1241287	1241687	401	*	8.48242	8.84701	7.99337	0.755282	0.0491708	Exon (PF3D7_0729100.1/PF3D7_0729100, exon 1 of 1)	7	1237998	1246671	8674	1	PF3D7_0729100	3289	apicomplexan kinetochore protein 8, putative	8674	protein_coding_gene	FALSE	Gain
Pf3D7_07_v3	1252777	1253177	401	*	7.66329	8.12582	6.97836	1.01632	0.00124648	Promoter (<=1kb)	7	1252237	1254478	2242	1	PF3D7_0729400	540	ribosome biogenesis protein BRX1, putative	2242	protein_coding_gene	FALSE	Gain
Pf3D7_07_v3	1256941	1257341	401	*	8.31949	8.75107	7.70086	0.908378	0.00968691	Promoter (1-2kb)	7	1258496	1260113	1618	1	PF3D7_0729600	-1155	COX assembly mitochondrial protein, putative	1166	protein_coding_gene	FALSE	Gain
Pf3D7_07_v3	1321648	1322048	401	*	7.96237	8.40011	7.3309	0.913579	0.0104543	Promoter (1-2kb)	7	1320155	1323192	3038	1	PF3D7_0730800	1493	Plasmodium exported protein, unknown function	2858	protein_coding_gene	FALSE	Gain
Pf3D7_07_v3	1325771	1326171	401	*	8.21379	8.63848	7.60931	0.882651	0.0145225	Promoter (1-2kb)	7	1324452	1333940	9489	1	PF3D7_0730900	1319	EMP1-trafficking protein	9383	protein_coding_gene	FALSE	Gain
Pf3D7_07_v3	1360439	1360839	401	*	8.37294	8.85935	7.63369	0.970452	0.00853591	Exon (PF3D7_0731500.1/PF3D7_0731500, exon 1 of 4)	7	1357251	1363653	6403	1	PF3D7_0731500	3188	erythrocyte binding antigen-175	6037	protein_coding_gene	FALSE	Gain
Pf3D7_07_v3	1372402	1372802	401	*	7.5825	8.01175	6.96869	0.916273	0.00628799	Promoter (1-2kb)	7	1371309	1372884	1576	1	PF3D7_0731700	1093	Plasmodium exported protein (hyp9), unknown function	1469	protein_coding_gene	FALSE	Gain
Pf3D7_07_v3	1382892	1383292	401	*	8.29899	8.75579	7.62671	0.964685	0.00529245	Promoter (<=1kb)	7	1382410	1383524	1115	1	PF3D7_0731900	482	rifin, pseudogene	957	pseudogene	TRUE	Gain
Pf3D7_07_v3	1386159	1386559	401	*	7.90599	8.43596	7.0594	1.18018	0.000190094	Promoter (<=1kb)	7	1385635	1386626	992	1	PF3D7_0732000	524	stevor	891	protein_coding_gene	FALSE	Gain
Pf3D7_07_v3	1388678	1389078	401	*	7.21142	7.63514	6.60894	0.880718	0.0160405	Promoter (<=1kb)	7	1387753	1389037	1285	1	PF3D7_0732100	925	erythrocyte membrane protein 1 (PfEMP1), pseudogene	1284	pseudogene	TRUE	Gain
Pf3D7_07_v3	1391362	1391762	401	*	8.37979	8.87314	7.62417	1.03397	0.00287734	Promoter (<=1kb)	7	1390711	1392043	1333	1	PF3D7_0732200	651	rifin	1101	protein_coding_gene	FALSE	Gain
Pf3D7_07_v3	1396600	1397000	401	*	8.29702	8.78642	7.55073	1.00898	0.00438273	Promoter (<=1kb)	7	1396437	1397639	1203	2	PF3D7_0732300	639	rifin	1017	protein_coding_gene	FALSE	Gain
Pf3D7_07_v3	1403041	1403441	401	*	8.49839	9.04125	7.61782	1.13759	0.000951234	Promoter (<=1kb)	7	1402623	1403978	1356	2	PF3D7_0732500	537	rifin	1119	protein_coding_gene	FALSE	Gain
Pf3D7_07_v3	1409522	1409922	401	*	7.60408	8.00419	7.04851	0.80309	0.0386831	Promoter (<=1kb)	7	1410435	1412231	1797	1	PF3D7_0732800	-513	erythrocyte membrane protein 1 (PfEMP1), exon 2	1329	protein_coding_gene	FALSE	Gain
Pf3D7_07_v3	1414911	1415311	401	*	8.24397	8.68491	7.60577	0.896034	0.0158479	Promoter (<=1kb)	7	1414434	1415683	1250	1	PF3D7_0732900	477	rifin	1020	protein_coding_gene	FALSE	Gain
Pf3D7_07_v3	1417743	1418143	401	*	8.53755	8.98925	7.87635	0.891257	0.0191484	Exon (PF3D7_0733000.1/PF3D7_0733000, exon 2 of 2)	7	1414434	1415683	1250	1	PF3D7_0732900	3309	rifin	1020	protein_coding_gene	FALSE	Gain
Pf3D7_07_v3	1436959	1437359	401	*	8.66463	9.20349	7.79473	1.08153	0.00266697	Distal Intergenic	7	1417588	1426234	8647	2	PF3D7_0733000	-10725	erythrocyte membrane protein 1, PfEMP1	7788	protein_coding_gene	FALSE	Gain
Pf3D7_07_v3	1428416	1428816	401	*	8.97406	9.47579	8.19834	0.914352	0.0184266	Promoter (2-3kb)	7	1417588	1426234	8647	2	PF3D7_0733000	-2182	erythrocyte membrane protein 1, PfEMP1	7788	protein_coding_gene	FALSE	Gain
Pf3D7_07_v3	1425093	1425493	401	*	8.06358	8.49301	7.4494	0.87388	0.0184846	Promoter (<=1kb)	7	1417588	1426234	8647	2	PF3D7_0733000	741	erythrocyte membrane protein 1, PfEMP1	7788	protein_coding_gene	FALSE	Gain
Pf3D7_08_v3	15037	15437	401	*	8.84333	9.3336	8.09499	0.860198	0.0297137	Distal Intergenic	8	21361	28653	7293	1	PF3D7_0800100	-5924	erythrocyte membrane protein 1, PfEMP1	6363	protein_coding_gene	FALSE	Gain
Pf3D7_08_v3	27524	27924	401	*	8.45327	8.84762	7.9088	0.799169	0.0390094	Exon (PF3D7_0800100.1/PF3D7_0800100, exon 2 of 2)	8	21361	28653	7293	1	PF3D7_0800100	6163	erythrocyte membrane protein 1, PfEMP1	6363	protein_coding_gene	FALSE	Gain
Pf3D7_08_v3	36310	36710	401	*	8.38618	8.91842	7.53367	1.1185	0.00111085	Promoter (2-3kb)	8	29147	39682	10536	2	PF3D7_0800200	2972	erythrocyte membrane protein 1, PfEMP1	9779	protein_coding_gene	FALSE	Gain
Pf3D7_08_v3	52817	53217	401	*	7.57312	8.04114	6.87598	1.00708	0.0020857	Promoter (<=1kb)	8	52760	53982	1223	2	PF3D7_0800400	765	rifin	993	protein_coding_gene	FALSE	Gain
Pf3D7_08_v3	56824	57224	401	*	8.27371	8.76409	7.52512	0.98328	0.00726796	Promoter (<=1kb)	8	56352	57703	1352	2	PF3D7_0800500	479	rifin	1128	protein_coding_gene	FALSE	Gain
Pf3D7_08_v3	85326	85726	401	*	8.57856	9.08895	7.7816	1.06452	0.0021735	Promoter (2-3kb)	8	83128	83904	777	1	PF3D7_0800900	2198	Plasmodium exported protein (hyp7), unknown function, pseudogene	636	pseudogene	TRUE	Gain
Pf3D7_08_v3	87265	87665	401	*	8.21027	8.6309	7.61407	0.863452	0.0194333	Promoter (2-3kb)	8	83838	89909	6072	2	PF3D7_0801000	2244	Plasmodium exported protein (PHISTc)	5877	protein_coding_gene	FALSE	Gain
Pf3D7_08_v3	102437	102837	401	*	8.15045	8.58828	7.51879	0.934636	0.00613538	Promoter (<=1kb)	8	101954	102826	873	2	PF3D7_0801300	0	von Willebrand factor A domain-related protein	873	protein_coding_gene	FALSE	Gain
Pf3D7_08_v3	114845	115245	401	*	8.28124	8.71918	7.64936	0.9345	0.00608181	Exon (PF3D7_0801700.1/PF3D7_0801700, exon 2 of 3)	8	111319	118441	7123	1	PF3D7_0801700	3526	sentrin-specific protease 2, putative	6899	protein_coding_gene	FALSE	Gain
Pf3D7_08_v3	131011	131411	401	*	8.57141	8.98911	7.98109	0.870217	0.0162107	Exon (PF3D7_0801900.1/PF3D7_0801900, exon 1 of 1)	8	126226	143894	17669	1	PF3D7_0801900	4785	lysine-specific histone demethylase, putative	17669	protein_coding_gene	FALSE	Gain
Pf3D7_08_v3	137953	138353	401	*	8.58959	9.02757	7.95761	0.927881	0.00722781	Exon (PF3D7_0801900.1/PF3D7_0801900, exon 1 of 1)	8	145632	151659	6028	1	PF3D7_0802000	-7279	glutamate dehydrogenase, putative	6028	protein_coding_gene	FALSE	Gain
Pf3D7_08_v3	148080	148480	401	*	8.52291	8.95525	7.9027	0.883142	0.0167683	Promoter (2-3kb)	8	145632	151659	6028	1	PF3D7_0802000	2448	glutamate dehydrogenase, putative	6028	protein_coding_gene	FALSE	Gain
Pf3D7_08_v3	153367	153767	401	*	8.3724	8.75716	7.84616	0.800843	0.0322573	Exon (PF3D7_0802100.1/PF3D7_0802100, exon 1 of 2)	8	151702	161318	9617	2	PF3D7_0802100	7551	AP2 domain transcription factor AP2-LT	9490	protein_coding_gene	FALSE	Gain
Pf3D7_08_v3	168311	168711	401	*	8.60066	9.05587	7.93183	0.971115	0.00405531	Promoter (2-3kb)	8	166711	170995	4285	2	PF3D7_0802300	2284	periodic tryptophan protein 2, putative	4285	protein_coding_gene	FALSE	Gain
Pf3D7_08_v3	184610	185010	401	*	8.4417	8.92813	7.7024	1.03548	0.00218327	Exon (PF3D7_0802600.1/PF3D7_0802600, exon 3 of 5)	8	188566	190316	1751	1	PF3D7_0802700	-3556	conserved Plasmodium protein, unknown function	1233	protein_coding_gene	FALSE	Gain
Pf3D7_08_v3	192693	193093	401	*	8.09882	8.53231	7.47624	0.929508	0.00672275	Promoter (1-2kb)	8	191422	194498	3077	1	PF3D7_0802800	1271	serine/threonine protein phosphatase 2B catalytic subunit A	2764	protein_coding_gene	FALSE	Gain
Pf3D7_08_v3	201917	202317	401	*	8.42248	8.83537	7.84179	0.834676	0.028289	Promoter (<=1kb)	8	198725	203315	4591	2	PF3D7_0803100	998	U3 small nucleolar RNA-associated protein 14, putative	4591	protein_coding_gene	FALSE	Gain
Pf3D7_08_v3	212515	212915	401	*	8.16944	8.55812	7.63578	0.787155	0.042645	Promoter (1-2kb)	8	211217	217167	5951	1	PF3D7_0803400	1298	DNA repair and recombination protein RAD54, putative	5951	protein_coding_gene	FALSE	Gain
Pf3D7_08_v3	215491	215891	401	*	8.24434	8.67293	7.63189	0.869979	0.0205708	Promoter (1-2kb)	8	217476	222589	5114	1	PF3D7_0803500	-1585	AAA family ATPase, putative	5114	protein_coding_gene	FALSE	Gain
Pf3D7_08_v3	244046	244446	401	*	7.99003	8.51495	7.15648	1.19764	5.40691e-05	Promoter (<=1kb)	8	245027	248440	3414	1	PF3D7_0804400	-581	methionine aminopeptidase 1c, putative	3414	protein_coding_gene	FALSE	Gain
Pf3D7_08_v3	251069	251469	401	*	8.29145	8.69212	7.7348	0.831888	0.0242077	Promoter (2-3kb)	8	248516	268538	20023	1	PF3D7_0804500	2553	conserved Plasmodium membrane protein, unknown function	19773	protein_coding_gene	FALSE	Gain
Pf3D7_08_v3	338941	339341	401	*	8.59262	8.99694	8.02887	0.82083	0.03148	Exon (PF3D7_0806300.1/PF3D7_0806300, exon 1 of 3)	8	337844	343424	5581	2	PF3D7_0806300	4083	ferlin-like protein, putative	5343	protein_coding_gene	FALSE	Gain
Pf3D7_08_v3	345971	346371	401	*	8.38015	8.84592	7.68804	0.941729	0.0103252	Promoter (1-2kb)	8	344952	348269	3318	2	PF3D7_0806500	1898	DnaJ protein, putative	3318	protein_coding_gene	FALSE	Gain
Pf3D7_08_v3	431638	432038	401	*	8.76606	9.26058	8.00765	0.96241	0.0102554	Promoter (1-2kb)	8	430405	439297	8893	1	PF3D7_0808600	1233	erythrocyte membrane protein 1, PfEMP1	7804	protein_coding_gene	FALSE	Gain
Pf3D7_08_v3	437806	438206	401	*	8.59198	9.07725	7.85539	0.994579	0.00547573	Promoter (2-3kb)	8	440408	448062	7655	1	PF3D7_0808700	-2202	erythrocyte membrane protein 1, PfEMP1	6696	protein_coding_gene	FALSE	Gain
Pf3D7_08_v3	441993	442393	401	*	8.04642	8.47961	7.42446	0.84866	0.0284447	Promoter (1-2kb)	8	440408	448062	7655	1	PF3D7_0808700	1585	erythrocyte membrane protein 1, PfEMP1	6696	protein_coding_gene	FALSE	Gain
Pf3D7_08_v3	451132	451532	401	*	8.11719	8.62415	7.32869	1.08373	0.00118585	Promoter (<=1kb)	8	450615	451899	1285	1	PF3D7_0808800	517	rifin	1167	protein_coding_gene	FALSE	Gain
Pf3D7_08_v3	447082	447482	401	*	8.10414	8.53237	7.49241	0.888537	0.0141477	Exon (PF3D7_0808700.1/PF3D7_0808700, exon 2 of 2)	8	450615	451899	1285	1	PF3D7_0808800	-3133	rifin	1167	protein_coding_gene	FALSE	Gain
Pf3D7_08_v3	454184	454584	401	*	8.34698	8.74991	7.78592	0.790392	0.0474963	Promoter (<=1kb)	8	453803	454919	1117	1	PF3D7_0808900	381	rifin	999	protein_coding_gene	FALSE	Gain
Pf3D7_08_v3	465393	465793	401	*	8.53097	8.99646	7.83947	0.977528	0.00491599	Exon (PF3D7_0809100.1/PF3D7_0809100, exon 2 of 2)	8	459071	467014	7944	1	PF3D7_0809100	6322	erythrocyte membrane protein 1, PfEMP1	7018	protein_coding_gene	FALSE	Gain
Pf3D7_08_v3	462890	463290	401	*	8.23608	8.66924	7.61418	0.873807	0.020032	Exon (PF3D7_0809100.1/PF3D7_0809100, exon 1 of 2)	8	459071	467014	7944	1	PF3D7_0809100	3819	erythrocyte membrane protein 1, PfEMP1	7018	protein_coding_gene	FALSE	Gain
Pf3D7_08_v3	490832	491232	401	*	7.62185	7.99625	7.11488	0.77906	0.0418284	Exon (PF3D7_0809600.1/PF3D7_0809600, exon 1 of 1)	8	479438	497431	17994	2	PF3D7_0809600	6199	peptidase family C50, putative	17994	protein_coding_gene	FALSE	Gain
Pf3D7_08_v3	523610	524010	401	*	8.00174	8.37875	7.48995	0.788434	0.0310059	Promoter (2-3kb)	8	521170	524750	3581	1	PF3D7_0810200	2440	ABC1 family, putative	3581	protein_coding_gene	FALSE	Gain
Pf3D7_08_v3	569014	569414	401	*	8.62129	9.06257	7.98236	0.928563	0.00792029	Exon (PF3D7_0811300.1/PF3D7_0811300, exon 2 of 2)	8	565878	573416	7539	1	PF3D7_0811300	3136	CCR4-associated factor 1	7196	protein_coding_gene	FALSE	Gain
Pf3D7_08_v3	622424	622824	401	*	8.38333	8.87922	7.62166	1.06781	0.00124073	Promoter (1-2kb)	8	621441	624649	3209	2	PF3D7_0812400	1825	karyopherin alpha	3209	protein_coding_gene	FALSE	Gain
Pf3D7_08_v3	687739	688139	401	*	8.04176	8.43326	7.50276	0.798725	0.0374004	Promoter (2-3kb)	8	682034	685003	2970	2	PF3D7_0814100	-2736	conserved Plasmodium protein, unknown function	2362	protein_coding_gene	FALSE	Gain
Pf3D7_08_v3	697557	697957	401	*	6.30929	5.38241	6.86903	-0.928577	0.0156179	Promoter (<=1kb)	8	694720	697978	3259	2	PF3D7_0814400	21	phospholipase PLA1, putative	2991	protein_coding_gene	FALSE	Loss
Pf3D7_08_v3	704135	704535	401	*	7.92072	8.3292	7.34878	0.880062	0.0083191	Promoter (<=1kb)	8	703502	704683	1182	2	PF3D7_0814600	148	structural integrity maintenance protein SIMP, putative	1182	protein_coding_gene	FALSE	Gain
Pf3D7_08_v3	708462	708862	401	*	7.95822	8.36059	7.39826	0.838839	0.0223014	Promoter (<=1kb)	8	707792	709223	1432	1	PF3D7_0814900	670	superoxide dismutase [Fe]	1432	protein_coding_gene	FALSE	Gain
Pf3D7_08_v3	718110	718510	401	*	8.38306	8.82394	7.74497	0.909967	0.0114717	Promoter (2-3kb)	8	715597	720744	5148	1	PF3D7_0815200	2513	importin subunit beta, putative	5148	protein_coding_gene	FALSE	Gain
Pf3D7_08_v3	736060	736460	401	*	7.88506	8.26984	7.35878	0.803847	0.0314118	Promoter (<=1kb)	8	732891	735068	2178	2	PF3D7_0815700	-992	ubiquitin	2005	protein_coding_gene	FALSE	Gain
Pf3D7_08_v3	763564	763964	401	*	8.1603	8.64106	7.43416	1.0019	0.00433594	Promoter (1-2kb)	8	761600	765908	4309	2	PF3D7_0816600	1944	chaperone protein ClpB1	4309	protein_coding_gene	FALSE	Gain
Pf3D7_08_v3	787819	788219	401	*	7.7595	8.14124	7.23893	0.787759	0.0373396	Exon (PF3D7_0817300.1/PF3D7_0817300, exon 1 of 1)	8	782602	791836	9235	2	PF3D7_0817300	3617	conserved Plasmodium protein, unknown function	9235	protein_coding_gene	FALSE	Gain
Pf3D7_08_v3	802240	802640	401	*	8.41305	8.83275	7.81871	0.838241	0.0292046	Promoter (2-3kb)	8	800326	804715	4390	2	PF3D7_0817600	2075	conserved protein, unknown function	4164	protein_coding_gene	FALSE	Gain
Pf3D7_08_v3	821538	821938	401	*	8.32187	8.74084	7.72901	0.836363	0.0301823	Promoter (1-2kb)	8	823912	827305	3394	1	PF3D7_0818100	-1974	C3H1-type zinc finger protein CZIF2	3056	protein_coding_gene	FALSE	Gain
Pf3D7_08_v3	861650	862050	401	*	8.07584	8.51335	7.44485	0.872961	0.0214677	Exon (PF3D7_0818900.1/PF3D7_0818900, exon 1 of 1)	8	858550	862980	4431	1	PF3D7_0818900	3100	heat shock protein 70	4431	protein_coding_gene	FALSE	Gain
Pf3D7_08_v3	901415	901815	401	*	7.70783	8.0779	7.2088	0.771627	0.0416376	Promoter (1-2kb)	8	898831	899705	875	2	PF3D7_0819900	-1710	U6 snRNA-associated Sm-like protein LSm3, putative	497	protein_coding_gene	FALSE	Gain
Pf3D7_08_v3	906047	906447	401	*	8.0529	8.51266	7.37413	0.976604	0.0044612	Promoter (2-3kb)	8	900195	908628	8434	2	PF3D7_0820000	2181	Snf2-related CBP activator, putative	7710	protein_coding_gene	FALSE	Gain
Pf3D7_08_v3	933748	934148	401	*	8.48469	8.89162	7.91581	0.85679	0.0157311	Promoter (2-3kb)	8	931673	935916	4244	1	PF3D7_0820700	2075	2-oxoglutarate dehydrogenase E1 component	4055	protein_coding_gene	FALSE	Gain
Pf3D7_08_v3	998418	998818	401	*	8.47063	8.93579	7.77988	0.910976	0.0163838	Promoter (1-2kb)	8	996626	1000388	3763	1	PF3D7_0822600	1792	protein transport protein SEC23	3568	protein_coding_gene	FALSE	Gain
Pf3D7_08_v3	1123425	1123825	401	*	8.54573	9.04986	7.76414	1.02664	0.00412933	Exon (PF3D7_0826100.1/PF3D7_0826100, exon 1 of 1)	8	1108918	1112872	3955	1	PF3D7_0826000	14507	conserved Plasmodium protein, unknown function	3955	protein_coding_gene	FALSE	Gain
Pf3D7_08_v3	1153189	1153589	401	*	8.13945	8.51333	7.63344	0.780598	0.035265	Promoter (1-2kb)	8	1151361	1157299	5939	1	PF3D7_0826500	1828	ubiquitin conjugation factor E4 B, putative	5939	protein_coding_gene	FALSE	Gain
Pf3D7_08_v3	1160441	1160841	401	*	8.46338	8.90452	7.82476	0.875734	0.0212301	Promoter (<=1kb)	8	1161232	1161329	98	2	PF3D7_0826800	488	small nucleolar RNA snoR05	98	ncRNA_gene	FALSE	Gain
Pf3D7_08_v3	1169503	1169903	401	*	8.71132	9.13345	8.11205	0.826174	0.0349782	Promoter (1-2kb)	8	1167240	1171585	4346	2	PF3D7_0827000	1682	ATP-dependent RNA helicase DBP10, putative	4346	protein_coding_gene	FALSE	Gain
Pf3D7_08_v3	1203172	1203572	401	*	7.75975	8.20757	7.10688	0.943433	0.00659781	Exon (PF3D7_0827800.1/PF3D7_0827800, exon 1 of 1)	8	1198717	1206312	7596	1	PF3D7_0827800	4455	SET domain protein, putative	7596	protein_coding_gene	FALSE	Gain
Pf3D7_08_v3	1205741	1206141	401	*	8.09226	8.47878	7.5627	0.823243	0.0198797	Promoter (2-3kb)	8	1206438	1209016	2579	2	PF3D7_0827900	2875	protein disulfide-isomerase	2424	protein_coding_gene	FALSE	Gain
Pf3D7_08_v3	1206850	1207250	401	*	8.03345	8.45456	7.43627	0.859361	0.0212969	Promoter (1-2kb)	8	1206438	1209016	2579	2	PF3D7_0827900	1766	protein disulfide-isomerase	2424	protein_coding_gene	FALSE	Gain
Pf3D7_08_v3	1276061	1276461	401	*	8.41438	8.8283	7.83164	0.869803	0.014862	Promoter (<=1kb)	8	1275625	1278795	3171	1	PF3D7_0829900	436	non-coding RNA	3171	ncRNA_gene	FALSE	Gain
Pf3D7_08_v3	1286396	1286796	401	*	7.99258	8.41332	7.39615	0.911041	0.00560029	Promoter (1-2kb)	8	1284578	1288948	4371	1	PF3D7_0830200	1818	28S ribosomal RNA	4371	ncRNA_gene	FALSE	Gain
Pf3D7_08_v3	1366028	1366428	401	*	8.28307	8.75743	7.5716	0.967935	0.00764217	Exon (PF3D7_0831700.1/PF3D7_0831700, exon 2 of 2)	8	1364640	1369862	5223	2	PF3D7_0831700	3434	heat shock protein 70	4215	protein_coding_gene	FALSE	Gain
Pf3D7_08_v3	1374349	1374749	401	*	8.34624	8.92312	7.37022	1.21214	0.000412629	Promoter (2-3kb)	8	1373212	1376988	3777	2	PF3D7_0831800	2239	histidine-rich protein II	3631	protein_coding_gene	FALSE	Gain
Pf3D7_08_v3	1386873	1387273	401	*	8.28769	8.70616	7.69585	0.866554	0.0176345	Promoter (<=1kb)	8	1386625	1387882	1258	2	PF3D7_0832100	609	rifin, pseudogene	1026	pseudogene	TRUE	Gain
Pf3D7_08_v3	1399617	1400017	401	*	8.43288	8.87778	7.78629	0.932793	0.00801614	Promoter (<=1kb)	8	1399560	1400583	1024	2	PF3D7_0832400	566	stevor	915	protein_coding_gene	FALSE	Gain
Pf3D7_08_v3	1402838	1403238	401	*	8.18727	8.66183	7.47534	1.02471	0.00184923	Promoter (<=1kb)	8	1402567	1403711	1145	2	PF3D7_0832500	473	rifin	981	protein_coding_gene	FALSE	Gain
Pf3D7_08_v3	1405828	1406228	401	*	7.79317	8.2361	7.15075	0.947793	0.00490712	Promoter (<=1kb)	8	1405835	1406999	1165	2	PF3D7_0832600	771	stevor	954	protein_coding_gene	FALSE	Gain
Pf3D7_08_v3	1411589	1411989	401	*	8.06167	8.50232	7.42408	0.944778	0.00493028	Promoter (<=1kb)	8	1411058	1412141	1084	1	PF3D7_0832800	531	rifin	921	protein_coding_gene	FALSE	Gain
Pf3D7_08_v3	1414817	1415217	401	*	8.46313	8.97499	7.66252	1.05507	0.00282395	Promoter (<=1kb)	8	1414283	1415293	1011	1	PF3D7_0832900	534	stevor	915	protein_coding_gene	FALSE	Gain
Pf3D7_08_v3	1417816	1418216	401	*	8.22264	8.7086	7.48443	1.0422	0.00190974	Promoter (<=1kb)	8	1417438	1418625	1188	1	PF3D7_0833000	378	rifin	1107	protein_coding_gene	FALSE	Gain
Pf3D7_08_v3	1421040	1421440	401	*	7.86222	8.38236	7.04085	1.14511	0.000354741	Promoter (<=1kb)	8	1420818	1422077	1260	2	PF3D7_0833100	637	rifin	1107	protein_coding_gene	FALSE	Gain
Pf3D7_08_v3	1427582	1427982	401	*	7.87985	8.37553	7.11866	1.06893	0.00129251	Promoter (<=1kb)	8	1426884	1428135	1252	1	PF3D7_0833200	698	rifin	1071	protein_coding_gene	FALSE	Gain
Pf3D7_08_v3	1429182	1429582	401	*	8.51023	8.8876	7.99778	0.779964	0.0418076	Promoter (<=1kb)	8	1429330	1430514	1185	1	PF3D7_0833300	0	erythrocyte membrane protein 1 (PfEMP1), exon 2, pseudogene	1185	pseudogene	TRUE	Gain
Pf3D7_08_v3	1433433	1433833	401	*	8.18555	8.65806	7.47828	0.990613	0.00458313	Promoter (<=1kb)	8	1432696	1433932	1237	1	PF3D7_0833400	737	rifin	1023	protein_coding_gene	FALSE	Gain
Pf3D7_08_v3	1440329	1440729	401	*	8.85474	9.43405	7.87157	1.1251	0.00197894	Promoter (2-3kb)	8	1435794	1443449	7656	2	PF3D7_0833500	2720	erythrocyte membrane protein 1, PfEMP1	6810	protein_coding_gene	FALSE	Gain
Pf3D7_08_v3	1445886	1446286	401	*	8.75771	9.25002	8.00457	0.918438	0.0173364	Promoter (2-3kb)	8	1435794	1443449	7656	2	PF3D7_0833500	-2437	erythrocyte membrane protein 1, PfEMP1	6810	protein_coding_gene	FALSE	Gain
Pf3D7_09_v3	8880	9280	401	*	9.57597	10.128	8.67036	0.946148	0.0137351	Distal Intergenic	9	20080	27885	7806	1	PF3D7_0900100	-10800	erythrocyte membrane protein 1, PfEMP1	6813	protein_coding_gene	FALSE	Gain
Pf3D7_09_v3	21291	21691	401	*	9.07165	9.5068	8.4456	0.815405	0.0418515	Promoter (1-2kb)	9	20080	27885	7806	1	PF3D7_0900100	1211	erythrocyte membrane protein 1, PfEMP1	6813	protein_coding_gene	FALSE	Gain
Pf3D7_09_v3	30167	30567	401	*	8.28222	8.77861	7.51935	1.02051	0.00405541	Promoter (<=1kb)	9	29797	31157	1361	2	PF3D7_0900200	590	rifin	1131	protein_coding_gene	FALSE	Gain
Pf3D7_09_v3	27208	27608	401	*	8.41665	8.88041	7.72901	0.948402	0.00892869	Exon (PF3D7_0900100.1/PF3D7_0900100, exon 2 of 2)	9	29797	31157	1361	2	PF3D7_0900200	3549	rifin	1131	protein_coding_gene	FALSE	Gain
Pf3D7_09_v3	33939	34339	401	*	8.09442	8.66542	7.13552	1.25482	0.000111049	Promoter (<=1kb)	9	33553	34795	1243	2	PF3D7_0900300	456	rifin	1080	protein_coding_gene	FALSE	Gain
Pf3D7_09_v3	40106	40506	401	*	7.47852	7.89422	6.89224	0.85606	0.0212479	Promoter (<=1kb)	9	39554	40740	1187	1	PF3D7_0900400	552	rifin	1032	protein_coding_gene	FALSE	Gain
Pf3D7_09_v3	43106	43506	401	*	8.25266	8.7638	7.45384	1.07307	0.00189543	Promoter (<=1kb)	9	42909	44045	1137	2	PF3D7_0900500	539	rifin	1017	protein_coding_gene	FALSE	Gain
Pf3D7_09_v3	46277	46677	401	*	8.48053	8.97953	7.71138	0.986069	0.00766723	Promoter (<=1kb)	9	45902	47236	1335	2	PF3D7_0900600	559	rifin	1104	protein_coding_gene	FALSE	Gain
Pf3D7_09_v3	49973	50373	401	*	8.35052	8.84743	7.5864	1.02029	0.00414189	Promoter (<=1kb)	9	49612	50971	1360	2	PF3D7_0900700	598	rifin	1146	protein_coding_gene	FALSE	Gain
Pf3D7_09_v3	55246	55646	401	*	8.42222	8.88984	7.72595	0.943905	0.0103502	Promoter (<=1kb)	9	55074	56081	1008	2	PF3D7_0900900	435	stevor	903	protein_coding_gene	FALSE	Gain
Pf3D7_09_v3	58447	58847	401	*	7.90425	8.43786	7.04818	1.16957	0.0002866	Promoter (<=1kb)	9	58162	59240	1079	2	PF3D7_0901000	393	rifin	930	protein_coding_gene	FALSE	Gain
Pf3D7_09_v3	68051	68451	401	*	8.40246	8.87304	7.69956	0.922181	0.0147361	Promoter (<=1kb)	9	67334	68625	1292	1	PF3D7_0901300	717	rifin	1137	protein_coding_gene	FALSE	Gain
Pf3D7_09_v3	71105	71505	401	*	8.20768	8.6577	7.5501	0.980462	0.00277455	Promoter (<=1kb)	9	70521	71738	1218	1	PF3D7_0901400	584	rifin	1053	protein_coding_gene	FALSE	Gain
Pf3D7_09_v3	74973	75373	401	*	8.21435	8.67787	7.52725	0.947035	0.00912789	Promoter (<=1kb)	9	74409	75746	1338	1	PF3D7_0901500	564	rifin	1098	protein_coding_gene	FALSE	Gain
Pf3D7_09_v3	78430	78830	401	*	8.19471	8.63979	7.5477	0.943151	0.00631136	Promoter (<=1kb)	9	77861	78874	1014	1	PF3D7_0901600	569	stevor	912	protein_coding_gene	FALSE	Gain
Pf3D7_09_v3	176586	176986	401	*	8.35404	8.83697	7.62288	0.974328	0.00769634	Promoter (2-3kb)	9	174409	177722	3314	1	PF3D7_0903700	2177	alpha tubulin 1	2775	protein_coding_gene	FALSE	Gain
Pf3D7_09_v3	214668	215068	401	*	7.45575	7.82616	6.95609	0.777111	0.0379683	Promoter (2-3kb)	9	211700	218608	6909	1	PF3D7_0904600	2968	ubiquitin specific protease, putative	6753	protein_coding_gene	FALSE	Gain
Pf3D7_09_v3	228842	229242	401	*	7.87246	8.37191	7.10223	1.09907	0.000497929	Exon (PF3D7_0904900.1/PF3D7_0904900, exon 1 of 3)	9	224609	233976	9368	2	PF3D7_0904900	4734	copper-transporting ATPase	9118	protein_coding_gene	FALSE	Gain
Pf3D7_09_v3	240820	241220	401	*	9.05108	9.55629	8.26685	0.96323	0.0108753	Promoter (1-2kb)	9	236028	243109	7082	2	PF3D7_0905100	1889	nucleoporin NUP221, putative	6810	protein_coding_gene	FALSE	Gain
Pf3D7_09_v3	270955	271355	401	*	7.78756	8.1849	7.23734	0.823923	0.0242976	Promoter (1-2kb)	9	251353	269709	18357	2	PF3D7_0905300	-1246	dynein heavy chain, putative	18357	protein_coding_gene	FALSE	Gain
Pf3D7_09_v3	352893	353293	401	*	7.83926	8.22233	7.31619	0.814314	0.0220211	Promoter (1-2kb)	9	349572	351287	1716	2	PF3D7_0907300	-1606	prefoldin-like protein, putative	1716	protein_coding_gene	FALSE	Gain
Pf3D7_09_v3	363930	364330	401	*	7.76187	8.11877	7.28658	0.749315	0.0456866	Promoter (1-2kb)	9	363574	365642	2069	2	PF3D7_0907700	1312	proteasome activator 28	2069	protein_coding_gene	FALSE	Gain
Pf3D7_09_v3	424476	424876	401	*	7.8612	8.25091	7.32561	0.82064	0.0214042	Promoter (1-2kb)	9	422925	428516	5592	1	PF3D7_0909400	1551	exoribonuclease, putative	5592	protein_coding_gene	FALSE	Gain
Pf3D7_09_v3	494915	495315	401	*	8.36892	8.77384	7.80398	0.844136	0.0202708	Promoter (1-2kb)	9	493661	495804	2144	1	PF3D7_0910800	1254	cytosolic Fe-S cluster assembly factor NBP35, putative	2144	protein_coding_gene	FALSE	Gain
Pf3D7_09_v3	516265	516665	401	*	8.19879	8.57033	7.69708	0.767967	0.0444704	Exon (PF3D7_0911300.1/PF3D7_0911300, exon 1 of 2)	9	511467	521529	10063	1	PF3D7_0911300	4798	cysteine repeat modular protein 1	9942	protein_coding_gene	FALSE	Gain
Pf3D7_09_v3	547574	547974	401	*	7.77541	8.17918	7.21273	0.868004	0.00870289	Promoter (<=1kb)	9	546289	548478	2190	2	PF3D7_0912100	504	zinc finger protein, putative	2190	protein_coding_gene	FALSE	Gain
Pf3D7_09_v3	651759	652159	401	*	8.42934	8.85672	7.81939	0.880011	0.0157137	Promoter (2-3kb)	9	646547	649563	3017	2	PF3D7_0915300	-2196	heptatricopeptide repeat-containing protein, putative	2843	protein_coding_gene	FALSE	Gain
Pf3D7_09_v3	697334	697734	401	*	7.72085	8.13897	7.12971	0.894145	0.00962087	Promoter (1-2kb)	9	694527	695602	1076	2	PF3D7_0916600	-1732	methyltransferase, putative	1076	protein_coding_gene	FALSE	Gain
Pf3D7_09_v3	730577	730977	401	*	8.18088	8.59123	7.60524	0.828424	0.0301237	Promoter (1-2kb)	9	729418	732520	3103	2	PF3D7_0917600	1543	pre-mRNA-splicing factor ATP-dependent RNA helicase PRP43, putative	3103	protein_coding_gene	FALSE	Gain
Pf3D7_09_v3	738799	739199	401	*	8.15236	8.65283	7.37968	1.016	0.00477068	Promoter (2-3kb)	9	736669	741656	4988	1	PF3D7_0917900	2130	heat shock protein 70	4655	protein_coding_gene	FALSE	Gain
Pf3D7_09_v3	781423	781823	401	*	7.74956	8.1563	7.18105	0.847011	0.0211443	Promoter (1-2kb)	9	780844	783347	2504	2	PF3D7_0919000	1524	nucleosome assembly protein	2006	protein_coding_gene	FALSE	Gain
Pf3D7_09_v3	801640	802040	401	*	6.83127	6.15857	7.28826	-0.814751	0.0431658	Promoter (<=1kb)	9	802655	804294	1640	1	PF3D7_0919700	-615	pyridoxal phosphate homeostasis protein, putative	1640	protein_coding_gene	FALSE	Loss
Pf3D7_09_v3	810480	810880	401	*	8.20467	8.65882	7.53814	0.975953	0.00333306	Promoter (2-3kb)	9	803743	808112	4370	2	PF3D7_0919800	-2368	TLD domain-containing protein	4103	protein_coding_gene	FALSE	Gain
Pf3D7_09_v3	853362	853762	401	*	8.46247	8.93613	7.75258	0.987763	0.00479905	Promoter (<=1kb)	9	851981	854752	2772	2	PF3D7_0920800	990	inosine-5'-monophosphate dehydrogenase	2772	protein_coding_gene	FALSE	Gain
Pf3D7_09_v3	903982	904382	401	*	8.32416	8.77994	7.6541	0.950937	0.00711218	Promoter (1-2kb)	9	905998	908357	2360	1	PF3D7_0922300	-1616	conserved protein, unknown function	948	protein_coding_gene	FALSE	Gain
Pf3D7_09_v3	945965	946365	401	*	7.96515	8.36261	7.41473	0.82716	0.0235029	Promoter (<=1kb)	9	947033	949498	2466	1	PF3D7_0923300	-668	perforin-like protein 3	2466	protein_coding_gene	FALSE	Gain
Pf3D7_09_v3	947932	948332	401	*	8.3222	8.7432	7.72524	0.832451	0.0313132	Promoter (<=1kb)	9	947033	949498	2466	1	PF3D7_0923300	899	perforin-like protein 3	2466	protein_coding_gene	FALSE	Gain
Pf3D7_09_v3	963093	963493	401	*	8.39824	8.81481	7.81021	0.814367	0.0386905	Promoter (<=1kb)	9	961933	963558	1626	2	PF3D7_0923800	65	thioredoxin reductase	2240	protein_coding_gene	FALSE	Gain
Pf3D7_09_v3	990884	991284	401	*	7.8143	8.18507	7.314	0.770655	0.0433524	Promoter (2-3kb)	9	987949	993032	5084	1	PF3D7_0924400	2935	conserved Plasmodium protein, unknown function	4883	protein_coding_gene	FALSE	Gain
Pf3D7_09_v3	996530	996930	401	*	8.07814	8.45851	7.56012	0.782725	0.0401403	Promoter (1-2kb)	9	993199	998110	4912	2	PF3D7_0924500	1180	conserved Plasmodium membrane protein, unknown function	4378	protein_coding_gene	FALSE	Gain
Pf3D7_09_v3	1021981	1022381	401	*	8.2729	8.71429	7.63376	0.912679	0.0117323	Promoter (1-2kb)	9	1019164	1020903	1740	2	PF3D7_0925300	-1078	proline--tRNA ligase, putative	1740	protein_coding_gene	FALSE	Gain
Pf3D7_09_v3	1028959	1029359	401	*	8.79173	9.24731	8.12211	0.87911	0.0229968	Promoter (2-3kb)	9	1026711	1028500	1790	1	PF3D7_0925600	2248	zinc binding protein (Yippee), putative	1566	protein_coding_gene	FALSE	Gain
Pf3D7_09_v3	1053836	1054236	401	*	8.92717	9.38177	8.25968	0.933486	0.00979201	Exon (PF3D7_0926100.1/PF3D7_0926100, exon 1 of 1)	9	1047843	1059006	11164	2	PF3D7_0926100	4770	protein kinase, putative	11164	protein_coding_gene	FALSE	Gain
Pf3D7_09_v3	1110591	1110991	401	*	8.58568	8.9705	8.05932	0.780693	0.04581	Promoter (2-3kb)	9	1113549	1116338	2790	1	PF3D7_0927300	-2558	fumarate hydratase	2790	protein_coding_gene	FALSE	Gain
Pf3D7_09_v3	1129424	1129824	401	*	7.75949	8.13131	7.25726	0.778304	0.0397115	Promoter (1-2kb)	9	1126803	1128396	1594	2	PF3D7_0927700	-1028	serine/threonine protein phosphatase 4, putative	1594	protein_coding_gene	FALSE	Gain
Pf3D7_09_v3	1137411	1137811	401	*	7.79244	8.19076	7.24032	0.815175	0.0313011	Promoter (<=1kb)	9	1136403	1138628	2226	2	PF3D7_0928100	817	conserved Plasmodium protein, unknown function	2226	protein_coding_gene	FALSE	Gain
Pf3D7_09_v3	1327800	1328200	401	*	8.69803	9.1753	7.97994	0.980392	0.00618869	Promoter (1-2kb)	9	1324974	1329878	4905	2	PF3D7_0933500	1678	gamma-tubulin complex component, putative	4905	protein_coding_gene	FALSE	Gain
Pf3D7_09_v3	1331442	1331842	401	*	8.53201	8.98643	7.86491	0.894366	0.0187637	Promoter (1-2kb)	9	1324974	1329878	4905	2	PF3D7_0933500	-1564	gamma-tubulin complex component, putative	4905	protein_coding_gene	FALSE	Gain
Pf3D7_09_v3	1343476	1343876	401	*	8.02155	8.45819	7.39239	0.928969	0.00614553	Promoter (<=1kb)	9	1342715	1346826	4112	1	PF3D7_0934100	761	TFIIH basal transcription factor complex helicase XPD subunit	4112	protein_coding_gene	FALSE	Gain
Pf3D7_09_v3	1437199	1437599	401	*	7.87429	8.27004	7.32715	0.82761	0.023127	Promoter (1-2kb)	9	1439258	1442180	2923	1	PF3D7_0936400	-1659	ring-exported protein 4	2690	protein_coding_gene	FALSE	Gain
Pf3D7_09_v3	1462933	1463333	401	*	7.94923	8.35656	7.37955	0.836288	0.0247743	Promoter (<=1kb)	9	1462400	1463659	1260	1	PF3D7_0936900	533	Plasmodium exported protein (PHISTb), unknown function, pseudogene	1092	pseudogene	TRUE	Gain
Pf3D7_09_v3	1475146	1475546	401	*	8.35105	8.90088	7.4516	1.20699	0.000184518	Promoter (<=1kb)	9	1474431	1475704	1274	1	PF3D7_0937300	715	rifin	1116	protein_coding_gene	FALSE	Gain
Pf3D7_09_v3	1477946	1478346	401	*	8.16919	8.67719	7.37815	1.03666	0.00378054	Promoter (<=1kb)	9	1477526	1478736	1211	1	PF3D7_0937400	420	rifin	1080	protein_coding_gene	FALSE	Gain
Pf3D7_09_v3	1481371	1481771	401	*	8.28032	8.71032	7.66496	0.862504	0.0234377	Promoter (<=1kb)	9	1480947	1482211	1265	2	PF3D7_0937500	440	rifin	1110	protein_coding_gene	FALSE	Gain
Pf3D7_09_v3	1486294	1486694	401	*	8.3217	8.74859	7.71273	0.860735	0.0231075	Promoter (<=1kb)	9	1486070	1490187	4118	1	PF3D7_0937600	224	erythrocyte membrane protein 1, PfEMP1	3948	protein_coding_gene	FALSE	Gain
Pf3D7_09_v3	1496244	1496644	401	*	8.34583	8.84006	7.58811	1.03329	0.00298761	Exon (PF3D7_0937800.1/PF3D7_0937800, exon 2 of 2)	9	1492373	1493708	1336	1	PF3D7_0937700	3871	rifin	1104	protein_coding_gene	FALSE	Gain
Pf3D7_09_v3	1492987	1493387	401	*	8.32018	8.81442	7.56243	1.01489	0.0043814	Promoter (<=1kb)	9	1492373	1493708	1336	1	PF3D7_0937700	614	rifin	1104	protein_coding_gene	FALSE	Gain
Pf3D7_09_v3	1532016	1532416	401	*	8.18359	8.73836	7.27055	1.17015	0.000650161	Distal Intergenic	9	1495579	1503336	7758	2	PF3D7_0937800	-28680	erythrocyte membrane protein 1, PfEMP1	6795	protein_coding_gene	FALSE	Gain
Pf3D7_09_v3	1529287	1529687	401	*	6.22976	6.76164	5.3782	0.921058	0.0172976	Distal Intergenic	9	1495579	1503336	7758	2	PF3D7_0937800	-25951	erythrocyte membrane protein 1, PfEMP1	6795	protein_coding_gene	FALSE	Gain
Pf3D7_09_v3	1505782	1506182	401	*	9.13256	9.62902	8.36953	0.869282	0.0274969	Promoter (2-3kb)	9	1495579	1503336	7758	2	PF3D7_0937800	-2446	erythrocyte membrane protein 1, PfEMP1	6795	protein_coding_gene	FALSE	Gain
Pf3D7_09_v3	1501165	1501565	401	*	7.79782	8.1926	7.25254	0.790829	0.0433068	Promoter (1-2kb)	9	1495579	1503336	7758	2	PF3D7_0937800	1771	erythrocyte membrane protein 1, PfEMP1	6795	protein_coding_gene	FALSE	Gain
Pf3D7_10_v3	31118	31518	401	*	8.8415	9.43477	7.81629	1.1765	0.00101649	Promoter (2-3kb)	10	28490	36164	7675	1	PF3D7_1000100	2628	erythrocyte membrane protein 1, PfEMP1	6726	protein_coding_gene	FALSE	Gain
Pf3D7_10_v3	38281	38681	401	*	8.29236	8.79274	7.5199	1.04154	0.00286559	Promoter (<=1kb)	10	38050	39395	1346	2	PF3D7_1000200	714	rifin	1116	protein_coding_gene	FALSE	Gain
Pf3D7_10_v3	35587	35987	401	*	8.1874	8.61139	7.58436	0.862302	0.0217867	Exon (PF3D7_1000100.1/PF3D7_1000100, exon 2 of 2)	10	38050	39395	1346	2	PF3D7_1000200	3408	rifin	1116	protein_coding_gene	FALSE	Gain
Pf3D7_10_v3	41948	42348	401	*	8.23239	8.6721	7.59677	0.895938	0.0155002	Promoter (<=1kb)	10	41773	42963	1191	2	PF3D7_1000300	615	rifin	1038	protein_coding_gene	FALSE	Gain
Pf3D7_10_v3	48395	48795	401	*	8.48573	9.0018	7.67464	1.08763	0.00152077	Promoter (<=1kb)	10	48052	49384	1333	2	PF3D7_1000500	589	rifin	1110	protein_coding_gene	FALSE	Gain
Pf3D7_10_v3	51734	52134	401	*	8.26935	8.77411	7.48626	1.04182	0.00316963	Promoter (<=1kb)	10	50964	53006	2043	2	PF3D7_1000600	872	rifin	1878	protein_coding_gene	FALSE	Gain
Pf3D7_10_v3	58488	58888	401	*	8.1369	8.6291	7.384	1.07075	0.00100197	Promoter (<=1kb)	10	57968	58980	1013	1	PF3D7_1000800	520	stevor, pseudogene	879	pseudogene	TRUE	Gain
Pf3D7_10_v3	107901	108301	401	*	7.75256	8.11084	7.27484	0.759529	0.0409495	Promoter (1-2kb)	10	106648	109855	3208	2	PF3D7_1002100	1554	EMP1-trafficking protein	3094	protein_coding_gene	FALSE	Gain
Pf3D7_10_v3	172818	173218	401	*	8.80886	9.2381	8.19507	0.839152	0.0315435	Promoter (1-2kb)	10	166171	171640	5470	2	PF3D7_1003700	-1178	MKT1 domain-containing protein, putative	5470	protein_coding_gene	FALSE	Gain
Pf3D7_10_v3	168254	168654	401	*	8.39506	8.79021	7.84906	0.809833	0.0336511	Promoter (2-3kb)	10	166171	171640	5470	2	PF3D7_1003700	2986	MKT1 domain-containing protein, putative	5470	protein_coding_gene	FALSE	Gain
Pf3D7_10_v3	191389	191789	401	*	8.25683	8.6432	7.72754	0.792909	0.0369892	Exon (PF3D7_1004200.1/PF3D7_1004200, exon 2 of 2)	10	187192	196990	9799	2	PF3D7_1004200	5201	WD repeat-containing protein, putative	9555	protein_coding_gene	FALSE	Gain
Pf3D7_10_v3	201574	201974	401	*	8.08084	8.52139	7.44347	0.924559	0.00887039	Promoter (2-3kb)	10	198954	204653	5700	2	PF3D7_1004300	2679	RING finger E3 ubiquitin-protein ligase	5700	protein_coding_gene	FALSE	Gain
Pf3D7_10_v3	207819	208219	401	*	8.27947	8.67107	7.74028	0.798386	0.0372256	Promoter (2-3kb)	10	206616	210233	3618	2	PF3D7_1004400	2014	RNA-binding protein, putative	3618	protein_coding_gene	FALSE	Gain
Pf3D7_10_v3	239543	239943	401	*	8.47397	8.89409	7.87879	0.867024	0.0180483	Promoter (2-3kb)	10	236121	242888	6768	2	PF3D7_1005500	2945	regulator of nonsense transcripts 1, putative	6768	protein_coding_gene	FALSE	Gain
Pf3D7_10_v3	302964	303364	401	*	8.32854	8.81078	7.59899	0.994264	0.00517401	Exon (PF3D7_1007700.1/PF3D7_1007700, exon 1 of 1)	10	300187	306443	6257	2	PF3D7_1007700	3079	AP2 domain transcription factor AP2-I	6257	protein_coding_gene	FALSE	Gain
Pf3D7_10_v3	338965	339365	401	*	7.39838	7.78806	6.86285	0.810444	0.0294584	Exon (PF3D7_1008100.1/PF3D7_1008100, exon 1 of 1)	10	343267	344912	1646	2	PF3D7_1008200	5547	flap endonuclease, putative	1646	protein_coding_gene	FALSE	Gain
Pf3D7_10_v3	347640	348040	401	*	8.2847	8.70784	7.68338	0.84311	0.0284025	Promoter (1-2kb)	10	346376	349197	2822	2	PF3D7_1008400	1157	26S protease regulatory subunit 4, putative	2707	protein_coding_gene	FALSE	Gain
Pf3D7_10_v3	361707	362107	401	*	8.10621	8.55833	7.4441	0.934307	0.00931001	Promoter (2-3kb)	10	359585	364762	5178	2	PF3D7_1008700	2655	tubulin beta chain	4660	protein_coding_gene	FALSE	Gain
Pf3D7_10_v3	365896	366296	401	*	8.00376	8.38224	7.48926	0.784962	0.0385723	Promoter (1-2kb)	10	359585	364762	5178	2	PF3D7_1008700	-1134	tubulin beta chain	4660	protein_coding_gene	FALSE	Gain
Pf3D7_10_v3	387885	388285	401	*	7.87032	8.26011	7.33456	0.818189	0.0195501	Promoter (1-2kb)	10	386757	388733	1977	1	PF3D7_1009600	1128	protein phosphatase PPM10, putative	1977	protein_coding_gene	FALSE	Gain
Pf3D7_10_v3	409543	409943	401	*	8.40483	8.78775	7.88204	0.780765	0.0437318	Promoter (1-2kb)	10	404903	411445	6543	2	PF3D7_1010200	1502	DNA2/NAM7 helicase, putative	6543	protein_coding_gene	FALSE	Gain
Pf3D7_10_v3	475576	475976	401	*	7.879	8.26217	7.35572	0.81274	0.0249497	Promoter (1-2kb)	10	474731	477029	2299	2	PF3D7_1012400	1053	hypoxanthine-guanine phosphoribosyltransferase	1532	protein_coding_gene	FALSE	Gain
Pf3D7_10_v3	561523	561923	401	*	7.8509	8.21954	7.35448	0.766331	0.0409231	Promoter (<=1kb)	10	560538	563353	2816	1	PF3D7_1014200	985	male gamete fusion factor HAP2	2670	protein_coding_gene	FALSE	Gain
Pf3D7_10_v3	568634	569034	401	*	8.53147	8.99149	7.85209	0.963503	0.00572948	Exon (PF3D7_1014300.1/PF3D7_1014300, exon 1 of 2)	10	564313	573464	9152	1	PF3D7_1014300	4321	SPRY domain-containing protein, putative	9036	protein_coding_gene	FALSE	Gain
Pf3D7_10_v3	584651	585051	401	*	8.57821	9.0832	7.79454	1.04817	0.0026872	Exon (PF3D7_1014600.1/PF3D7_1014600, exon 1 of 1)	10	580588	591074	10487	2	PF3D7_1014600	6023	transcriptional coactivator ADA2	10487	protein_coding_gene	FALSE	Gain
Pf3D7_10_v3	606697	607097	401	*	7.80361	8.20016	7.25492	0.812473	0.0300644	Promoter (1-2kb)	10	600950	608809	7860	2	PF3D7_1014900	1712	protein KIC8	7860	protein_coding_gene	FALSE	Gain
Pf3D7_10_v3	615722	616122	401	*	8.12159	8.53365	7.54255	0.868833	0.0131636	Promoter (<=1kb)	10	614872	616796	1925	2	PF3D7_1015200	674	cysteine--tRNA ligase	2839	protein_coding_gene	FALSE	Gain
Pf3D7_10_v3	628062	628462	401	*	8.12419	8.56929	7.47714	0.934047	0.0076851	Promoter (<=1kb)	10	626211	629040	2830	2	PF3D7_1015600	578	heat shock protein 60	2576	protein_coding_gene	FALSE	Gain
Pf3D7_10_v3	637940	638340	401	*	8.3529	8.76955	7.76471	0.804588	0.0439078	Promoter (1-2kb)	10	636671	639498	2828	1	PF3D7_1015900	1269	enolase	2295	protein_coding_gene	FALSE	Gain
Pf3D7_10_v3	651883	652283	401	*	6.49383	6.96573	5.78794	0.877862	0.0250581	Promoter (2-3kb)	10	648012	654565	6554	2	PF3D7_1016300	2282	GBP130 protein	6359	protein_coding_gene	FALSE	Gain
Pf3D7_10_v3	723141	723541	401	*	7.7786	8.17016	7.23946	0.813022	0.0247577	Promoter (2-3kb)	10	720551	721399	849	1	PF3D7_1018100	2590	conserved Plasmodium protein, unknown function	849	protein_coding_gene	FALSE	Gain
Pf3D7_10_v3	725511	725911	401	*	8.71743	9.23922	7.89187	1.01593	0.00610027	Promoter (2-3kb)	10	721351	728431	7081	2	PF3D7_1018200	2520	pseudophosphatase PPP8	6984	protein_coding_gene	FALSE	Gain
Pf3D7_10_v3	821188	821588	401	*	8.82669	9.31423	8.08479	1.01171	0.00401116	Promoter (1-2kb)	10	819637	822447	2811	1	PF3D7_1020300	1551	cytoplasmic dynein intermediate chain, putative	2811	protein_coding_gene	FALSE	Gain
Pf3D7_10_v3	956491	956891	401	*	7.62689	8.00206	7.1185	0.778762	0.0359518	Promoter (1-2kb)	10	955084	958629	3546	1	PF3D7_1022800	1407	4-hydroxy-3-methylbut-2-en-1-yl diphosphate synthase (ferredoxin)	3546	protein_coding_gene	FALSE	Gain
Pf3D7_10_v3	1000888	1001288	401	*	8.45867	8.96958	7.66044	1.09535	0.00105204	Exon (PF3D7_1023900.1/PF3D7_1023900, exon 2 of 2)	10	994299	997092	2794	1	PF3D7_1023800	6589	conserved Plasmodium protein, unknown function	2601	protein_coding_gene	FALSE	Gain
Pf3D7_10_v3	1037457	1037857	401	*	8.43078	8.90002	7.7309	0.995678	0.00349972	Exon (PF3D7_1024800.1/PF3D7_1024800, exon 1 of 1)	10	1032432	1040157	7726	1	PF3D7_1024800	5025	exported protein 3	7726	protein_coding_gene	FALSE	Gain
Pf3D7_10_v3	1035334	1035734	401	*	8.05095	8.45156	7.49443	0.830382	0.025	Promoter (2-3kb)	10	1032432	1040157	7726	1	PF3D7_1024800	2902	exported protein 3	7726	protein_coding_gene	FALSE	Gain
Pf3D7_10_v3	1054525	1054925	401	*	8.27226	8.68544	7.691	0.834798	0.0282705	Promoter (2-3kb)	10	1055678	1057237	1560	2	PF3D7_1025200	2312	ATP synthase mitochondrial F1 complex assembly factor 2, putative	1560	protein_coding_gene	FALSE	Gain
Pf3D7_10_v3	1062571	1062971	401	*	7.54687	8.0097	6.86129	0.960635	0.00694066	Promoter (1-2kb)	10	1057640	1060718	3079	2	PF3D7_1025300	-1853	conserved protein, unknown function	3079	protein_coding_gene	FALSE	Gain
Pf3D7_10_v3	1082318	1082718	401	*	8.0104	8.3875	7.49846	0.769977	0.0461009	Exon (PF3D7_1025500.1/PF3D7_1025500, exon 2 of 11)	10	1067652	1086992	19341	2	PF3D7_1025500	4274	dynein, putative	17304	protein_coding_gene	FALSE	Gain
Pf3D7_10_v3	1138867	1139267	401	*	8.4768	8.91926	7.83537	0.920421	0.00983342	Promoter (1-2kb)	10	1136887	1140020	3134	1	PF3D7_1027200	1980	ribosomal protein RSM22	3134	protein_coding_gene	FALSE	Gain
Pf3D7_10_v3	1153668	1154068	401	*	8.22537	8.66166	7.59696	0.867828	0.0228906	Promoter (1-2kb)	10	1153081	1155488	2408	2	PF3D7_1027800	1420	60S ribosomal protein L3	2408	protein_coding_gene	FALSE	Gain
Pf3D7_10_v3	1181002	1181402	401	*	7.95294	8.3446	7.41362	0.840385	0.0164489	Promoter (1-2kb)	10	1179469	1183381	3913	1	PF3D7_1028700	1533	merozoite TRAP-like protein	3913	protein_coding_gene	FALSE	Gain
Pf3D7_10_v3	1211735	1212135	401	*	7.86499	8.23471	7.36661	0.769347	0.041261	Promoter (<=1kb)	10	1208198	1210914	2717	2	PF3D7_1029700	-821	conserved Plasmodium protein, unknown function	2331	protein_coding_gene	FALSE	Gain
Pf3D7_10_v3	1219726	1220126	401	*	8.00346	8.42746	7.40042	0.922889	0.00432366	Promoter (2-3kb)	10	1216830	1222661	5832	1	PF3D7_1029900	2896	ORC3 domain-containing protein, putative	5832	protein_coding_gene	FALSE	Gain
Pf3D7_10_v3	1225377	1225777	401	*	8.26793	8.73472	7.57355	0.967896	0.00648024	Promoter (2-3kb)	10	1223136	1224517	1382	1	PF3D7_1030000	2241	transcription elongation factor SPT4, putative	991	protein_coding_gene	FALSE	Gain
Pf3D7_10_v3	1230677	1231077	401	*	8.69694	9.14401	8.0457	0.907696	0.0139642	Promoter (1-2kb)	10	1223717	1229643	5927	2	PF3D7_1030100	-1034	pre-mRNA-splicing factor ATP-dependent RNA helicase PRP22, putative	5226	protein_coding_gene	FALSE	Gain
Pf3D7_10_v3	1228075	1228475	401	*	8.30083	8.70453	7.73827	0.842082	0.0208598	Promoter (1-2kb)	10	1223717	1229643	5927	2	PF3D7_1030100	1168	pre-mRNA-splicing factor ATP-dependent RNA helicase PRP22, putative	5226	protein_coding_gene	FALSE	Gain
Pf3D7_10_v3	1253473	1253873	401	*	7.78488	8.17138	7.25535	0.801319	0.0342222	Promoter (<=1kb)	10	1253373	1254412	1040	2	PF3D7_1031000	539	ookinete surface protein P25	1040	protein_coding_gene	FALSE	Gain
Pf3D7_10_v3	1257454	1257854	401	*	8.58335	9.06095	7.86451	0.977717	0.00645333	Promoter (<=1kb)	10	1256560	1258903	2344	1	PF3D7_1031200	894	MORN repeat-containing protein 1	2344	protein_coding_gene	FALSE	Gain
Pf3D7_10_v3	1277526	1277926	401	*	7.51775	7.93069	6.93698	0.853365	0.0182219	Promoter (2-3kb)	10	1274939	1280545	5607	1	PF3D7_1031600	2587	protein GEXP15	5607	protein_coding_gene	FALSE	Gain
Pf3D7_10_v3	1303543	1303943	401	*	7.81273	8.19644	7.28844	0.808437	0.0239161	Promoter (1-2kb)	10	1302298	1305315	3018	2	PF3D7_1032400	1372	phosphatidylinositol N-acetylglucosaminyltransferase subunit A, putative	2116	protein_coding_gene	FALSE	Gain
Pf3D7_10_v3	1327444	1327844	401	*	8.44797	8.87563	7.83741	0.909413	0.00843724	Exon (PF3D7_1033100.1/PF3D7_1033100, exon 1 of 1)	10	1323813	1331955	8143	2	PF3D7_1033100	4111	S-adenosylmethionine decarboxylase/ornithine decarboxylase	8143	protein_coding_gene	FALSE	Gain
Pf3D7_10_v3	1344524	1344924	401	*	7.9972	8.36973	7.49366	0.791923	0.0278744	Promoter (2-3kb)	10	1344081	1347509	3429	2	PF3D7_1033600	2585	pre-mRNA-splicing factor CEF1, putative	3429	protein_coding_gene	FALSE	Gain
Pf3D7_10_v3	1346464	1346864	401	*	8.23604	8.62601	7.69995	0.784641	0.0457411	Promoter (<=1kb)	10	1344081	1347509	3429	2	PF3D7_1033600	645	pre-mRNA-splicing factor CEF1, putative	3429	protein_coding_gene	FALSE	Gain
Pf3D7_10_v3	1368468	1368868	401	*	8.65082	9.11478	7.96272	0.934289	0.011349	Promoter (<=1kb)	10	1366770	1369652	2883	2	PF3D7_1034400	784	flavoprotein subunit of succinate dehydrogenase	2883	protein_coding_gene	FALSE	Gain
Pf3D7_10_v3	1392086	1392486	401	*	8.24711	8.64911	7.68786	0.805978	0.0385963	Promoter (<=1kb)	10	1391390	1393405	2016	1	PF3D7_1035100	696	probable protein, unknown function	2016	protein_coding_gene	FALSE	Gain
Pf3D7_10_v3	1400839	1401239	401	*	7.89487	8.30913	7.31148	0.825117	0.0332267	Promoter (2-3kb)	10	1398801	1403741	4941	1	PF3D7_1035300	2038	glutamate-rich protein GLURP	4941	protein_coding_gene	FALSE	Gain
Pf3D7_10_v3	1407563	1407963	401	*	8.22741	8.65786	7.61113	0.876094	0.0182914	Promoter (<=1kb)	10	1406658	1409053	2396	1	PF3D7_1035500	905	merozoite surface protein 6	2396	protein_coding_gene	FALSE	Gain
Pf3D7_10_v3	1409516	1409916	401	*	8.10629	8.49595	7.57076	0.784215	0.0450932	Promoter (<=1kb)	10	1409095	1410806	1712	1	PF3D7_1035600	421	merozoite surface protein	1712	protein_coding_gene	FALSE	Gain
Pf3D7_10_v3	1421070	1421470	401	*	8.45324	8.89267	7.81823	0.885392	0.018135	Promoter (1-2kb)	10	1419703	1423290	3588	1	PF3D7_1035800	1367	probable protein, unknown function	3588	protein_coding_gene	FALSE	Gain
Pf3D7_10_v3	1427485	1427885	401	*	8.19997	8.61485	7.61533	0.844925	0.024533	Promoter (<=1kb)	10	1426843	1429332	2490	1	PF3D7_1036000	642	merozoite surface protein 11	2490	protein_coding_gene	FALSE	Gain
Pf3D7_10_v3	1425055	1425455	401	*	7.11984	7.51923	6.56567	0.799603	0.0386937	Promoter (1-2kb)	10	1426843	1429332	2490	1	PF3D7_1036000	-1388	merozoite surface protein 11	2490	protein_coding_gene	FALSE	Gain
Pf3D7_10_v3	1433685	1434085	401	*	8.2483	8.67583	7.63801	0.861565	0.022799	Promoter (1-2kb)	10	1432498	1434786	2289	1	PF3D7_1036300	1187	duffy binding-like merozoite surface protein 2	2289	protein_coding_gene	FALSE	Gain
Pf3D7_10_v3	1438920	1439320	401	*	7.82962	8.24344	7.24709	0.859857	0.019587	Promoter (1-2kb)	10	1440686	1443875	3190	1	PF3D7_1036500	-1366	conserved Plasmodium protein, unknown function	3190	protein_coding_gene	FALSE	Gain
Pf3D7_10_v3	1477984	1478384	401	*	7.82151	8.248	7.21337	0.896589	0.0116718	Promoter (2-3kb)	10	1476917	1480703	3787	2	PF3D7_1037300	2319	ADP,ATP carrier protein 1	3787	protein_coding_gene	FALSE	Gain
Pf3D7_10_v3	1488199	1488599	401	*	7.82129	8.22336	7.26191	0.82162	0.0285074	Promoter (<=1kb)	10	1487741	1490305	2565	1	PF3D7_1037500	458	dynamin-like protein	2565	protein_coding_gene	FALSE	Gain
Pf3D7_10_v3	1492884	1493284	401	*	8.26932	8.68477	7.68352	0.833563	0.0302649	Promoter (2-3kb)	10	1495330	1496999	1670	1	PF3D7_1037700	-2046	enhancer of rudimentary homolog, putative	1302	protein_coding_gene	FALSE	Gain
Pf3D7_10_v3	1520010	1520410	401	*	7.67514	8.11495	7.0393	0.925496	0.00751451	Promoter (1-2kb)	10	1518290	1548390	30101	1	PF3D7_1038400	1720	gametocyte-specific protein	29988	protein_coding_gene	FALSE	Gain
Pf3D7_10_v3	1581939	1582339	401	*	6.49201	6.98785	5.73045	0.887485	0.023559	Distal Intergenic	10	1576441	1576991	551	2	PF3D7_1039200	-4948	Plasmodium exported protein, unknown function, pseudogene	453	pseudogene	TRUE	Gain
Pf3D7_10_v3	1603371	1603771	401	*	8.19635	8.65919	7.51076	0.954812	0.00777311	Promoter (<=1kb)	10	1602935	1603989	1055	1	PF3D7_1040100	436	rifin	930	protein_coding_gene	FALSE	Gain
Pf3D7_10_v3	1606551	1606951	401	*	8.08858	8.49983	7.51115	0.849076	0.0219248	Promoter (<=1kb)	10	1605876	1607228	1353	1	PF3D7_1040200	675	stevor	1247	protein_coding_gene	FALSE	Gain
Pf3D7_10_v3	1609937	1610337	401	*	8.37491	8.89047	7.56509	1.11967	0.000623857	Promoter (<=1kb)	10	1609063	1610422	1360	1	PF3D7_1040300	874	rifin	1137	protein_coding_gene	FALSE	Gain
Pf3D7_10_v3	1612860	1613260	401	*	7.85088	8.34516	7.09304	1.08117	0.000805028	Promoter (<=1kb)	10	1612530	1613735	1206	1	PF3D7_1040400	330	rifin	1047	protein_coding_gene	FALSE	Gain
Pf3D7_10_v3	1616288	1616688	401	*	8.18917	8.69781	7.39653	1.12876	0.000321149	Promoter (<=1kb)	10	1615804	1617070	1267	1	PF3D7_1040500	484	rifin	1053	protein_coding_gene	FALSE	Gain
Pf3D7_10_v3	1619584	1619984	401	*	8.29364	8.79397	7.52129	1.0618	0.00177674	Promoter (<=1kb)	10	1619086	1620244	1159	1	PF3D7_1040600	498	rifin	981	protein_coding_gene	FALSE	Gain
Pf3D7_10_v3	1622999	1623399	401	*	8.46527	8.999	7.6089	1.13766	0.000729787	Promoter (<=1kb)	10	1622368	1623684	1317	1	PF3D7_1040700	631	rifin	1119	protein_coding_gene	FALSE	Gain
Pf3D7_10_v3	1626373	1626773	401	*	8.06622	8.58005	7.26072	1.07848	0.00174829	Promoter (<=1kb)	10	1625772	1626824	1053	1	PF3D7_1040800	601	rifin	888	protein_coding_gene	FALSE	Gain
Pf3D7_10_v3	1629418	1629818	401	*	8.01045	8.48458	7.29952	0.982612	0.00557102	Promoter (<=1kb)	10	1628914	1630023	1110	1	PF3D7_1040900	504	rifin	936	protein_coding_gene	FALSE	Gain
Pf3D7_10_v3	1632836	1633236	401	*	8.12792	8.58277	7.45989	0.940958	0.0088447	Promoter (<=1kb)	10	1632398	1633665	1268	1	PF3D7_1041000	438	rifin	1113	protein_coding_gene	FALSE	Gain
Pf3D7_10_v3	1636212	1636612	401	*	8.23014	8.75076	7.40755	1.06862	0.0024871	Promoter (<=1kb)	10	1635596	1636779	1184	1	PF3D7_1041100	616	rifin	1005	protein_coding_gene	FALSE	Gain
Pf3D7_10_v3	1639687	1640087	401	*	8.00829	8.4786	7.30602	0.977177	0.0058972	Promoter (<=1kb)	10	1639171	1640518	1348	1	PF3D7_1041200	516	rifin	1116	protein_coding_gene	FALSE	Gain
Pf3D7_10_v3	1643033	1643433	401	*	8.01565	8.44399	7.40373	0.846111	0.0287828	Exon (PF3D7_1041300.1/PF3D7_1041300, exon 2 of 2)	10	1639171	1640518	1348	1	PF3D7_1041200	3862	rifin	1116	protein_coding_gene	FALSE	Gain
Pf3D7_10_v3	1646801	1647201	401	*	8.64767	9.19458	7.75615	1.06253	0.0038233	Promoter (2-3kb)	10	1642401	1649948	7548	2	PF3D7_1041300	2747	erythrocyte membrane protein 1, PfEMP1	6585	protein_coding_gene	FALSE	Gain
Pf3D7_10_v3	1677916	1678316	401	*	8.58666	9.07937	7.83256	1.00923	0.00476973	Distal Intergenic	10	1642401	1649948	7548	2	PF3D7_1041300	-27968	erythrocyte membrane protein 1, PfEMP1	6585	protein_coding_gene	FALSE	Gain
Pf3D7_11_v3	26539	26939	401	*	8.3373	8.93524	7.29763	1.19859	0.000748507	Promoter (2-3kb)	11	24160	31598	7439	1	PF3D7_1100100	2379	erythrocyte membrane protein 1, PfEMP1	6549	protein_coding_gene	FALSE	Gain
Pf3D7_11_v3	7224	7624	401	*	7.35908	7.86705	6.56812	1.05911	0.00245088	Distal Intergenic	11	24160	31598	7439	1	PF3D7_1100100	-16536	erythrocyte membrane protein 1, PfEMP1	6549	protein_coding_gene	FALSE	Gain
Pf3D7_11_v3	21504	21904	401	*	9.01043	9.51268	8.23343	0.925689	0.0164547	Promoter (2-3kb)	11	24160	31598	7439	1	PF3D7_1100100	-2256	erythrocyte membrane protein 1, PfEMP1	6549	protein_coding_gene	FALSE	Gain
Pf3D7_11_v3	30541	30941	401	*	8.30791	8.7557	7.65514	0.893124	0.0179316	Exon (PF3D7_1100100.1/PF3D7_1100100, exon 2 of 2)	11	24160	31598	7439	1	PF3D7_1100100	6381	erythrocyte membrane protein 1, PfEMP1	6549	protein_coding_gene	FALSE	Gain
Pf3D7_11_v3	35746	36146	401	*	8.36099	8.89791	7.4962	1.12298	0.00111772	Exon (PF3D7_1100200.1/PF3D7_1100200, exon 1 of 2)	11	32666	42386	9721	2	PF3D7_1100200	6240	erythrocyte membrane protein 1, PfEMP1	8985	protein_coding_gene	FALSE	Gain
Pf3D7_11_v3	45287	45687	401	*	7.73686	8.18428	7.08487	0.967291	0.00423604	Promoter (<=1kb)	11	45056	46233	1178	1	PF3D7_1100300	231	rifin	1023	protein_coding_gene	FALSE	Gain
Pf3D7_11_v3	48757	49157	401	*	8.15257	8.64342	7.40287	1.02858	0.00308267	Promoter (<=1kb)	11	48112	49307	1196	1	PF3D7_1100400	645	rifin	972	protein_coding_gene	FALSE	Gain
Pf3D7_11_v3	57418	57818	401	*	7.12753	7.53229	6.5629	0.831546	0.0265337	Promoter (<=1kb)	11	56792	57840	1049	1	PF3D7_1100700	626	stevor, pseudogene	864	pseudogene	TRUE	Gain
Pf3D7_11_v3	66985	67385	401	*	8.06743	8.57802	7.26999	1.12349	0.000407008	Promoter (<=1kb)	11	66686	67965	1280	2	PF3D7_1101100	580	rifin	1050	protein_coding_gene	FALSE	Gain
Pf3D7_11_v3	70243	70643	401	*	7.84733	8.43372	6.84303	1.35738	5.17849e-06	Promoter (<=1kb)	11	70081	71289	1209	2	PF3D7_1101200	646	rifin	1071	protein_coding_gene	FALSE	Gain
Pf3D7_11_v3	73545	73945	401	*	7.9011	8.34494	7.25673	0.935575	0.00718094	Promoter (<=1kb)	11	73244	74442	1199	2	PF3D7_1101300	497	rifin	993	protein_coding_gene	FALSE	Gain
Pf3D7_11_v3	96643	97043	401	*	7.7121	8.26359	6.80807	0.820534	0.0329043	Distal Intergenic	11	90446	90874	429	1	PF3D7_1101900	6197	erythrocyte membrane protein 1 (PfEMP1), pseudogene	429	pseudogene	TRUE	Gain
Pf3D7_11_v3	99097	99497	401	*	7.82269	8.38042	6.90145	0.919208	0.0167889	Distal Intergenic	11	104300	104852	553	1	PF3D7_1102100	-4803	Plasmodium exported protein, unknown function, pseudogene	453	pseudogene	TRUE	Gain
Pf3D7_11_v3	151278	151678	401	*	7.81344	8.19574	7.29179	0.814899	0.0231363	Promoter (2-3kb)	11	151196	154519	3324	2	PF3D7_1103500	2841	CPW-WPC family protein	1752	protein_coding_gene	FALSE	Gain
Pf3D7_11_v3	150348	150748	401	*	8.02654	8.41022	7.50231	0.779663	0.0453648	Exon (PF3D7_1103400.1/PF3D7_1103400, exon 1 of 1)	11	151196	154519	3324	2	PF3D7_1103500	3771	CPW-WPC family protein	1752	protein_coding_gene	FALSE	Gain
Pf3D7_11_v3	160320	160720	401	*	7.97624	8.33865	7.49112	0.761255	0.0398468	Promoter (<=1kb)	11	159527	161502	1976	1	PF3D7_1103700	793	casein kinase II beta chain	1976	protein_coding_gene	FALSE	Gain
Pf3D7_11_v3	167193	167593	401	*	8.36763	8.79588	7.75588	0.886657	0.0146419	Exon (PF3D7_1103800.1/PF3D7_1103800, exon 1 of 1)	11	162259	174387	12129	1	PF3D7_1103800	4934	CCR4-NOT transcription complex subunit NOT1-G, putative	12129	protein_coding_gene	FALSE	Gain
Pf3D7_11_v3	192726	193126	401	*	7.71004	8.08092	7.20954	0.768801	0.0439673	Promoter (1-2kb)	11	190492	195121	4630	2	PF3D7_1104300	1995	conserved Plasmodium protein, unknown function	4497	protein_coding_gene	FALSE	Gain
Pf3D7_11_v3	255832	256232	401	*	8.34157	8.74294	7.78355	0.835163	0.0217391	Promoter (1-2kb)	11	254523	254921	399	1	PF3D7_1105900	1309	conserved Plasmodium membrane protein, unknown function	399	protein_coding_gene	FALSE	Gain
Pf3D7_11_v3	273918	274318	401	*	7.65658	8.02132	7.16725	0.772889	0.0341988	Promoter (<=1kb)	11	268176	274697	6522	2	PF3D7_1106500	379	conserved Plasmodium protein, unknown function	6279	protein_coding_gene	FALSE	Gain
Pf3D7_11_v3	285447	285847	401	*	8.15373	8.5447	7.61574	0.822902	0.0210507	Promoter (2-3kb)	11	283337	289495	6159	1	PF3D7_1106800	2110	pseudo-tyrosine kinase-like protein	5309	protein_coding_gene	FALSE	Gain
Pf3D7_11_v3	308979	309379	401	*	8.70725	9.15465	8.05531	0.89356	0.0175533	Exon (PF3D7_1107300.1/PF3D7_1107300, exon 2 of 2)	11	300943	316691	15749	2	PF3D7_1107300	7312	polyadenylate-binding protein-interacting protein 1, putative	14888	protein_coding_gene	FALSE	Gain
Pf3D7_11_v3	317952	318352	401	*	8.69568	9.15693	8.0136	0.887483	0.0215028	Promoter (1-2kb)	11	317615	319552	1938	2	PF3D7_1107400	1200	DNA repair protein RAD51	1938	protein_coding_gene	FALSE	Gain
Pf3D7_11_v3	368120	368520	401	*	8.59925	9.07716	7.87969	0.960315	0.00893927	Promoter (1-2kb)	11	366977	369608	2632	1	PF3D7_1108500	1143	succinate--CoA ligase [ADP-forming] subunit alpha, putative	2108	protein_coding_gene	FALSE	Gain
Pf3D7_11_v3	418294	418694	401	*	8.36251	8.81617	7.69708	0.932743	0.00977544	Promoter (2-3kb)	11	421374	425853	4480	1	PF3D7_1110500	-2680	vacuolar protein sorting-associated protein 35, putative	4271	protein_coding_gene	FALSE	Gain
Pf3D7_11_v3	450612	451012	401	*	7.88146	8.23568	7.41093	0.745943	0.0479107	Promoter (1-2kb)	11	448912	451698	2787	1	PF3D7_1111600	1700	endonuclease/exonuclease/phosphatase family protein, putative	2235	protein_coding_gene	FALSE	Gain
Pf3D7_11_v3	511201	511601	401	*	7.69619	8.07937	7.1729	0.821999	0.019252	Exon (PF3D7_1113100.1/PF3D7_1113100, exon 1 of 1)	11	510703	516323	5621	2	PF3D7_1113100	4722	protein tyrosine phosphatase	5621	protein_coding_gene	FALSE	Gain
Pf3D7_11_v3	525161	525561	401	*	8.09117	8.49189	7.53441	0.84362	0.019313	Promoter (1-2kb)	11	526884	529092	2209	1	PF3D7_1113600	-1323	conserved Plasmodium protein, unknown function	2209	protein_coding_gene	FALSE	Gain
Pf3D7_11_v3	604574	604974	401	*	8.80835	9.31223	8.02739	1.00232	0.00624461	Promoter (2-3kb)	11	602440	607471	5032	2	PF3D7_1116000	2497	rhoptry neck protein 4	4702	protein_coding_gene	FALSE	Gain
Pf3D7_11_v3	636497	636897	401	*	8.09058	8.52809	7.4596	0.879629	0.0186534	Promoter (2-3kb)	11	630359	634006	3648	2	PF3D7_1116700	-2491	dipeptidyl aminopeptidase 1	3648	protein_coding_gene	FALSE	Gain
Pf3D7_11_v3	664820	665220	401	*	8.47769	8.94083	7.79142	0.923923	0.0133262	Promoter (1-2kb)	11	663535	665778	2244	1	PF3D7_1117400	1285	conserved Plasmodium protein, unknown function	2244	protein_coding_gene	FALSE	Gain
Pf3D7_11_v3	688784	689184	401	*	8.03896	8.41109	7.53618	0.787197	0.0321165	Promoter (2-3kb)	11	686272	688530	2259	1	PF3D7_1118100	2512	AP-1 complex subunit sigma, putative	2180	protein_coding_gene	FALSE	Gain
Pf3D7_11_v3	695755	696155	401	*	7.85129	8.26598	7.26702	0.907053	0.00469499	Promoter (2-3kb)	11	693215	699458	6244	1	PF3D7_1118300	2540	insulinase, putative	6244	protein_coding_gene	FALSE	Gain
Pf3D7_11_v3	725370	725770	401	*	8.07706	8.47644	7.52291	0.829425	0.0239894	Promoter (<=1kb)	11	724087	725951	1865	2	PF3D7_1119300	181	splicing factor U2AF small subunit, putative	1865	protein_coding_gene	FALSE	Gain
Pf3D7_11_v3	739253	739653	401	*	8.39122	8.84184	7.73237	0.928853	0.0100039	Promoter (2-3kb)	11	738041	742201	4161	2	PF3D7_1119600	2548	ATP-dependent zinc metalloprotease FTSH, putative	4161	protein_coding_gene	FALSE	Gain
Pf3D7_11_v3	762258	762658	401	*	8.08128	8.46793	7.55146	0.801126	0.0343324	Promoter (1-2kb)	11	760859	763812	2954	1	PF3D7_1120100	1399	phosphoglycerate mutase, putative	2583	protein_coding_gene	FALSE	Gain
Pf3D7_11_v3	926216	926616	401	*	7.63068	7.9923	7.14696	0.759539	0.0448045	Promoter (1-2kb)	11	924653	927965	3313	1	PF3D7_1123400	1563	eukaryotic peptide chain release factor GTP-binding subunit, putative	3048	protein_coding_gene	FALSE	Gain
Pf3D7_11_v3	932208	932608	401	*	8.4199	8.90691	7.67923	1.00943	0.00426265	Promoter (1-2kb)	11	928601	933649	5049	2	PF3D7_1123500	1041	golgi protein 2	5049	protein_coding_gene	FALSE	Gain
Pf3D7_11_v3	970054	970454	401	*	7.96225	8.36441	7.4027	0.835437	0.0235118	Promoter (2-3kb)	11	968959	973122	4164	2	PF3D7_1124600	2668	ethanolamine kinase	4164	protein_coding_gene	FALSE	Gain
Pf3D7_11_v3	1088989	1089389	401	*	8.26265	8.68516	7.66263	0.91574	0.00518391	Promoter (1-2kb)	11	1087314	1093105	5792	1	PF3D7_1128000	1675	conserved Plasmodium protein, unknown function	6202	protein_coding_gene	FALSE	Gain
Pf3D7_11_v3	1146626	1147026	401	*	7.75618	8.16626	7.1811	0.885652	0.00667438	Promoter (1-2kb)	11	1144744	1148981	4238	1	PF3D7_1129600	1882	phosphatidylinositol-4-phosphate 5-kinase, putative	4238	protein_coding_gene	FALSE	Gain
Pf3D7_11_v3	1157807	1158207	401	*	8.54056	8.96414	7.93834	0.87352	0.0174709	Promoter (2-3kb)	11	1155616	1158343	2728	1	PF3D7_1129900	2191	major facilitator superfamily-related transporter, putative	2728	protein_coding_gene	FALSE	Gain
Pf3D7_11_v3	1165512	1165912	401	*	8.38111	8.82453	7.73763	0.905098	0.013424	Promoter (<=1kb)	11	1166588	1166687	100	1	PF3D7_1130300	-676	small nucleolar RNA snoR13	100	ncRNA_gene	FALSE	Gain
Pf3D7_11_v3	1169537	1169937	401	*	8.27632	8.73682	7.59591	0.938117	0.0099488	Promoter (1-2kb)	11	1168333	1171161	2829	1	PF3D7_1130400	1204	26S protease regulatory subunit 6A, putative	2829	protein_coding_gene	FALSE	Gain
Pf3D7_11_v3	1211012	1211412	401	*	8.48163	8.87385	7.94125	0.80936	0.0324483	Promoter (<=1kb)	11	1210686	1211456	771	2	PF3D7_1131500	44	conserved Plasmodium protein, unknown function	771	protein_coding_gene	FALSE	Gain
Pf3D7_11_v3	1248568	1248968	401	*	8.32102	8.76039	7.68613	0.900402	0.014122	Promoter (1-2kb)	11	1243226	1246618	3393	2	PF3D7_1132100	-1950	RNA-binding protein, putative	3393	protein_coding_gene	FALSE	Gain
Pf3D7_11_v3	1268909	1269309	401	*	8.65007	9.13822	7.90674	0.989304	0.00626519	Promoter (<=1kb)	11	1268410	1270016	1607	1	PF3D7_1132700	499	50S ribosomal protein L2, putative	1607	protein_coding_gene	FALSE	Gain
Pf3D7_11_v3	1277849	1278249	401	*	7.89482	8.34725	7.23202	0.988811	0.00213393	Promoter (1-2kb)	11	1276697	1281158	4462	1	PF3D7_1133100	1152	conserved Plasmodium protein, unknown function	4344	protein_coding_gene	FALSE	Gain
Pf3D7_11_v3	1284601	1285001	401	*	7.58983	7.9648	7.08181	0.767585	0.0464468	Exon (PF3D7_1133200.1/PF3D7_1133200, exon 1 of 2)	11	1280823	1288093	7271	2	PF3D7_1133200	3092	conserved Plasmodium protein, unknown function	7140	protein_coding_gene	FALSE	Gain
Pf3D7_11_v3	1293861	1294261	401	*	8.33578	8.78192	7.68652	0.920637	0.0108571	Promoter (<=1kb)	11	1292966	1296696	3731	1	PF3D7_1133400	895	apical membrane antigen 1	3731	protein_coding_gene	FALSE	Gain
Pf3D7_11_v3	1320317	1320717	401	*	8.19554	8.65348	7.52073	0.925519	0.0118938	Promoter (1-2kb)	11	1318721	1322792	4072	1	PF3D7_1134000	1596	heat shock protein 70	3609	protein_coding_gene	FALSE	Gain
Pf3D7_11_v3	1423035	1423435	401	*	7.72257	8.08072	7.24508	0.760957	0.0379156	Promoter (1-2kb)	11	1421786	1426832	5047	1	PF3D7_1136300	1249	tudor staphylococcal nuclease	4886	protein_coding_gene	FALSE	Gain
Pf3D7_11_v3	1480833	1481233	401	*	7.79991	8.17702	7.28793	0.789115	0.0357107	Promoter (<=1kb)	11	1480900	1481526	627	2	PF3D7_1137800	293	sporozoite surface protein essential for liver stage development, putative	456	protein_coding_gene	FALSE	Gain
Pf3D7_11_v3	1501811	1502211	401	*	8.4045	8.86154	7.73168	0.95292	0.00705453	Promoter (1-2kb)	11	1499574	1500253	680	2	PF3D7_1138350	-1558	conserved protein, unknown function	279	protein_coding_gene	FALSE	Gain
Pf3D7_11_v3	1503752	1504152	401	*	8.30437	8.73322	7.69139	0.899974	0.0111973	Exon (PF3D7_1138400.1/PF3D7_1138400, exon 1 of 1)	11	1499574	1500253	680	2	PF3D7_1138350	-3499	conserved protein, unknown function	279	protein_coding_gene	FALSE	Gain
Pf3D7_11_v3	1520309	1520709	401	*	8.27844	8.6844	7.71145	0.857168	0.0150756	Promoter (2-3kb)	11	1517580	1521643	4064	1	PF3D7_1138500	2729	protein phosphatase PPM2, protein phosphatase 2C	3450	protein_coding_gene	FALSE	Gain
Pf3D7_11_v3	1601448	1601848	401	*	7.98412	8.39135	7.41464	0.875117	0.01073	Promoter (1-2kb)	11	1597769	1600089	2321	2	PF3D7_1140100	-1359	V-type proton ATPase subunit F, putative	1625	protein_coding_gene	FALSE	Gain
Pf3D7_11_v3	1613012	1613412	401	*	7.9838	8.37682	7.44189	0.818808	0.0232461	Promoter (2-3kb)	11	1610100	1615809	5710	1	PF3D7_1140500	2912	myosin K, putative	5217	protein_coding_gene	FALSE	Gain
Pf3D7_11_v3	1653397	1653797	401	*	7.99773	8.36535	7.50316	0.772266	0.0396731	Exon (PF3D7_1141100.1/PF3D7_1141100, exon 1 of 1)	11	1649321	1657012	7692	1	PF3D7_1141100	4076	conserved Plasmodium protein, unknown function	7692	protein_coding_gene	FALSE	Gain
Pf3D7_11_v3	1720340	1720740	401	*	8.00179	8.39739	7.45492	0.82752	0.0218832	Promoter (2-3kb)	11	1717415	1718905	1491	1	PF3D7_1143000	2925	alpha/beta hydrolase, putative	1491	protein_coding_gene	FALSE	Gain
Pf3D7_11_v3	1722255	1722655	401	*	8.22574	8.64712	7.628	0.8741	0.0160027	Promoter (2-3kb)	11	1718938	1725224	6287	2	PF3D7_1143100	2569	AP2 domain transcription factor AP2-O	6287	protein_coding_gene	FALSE	Gain
Pf3D7_11_v3	1749994	1750394	401	*	8.30489	8.68627	7.78497	0.773774	0.0474995	Promoter (2-3kb)	11	1747226	1751441	4216	1	PF3D7_1143800	2768	oocyst capsule protein Cap93, putative	4216	protein_coding_gene	FALSE	Gain
Pf3D7_11_v3	1794469	1794869	401	*	8.24799	8.64025	7.70752	0.801808	0.0349212	Exon (PF3D7_1145200.1/PF3D7_1145200, exon 1 of 2)	11	1788846	1798269	9424	2	PF3D7_1145200	3400	serine/threonine protein kinase, putative	9293	protein_coding_gene	FALSE	Gain
Pf3D7_11_v3	1902001	1902401	401	*	7.98594	8.42785	7.34569	0.915621	0.0104516	Promoter (2-3kb)	11	1899181	1905942	6762	1	PF3D7_1147800	2820	membrane associated erythrocyte binding-like protein	6168	protein_coding_gene	FALSE	Gain
Pf3D7_11_v3	1900124	1900524	401	*	8.35925	8.7592	7.80398	0.825825	0.0258291	Promoter (<=1kb)	11	1899181	1905942	6762	1	PF3D7_1147800	943	membrane associated erythrocyte binding-like protein	6168	protein_coding_gene	FALSE	Gain
Pf3D7_11_v3	1956598	1956998	401	*	8.24264	8.75127	7.45002	1.08331	0.00129976	Exon (PF3D7_1149000.1/PF3D7_1149000, exon 2 of 2)	11	1948696	1969412	20717	1	PF3D7_1149000	7902	antigen 332, DBL-like protein	20482	protein_coding_gene	FALSE	Gain
Pf3D7_11_v3	1951418	1951818	401	*	8.05418	8.47613	7.45529	0.852942	0.0243482	Promoter (2-3kb)	11	1948696	1969412	20717	1	PF3D7_1149000	2722	antigen 332, DBL-like protein	20482	protein_coding_gene	FALSE	Gain
Pf3D7_11_v3	1965259	1965659	401	*	8.22184	8.73333	7.42217	1.07349	0.00184777	Exon (PF3D7_1149000.1/PF3D7_1149000, exon 2 of 2)	11	1970810	1974642	3833	1	PF3D7_1149100	-5151	Plasmodium exported protein, unknown function	3711	protein_coding_gene	FALSE	Gain
Pf3D7_11_v3	1960260	1960660	401	*	8.35168	8.78255	7.73452	0.854504	0.026265	Exon (PF3D7_1149000.1/PF3D7_1149000, exon 2 of 2)	11	1970810	1974642	3833	1	PF3D7_1149100	-10150	Plasmodium exported protein, unknown function	3711	protein_coding_gene	FALSE	Gain
Pf3D7_11_v3	1977528	1977928	401	*	8.08608	8.53314	7.43484	0.901701	0.0152617	Promoter (1-2kb)	11	1975705	1980325	4621	1	PF3D7_1149200	1823	ring-infected erythrocyte surface antigen	4496	protein_coding_gene	FALSE	Gain
Pf3D7_11_v3	2007343	2007743	401	*	7.95286	8.35172	7.39973	0.834937	0.022798	Promoter (<=1kb)	11	2006706	2007829	1124	1	PF3D7_1149800	637	rifin	945	protein_coding_gene	FALSE	Gain
Pf3D7_11_v3	2010481	2010881	401	*	8.14967	8.56775	7.55862	0.848782	0.025214	Promoter (<=1kb)	11	2009875	2010902	1028	1	PF3D7_1149900	606	stevor	927	protein_coding_gene	FALSE	Gain
Pf3D7_11_v3	2013522	2013922	401	*	8.18336	8.68965	7.39653	1.05636	0.00235189	Promoter (<=1kb)	11	2012989	2014316	1328	1	PF3D7_1150000	533	rifin	1110	protein_coding_gene	FALSE	Gain
Pf3D7_11_v3	2015808	2016208	401	*	7.93457	8.33475	7.37885	0.833385	0.0239974	Promoter (<=1kb)	11	2015649	2016509	861	2	PF3D7_1150100	301	rifin, pseudogene	861	pseudogene	TRUE	Gain
Pf3D7_11_v3	2018964	2019364	401	*	8.15388	8.5891	7.52769	0.924923	0.00739643	Promoter (<=1kb)	11	2018714	2019967	1254	2	PF3D7_1150200	603	rifin	1017	protein_coding_gene	FALSE	Gain
Pf3D7_11_v3	2029595	2029995	401	*	8.41581	8.95294	7.55049	1.09693	0.00195208	Exon (PF3D7_1150400.1/PF3D7_1150400, exon 1 of 2)	11	2025817	2035886	10070	1	PF3D7_1150400	3778	erythrocyte membrane protein 1, PfEMP1	9360	protein_coding_gene	FALSE	Gain
Pf3D7_12_v3	14368	14768	401	*	8.79792	9.32959	7.94692	1.04021	0.00466281	Promoter (2-3kb)	12	16973	24497	7525	1	PF3D7_1200100	-2205	erythrocyte membrane protein 1, PfEMP1	6537	protein_coding_gene	FALSE	Gain
Pf3D7_12_v3	20355	20755	401	*	8.08448	8.56403	7.36113	0.953643	0.0101356	Exon (PF3D7_1200100.1/PF3D7_1200100, exon 1 of 2)	12	16973	24497	7525	1	PF3D7_1200100	3382	erythrocyte membrane protein 1, PfEMP1	6537	protein_coding_gene	FALSE	Gain
Pf3D7_12_v3	26678	27078	401	*	7.94479	8.41638	7.2396	0.992697	0.00408434	Promoter (<=1kb)	12	26321	27687	1367	2	PF3D7_1200200	609	rifin	1137	protein_coding_gene	FALSE	Gain
Pf3D7_12_v3	23964	24364	401	*	8.42044	8.88749	7.72547	0.949483	0.0093175	Exon (PF3D7_1200100.1/PF3D7_1200100, exon 2 of 2)	12	26321	27687	1367	2	PF3D7_1200200	3323	rifin	1137	protein_coding_gene	FALSE	Gain
Pf3D7_12_v3	30445	30845	401	*	8.18523	8.73988	7.27253	1.18214	0.000447512	Promoter (<=1kb)	12	30078	31261	1184	2	PF3D7_1200300	416	rifin	1038	protein_coding_gene	FALSE	Gain
Pf3D7_12_v3	44156	44556	401	*	8.30729	8.77451	7.61195	0.908676	0.0172187	Promoter (1-2kb)	12	43705	45623	1919	2	PF3D7_1200500	1067	rifin	1722	protein_coding_gene	FALSE	Gain
Pf3D7_12_v3	40747	41147	401	*	8.332	8.71747	7.80443	0.812398	0.0259738	Exon (PF3D7_1200400.1/PF3D7_1200400, exon 2 of 2)	12	43705	45623	1919	2	PF3D7_1200500	4476	rifin	1722	protein_coding_gene	FALSE	Gain
Pf3D7_12_v3	53992	54392	401	*	8.77849	9.28272	7.99667	0.98733	0.00783992	Exon (PF3D7_1200600.1/PF3D7_1200600, exon 1 of 2)	12	57076	57435	360	2	PF3D7_1200610	3043	VAR2CSA uORF	360	protein_coding_gene	FALSE	Gain
Pf3D7_12_v3	62851	63251	401	*	8.21939	8.62893	7.64537	0.804696	0.0418201	Promoter (2-3kb)	12	60857	65703	4847	2	PF3D7_1200700	2452	acyl-CoA synthetase	4847	protein_coding_gene	FALSE	Gain
Pf3D7_12_v3	69095	69495	401	*	7.74711	8.12843	7.22732	0.811714	0.0200668	Promoter (2-3kb)	12	68555	72206	3652	2	PF3D7_1200800	2711	serine/threonine protein kinase, FIKK family	3321	protein_coding_gene	FALSE	Gain
Pf3D7_12_v3	77119	77519	401	*	7.69754	8.07471	7.18545	0.794241	0.0329426	Promoter (1-2kb)	12	72605	75379	2775	2	PF3D7_1200900	-1740	Plasmodium exported protein (PHISTc), unknown function	2633	protein_coding_gene	FALSE	Gain
Pf3D7_12_v3	82053	82453	401	*	7.78711	8.21006	7.1862	0.894008	0.0100647	Promoter (2-3kb)	12	80874	84922	4049	2	PF3D7_1201100	2469	RESA-like protein with PHIST and DnaJ domains	3749	protein_coding_gene	FALSE	Gain
Pf3D7_12_v3	116850	117250	401	*	8.19168	8.58531	7.6486	0.787803	0.0452477	Promoter (<=1kb)	12	116013	118202	2190	2	PF3D7_1202200	952	mitochondrial phosphate carrier protein	2190	protein_coding_gene	FALSE	Gain
Pf3D7_12_v3	150962	151362	401	*	8.49253	8.95342	7.81125	0.920083	0.0137269	Promoter (2-3kb)	12	144046	148030	3985	2	PF3D7_1202500	-2932	trimethylguanosine synthase, putative	3985	protein_coding_gene	FALSE	Gain
Pf3D7_12_v3	152958	153358	401	*	8.242	8.63562	7.69894	0.781722	0.0488461	Promoter (2-3kb)	12	148054	155532	7479	2	PF3D7_1202600	2174	nuclear export mediator factor NEMF, putative	6781	protein_coding_gene	FALSE	Gain
Pf3D7_12_v3	244762	245162	401	*	8.42395	8.82025	7.87576	0.798316	0.0396052	Exon (PF3D7_1205500.1/PF3D7_1205500, exon 1 of 1)	12	241557	248411	6855	1	PF3D7_1205500	3205	zinc finger protein, putative	6855	protein_coding_gene	FALSE	Gain
Pf3D7_12_v3	265267	265667	401	*	8.39203	8.79673	7.82751	0.793986	0.0460644	Promoter (2-3kb)	12	264233	267884	3652	2	PF3D7_1205900	2217	conserved protein, unknown function	3652	protein_coding_gene	FALSE	Gain
Pf3D7_12_v3	430733	431133	401	*	8.16347	8.60217	7.52997	0.901928	0.0134851	Promoter (2-3kb)	12	428007	433172	5166	2	PF3D7_1209300	2039	telomere repeat-binding zinc finger protein	5166	protein_coding_gene	FALSE	Gain
Pf3D7_12_v3	461129	461529	401	*	7.80036	8.19642	7.25264	0.822154	0.0239151	Promoter (<=1kb)	12	458672	462423	3752	2	PF3D7_1210200	894	zinc finger protein, putative	3752	protein_coding_gene	FALSE	Gain
Pf3D7_12_v3	484760	485160	401	*	8.20901	8.63271	7.60655	0.880899	0.0150739	Promoter (<=1kb)	12	484065	489902	5838	1	PF3D7_1211000	695	kinesin-X3, putative	5535	protein_coding_gene	FALSE	Gain
Pf3D7_12_v3	488155	488555	401	*	8.41156	8.81892	7.84182	0.837217	0.0243422	Promoter (2-3kb)	12	490862	491557	696	1	PF3D7_1211100	-2307	HSP20-like chaperone, putative	696	protein_coding_gene	FALSE	Gain
Pf3D7_12_v3	522537	522937	401	*	8.4413	8.91831	7.72379	0.94213	0.0116978	Promoter (2-3kb)	12	520520	524930	4411	1	PF3D7_1211700	2017	DNA replication licensing factor MCM5, putative	3904	protein_coding_gene	FALSE	Gain
Pf3D7_12_v3	531176	531576	401	*	8.1071	8.51361	7.53904	0.796095	0.045238	Promoter (2-3kb)	12	527829	533965	6137	2	PF3D7_1211900	2389	non-SERCA-type Ca2+ -transporting P-ATPase	6137	protein_coding_gene	FALSE	Gain
Pf3D7_12_v3	558782	559182	401	*	8.29855	8.77321	7.5864	0.960571	0.0086699	Promoter (1-2kb)	12	555503	556924	1422	2	PF3D7_1212600	-1858	SND2 domain-containing protein, putative	935	protein_coding_gene	FALSE	Gain
Pf3D7_12_v3	590737	591137	401	*	8.04054	8.44787	7.47088	0.851208	0.0188785	Promoter (1-2kb)	12	587716	589185	1470	2	PF3D7_1213700	-1552	DNA-directed RNA polymerases I, II, and III subunit RPABC3, putative	1053	protein_coding_gene	FALSE	Gain
Pf3D7_12_v3	659762	660162	401	*	7.72928	8.11184	7.20718	0.777014	0.0432549	Promoter (<=1kb)	12	659738	660286	549	2	PF3D7_1216600	124	cell traversal protein for ookinetes and sporozoites	549	protein_coding_gene	FALSE	Gain
Pf3D7_12_v3	747930	748330	401	*	7.56279	7.95099	7.03004	0.832471	0.0162783	Exon (PF3D7_1219000.1/PF3D7_1219000, exon 1 of 1)	12	744724	756058	11335	1	PF3D7_1219000	3206	formin 2	11335	protein_coding_gene	FALSE	Gain
Pf3D7_12_v3	766702	767102	401	*	8.68673	9.1339	8.03526	0.883239	0.0204413	Promoter (2-3kb)	12	764448	765151	704	1	PF3D7_1219200	2254	rifin, pseudogene	704	pseudogene	TRUE	Gain
Pf3D7_12_v3	764564	764964	401	*	8.31164	8.71364	7.75241	0.827601	0.026657	Promoter (<=1kb)	12	764448	765151	704	1	PF3D7_1219200	116	rifin, pseudogene	704	pseudogene	TRUE	Gain
Pf3D7_12_v3	778137	778537	401	*	8.10117	8.57447	7.39212	0.96453	0.00752335	Promoter (1-2kb)	12	776510	779933	3424	2	PF3D7_1219400	1396	erythrocyte membrane protein 1 (PfEMP1), pseudogene	3420	pseudogene	TRUE	Gain
Pf3D7_12_v3	803996	804396	401	*	7.98019	8.35571	7.47117	0.771556	0.0420343	Promoter (2-3kb)	12	801760	804675	2916	1	PF3D7_1220100	2236	pre-mRNA-processing factor 17, putative	2916	protein_coding_gene	FALSE	Gain
Pf3D7_12_v3	837381	837781	401	*	8.3216	8.71489	7.77919	0.797936	0.0383589	Exon (PF3D7_1221000.1/PF3D7_1221000, exon 1 of 1)	12	830802	833569	2768	2	PF3D7_1220900	-3812	heterochromatin protein 1	2768	protein_coding_gene	FALSE	Gain
Pf3D7_12_v3	858013	858413	401	*	8.47114	8.8732	7.91179	0.797125	0.042805	Promoter (1-2kb)	12	856817	859199	2383	1	PF3D7_1221400	1196	inner membrane complex protein 1h, putative	2383	protein_coding_gene	FALSE	Gain
Pf3D7_12_v3	885412	885812	401	*	7.88059	8.23799	7.40442	0.753052	0.0439498	Promoter (<=1kb)	12	882766	886332	3567	2	PF3D7_1222300	520	endoplasmin, putative	3567	protein_coding_gene	FALSE	Gain
Pf3D7_12_v3	907472	907872	401	*	8.00935	8.40857	7.4555	0.83763	0.0206942	Promoter (<=1kb)	12	906714	914983	8270	1	PF3D7_1222600	758	AP2 domain transcription factor AP2-G	8270	protein_coding_gene	FALSE	Gain
Pf3D7_12_v3	989374	989774	401	*	8.42241	8.90285	7.69701	0.997231	0.00472495	Exon (PF3D7_1224300.1/PF3D7_1224300, exon 1 of 1)	12	993227	996884	3658	1	PF3D7_1224400	-3453	WD repeat-containing protein, putative	3262	protein_coding_gene	FALSE	Gain
Pf3D7_12_v3	1089195	1089595	401	*	7.97349	8.38702	7.39152	0.880767	0.00947347	Promoter (<=1kb)	12	1088291	1090085	1795	2	PF3D7_1226900	490	parasitophorous vacuolar protein 2	1795	protein_coding_gene	FALSE	Gain
Pf3D7_12_v3	1095225	1095625	401	*	8.11548	8.54536	7.50039	0.929146	0.0047283	Promoter (<=1kb)	12	1092884	1096419	3536	2	PF3D7_1227100	794	DNA helicase 60	3536	protein_coding_gene	FALSE	Gain
Pf3D7_12_v3	1136306	1136706	401	*	8.35352	8.77078	7.7641	0.859913	0.019458	Promoter (1-2kb)	12	1133799	1137718	3920	2	PF3D7_1227800	1012	elongator complex protein 3, putative	3920	protein_coding_gene	FALSE	Gain
Pf3D7_12_v3	1149311	1149711	401	*	8.02797	8.49618	7.33041	0.991131	0.00407952	Promoter (2-3kb)	12	1147010	1152807	5798	1	PF3D7_1228300	2301	NIMA related kinase 1	5621	protein_coding_gene	FALSE	Gain
Pf3D7_12_v3	1167085	1167485	401	*	8.11299	8.50568	7.57172	0.817142	0.0263265	Promoter (2-3kb)	12	1164781	1169629	4849	1	PF3D7_1228700	2304	conserved Plasmodium protein, unknown function	4616	protein_coding_gene	FALSE	Gain
Pf3D7_12_v3	1176637	1177037	401	*	8.14396	8.55381	7.56931	0.857427	0.0178541	Promoter (2-3kb)	12	1169145	1179868	10724	2	PF3D7_1228800	2831	WD repeat-containing protein, putative	10724	protein_coding_gene	FALSE	Gain
Pf3D7_12_v3	1198208	1198608	401	*	8.30714	8.76502	7.63248	0.960037	0.00617952	Exon (PF3D7_1229100.1/PF3D7_1229100, exon 1 of 1)	12	1192185	1202986	10802	2	PF3D7_1229100	4378	multidrug resistance-associated protein 2	10802	protein_coding_gene	FALSE	Gain
Pf3D7_12_v3	1212499	1212899	401	*	8.25271	8.67953	7.64391	0.886412	0.0144601	Promoter (1-2kb)	12	1210828	1214240	3413	1	PF3D7_1229500	1671	T-complex protein 1 subunit gamma	3119	protein_coding_gene	FALSE	Gain
Pf3D7_12_v3	1261123	1261523	401	*	8.67331	9.20132	7.8318	1.08672	0.0019998	Promoter (1-2kb)	12	1263243	1266561	3319	1	PF3D7_1230800	-1720	pre-mRNA-splicing regulator WTAP, putative	2998	protein_coding_gene	FALSE	Gain
Pf3D7_12_v3	1299514	1299914	401	*	7.37545	7.77196	6.82684	0.839225	0.0162405	Promoter (1-2kb)	12	1298137	1300451	2315	1	PF3D7_1231500	1377	mitosis protein dim1, putative	2315	protein_coding_gene	FALSE	Gain
Pf3D7_12_v3	1328427	1328827	401	*	8.24186	8.64045	7.68924	0.820009	0.0299194	Promoter (<=1kb)	12	1325076	1328093	3018	2	PF3D7_1232000	-334	phenylalanine--tRNA ligase	2833	protein_coding_gene	FALSE	Gain
Pf3D7_12_v3	1385824	1386224	401	*	8.19483	8.62946	7.56988	0.949819	0.00284218	Promoter (2-3kb)	12	1379747	1383501	3755	2	PF3D7_1233400	-2323	conserved Plasmodium membrane protein, unknown function	3321	protein_coding_gene	FALSE	Gain
Pf3D7_12_v3	1390397	1390797	401	*	8.28565	8.66466	7.77015	0.778454	0.044355	Exon (PF3D7_1233600.1/PF3D7_1233600, exon 1 of 3)	12	1379747	1383501	3755	2	PF3D7_1233400	-6896	conserved Plasmodium membrane protein, unknown function	3321	protein_coding_gene	FALSE	Gain
Pf3D7_12_v3	1465651	1466051	401	*	7.94967	8.36409	7.36595	0.850394	0.0215661	Promoter (2-3kb)	12	1463659	1468189	4531	2	PF3D7_1235200	2138	V-type K+-independent H+-translocating inorganic pyrophosphatase	4351	protein_coding_gene	FALSE	Gain
Pf3D7_12_v3	1484865	1485265	401	*	8.21797	8.66335	7.57034	0.920607	0.010815	Promoter (<=1kb)	12	1486145	1489166	3022	1	PF3D7_1235700	-880	ATP synthase subunit beta, mitochondrial	3022	protein_coding_gene	FALSE	Gain
Pf3D7_12_v3	1487357	1487757	401	*	8.58472	9.01723	7.96415	0.819064	0.0401629	Promoter (1-2kb)	12	1486145	1489166	3022	1	PF3D7_1235700	1212	ATP synthase subunit beta, mitochondrial	3022	protein_coding_gene	FALSE	Gain
Pf3D7_12_v3	1513870	1514270	401	*	7.86145	8.23337	7.35905	0.766855	0.0459743	Exon (PF3D7_1236200.1/PF3D7_1236200, exon 1 of 1)	12	1506849	1509721	2873	2	PF3D7_1236100	-4149	clustered-asparagine-rich protein	2873	protein_coding_gene	FALSE	Gain
Pf3D7_12_v3	1515256	1515656	401	*	8.36132	8.76382	7.80111	0.831838	0.0241721	Exon (PF3D7_1236200.1/PF3D7_1236200, exon 1 of 1)	12	1511204	1519141	7938	2	PF3D7_1236200	3485	WD repeat-containing protein, putative	7938	protein_coding_gene	FALSE	Gain
Pf3D7_12_v3	1540986	1541386	401	*	8.15291	8.58618	7.5308	0.942624	0.0034635	Exon (PF3D7_1237100.1/PF3D7_1237100, exon 1 of 1)	12	1537454	1540646	3193	1	PF3D7_1237000	3532	SUMO-activating enzyme subunit 2	2983	protein_coding_gene	FALSE	Gain
Pf3D7_12_v3	1554524	1554924	401	*	7.37245	7.76383	6.83368	0.789824	0.0451948	Promoter (2-3kb)	12	1556299	1557617	1319	2	PF3D7_1237300	2693	conserved Plasmodium protein, unknown function	924	protein_coding_gene	FALSE	Gain
Pf3D7_12_v3	1578126	1578526	401	*	8.64915	9.134	7.91351	0.985989	0.00643146	Promoter (<=1kb)	12	1577146	1581262	4117	1	PF3D7_1237900	980	conserved Plasmodium protein, unknown function	4117	protein_coding_gene	FALSE	Gain
Pf3D7_12_v3	1580333	1580733	401	*	7.67135	8.04501	7.16573	0.77986	0.0396425	Promoter (<=1kb)	12	1581356	1583229	1874	1	PF3D7_1238000	-623	COPI associated protein, putative	1317	protein_coding_gene	FALSE	Gain
Pf3D7_12_v3	1597495	1597895	401	*	7.591	8.07779	6.85086	1.07746	0.000509202	Exon (PF3D7_1238500.1/PF3D7_1238500, exon 1 of 3)	12	1594236	1601396	7161	1	PF3D7_1238500	3259	conserved Plasmodium protein, unknown function	6899	protein_coding_gene	FALSE	Gain
Pf3D7_12_v3	1602231	1602631	401	*	7.95247	8.38155	7.33901	0.918182	0.00767627	Promoter (1-2kb)	12	1600643	1603876	3234	2	PF3D7_1238600	1245	sphingomyelin phosphodiesterase	3234	protein_coding_gene	FALSE	Gain
Pf3D7_12_v3	1621763	1622163	401	*	8.31156	8.76697	7.64231	0.957156	0.00616721	Promoter (2-3kb)	12	1612601	1618965	6365	2	PF3D7_1238900	-2798	protein kinase 2	6365	protein_coding_gene	FALSE	Gain
Pf3D7_12_v3	1653034	1653434	401	*	8.14625	8.52401	7.63307	0.786522	0.0360055	Promoter (<=1kb)	12	1652687	1654402	1716	2	PF3D7_1239600	968	hydroxyethylthiazole kinase	1716	protein_coding_gene	FALSE	Gain
Pf3D7_12_v3	1689916	1690316	401	*	8.66577	9.18782	7.83954	1.06869	0.00258576	Promoter (<=1kb)	12	1688606	1691162	2557	2	PF3D7_1240200	846	erythrocyte membrane protein 1 (PfEMP1), pseudogene	2553	pseudogene	TRUE	Gain
Pf3D7_12_v3	1697944	1698344	401	*	9.06091	9.66342	8.00695	1.1619	0.00135465	Exon (PF3D7_1240300.1/PF3D7_1240300, exon 1 of 2)	12	1694150	1703087	8938	1	PF3D7_1240300	3794	erythrocyte membrane protein 1, PfEMP1	7941	protein_coding_gene	FALSE	Gain
Pf3D7_12_v3	1702446	1702846	401	*	8.4707	8.97124	7.69785	1.06843	0.00156121	Promoter (1-2kb)	12	1704274	1712936	8663	1	PF3D7_1240400	-1428	erythrocyte membrane protein 1, PfEMP1	7548	protein_coding_gene	FALSE	Gain
Pf3D7_12_v3	1709563	1709963	401	*	9.46275	9.96659	8.68189	0.839776	0.0340116	Exon (PF3D7_1240400.1/PF3D7_1240400, exon 1 of 2)	12	1704274	1712936	8663	1	PF3D7_1240400	5289	erythrocyte membrane protein 1, PfEMP1	7548	protein_coding_gene	FALSE	Gain
Pf3D7_12_v3	1722113	1722513	401	*	8.99205	9.54727	8.07775	0.982805	0.0098538	Promoter (2-3kb)	12	1719574	1727456	7883	1	PF3D7_1240600	2539	erythrocyte membrane protein 1, PfEMP1	7080	protein_coding_gene	FALSE	Gain
Pf3D7_12_v3	1729323	1729723	401	*	8.24403	8.70769	7.55661	0.963045	0.00664064	Promoter (<=1kb)	12	1728774	1730007	1234	1	PF3D7_1240700	549	rifin, pseudogene	1038	pseudogene	TRUE	Gain
Pf3D7_12_v3	1726134	1726534	401	*	8.55342	9.01114	7.8791	0.947338	0.00798228	Promoter (2-3kb)	12	1728774	1730007	1234	1	PF3D7_1240700	-2240	rifin, pseudogene	1038	pseudogene	TRUE	Gain
Pf3D7_12_v3	1736835	1737235	401	*	8.46403	8.98261	7.6466	1.07936	0.00192422	Promoter (1-2kb)	12	1734992	1744191	9200	1	PF3D7_1240900	1843	erythrocyte membrane protein 1, PfEMP1	8198	protein_coding_gene	FALSE	Gain
Pf3D7_12_v3	1742102	1742502	401	*	8.60906	9.03756	7.99679	0.861152	0.0231783	Promoter (2-3kb)	12	1745289	1745423	135	2	PF3D7_1241000	2921	Plasmodium RNA of unknown function RUF6	135	ncRNA_gene	FALSE	Gain
Pf3D7_12_v3	1763401	1763801	401	*	8.02533	8.3897	7.53665	0.765936	0.0372116	Exon (PF3D7_1241400.1/PF3D7_1241400, exon 1 of 1)	12	1757506	1759613	2108	2	PF3D7_1241300	-3788	ribosome-binding factor A, putative	2108	protein_coding_gene	FALSE	Gain
Pf3D7_12_v3	1780953	1781353	401	*	8.42535	8.88876	7.73848	0.986329	0.00368011	Promoter (2-3kb)	12	1783520	1787102	3583	1	PF3D7_1241900	-2167	tetratricopeptide repeat protein, putative	3583	protein_coding_gene	FALSE	Gain
Pf3D7_12_v3	1854768	1855168	401	*	8.19934	8.57717	7.68603	0.785777	0.0382581	Promoter (2-3kb)	12	1852659	1857347	4689	2	PF3D7_1244200	2179	RNA polymerase II transcription factor B subunit 2, putative	4689	protein_coding_gene	FALSE	Gain
Pf3D7_12_v3	1869088	1869488	401	*	7.78184	8.1482	7.28956	0.757491	0.0473165	Promoter (<=1kb)	12	1868217	1870149	1933	2	PF3D7_1244600	661	ADP-ribosylation factor GTPase-activating protein 1	1933	protein_coding_gene	FALSE	Gain
Pf3D7_12_v3	1909378	1909778	401	*	7.55895	7.95323	7.01465	0.846033	0.0134349	Promoter (<=1kb)	12	1910557	1912208	1652	1	PF3D7_1245900	-779	ankyrin-repeat protein, putative	1652	protein_coding_gene	FALSE	Gain
Pf3D7_12_v3	1920862	1921262	401	*	8.38265	8.7972	7.79866	0.817421	0.037116	Promoter (<=1kb)	12	1919898	1923323	3426	1	PF3D7_1246200	964	actin I	3426	protein_coding_gene	FALSE	Gain
Pf3D7_12_v3	1932046	1932446	401	*	7.95109	8.32538	7.44431	0.784489	0.0351371	Promoter (<=1kb)	12	1931257	1933545	2289	1	PF3D7_1246400	789	myosin A-tail interacting protein	2289	protein_coding_gene	FALSE	Gain
Pf3D7_12_v3	1983594	1983994	401	*	7.91786	8.33833	7.32197	0.898025	0.00948011	Promoter (1-2kb)	12	1981753	1982857	1105	1	PF3D7_1248400	1841	conserved Plasmodium protein, unknown function	1105	protein_coding_gene	FALSE	Gain
Pf3D7_12_v3	1995694	1996094	401	*	7.77805	8.20489	7.16917	0.924512	0.00584712	Promoter (2-3kb)	12	1993096	2001002	7907	1	PF3D7_1248700	2598	conserved protein, unknown function	7907	protein_coding_gene	FALSE	Gain
Pf3D7_12_v3	2003027	2003427	401	*	8.55419	8.98583	7.93543	0.844808	0.0298511	Promoter (1-2kb)	12	2001987	2002271	285	1	PF3D7_1248800	1040	conserved Plasmodium protein, unknown function	285	protein_coding_gene	FALSE	Gain
Pf3D7_12_v3	2014294	2014694	401	*	8.15944	8.52666	7.66561	0.776703	0.0349345	Promoter (1-2kb)	12	2012578	2016456	3879	1	PF3D7_1249300	1716	protein phosphatase PPM4, putative	3879	protein_coding_gene	FALSE	Gain
Pf3D7_12_v3	2048502	2048902	401	*	8.73756	9.13945	8.17854	0.794778	0.0448111	Exon (PF3D7_1250100.1/PF3D7_1250100, exon 1 of 1)	12	2041293	2043722	2430	2	PF3D7_1249900	-4780	ribosomal RNA small subunit methyltransferase A2, putative	2430	protein_coding_gene	FALSE	Gain
Pf3D7_12_v3	2051717	2052117	401	*	8.32359	8.79558	7.61752	0.978139	0.00572319	Promoter (2-3kb)	12	2045070	2054429	9360	2	PF3D7_1250100	2312	osmiophilic body protein G377	9360	protein_coding_gene	FALSE	Gain
Pf3D7_12_v3	2053891	2054291	401	*	7.97959	8.3621	7.45757	0.788747	0.0366653	Promoter (<=1kb)	12	2045070	2054429	9360	2	PF3D7_1250100	138	osmiophilic body protein G377	9360	protein_coding_gene	FALSE	Gain
Pf3D7_12_v3	2071734	2072134	401	*	8.48888	8.93817	7.83288	0.948873	0.00622664	Promoter (1-2kb)	12	2069903	2071659	1757	1	PF3D7_1250500	1831	AP-3 complex subunit sigma, putative	1251	protein_coding_gene	FALSE	Gain
Pf3D7_12_v3	2092577	2092977	401	*	8.32207	8.73049	7.75025	0.840062	0.0239712	Promoter (<=1kb)	12	2091731	2094720	2990	1	PF3D7_1251200	846	coronin	2654	protein_coding_gene	FALSE	Gain
Pf3D7_12_v3	2125584	2125984	401	*	8.15357	8.56883	7.56816	0.863016	0.0171863	Promoter (<=1kb)	12	2125435	2126571	1137	1	PF3D7_1252200	149	chitinase	1137	protein_coding_gene	FALSE	Gain
Pf3D7_12_v3	2190749	2191149	401	*	8.33119	8.8238	7.57733	1.08185	0.000656026	Promoter (<=1kb)	12	2190483	2191770	1288	2	PF3D7_1253700	621	rifin	1128	protein_coding_gene	FALSE	Gain
Pf3D7_12_v3	2202125	2202525	401	*	8.1676	8.705	7.30155	1.20533	9.22507e-05	Promoter (<=1kb)	12	2201495	2202686	1192	1	PF3D7_1254000	630	rifin	1041	protein_coding_gene	FALSE	Gain
Pf3D7_12_v3	2205290	2205690	401	*	8.26178	8.73068	7.56266	1.00113	0.00309456	Promoter (<=1kb)	12	2204724	2205714	991	1	PF3D7_1254100	566	stevor	888	protein_coding_gene	FALSE	Gain
Pf3D7_12_v3	2208560	2208960	401	*	8.3262	8.73253	7.7585	0.832658	0.0268398	Promoter (<=1kb)	12	2207830	2209115	1286	1	PF3D7_1254200	730	rifin	1056	protein_coding_gene	FALSE	Gain
Pf3D7_12_v3	2211856	2212256	401	*	7.21634	7.63729	6.61948	0.869443	0.0184981	Promoter (<=1kb)	12	2211543	2212554	1012	1	PF3D7_1254300	313	stevor	909	protein_coding_gene	FALSE	Gain
Pf3D7_12_v3	2215235	2215635	401	*	8.53015	9.03388	7.74954	0.970766	0.0098331	Promoter (<=1kb)	12	2214671	2216019	1349	1	PF3D7_1254400	564	rifin	1140	protein_coding_gene	FALSE	Gain
Pf3D7_12_v3	2218931	2219331	401	*	8.474	8.91382	7.83817	0.915186	0.0105195	Promoter (<=1kb)	12	2218452	2219533	1082	1	PF3D7_1254500	479	rifin	921	protein_coding_gene	FALSE	Gain
Pf3D7_12_v3	2225234	2225634	401	*	8.16066	8.59257	7.54134	0.894067	0.0135971	Promoter (<=1kb)	12	2224997	2226201	1205	2	PF3D7_1254700	567	rifin	981	protein_coding_gene	FALSE	Gain
Pf3D7_12_v3	2228928	2229328	401	*	7.97856	8.43968	7.29675	0.998188	0.00250101	Promoter (<=1kb)	12	2228632	2229740	1109	2	PF3D7_1254800	412	rifin	954	protein_coding_gene	FALSE	Gain
Pf3D7_12_v3	2235082	2235482	401	*	8.10408	8.62281	7.2863	1.0923	0.001488	Promoter (<=1kb)	12	2234600	2235792	1193	1	PF3D7_1255000	482	rifin	1038	protein_coding_gene	FALSE	Gain
Pf3D7_12_v3	2238763	2239163	401	*	8.15926	8.64039	7.43227	0.997646	0.00484135	Promoter (<=1kb)	12	2238210	2239417	1208	1	PF3D7_1255100	553	rifin	1053	protein_coding_gene	FALSE	Gain
Pf3D7_12_v3	2242015	2242415	401	*	8.38873	8.84876	7.70933	0.951226	0.00807196	Exon (PF3D7_1255200.1/PF3D7_1255200, exon 2 of 2)	12	2238210	2239417	1208	1	PF3D7_1255100	3805	rifin	1053	protein_coding_gene	FALSE	Gain
Pf3D7_12_v3	2247146	2247546	401	*	8.01481	8.47159	7.34256	0.935855	0.00995275	Promoter (1-2kb)	12	2241271	2248962	7692	2	PF3D7_1255200	1416	erythrocyte membrane protein 1, PfEMP1	6807	protein_coding_gene	FALSE	Gain
Pf3D7_12_v3	2251240	2251640	401	*	8.62285	9.10846	7.88545	0.938058	0.0133446	Promoter (2-3kb)	12	2241271	2248962	7692	2	PF3D7_1255200	-2278	erythrocyte membrane protein 1, PfEMP1	6807	protein_coding_gene	FALSE	Gain
Pf3D7_13_v3	34931	35331	401	*	8.38645	8.89957	7.58273	1.10139	0.000975889	Exon (PF3D7_1300300.1/PF3D7_1300300, exon 2 of 2)	13	30605	31881	1277	2	PF3D7_1300200	-3050	rifin	1047	protein_coding_gene	FALSE	Gain
Pf3D7_13_v3	30753	31153	401	*	8.06699	8.56746	7.29429	1.06106	0.00183886	Promoter (<=1kb)	13	30605	31881	1277	2	PF3D7_1300200	728	rifin	1047	protein_coding_gene	FALSE	Gain
Pf3D7_13_v3	27430	27830	401	*	8.02525	8.44406	7.43273	0.89277	0.0104753	Exon (PF3D7_1300100.1/PF3D7_1300100, exon 2 of 2)	13	30605	31881	1277	2	PF3D7_1300200	4051	rifin	1047	protein_coding_gene	FALSE	Gain
Pf3D7_13_v3	38023	38423	401	*	8.02011	8.46228	7.37929	0.870827	0.0229208	Exon (PF3D7_1300300.1/PF3D7_1300300, exon 1 of 2)	13	30605	31881	1277	2	PF3D7_1300200	-6142	rifin	1047	protein_coding_gene	FALSE	Gain
Pf3D7_13_v3	48198	48598	401	*	7.68363	8.14977	6.99071	1.00839	0.00225309	Promoter (<=1kb)	13	47583	48769	1187	1	PF3D7_1300400	615	rifin	1032	protein_coding_gene	FALSE	Gain
Pf3D7_13_v3	51218	51618	401	*	8.20531	8.63407	7.59252	0.891441	0.0137636	Promoter (<=1kb)	13	50662	51857	1196	1	PF3D7_1300500	556	rifin	996	protein_coding_gene	FALSE	Gain
Pf3D7_13_v3	54423	54823	401	*	8.26299	8.81759	7.35043	1.15868	0.00079794	Promoter (<=1kb)	13	54067	55259	1193	2	PF3D7_1300600	436	rifin	1038	protein_coding_gene	FALSE	Gain
Pf3D7_13_v3	57499	57899	401	*	8.05926	8.49446	7.43311	0.895121	0.0145692	Promoter (<=1kb)	13	57109	58422	1314	2	PF3D7_1300700	523	rifin	1110	protein_coding_gene	FALSE	Gain
Pf3D7_13_v3	62566	62966	401	*	7.8652	8.37665	7.06561	1.12856	0.000357385	Promoter (<=1kb)	13	62515	63547	1033	2	PF3D7_1300900	581	stevor	927	protein_coding_gene	FALSE	Gain
Pf3D7_13_v3	73082	73482	401	*	6.38625	6.83697	5.72716	0.824908	0.039794	Promoter (1-2kb)	13	72267	74990	2724	2	PF3D7_1301200	1508	GBPH2 protein	2543	protein_coding_gene	FALSE	Gain
Pf3D7_13_v3	90369	90769	401	*	8.57515	9.05939	7.84096	0.996947	0.00515807	Exon (PF3D7_1301600.1/PF3D7_1301600, exon 1 of 4)	13	85156	87187	2032	2	PF3D7_1301500	-3182	Plasmodium exported protein (PHISTa), unknown function	1897	protein_coding_gene	FALSE	Gain
Pf3D7_13_v3	105894	106294	401	*	8.19051	8.58679	7.64235	0.787126	0.0468468	Exon (PF3D7_1301800.1/PF3D7_1301800, exon 1 of 2)	13	102842	109471	6630	1	PF3D7_1301800	3052	surface-associated interspersed protein 13.1 (SURFIN 13.1), pseudogene	6495	pseudogene	TRUE	Gain
Pf3D7_13_v3	121922	122322	401	*	8.01267	8.41976	7.44347	0.830349	0.0284264	Promoter (<=1kb)	13	120233	122716	2484	2	PF3D7_1302100	394	gamete antigen 27/25	2484	protein_coding_gene	FALSE	Gain
Pf3D7_13_v3	132520	132920	401	*	7.90659	8.28563	7.39104	0.800869	0.0293642	Promoter (1-2kb)	13	129717	131086	1370	2	PF3D7_1302400	-1434	conserved protein, unknown function	492	protein_coding_gene	FALSE	Gain
Pf3D7_13_v3	174035	174435	401	*	8.41011	8.85542	7.76263	0.946873	0.00541716	Exon (PF3D7_1303500.1/PF3D7_1303500, exon 1 of 2)	13	169481	178156	8676	2	PF3D7_1303500	3721	sodium/hydrogen exchanger	8523	protein_coding_gene	FALSE	Gain
Pf3D7_13_v3	239999	240399	401	*	8.15625	8.51411	7.67927	0.750193	0.0466779	Promoter (1-2kb)	13	241498	243247	1750	1	PF3D7_1304700	-1099	cyclin	1039	protein_coding_gene	FALSE	Gain
Pf3D7_13_v3	260390	260790	401	*	8.63588	9.12771	7.88385	1.02749	0.00311646	Exon (PF3D7_1305300.1/PF3D7_1305300, exon 1 of 2)	13	254971	256226	1256	1	PF3D7_1305200	5419	AP2 domain transcription factor, putative	1256	protein_coding_gene	FALSE	Gain
Pf3D7_13_v3	277074	277474	401	*	7.58182	8.05249	6.8787	1.02847	0.00138273	Promoter (<=1kb)	13	277139	277729	591	1	PF3D7_1305700	0	conserved Plasmodium protein, unknown function	591	protein_coding_gene	FALSE	Gain
Pf3D7_13_v3	297601	298001	401	*	8.38536	8.82405	7.75191	0.909246	0.0114521	Promoter (1-2kb)	13	299720	314523	14804	1	PF3D7_1306500	-1719	MORN repeat protein, putative	14804	protein_coding_gene	FALSE	Gain
Pf3D7_13_v3	340117	340517	401	*	8.27115	8.68945	7.67962	0.873249	0.014352	Promoter (<=1kb)	13	337467	339281	1815	2	PF3D7_1307500	-836	conserved Plasmodium protein, unknown function	1551	protein_coding_gene	FALSE	Gain
Pf3D7_13_v3	411465	411865	401	*	8.2306	8.67785	7.57896	0.925191	0.0100804	Promoter (<=1kb)	13	407699	412340	4642	2	PF3D7_1308900	475	mRNA-decapping enzyme 2, putative	4642	protein_coding_gene	FALSE	Gain
Pf3D7_13_v3	409892	410292	401	*	7.97034	8.34173	7.46891	0.784756	0.0325012	Promoter (2-3kb)	13	407699	412340	4642	2	PF3D7_1308900	2048	mRNA-decapping enzyme 2, putative	4642	protein_coding_gene	FALSE	Gain
Pf3D7_13_v3	433090	433490	401	*	8.22243	8.64101	7.63035	0.874939	0.0152689	Promoter (1-2kb)	13	431848	436382	4535	1	PF3D7_1309400	1242	HORMA domain protein, putative	4535	protein_coding_gene	FALSE	Gain
Pf3D7_13_v3	488434	488834	401	*	7.89442	8.29961	7.32896	0.866204	0.0108909	Promoter (1-2kb)	13	487208	489812	2605	1	PF3D7_1311400	1226	AP-1 complex subunit mu-1	2605	protein_coding_gene	FALSE	Gain
Pf3D7_13_v3	490169	490569	401	*	8.45952	8.90319	7.81552	0.890848	0.0176577	Promoter (1-2kb)	13	489523	492367	2845	2	PF3D7_1311500	1798	26S protease regulatory subunit 7, putative	2425	protein_coding_gene	FALSE	Gain
Pf3D7_13_v3	508629	509029	401	*	8.76521	9.27074	7.9802	0.978069	0.00903396	Promoter (1-2kb)	13	510883	512714	1832	1	PF3D7_1312000	-1854	malonyl CoA-acyl carrier protein transacylase	1832	protein_coding_gene	FALSE	Gain
Pf3D7_13_v3	596618	597018	401	*	8.35229	8.73308	7.83346	0.791398	0.0327393	Promoter (2-3kb)	13	588141	599917	11777	2	PF3D7_1313800	2899	conserved Plasmodium membrane protein, unknown function	11614	protein_coding_gene	FALSE	Gain
Pf3D7_13_v3	674659	675059	401	*	7.75899	8.11592	7.28364	0.74447	0.0495408	Promoter (1-2kb)	13	673163	678530	5368	1	PF3D7_1316100	1496	inositol polyphosphate kinase, putative	5368	protein_coding_gene	FALSE	Gain
Pf3D7_13_v3	686103	686503	401	*	8.71564	9.2108	7.95571	1.01368	0.00454608	Promoter (<=1kb)	13	685253	689503	4251	1	PF3D7_1316500	850	pre-mRNA-processing factor 40, putative	4251	protein_coding_gene	FALSE	Gain
Pf3D7_13_v3	713648	714048	401	*	8.51649	8.93228	7.93001	0.841808	0.0264493	Promoter (2-3kb)	13	711294	715548	4255	1	PF3D7_1317100	2354	DNA replication licensing factor MCM4	4255	protein_coding_gene	FALSE	Gain
Pf3D7_13_v3	757202	757602	401	*	7.86978	8.24797	7.35581	0.802498	0.0222582	Exon (PF3D7_1318300.1/PF3D7_1318300, exon 1 of 1)	13	752413	759638	7226	1	PF3D7_1318300	4789	conserved Plasmodium protein, unknown function	7226	protein_coding_gene	FALSE	Gain
Pf3D7_13_v3	784288	784688	401	*	8.2195	8.65293	7.59704	0.891775	0.0141529	Promoter (<=1kb)	13	783752	788197	4446	1	PF3D7_1319000	536	conserved Plasmodium protein, unknown function	4446	protein_coding_gene	FALSE	Gain
Pf3D7_13_v3	867059	867459	401	*	8.0908	8.48705	7.54271	0.807619	0.0345532	Exon (PF3D7_1321100.1/PF3D7_1321100, exon 2 of 4)	13	861001	872925	11925	2	PF3D7_1321100	5466	protein kinase domain-containing protein, putative	11378	protein_coding_gene	FALSE	Gain
Pf3D7_13_v3	925929	926329	401	*	8.1186	8.49335	7.61099	0.786615	0.0330489	Exon (PF3D7_1322100.1/PF3D7_1322100, exon 1 of 5)	13	931298	944119	12822	1	PF3D7_1322200	-4969	protein STU2, putative	10627	protein_coding_gene	FALSE	Gain
Pf3D7_13_v3	934326	934726	401	*	7.83333	8.20452	7.33226	0.774121	0.0411286	Exon (PF3D7_1322200.1/PF3D7_1322200, exon 1 of 10)	13	931298	944119	12822	1	PF3D7_1322200	3028	protein STU2, putative	10627	protein_coding_gene	FALSE	Gain
Pf3D7_13_v3	979720	980120	401	*	7.56166	7.94129	7.04499	0.771204	0.0470651	Promoter (<=1kb)	13	978955	980517	1563	1	PF3D7_1323600	765	conserved protein, unknown function	1563	protein_coding_gene	FALSE	Gain
Pf3D7_13_v3	1035011	1035411	401	*	7.84913	8.21644	7.35515	0.774236	0.0370951	Promoter (<=1kb)	13	1034495	1036418	1924	1	PF3D7_1324700	516	SNARE protein, putative	1852	protein_coding_gene	FALSE	Gain
Pf3D7_13_v3	1037181	1037581	401	*	8.17359	8.55652	7.65077	0.802411	0.0283781	Promoter (1-2kb)	13	1036517	1039173	2657	2	PF3D7_1324800	1592	dihydrofolate synthase/folylpolyglutamate synthase	2237	protein_coding_gene	FALSE	Gain
Pf3D7_13_v3	1041463	1041863	401	*	8.44562	8.87931	7.82264	0.87463	0.0202208	Promoter (1-2kb)	13	1040006	1042682	2677	1	PF3D7_1324900	1457	L-lactate dehydrogenase	2677	protein_coding_gene	FALSE	Gain
Pf3D7_13_v3	1044877	1045277	401	*	8.28986	8.76582	7.57474	0.998096	0.00398294	Promoter (1-2kb)	13	1042495	1043464	970	2	PF3D7_1325000	-1413	U6 snRNA-associated Sm-like protein LSm6, putative	970	protein_coding_gene	FALSE	Gain
Pf3D7_13_v3	1047985	1048385	401	*	7.32222	7.73554	6.74069	0.857389	0.019116	Promoter (1-2kb)	13	1043646	1046792	3147	2	PF3D7_1325100	-1193	phosphoribosylpyrophosphate synthetase	3147	protein_coding_gene	FALSE	Gain
Pf3D7_13_v3	1093293	1093693	401	*	8.16134	8.61231	7.50171	0.929952	0.010112	Promoter (1-2kb)	13	1092355	1094980	2626	2	PF3D7_1326300	1287	RNA-binding protein, putative	2416	protein_coding_gene	FALSE	Gain
Pf3D7_13_v3	1163253	1163653	401	*	7.98025	8.37308	7.4387	0.785959	0.0463648	Promoter (<=1kb)	13	1162463	1165039	2577	1	PF3D7_1327800	790	ribose-phosphate pyrophosphokinase, putative	2577	protein_coding_gene	FALSE	Gain
Pf3D7_13_v3	1190613	1191013	401	*	7.8196	8.22344	7.25678	0.837237	0.0220043	Exon (PF3D7_1328200.1/PF3D7_1328200, exon 1 of 4)	13	1186514	1196153	9640	1	PF3D7_1328200	4099	BRCA2 protein, putative	9064	protein_coding_gene	FALSE	Gain
Pf3D7_13_v3	1214967	1215367	401	*	8.20501	8.59662	7.66579	0.804035	0.0339271	Promoter (1-2kb)	13	1213757	1216004	2248	1	PF3D7_1328800	1210	transcriptional regulatory protein sir2a	2248	protein_coding_gene	FALSE	Gain
Pf3D7_13_v3	1256726	1257126	401	*	8.02714	8.4531	7.42009	0.916202	0.00706708	Exon (PF3D7_1329500.1/PF3D7_1329500, exon 3 of 3)	13	1258409	1260377	1969	2	PF3D7_1329600	3251	conserved Plasmodium protein, unknown function	1969	protein_coding_gene	FALSE	Gain
Pf3D7_13_v3	1288347	1288747	401	*	8.17895	8.59166	7.59861	0.870712	0.0142972	Promoter (<=1kb)	13	1287674	1289679	2006	2	PF3D7_1330600	932	elongation factor Tu, putative	2006	protein_coding_gene	FALSE	Gain
Pf3D7_13_v3	1319591	1319991	401	*	8.40532	8.87349	7.70784	0.926714	0.0133805	Promoter (1-2kb)	13	1316161	1317997	1837	2	PF3D7_1331600	-1594	3-hydroxyacyl-CoA dehydratase DEH	1213	protein_coding_gene	FALSE	Gain
Pf3D7_13_v3	1333255	1333655	401	*	8.1145	8.49438	7.59738	0.788067	0.0376711	Promoter (1-2kb)	13	1332221	1335647	3427	1	PF3D7_1332200	1034	conserved protein, unknown function	3139	protein_coding_gene	FALSE	Gain
Pf3D7_13_v3	1349024	1349424	401	*	8.44242	8.86774	7.83668	0.90626	0.00809086	Promoter (1-2kb)	13	1344509	1347450	2942	2	PF3D7_1332700	-1574	ATP-dependent RNA helicase DBP8, putative	2942	protein_coding_gene	FALSE	Gain
Pf3D7_13_v3	1416729	1417129	401	*	8.35789	8.85868	7.58443	1.04018	0.00291573	Promoter (<=1kb)	13	1415833	1417543	1711	2	PF3D7_1335000	414	MSP7-like protein	1711	protein_coding_gene	FALSE	Gain
Pf3D7_13_v3	1429342	1429742	401	*	8.76016	9.2441	8.02666	0.963759	0.00911659	Exon (PF3D7_1335300.1/PF3D7_1335300, exon 2 of 2)	13	1422322	1425596	3275	2	PF3D7_1335200	-3746	reticulocyte binding protein homologue 6, pseudogene	3255	pseudogene	TRUE	Gain
Pf3D7_13_v3	1449925	1450325	401	*	8.11583	8.5045	7.5822	0.823348	0.0204465	Promoter (1-2kb)	13	1451489	1453443	1955	1	PF3D7_1335500	-1164	DNA replication complex GINS protein, putative	1482	protein_coding_gene	FALSE	Gain
Pf3D7_13_v3	1465840	1466240	401	*	8.48852	8.92916	7.85093	0.876936	0.0207787	Promoter (<=1kb)	13	1464895	1466619	1725	2	PF3D7_1335900	379	thrombospondin-related anonymous protein	1725	protein_coding_gene	FALSE	Gain
Pf3D7_13_v3	1500543	1500943	401	*	8.46643	8.90202	7.83947	0.924637	0.00718262	Promoter (1-2kb)	13	1502688	1506534	3847	1	PF3D7_1337300	-1745	exoribonuclease, putative	3551	protein_coding_gene	FALSE	Gain
Pf3D7_13_v3	1513911	1514311	401	*	8.31605	8.76621	7.65817	0.931105	0.0096026	Exon (PF3D7_1337500.1/PF3D7_1337500, exon 1 of 1)	13	1506707	1509508	2802	1	PF3D7_1337400	7204	zinc finger protein, putative	2544	protein_coding_gene	FALSE	Gain
Pf3D7_13_v3	1517997	1518397	401	*	7.88968	8.24537	7.41656	0.75286	0.0447585	Exon (PF3D7_1337500.1/PF3D7_1337500, exon 1 of 1)	13	1509051	1521971	12921	2	PF3D7_1337500	3574	conserved Plasmodium protein, unknown function	12921	protein_coding_gene	FALSE	Gain
Pf3D7_13_v3	1556626	1557026	401	*	8.12561	8.56537	7.4899	0.961106	0.00276237	Promoter (2-3kb)	13	1554199	1556364	2166	1	PF3D7_1338500	2427	conserved Plasmodium protein, unknown function	2166	protein_coding_gene	FALSE	Gain
Pf3D7_13_v3	1627554	1627954	401	*	8.23217	8.6711	7.5982	0.891082	0.0167759	Promoter (1-2kb)	13	1625796	1629643	3848	1	PF3D7_1340900	1758	sodium-dependent phosphate transporter	2638	protein_coding_gene	FALSE	Gain
Pf3D7_13_v3	1658357	1658757	401	*	8.44524	8.83717	7.90541	0.7894	0.0427262	Promoter (2-3kb)	13	1655461	1660193	4733	1	PF3D7_1342100	2896	aconitate hydratase	4733	protein_coding_gene	FALSE	Gain
Pf3D7_13_v3	1659549	1659949	401	*	7.99421	8.37387	7.47751	0.771089	0.0492087	Exon (PF3D7_1342100.1/PF3D7_1342100, exon 1 of 1)	13	1660640	1663930	3291	2	PF3D7_1342200	3981	conserved Plasmodium membrane protein, unknown function	3291	protein_coding_gene	FALSE	Gain
Pf3D7_13_v3	1674653	1675053	401	*	8.28782	8.75037	7.60285	0.940404	0.010062	Promoter (1-2kb)	13	1673239	1677299	4061	1	PF3D7_1342600	1414	myosin A	3677	protein_coding_gene	FALSE	Gain
Pf3D7_13_v3	1680729	1681129	401	*	8.59858	9.06822	7.8978	0.977043	0.00549083	Promoter (1-2kb)	13	1678802	1682001	3200	1	PF3D7_1342800	1927	phosphoenolpyruvate carboxykinase	3200	protein_coding_gene	FALSE	Gain
Pf3D7_13_v3	1725140	1725540	401	*	8.37998	8.78481	7.81523	0.79318	0.046632	Promoter (1-2kb)	13	1721704	1724056	2353	2	PF3D7_1343600	-1084	UDP-N-acetylglucosamine pyrophosphorylase, putative	2353	protein_coding_gene	FALSE	Gain
Pf3D7_13_v3	1765664	1766064	401	*	8.1266	8.49843	7.62436	0.781842	0.0364838	Promoter (2-3kb)	13	1768122	1772620	4499	1	PF3D7_1344200	-2058	endoplasmic reticulum chaperone GRP170	4499	protein_coding_gene	FALSE	Gain
Pf3D7_13_v3	1789813	1790213	401	*	8.21936	8.63183	7.6395	0.874806	0.0128775	Promoter (<=1kb)	13	1789220	1790757	1538	1	PF3D7_1344600	593	lipoyl synthase	1538	protein_coding_gene	FALSE	Gain
Pf3D7_13_v3	1826468	1826868	401	*	8.21023	8.59198	7.68963	0.795399	0.0349134	Promoter (<=1kb)	13	1825789	1828280	2492	1	PF3D7_1345600	679	inner membrane complex protein	2366	protein_coding_gene	FALSE	Gain
Pf3D7_13_v3	1828504	1828904	401	*	8.2422	8.62812	7.71377	0.785027	0.0437205	Promoter (1-2kb)	13	1830487	1835383	4897	1	PF3D7_1345800	-1583	conserved Plasmodium protein, unknown function	4732	protein_coding_gene	FALSE	Gain
Pf3D7_13_v3	1844103	1844503	401	*	8.44052	8.83298	7.89969	0.780947	0.0492833	Promoter (1-2kb)	13	1842673	1844921	2249	1	PF3D7_1346100	1430	protein transport protein SEC61 subunit alpha	2146	protein_coding_gene	FALSE	Gain
Pf3D7_13_v3	1870032	1870432	401	*	8.26502	8.65342	7.73189	0.783391	0.0452313	Promoter (1-2kb)	13	1871485	1873751	2267	1	PF3D7_1346500	-1053	conserved Plasmodium protein, unknown function	2267	protein_coding_gene	FALSE	Gain
Pf3D7_13_v3	1909258	1909658	401	*	8.09915	8.49455	7.55266	0.840366	0.0162305	Promoter (1-2kb)	13	1911507	1912832	1326	1	PF3D7_1347800	-1849	centrosomal protein CEP72, putative	771	protein_coding_gene	FALSE	Gain
Pf3D7_13_v3	1945851	1946251	401	*	7.57756	7.9959	6.98595	0.895466	0.00798141	Promoter (1-2kb)	13	1935006	1947401	12396	2	PF3D7_1348400	1150	conserved Plasmodium membrane protein, unknown function	12179	protein_coding_gene	FALSE	Gain
Pf3D7_13_v3	2055950	2056350	401	*	8.43269	8.90925	7.7162	1.02192	0.00221218	Promoter (<=1kb)	13	2055161	2057075	1915	1	PF3D7_1351600	789	glycerol kinase	1915	protein_coding_gene	FALSE	Gain
Pf3D7_13_v3	2061276	2061676	401	*	8.36224	8.78598	7.75971	0.892541	0.010748	Promoter (2-3kb)	13	2058839	2064747	5909	1	PF3D7_1351700	2437	inner membrane complex protein 1f	5557	protein_coding_gene	FALSE	Gain
Pf3D7_13_v3	2134953	2135353	401	*	7.98562	8.36434	7.47067	0.788677	0.0358977	Exon (PF3D7_1353300.1/PF3D7_1353300, exon 2 of 2)	13	2132005	2139029	7025	2	PF3D7_1353300	3676	conserved Plasmodium protein, unknown function	6716	protein_coding_gene	FALSE	Gain
Pf3D7_13_v3	2181283	2181683	401	*	7.9947	8.36176	7.50115	0.769888	0.0389063	Promoter (1-2kb)	13	2178639	2179862	1224	2	PF3D7_1354700	-1421	conserved Plasmodium protein, unknown function	1224	protein_coding_gene	FALSE	Gain
Pf3D7_13_v3	2188423	2188823	401	*	8.45182	8.91518	7.76507	0.928404	0.0123478	Promoter (1-2kb)	13	2186494	2190804	4311	1	PF3D7_1355100	1929	DNA replication licensing factor MCM6	4311	protein_coding_gene	FALSE	Gain
Pf3D7_13_v3	2216999	2217399	401	*	8.18488	8.63281	7.53178	0.97863	0.00208155	Promoter (<=1kb)	13	2216285	2218436	2152	1	PF3D7_1355900	714	RWD domain-containing protein, putative	2152	protein_coding_gene	FALSE	Gain
Pf3D7_13_v3	2293592	2293992	401	*	8.16983	8.62946	7.49132	0.962654	0.00578141	Promoter (1-2kb)	13	2295079	2297485	2407	1	PF3D7_1357900	-1087	pyrroline-5-carboxylate reductase, putative	1676	protein_coding_gene	FALSE	Gain
Pf3D7_13_v3	2306436	2306836	401	*	8.15104	8.57171	7.55476	0.908545	0.00601239	Promoter (1-2kb)	13	2305078	2308166	3089	2	PF3D7_1358100	1330	Sas10 domain-containing protein, putative	3089	protein_coding_gene	FALSE	Gain
Pf3D7_13_v3	2376554	2376954	401	*	8.21852	8.58937	7.71807	0.782444	0.0338603	Exon (PF3D7_1359600.1/PF3D7_1359600, exon 2 of 2)	13	2379985	2393171	13187	1	PF3D7_1359700	-3031	conserved Plasmodium protein, unknown function	13187	protein_coding_gene	FALSE	Gain
Pf3D7_13_v3	2419960	2420360	401	*	8.05485	8.49137	7.42594	0.957645	0.00257417	Exon (PF3D7_1360500.1/PF3D7_1360500, exon 13 of 14)	13	2413324	2425261	11938	1	PF3D7_1360500	6636	guanylyl cyclase beta	9540	protein_coding_gene	FALSE	Gain
Pf3D7_13_v3	2450535	2450935	401	*	8.34881	8.84575	7.58462	1.05776	0.00174055	Promoter (1-2kb)	13	2449531	2453792	4262	1	PF3D7_1361100	1004	protein transport protein Sec24A	3785	protein_coding_gene	FALSE	Gain
Pf3D7_13_v3	2452600	2453000	401	*	8.19388	8.6182	7.59018	0.899788	0.00956138	Promoter (1-2kb)	13	2454751	2461569	6819	1	PF3D7_1361200	-1751	conserved Plasmodium protein, unknown function	6034	protein_coding_gene	FALSE	Gain
Pf3D7_13_v3	2479261	2479661	401	*	8.32904	8.74341	7.74541	0.822231	0.0344163	Exon (PF3D7_1361800.1/PF3D7_1361800, exon 2 of 2)	13	2481776	2484101	2326	2	PF3D7_1361900	4440	proliferating cell nuclear antigen 1	2326	protein_coding_gene	FALSE	Gain
Pf3D7_13_v3	2493393	2493793	401	*	7.42441	7.82225	6.87325	0.830297	0.0213556	Promoter (<=1kb)	13	2492607	2494181	1575	1	PF3D7_1362300	786	transmembrane and coiled-coil domain-containing protein 1, putative	1575	protein_coding_gene	FALSE	Gain
Pf3D7_13_v3	2500477	2500877	401	*	8.64997	9.07103	8.05287	0.842822	0.0276491	Promoter (1-2kb)	13	2502730	2505875	3146	1	PF3D7_1362500	-1853	3'-5' exonuclease, putative	3014	protein_coding_gene	FALSE	Gain
Pf3D7_13_v3	2523621	2524021	401	*	8.34214	8.74106	7.78889	0.840285	0.0189877	Promoter (2-3kb)	13	2526360	2531483	5124	1	PF3D7_1362900	-2339	conserved Plasmodium protein, unknown function	4911	protein_coding_gene	FALSE	Gain
Pf3D7_13_v3	2580556	2580956	401	*	8.16279	8.52897	7.67083	0.768764	0.0430857	Promoter (1-2kb)	13	2578668	2582635	3968	2	PF3D7_1364300	1679	pre-mRNA-splicing factor ATP-dependent RNA helicase PRP16	3968	protein_coding_gene	FALSE	Gain
Pf3D7_13_v3	2663400	2663800	401	*	7.89572	8.35723	7.21307	0.957116	0.00747615	Promoter (2-3kb)	13	2662173	2665818	3646	2	PF3D7_1366600	2018	signal recognition particle receptor subunit alpha, putative	3646	protein_coding_gene	FALSE	Gain
Pf3D7_13_v3	2681977	2682377	401	*	8.65488	9.11121	7.9836	0.92519	0.0119891	Promoter (1-2kb)	13	2680786	2683055	2270	1	PF3D7_1367100	1191	U1 small nuclear ribonucleoprotein 70 kDa homolog, putative	2270	protein_coding_gene	FALSE	Gain
Pf3D7_13_v3	2697404	2697804	401	*	8.11545	8.4717	7.64133	0.745417	0.0497547	Promoter (2-3kb)	13	2695379	2700285	4907	1	PF3D7_1367700	2025	alanine--tRNA ligase	4907	protein_coding_gene	FALSE	Gain
Pf3D7_13_v3	2713682	2714082	401	*	8.04779	8.51146	7.36033	1.00241	0.00214114	Promoter (1-2kb)	13	2709995	2711880	1886	2	PF3D7_1368100	-1802	26S proteasome regulatory subunit RPN11, putative	1509	protein_coding_gene	FALSE	Gain
Pf3D7_13_v3	2837332	2837732	401	*	7.86859	8.22175	7.39994	0.746225	0.0499203	Promoter (1-2kb)	13	2835756	2839580	3825	1	PF3D7_1372100	1576	Plasmodium exported protein (PHISTb), unknown function	3649	protein_coding_gene	FALSE	Gain
Pf3D7_13_v3	2840946	2841346	401	*	7.9681	8.51212	7.08438	1.21619	0.000105158	Promoter (1-2kb)	13	2840236	2842840	2605	2	PF3D7_1372200	1494	histidine-rich protein III	2149	protein_coding_gene	FALSE	Gain
Pf3D7_13_v3	2854602	2855002	401	*	7.98494	8.44185	7.3124	1.00423	0.00144396	Promoter (<=1kb)	13	2854544	2855568	1025	2	PF3D7_1372500	566	stevor, pseudogene	906	pseudogene	TRUE	Gain
Pf3D7_13_v3	2857585	2857985	401	*	8.2047	8.61643	7.62635	0.812094	0.0390324	Promoter (<=1kb)	13	2856586	2858026	1441	1	PF3D7_1372600	999	rifin	819	protein_coding_gene	FALSE	Gain
Pf3D7_13_v3	2860888	2861288	401	*	8.26165	8.70337	7.62181	0.907493	0.0129466	Promoter (<=1kb)	13	2860163	2861441	1279	1	PF3D7_1372700	725	rifin	1047	protein_coding_gene	FALSE	Gain
Pf3D7_13_v3	2864397	2864797	401	*	8.31816	8.82625	7.5269	1.07755	0.00153888	Promoter (<=1kb)	13	2863866	2864869	1004	1	PF3D7_1372800	531	stevor	903	protein_coding_gene	FALSE	Gain
Pf3D7_13_v3	2869500	2869900	401	*	8.43131	8.91239	7.70442	1.00405	0.00408459	Promoter (<=1kb)	13	2868923	2870165	1243	1	PF3D7_1373000	577	rifin	1011	protein_coding_gene	FALSE	Gain
Pf3D7_13_v3	2872062	2872462	401	*	7.985	8.4371	7.32293	0.949396	0.00636964	Promoter (<=1kb)	13	2871860	2873088	1229	2	PF3D7_1373100	626	rifin	1026	protein_coding_gene	FALSE	Gain
Pf3D7_13_v3	2878495	2878895	401	*	8.08375	8.59324	7.289	1.06457	0.00221367	Promoter (<=1kb)	13	2877908	2879141	1234	1	PF3D7_1373300	587	rifin	1065	protein_coding_gene	FALSE	Gain
Pf3D7_13_v3	2882211	2882611	401	*	8.3995	8.89769	7.6323	1.00868	0.00521839	Promoter (<=1kb)	13	2881591	2882956	1366	1	PF3D7_1373400	620	rifin	1134	protein_coding_gene	FALSE	Gain
Pf3D7_13_v3	2891119	2891519	401	*	8.18491	8.6656	7.45894	0.974632	0.00728483	Promoter (<=1kb)	13	2884786	2892340	7555	2	PF3D7_1373500	821	erythrocyte membrane protein 1, PfEMP1	6672	protein_coding_gene	FALSE	Gain
Pf3D7_13_v3	2907311	2907711	401	*	8.33804	8.82412	7.59955	0.952385	0.0111027	Distal Intergenic	13	2884786	2892340	7555	2	PF3D7_1373500	-14971	erythrocyte membrane protein 1, PfEMP1	6672	protein_coding_gene	FALSE	Gain
Pf3D7_14_v3	4721	5121	401	*	7.77394	8.2381	7.0854	0.966341	0.00661611	Exon (PF3D7_1400100.1/PF3D7_1400100, exon 2 of 2)	14	1393	5343	3951	1	PF3D7_1400100	3328	erythrocyte membrane protein 1 (PfEMP1), pseudogene	2934	pseudogene	TRUE	Gain
Pf3D7_14_v3	7509	7909	401	*	8.16891	8.62202	7.50464	0.930041	0.0105475	Promoter (<=1kb)	14	7208	8538	1331	2	PF3D7_1400200	629	rifin	1095	protein_coding_gene	FALSE	Gain
Pf3D7_14_v3	11322	11722	401	*	8.01173	8.49624	7.2769	0.993599	0.00553816	Promoter (<=1kb)	14	10974	12117	1144	2	PF3D7_1400300	395	rifin	1029	protein_coding_gene	FALSE	Gain
Pf3D7_14_v3	14368	14768	401	*	8.24675	8.75405	7.45745	1.02642	0.00450282	Promoter (<=1kb)	14	14126	15363	1238	2	PF3D7_1400400	595	rifin	1014	protein_coding_gene	FALSE	Gain
Pf3D7_14_v3	17813	18213	401	*	8.12082	8.59599	7.4075	0.974981	0.00668145	Promoter (<=1kb)	14	17469	18808	1340	2	PF3D7_1400500	595	rifin	1020	protein_coding_gene	FALSE	Gain
Pf3D7_14_v3	21173	21573	401	*	8.20128	8.64688	7.55317	0.91606	0.0117586	Promoter (<=1kb)	14	20897	22232	1336	2	PF3D7_1400600	659	rifin	1104	protein_coding_gene	FALSE	Gain
Pf3D7_14_v3	24346	24746	401	*	8.06841	8.50697	7.43522	0.962822	0.00281482	Promoter (<=1kb)	14	24337	25320	984	2	PF3D7_1400700	574	stevor	882	protein_coding_gene	FALSE	Gain
Pf3D7_14_v3	27733	28133	401	*	7.82627	8.26835	7.18565	0.94155	0.00671728	Promoter (<=1kb)	14	27321	28428	1108	2	PF3D7_1400800	295	rifin	951	protein_coding_gene	FALSE	Gain
Pf3D7_14_v3	35027	35427	401	*	7.03805	7.51469	6.32138	0.954132	0.00981109	Promoter (<=1kb)	14	34693	35773	1081	2	PF3D7_1401000	346	GBPH protein	924	protein_coding_gene	FALSE	Gain
Pf3D7_14_v3	40059	40459	401	*	8.42169	8.85205	7.80557	0.904618	0.0103712	Promoter (<=1kb)	14	39081	40440	1360	1	PF3D7_1401050	978	erythrocyte membrane protein 1 (PfEMP1), exon 2, pseudogene	1356	pseudogene	TRUE	Gain
Pf3D7_14_v3	42036	42436	401	*	7.88279	8.30715	7.27901	0.906079	0.00720844	Promoter (1-2kb)	14	39940	43736	3797	2	PF3D7_1401100	1300	HSPA8-interacting J protein	3471	protein_coding_gene	FALSE	Gain
Pf3D7_14_v3	61288	61688	401	*	7.8933	8.28047	7.3625	0.80113	0.0343133	Promoter (2-3kb)	14	56497	59127	2631	2	PF3D7_1401500	-2161	esterase, putative	2631	protein_coding_gene	FALSE	Gain
Pf3D7_14_v3	85048	85448	401	*	7.85569	8.28248	7.24695	0.900365	0.00994619	Promoter (<=1kb)	14	84195	85840	1646	1	PF3D7_1402200	853	cytochrome c oxidase subunit ApiCOX19, putative	1646	protein_coding_gene	FALSE	Gain
Pf3D7_14_v3	150176	150576	401	*	7.96679	8.37222	7.40085	0.855375	0.0155712	Promoter (<=1kb)	14	150000	150608	609	1	PF3D7_1404300	176	secreted ookinete adhesive protein, putative	609	protein_coding_gene	FALSE	Gain
Pf3D7_14_v3	202095	202495	401	*	8.10396	8.4926	7.57038	0.786732	0.0437025	Promoter (2-3kb)	14	200101	204702	4602	2	PF3D7_1405800	2207	ribosome biogenesis protein BOP1, putative	3852	protein_coding_gene	FALSE	Gain
Pf3D7_14_v3	206729	207129	401	*	8.02899	8.47357	7.38305	0.958958	0.00336408	Promoter (1-2kb)	14	204930	209333	4404	1	PF3D7_1405900	1799	RNA-binding protein, putative	4289	protein_coding_gene	FALSE	Gain
Pf3D7_14_v3	254964	255364	401	*	8.49682	8.91397	7.90762	0.834638	0.029753	Promoter (1-2kb)	14	253542	257360	3819	1	PF3D7_1407000	1422	LCCL domain-containing protein	3819	protein_coding_gene	FALSE	Gain
Pf3D7_14_v3	259335	259735	401	*	8.58749	9.07453	7.84676	1.01103	0.00399826	Promoter (1-2kb)	14	258164	260710	2547	1	PF3D7_1407100	1171	rRNA 2'-O-methyltransferase fibrillarin, putative	2261	protein_coding_gene	FALSE	Gain
Pf3D7_14_v3	279411	279811	401	*	8.11095	8.51981	7.53825	0.857579	0.0175617	Promoter (<=1kb)	14	279176	280673	1498	1	PF3D7_1407700	235	conserved protein, unknown function	1221	protein_coding_gene	FALSE	Gain
Pf3D7_14_v3	283769	284169	401	*	8.39599	8.82954	7.77328	0.877622	0.0188896	Promoter (1-2kb)	14	282209	286187	3979	1	PF3D7_1407800	1560	plasmepsin IV	3979	protein_coding_gene	FALSE	Gain
Pf3D7_14_v3	294324	294724	401	*	8.22258	8.64882	7.61496	0.829523	0.0347186	Promoter (1-2kb)	14	296683	299101	2419	1	PF3D7_1408100	-1959	plasmepsin III	2419	protein_coding_gene	FALSE	Gain
Pf3D7_14_v3	331178	331578	401	*	8.18595	8.58912	7.62443	0.825141	0.0284202	Exon (PF3D7_1408700.1/PF3D7_1408700, exon 1 of 2)	14	322243	324322	2080	1	PF3D7_1408600	8935	40S ribosomal protein S8e, putative	1424	protein_coding_gene	FALSE	Gain
Pf3D7_14_v3	420757	421157	401	*	8.16325	8.58957	7.55545	0.884655	0.0146661	Promoter (1-2kb)	14	419442	423481	4040	1	PF3D7_1410400	1315	rhoptry-associated protein 1	4040	protein_coding_gene	FALSE	Gain
Pf3D7_14_v3	427724	428124	401	*	8.3569	8.79354	7.72774	0.92257	0.00743498	Promoter (2-3kb)	14	425584	429101	3518	1	PF3D7_1410600	2140	eukaryotic translation initiation factor 2 subunit gamma, putative	3518	protein_coding_gene	FALSE	Gain
Pf3D7_14_v3	496714	497114	401	*	6.73792	7.14365	6.17139	0.795619	0.0470835	Exon (PF3D7_1412400.1/PF3D7_1412400, exon 5 of 5)	14	491286	492947	1662	2	PF3D7_1412300	-3767	nuclear transport factor 2, putative	1312	protein_coding_gene	FALSE	Gain
Pf3D7_14_v3	570865	571265	401	*	8.14812	8.54927	7.59052	0.792944	0.0456524	Promoter (<=1kb)	14	570027	571644	1618	1	PF3D7_1414300	838	60S ribosomal protein L10, putative	1350	protein_coding_gene	FALSE	Gain
Pf3D7_14_v3	620974	621374	401	*	8.26159	8.69736	7.63424	0.920919	0.00730571	Exon (PF3D7_1415400.1/PF3D7_1415400, exon 1 of 1)	14	617813	623560	5748	1	PF3D7_1415400	3161	Btz domain-containing protein, putative	5748	protein_coding_gene	FALSE	Gain
Pf3D7_14_v3	635203	635603	401	*	8.24081	8.68423	7.59734	0.959097	0.00381391	Promoter (1-2kb)	14	634236	637046	2811	2	PF3D7_1415700	1443	serine palmitoyltransferase, putative	2811	protein_coding_gene	FALSE	Gain
Pf3D7_14_v3	667800	668200	401	*	8.22346	8.62971	7.6559	0.81553	0.0342861	Promoter (<=1kb)	14	667206	669129	1924	1	PF3D7_1416500	594	NADP-specific glutamate dehydrogenase	1924	protein_coding_gene	FALSE	Gain
Pf3D7_14_v3	727404	727804	401	*	8.73191	9.23661	7.94892	1.06089	0.00206029	Promoter (1-2kb)	14	726517	729371	2855	2	PF3D7_1417500	1567	H/ACA ribonucleoprotein complex subunit 4, putative	2855	protein_coding_gene	FALSE	Gain
Pf3D7_14_v3	771269	771669	401	*	8.06021	8.44203	7.53947	0.796537	0.030816	Promoter (1-2kb)	14	762614	773407	10794	2	PF3D7_1418100	1738	liver specific protein 1, putative	10794	protein_coding_gene	FALSE	Gain
Pf3D7_14_v3	828890	829290	401	*	8.23814	8.65931	7.64082	0.852413	0.0237847	Promoter (1-2kb)	14	825465	827532	2068	2	PF3D7_1419900	-1358	YTH domain-containing protein 1, putative	2068	protein_coding_gene	FALSE	Gain
Pf3D7_14_v3	996159	996559	401	*	8.38354	8.76331	7.86663	0.795329	0.0326073	Promoter (2-3kb)	14	993652	994661	1010	1	PF3D7_1425500	2507	conserved Plasmodium protein, unknown function	889	protein_coding_gene	FALSE	Gain
Pf3D7_14_v3	1083263	1083663	401	*	8.27816	8.70869	7.6617	0.899972	0.0116659	Promoter (1-2kb)	14	1084975	1087482	2508	1	PF3D7_1427600	-1312	CorA-like Mg2+ transporter protein, putative	2508	protein_coding_gene	FALSE	Gain
Pf3D7_14_v3	1143024	1143424	401	*	7.97713	8.35002	7.47293	0.775506	0.0384835	Promoter (1-2kb)	14	1141704	1144501	2798	1	PF3D7_1429100	1320	ribosomal protein L15, apicoplast, putative	2798	protein_coding_gene	FALSE	Gain
Pf3D7_14_v3	1171259	1171659	401	*	8.29017	8.66797	7.7769	0.778024	0.0417167	Promoter (1-2kb)	14	1170179	1175688	5510	1	PF3D7_1429800	1080	coatomer subunit beta, putative	5158	protein_coding_gene	FALSE	Gain
Pf3D7_14_v3	1194097	1194497	401	*	8.36979	8.87035	7.59689	1.1152	0.000233668	Exon (PF3D7_1430300.1/PF3D7_1430300, exon 1 of 1)	14	1191911	1200002	8092	2	PF3D7_1430300	5505	acid phosphatase, putative	8092	protein_coding_gene	FALSE	Gain
Pf3D7_14_v3	1215327	1215727	401	*	8.21486	8.6122	7.66464	0.810032	0.0349948	Promoter (1-2kb)	14	1216478	1217316	839	2	PF3D7_1430900	1589	cytochrome c oxidase subunit 2B, putative	839	protein_coding_gene	FALSE	Gain
Pf3D7_14_v3	1222308	1222708	401	*	7.94689	8.33348	7.4172	0.804577	0.0294797	Promoter (1-2kb)	14	1220473	1223467	2995	1	PF3D7_1431100	1835	PhIL1 interacting protein PIP2	2995	protein_coding_gene	FALSE	Gain
Pf3D7_14_v3	1240642	1241042	401	*	8.07127	8.44337	7.56854	0.77164	0.0408096	Promoter (1-2kb)	14	1238794	1242545	3752	2	PF3D7_1431500	1503	mitogen-activated protein kinase 1	3752	protein_coding_gene	FALSE	Gain
Pf3D7_14_v3	1263978	1264378	401	*	8.29351	8.79037	7.5295	1.05696	0.00169868	Promoter (<=1kb)	14	1263521	1269011	5491	1	PF3D7_1432200	457	conserved Plasmodium protein, unknown function	5318	protein_coding_gene	FALSE	Gain
Pf3D7_14_v3	1294649	1295049	401	*	8.10489	8.4626	7.62819	0.753499	0.046466	Promoter (<=1kb)	14	1292531	1295607	3077	2	PF3D7_1432800	558	HP12 protein homolog, putative	3077	protein_coding_gene	FALSE	Gain
Pf3D7_14_v3	1334665	1335065	401	*	8.27104	8.67593	7.70617	0.863794	0.0121603	Exon (PF3D7_1433500.1/PF3D7_1433500, exon 1 of 4)	14	1311928	1330437	18510	2	PF3D7_1433400	-4228	PHD finger protein PHD2, putative	18510	protein_coding_gene	FALSE	Gain
Pf3D7_14_v3	1426047	1426447	401	*	8.35341	8.7616	7.78203	0.840467	0.0249677	Exon (PF3D7_1435300.1/PF3D7_1435300, exon 1 of 1)	14	1421241	1431920	10680	2	PF3D7_1435300	5473	glutamate synthase [NADH], putative	10680	protein_coding_gene	FALSE	Gain
Pf3D7_14_v3	1472148	1472548	401	*	8.09693	8.50914	7.5176	0.876907	0.0121067	Promoter (2-3kb)	14	1467461	1474935	7475	2	PF3D7_1436200	2387	basal complex protein BCP1	7475	protein_coding_gene	FALSE	Gain
Pf3D7_14_v3	1490868	1491268	401	*	8.36124	8.78208	7.76461	0.874933	0.0156658	Promoter (2-3kb)	14	1488559	1490278	1720	1	PF3D7_1436500	2309	GTP-binding protein, putative	1720	protein_coding_gene	FALSE	Gain
Pf3D7_14_v3	1517997	1518397	401	*	7.92063	8.3376	7.33181	0.912371	0.00437818	Promoter (<=1kb)	14	1517047	1519845	2799	1	PF3D7_1437400	950	pantothenate kinase 2	2799	protein_coding_gene	FALSE	Gain
Pf3D7_14_v3	1527309	1527709	401	*	8.00735	8.40973	7.44735	0.838701	0.0207077	Promoter (<=1kb)	14	1525117	1528540	3424	2	PF3D7_1437700	831	succinyl-CoA ligase, putative	3424	protein_coding_gene	FALSE	Gain
Pf3D7_14_v3	1533956	1534356	401	*	8.26796	8.70177	7.64471	0.888633	0.0155151	Promoter (1-2kb)	14	1530017	1532363	2347	2	PF3D7_1437800	-1593	trafficking protein particle complex subunit 5, putative	2347	protein_coding_gene	FALSE	Gain
Pf3D7_14_v3	1541719	1542119	401	*	7.91168	8.32681	7.32652	0.876117	0.0125482	Promoter (1-2kb)	14	1540920	1543553	2634	2	PF3D7_1438100	1434	translocation protein SEC62, putative	2254	protein_coding_gene	FALSE	Gain
Pf3D7_14_v3	1559793	1560193	401	*	8.06063	8.48006	7.46685	0.8877	0.0116002	Promoter (<=1kb)	14	1557114	1561108	3995	2	PF3D7_1438500	915	cleavage and polyadenylation specificity factor subunit 3, putative	3995	protein_coding_gene	FALSE	Gain
Pf3D7_14_v3	1571113	1571513	401	*	8.30456	8.70769	7.7431	0.831509	0.0259287	Promoter (<=1kb)	14	1570403	1574738	4336	1	PF3D7_1438800	710	male development protein MD1	3313	protein_coding_gene	FALSE	Gain
Pf3D7_14_v3	1600928	1601328	401	*	8.14483	8.57108	7.53716	0.900789	0.00992054	Promoter (1-2kb)	14	1600284	1602646	2363	2	PF3D7_1439400	1318	cytochrome b-c1 complex subunit Rieske, putative	2363	protein_coding_gene	FALSE	Gain
Pf3D7_14_v3	1608556	1608956	401	*	7.72734	8.09885	7.22567	0.777973	0.0379874	Promoter (1-2kb)	14	1606643	1611876	5234	1	PF3D7_1439500	1913	oocyst rupture protein 2, putative	5234	protein_coding_gene	FALSE	Gain
Pf3D7_14_v3	1673428	1673828	401	*	8.05856	8.51608	7.3847	0.95913	0.00620381	Promoter (<=1kb)	14	1669946	1673071	3126	2	PF3D7_1441000	-357	cytoplasmic tRNA 2-thiolation protein 2, putative	3126	protein_coding_gene	FALSE	Gain
Pf3D7_14_v3	1691924	1692324	401	*	7.86518	8.25182	7.33537	0.814112	0.0239355	Promoter (1-2kb)	14	1690768	1693319	2552	1	PF3D7_1441400	1156	FACT complex subunit SSRP1, putative	2552	protein_coding_gene	FALSE	Gain
Pf3D7_14_v3	1740557	1740957	401	*	7.61862	7.97702	7.14069	0.746858	0.0496796	Promoter (1-2kb)	14	1742097	1750189	8093	1	PF3D7_1442700	-1140	conserved Plasmodium protein, unknown function	7951	protein_coding_gene	FALSE	Gain
Pf3D7_14_v3	1755276	1755676	401	*	8.09386	8.50764	7.51139	0.901062	0.00589726	Promoter (2-3kb)	14	1752543	1764248	11706	1	PF3D7_1442900	2733	Sec7 domain-containing protein ARFGEF, putative	11706	protein_coding_gene	FALSE	Gain
Pf3D7_14_v3	1759793	1760193	401	*	8.24209	8.63723	7.6961	0.827769	0.0226538	Exon (PF3D7_1442900.1/PF3D7_1442900, exon 1 of 1)	14	1752543	1764248	11706	1	PF3D7_1442900	7250	Sec7 domain-containing protein ARFGEF, putative	11706	protein_coding_gene	FALSE	Gain
Pf3D7_14_v3	1799444	1799844	401	*	8.14817	8.56053	7.56854	0.873119	0.0122422	Promoter (<=1kb)	14	1800831	1801887	1057	1	PF3D7_1444000	-987	conserved Plasmodium protein, unknown function	684	protein_coding_gene	FALSE	Gain
Pf3D7_14_v3	1844187	1844587	401	*	8.35918	8.82548	7.66589	0.900135	0.0190281	Promoter (2-3kb)	14	1843368	1846989	3622	2	PF3D7_1444800	2402	fructose-bisphosphate aldolase	3155	protein_coding_gene	FALSE	Gain
Pf3D7_14_v3	1885971	1886371	401	*	7.98345	8.38267	7.42961	0.806539	0.0375012	Promoter (1-2kb)	14	1884566	1889117	4552	1	PF3D7_1445900	1405	ATP-dependent RNA helicase DDX17	3255	protein_coding_gene	FALSE	Gain
Pf3D7_14_v3	1893411	1893811	401	*	8.39316	8.80492	7.81474	0.828231	0.0311044	Promoter (1-2kb)	14	1889978	1892108	2131	2	PF3D7_1446100	-1303	conserved Plasmodium protein, unknown function	2013	protein_coding_gene	FALSE	Gain
Pf3D7_14_v3	1911346	1911746	401	*	7.22857	7.61219	6.70446	0.779765	0.0476518	Exon (PF3D7_1446500.1/PF3D7_1446500, exon 1 of 1)	14	1906176	1916570	10395	1	PF3D7_1446500	5170	nucleoporin NUP313, putative	10395	protein_coding_gene	FALSE	Gain
Pf3D7_14_v3	1913560	1913960	401	*	8.25203	8.64291	7.71419	0.804964	0.0340705	Exon (PF3D7_1446500.1/PF3D7_1446500, exon 1 of 1)	14	1916768	1918572	1805	2	PF3D7_1446600	4612	centrin-2	1533	protein_coding_gene	FALSE	Gain
Pf3D7_14_v3	1985833	1986233	401	*	7.46044	7.85006	6.925	0.792509	0.036087	Promoter (2-3kb)	14	1979973	1983139	3167	2	PF3D7_1448400	-2694	ubiquitin-protein ligase, putative	2934	protein_coding_gene	FALSE	Gain
Pf3D7_14_v3	2052114	2052514	401	*	7.99343	8.41294	7.39947	0.874637	0.0158453	Promoter (1-2kb)	14	2051429	2053788	2360	2	PF3D7_1450100	1274	signal recognition particle subunit SRP54	2360	protein_coding_gene	FALSE	Gain
Pf3D7_14_v3	2070346	2070746	401	*	8.27886	8.72732	7.62462	0.979034	0.0021914	Promoter (2-3kb)	14	2067739	2073656	5918	2	PF3D7_1450500	2910	conserved Plasmodium protein, unknown function	4962	protein_coding_gene	FALSE	Gain
Pf3D7_14_v3	2095910	2096310	401	*	8.25065	8.69739	7.60012	0.957985	0.00432844	Exon (PF3D7_1451200.1/PF3D7_1451200, exon 2 of 2)	14	2089730	2094221	4492	1	PF3D7_1451100	6180	elongation factor 2	4492	protein_coding_gene	FALSE	Gain
Pf3D7_14_v3	2092391	2092791	401	*	8.53898	9.01486	7.82405	0.912251	0.0173055	Promoter (2-3kb)	14	2089730	2094221	4492	1	PF3D7_1451100	2661	elongation factor 2	4492	protein_coding_gene	FALSE	Gain
Pf3D7_14_v3	2125087	2125487	401	*	8.4027	8.88347	7.67657	0.982114	0.00641391	Promoter (2-3kb)	14	2123012	2126797	3786	1	PF3D7_1451800	2075	sortilin	3335	protein_coding_gene	FALSE	Gain
Pf3D7_14_v3	2135734	2136134	401	*	8.47222	8.89987	7.86169	0.827658	0.0358257	Promoter (2-3kb)	14	2133266	2141180	7915	1	PF3D7_1452000	2468	rhoptry neck protein 2	7915	protein_coding_gene	FALSE	Gain
Pf3D7_14_v3	2196396	2196796	401	*	8.63219	9.0887	7.96051	0.952836	0.00664097	Promoter (1-2kb)	14	2194694	2198480	3787	2	PF3D7_1453500	1684	NAD(P) transhydrogenase, putative	3531	protein_coding_gene	FALSE	Gain
Pf3D7_14_v3	2197699	2198099	401	*	7.82537	8.2134	7.29295	0.822655	0.020883	Promoter (<=1kb)	14	2194694	2198480	3787	2	PF3D7_1453500	381	NAD(P) transhydrogenase, putative	3531	protein_coding_gene	FALSE	Gain
Pf3D7_14_v3	2207827	2208227	401	*	8.1707	8.58344	7.59033	0.849063	0.0226669	Promoter (1-2kb)	14	2206046	2209273	3228	1	PF3D7_1453700	1781	HSP90 co-chaperone p23	2762	protein_coding_gene	FALSE	Gain
Pf3D7_14_v3	2235936	2236336	401	*	8.37158	8.79468	7.77035	0.845103	0.0272716	Promoter (1-2kb)	14	2237754	2239406	1653	1	PF3D7_1454500	-1418	iron-sulfur cluster assembly protein ISCU	1653	protein_coding_gene	FALSE	Gain
Pf3D7_14_v3	2241877	2242277	401	*	8.25071	8.66206	7.67308	0.859547	0.0175512	Promoter (<=1kb)	14	2240977	2243543	2567	1	PF3D7_1454700	900	6-phosphogluconate dehydrogenase, decarboxylating	2567	protein_coding_gene	FALSE	Gain
Pf3D7_14_v3	2289500	2289900	401	*	8.14535	8.57982	7.52073	0.901859	0.0118849	Exon (PF3D7_1455800.1/PF3D7_1455800, exon 2 of 2)	14	2290465	2293029	2565	2	PF3D7_1455900	3129	polyprenol reductase	1618	protein_coding_gene	FALSE	Gain
Pf3D7_14_v3	2324068	2324468	401	*	8.45597	8.9479	7.70372	1.03456	0.00274392	Promoter (1-2kb)	14	2321953	2322798	846	2	PF3D7_1456600	-1270	ribosomal protein L28, mitochondrial, putative	846	protein_coding_gene	FALSE	Gain
Pf3D7_14_v3	2330504	2330904	401	*	8.79879	9.30118	8.02144	1.00514	0.00589089	Promoter (1-2kb)	14	2329251	2332697	3447	2	PF3D7_1456800	1793	V-type H(+)-translocating pyrophosphatase, putative	3447	protein_coding_gene	FALSE	Gain
Pf3D7_14_v3	2420806	2421206	401	*	7.84679	8.26328	7.25892	0.895304	0.00699704	Promoter (<=1kb)	14	2420234	2423452	3219	1	PF3D7_1459000	572	ATP-dependent RNA helicase DBP5	3219	protein_coding_gene	FALSE	Gain
Pf3D7_14_v3	2494213	2494613	401	*	7.73422	8.11298	7.21919	0.803599	0.0242419	Promoter (<=1kb)	14	2493244	2495035	1792	2	PF3D7_1461400	422	MORN repeat protein, putative	1398	protein_coding_gene	FALSE	Gain
Pf3D7_14_v3	2498141	2498541	401	*	8.44855	8.83183	7.92509	0.797433	0.0327147	Promoter (<=1kb)	14	2496050	2497400	1351	2	PF3D7_1461500	-741	meiotic nuclear division protein 1, putative	615	protein_coding_gene	FALSE	Gain
Pf3D7_14_v3	2509939	2510339	401	*	8.05527	8.42989	7.54789	0.791438	0.0307854	Exon (PF3D7_1461800.1/PF3D7_1461800, exon 1 of 2)	14	2514219	2518607	4389	1	PF3D7_1461900	-3880	valine--tRNA ligase, putative	4389	protein_coding_gene	FALSE	Gain
Pf3D7_14_v3	2532783	2533183	401	*	8.28507	8.69596	7.70836	0.849205	0.0217339	Exon (PF3D7_1462400.1/PF3D7_1462400, exon 1 of 1)	14	2524283	2529768	5486	2	PF3D7_1462300	-3015	GTP-binding protein, putative	5486	protein_coding_gene	FALSE	Gain
Pf3D7_14_v3	2554136	2554536	401	*	8.37837	8.80808	7.7636	0.886342	0.0152323	Promoter (<=1kb)	14	2553386	2555456	2071	2	PF3D7_1462700	920	cytochrome c1, heme protein, mitochondrial, putative	1865	protein_coding_gene	FALSE	Gain
Pf3D7_14_v3	2559618	2560018	401	*	8.59507	9.0883	7.83973	0.950958	0.0118885	Promoter (1-2kb)	14	2558055	2560979	2925	1	PF3D7_1462800	1563	glyceraldehyde-3-phosphate dehydrogenase	2689	protein_coding_gene	FALSE	Gain
Pf3D7_14_v3	2622090	2622490	401	*	8.08608	8.52369	7.45488	0.903057	0.0129459	Exon (PF3D7_1464600.1/PF3D7_1464600, exon 1 of 2)	14	2618743	2625130	6388	1	PF3D7_1464600	3347	serine/threonine protein phosphatase UIS2, putative	6208	protein_coding_gene	FALSE	Gain
Pf3D7_14_v3	2631179	2631579	401	*	8.16543	8.60689	7.52611	0.882257	0.0194479	Promoter (1-2kb)	14	2630071	2633518	3448	2	PF3D7_1464900	1939	ATP-dependent zinc metalloprotease FTSH, putative	3448	protein_coding_gene	FALSE	Gain
Pf3D7_14_v3	2679102	2679502	401	*	7.72139	8.17713	7.05142	0.959608	0.00566984	Exon (PF3D7_1465800.1/PF3D7_1465800, exon 4 of 6)	14	2683497	2685654	2158	1	PF3D7_1465900	-3995	40S ribosomal protein S3	1430	protein_coding_gene	FALSE	Gain
Pf3D7_14_v3	2677062	2677462	401	*	8.05627	8.45503	7.50332	0.828993	0.0237212	Exon (PF3D7_1465800.1/PF3D7_1465800, exon 4 of 6)	14	2683497	2685654	2158	1	PF3D7_1465900	-6035	40S ribosomal protein S3	1430	protein_coding_gene	FALSE	Gain
Pf3D7_14_v3	2690712	2691112	401	*	8.81502	9.31884	8.0342	1.04175	0.00306732	Promoter (<=1kb)	14	2689986	2693898	3913	1	PF3D7_1466100	726	protein phosphatase containing kelch-like domains	3760	protein_coding_gene	FALSE	Gain
Pf3D7_14_v3	2698965	2699365	401	*	8.66752	9.1447	7.94963	0.945091	0.0113529	Exon (PF3D7_1466200.1/PF3D7_1466200, exon 1 of 1)	14	2694514	2706476	11963	2	PF3D7_1466200	7111	homeodomain-like protein HDP1	11963	protein_coding_gene	FALSE	Gain
Pf3D7_14_v3	2711165	2711565	401	*	8.55732	9.03421	7.84008	0.997524	0.00421192	Promoter (2-3kb)	14	2709036	2713626	4591	1	PF3D7_1466300	2129	26S proteasome regulatory subunit RPN2, putative	4335	protein_coding_gene	FALSE	Gain
Pf3D7_14_v3	2763537	2763937	401	*	7.59392	8.06096	6.89896	0.954654	0.00755344	Promoter (1-2kb)	14	2765528	2766792	1265	1	PF3D7_1467700	-1591	COX domain-containing protein, putative	1005	protein_coding_gene	FALSE	Gain
Pf3D7_14_v3	2809568	2809968	401	*	8.15706	8.53094	7.65106	0.771299	0.0460626	Promoter (<=1kb)	14	2809460	2812520	3061	1	PF3D7_1468400	108	C3H1-type zinc finger protein CZIF1	3061	protein_coding_gene	FALSE	Gain
Pf3D7_14_v3	2828488	2828888	401	*	8.22846	8.64524	7.64001	0.845748	0.0249465	Promoter (1-2kb)	14	2827067	2830703	3637	2	PF3D7_1468800	1815	splicing factor U2AF large subunit, putative	3637	protein_coding_gene	FALSE	Gain
Pf3D7_14_v3	2845317	2845717	401	*	7.97433	8.36717	7.43278	0.81152	0.0301192	Promoter (1-2kb)	14	2844118	2847047	2930	1	PF3D7_1469400	1199	nucleoside transporter 3, putative	2930	protein_coding_gene	FALSE	Gain
Pf3D7_14_v3	2854020	2854420	401	*	8.33485	8.74014	7.76918	0.841241	0.0222763	Promoter (2-3kb)	14	2851140	2863232	12093	1	PF3D7_1469600	2880	acetyl-CoA carboxylase	11778	protein_coding_gene	FALSE	Gain
Pf3D7_14_v3	2946564	2946964	401	*	7.88677	8.26258	7.37719	0.765322	0.0482629	Promoter (1-2kb)	14	2941398	2945279	3882	2	PF3D7_1472100	-1285	protein transport protein YIP1, putative	3167	protein_coding_gene	FALSE	Gain
Pf3D7_14_v3	2973280	2973680	401	*	8.45467	8.84603	7.91593	0.814218	0.0280552	Promoter (<=1kb)	14	2972727	2975092	2366	1	PF3D7_1472900	553	dihydroorotase, putative	2366	protein_coding_gene	FALSE	Gain
Pf3D7_14_v3	3001119	3001519	401	*	8.08509	8.55656	7.38016	0.980577	0.00538639	Promoter (2-3kb)	14	2996429	2998275	1847	2	PF3D7_1473600	-2844	conserved Plasmodium protein, unknown function	1847	protein_coding_gene	FALSE	Gain
Pf3D7_14_v3	3000181	3000581	401	*	7.17698	7.62347	6.52698	0.941548	0.007152	Promoter (1-2kb)	14	2996429	2998275	1847	2	PF3D7_1473600	-1906	conserved Plasmodium protein, unknown function	1847	protein_coding_gene	FALSE	Gain
Pf3D7_14_v3	3052813	3053213	401	*	7.83904	8.2114	7.33582	0.783753	0.0308309	Exon (PF3D7_1474400.1/PF3D7_1474400, exon 12 of 16)	14	3055333	3059095	3763	2	PF3D7_1474500	5882	splicing factor 3A subunit 1, putative	3763	protein_coding_gene	FALSE	Gain
Pf3D7_14_v3	3109077	3109477	401	*	8.43502	8.82039	7.90762	0.793584	0.036817	Promoter (2-3kb)	14	3106516	3111987	5472	1	PF3D7_1475500	2561	LCCL domain-containing protein	5472	protein_coding_gene	FALSE	Gain
Pf3D7_14_v3	3120945	3121345	401	*	7.92166	8.37141	7.26465	0.947462	0.00699976	Promoter (<=1kb)	14	3120854	3121849	996	1	PF3D7_1475800	91	conserved Plasmodium protein, unknown function	930	protein_coding_gene	FALSE	Gain
Pf3D7_14_v3	3124671	3125071	401	*	8.54199	9.00172	7.86326	0.908158	0.0161586	Promoter (<=1kb)	14	3124298	3126709	2412	1	PF3D7_1475900	373	KELT protein	2412	protein_coding_gene	FALSE	Gain
Pf3D7_14_v3	3153786	3154186	401	*	8.49949	8.95318	7.83397	0.909287	0.0148326	Promoter (2-3kb)	14	3156572	3158056	1485	1	PF3D7_1476700	-2386	lysophospholipase LPL1	1485	protein_coding_gene	FALSE	Gain
Pf3D7_14_v3	3169251	3169651	401	*	7.92337	8.3239	7.367	0.811699	0.0341348	Promoter (<=1kb)	14	3168563	3171692	3130	1	PF3D7_1477000	688	Plasmodium exported protein (hyp17), unknown function, pseudogene	3039	pseudogene	TRUE	Gain
Pf3D7_14_v3	3193704	3194104	401	*	7.9683	8.37251	7.40476	0.842625	0.022048	Promoter (1-2kb)	14	3192675	3199877	7203	1	PF3D7_1477600	1029	surface-associated interspersed protein 14.1 (SURFIN 14.1)	6871	protein_coding_gene	FALSE	Gain
Pf3D7_14_v3	3203166	3203566	401	*	7.63543	8.00051	7.14547	0.768987	0.0382681	Promoter (1-2kb)	14	3201236	3204592	3357	1	PF3D7_1477700	1930	Plasmodium exported protein (PHISTa), unknown function	2151	protein_coding_gene	FALSE	Gain
Pf3D7_14_v3	3233481	3233881	401	*	7.55481	7.99444	6.91936	0.945322	0.00453703	Promoter (2-3kb)	14	3231222	3237075	5854	1	PF3D7_1478600	2259	EMP1-trafficking protein	5749	protein_coding_gene	FALSE	Gain
Pf3D7_14_v3	3266792	3267192	401	*	8.18358	8.65913	7.4694	0.987657	0.00534964	Promoter (<=1kb)	14	3266136	3267377	1242	1	PF3D7_1479400	656	rifin	1080	protein_coding_gene	FALSE	Gain
Pf3D7_14_v3	3270034	3270434	401	*	8.10238	8.61471	7.30063	1.08159	0.00160485	Promoter (<=1kb)	14	3269494	3270496	1003	1	PF3D7_1479500	540	stevor	900	protein_coding_gene	FALSE	Gain
Pf3D7_14_v3	3273193	3273593	401	*	8.24359	8.70204	7.5677	0.917708	0.0140297	Promoter (<=1kb)	14	3272578	3273848	1271	1	PF3D7_1479600	615	rifin	1053	protein_coding_gene	FALSE	Gain
Pf3D7_14_v3	3276757	3277157	401	*	8.32804	8.83114	7.54898	1.0564	0.00223992	Promoter (<=1kb)	14	3276230	3277501	1272	1	PF3D7_1479700	527	rifin	1047	protein_coding_gene	FALSE	Gain
Pf3D7_14_v3	3279918	3280318	401	*	8.09336	8.57088	7.37469	0.98757	0.00570456	Promoter (<=1kb)	14	3279500	3280662	1163	1	PF3D7_1479800	418	rifin	1035	protein_coding_gene	FALSE	Gain
Pf3D7_14_v3	3283345	3283745	401	*	7.93264	8.36954	7.30294	0.90479	0.0124083	Promoter (<=1kb)	14	3282729	3283752	1024	1	PF3D7_1479900	616	stevor	915	protein_coding_gene	FALSE	Gain
Pf3D7_14_v3	3286343	3286743	401	*	7.76085	8.22863	7.06425	0.979553	0.00516589	Promoter (<=1kb)	14	3285900	3287003	1104	1	PF3D7_1480000	443	rifin	1023	protein_coding_gene	FALSE	Gain
Pf3D7_14_v3	3290788	3291188	401	*	8.10522	8.58313	7.38566	0.988929	0.0055138	Promoter (<=1kb)	14	3290953	3291501	549	1	PF3D7_1480100	0	erythrocyte membrane protein 1 (PfEMP1), pseudogene	549	pseudogene	TRUE	Gain
