# Supplementary material for: Integration of ATAC-seq and RNA-seq reveals temperature-responsive regulatory regions in Plasmodium falciparum asexual stages
Source: Parasit Vectors. 2026 Feb 20;19:134. doi: 10.1186/s13071-026-07288-2 (PMC13032594; doi:10.1186/s13071-026-07288-2)
Supplement: Supplementary file 10 — Additional file 10. [file 13071_2026_7288_MOESM10_ESM.xlsx]

## Sheet: gene ontology (GO) annotation
GO ID	ONTOLOGY	Description	Gene Ratio	Bg Ratio	Rich Factor	Fold Enrichment	z Score	p value	p.adjust	q value	Count	Status	gene ID
GO:0020033	BP	antigenic variation	182/716	202/3472	0.90099	4.36905	25.1451	1.28565e-108	1.23422e-106	1.00145e-106	182	Gain	PF3D7_1101200/PF3D7_1254000/PF3D7_0937300/PF3D7_0632300/PF3D7_0200100/PF3D7_0222600/PF3D7_0712300/PF3D7_1040500/PF3D7_0631800/PF3D7_0222700/PF3D7_0833100/PF3D7_0632800/PF3D7_1101100/PF3D7_1200300/PF3D7_1040300/PF3D7_0937800/PF3D7_1253700/PF3D7_1040700/PF3D7_1100100/PF3D7_1300600/PF3D7_1040400/PF3D7_0732500/PF3D7_0400400/PF3D7_1300200/PF3D7_0412900/PF3D7_1000100/PF3D7_0100600/PF3D7_0300500/PF3D7_0…
GO:0020002	CC	host cell plasma membrane	187/716	214/3472	0.873832	4.23735	24.9153	2.97955e-106	1.43018e-104	1.16046e-104	187	Gain	PF3D7_1101200/PF3D7_1254000/PF3D7_0937300/PF3D7_0632300/PF3D7_0200100/PF3D7_0222600/PF3D7_0712300/PF3D7_1040500/PF3D7_0631800/PF3D7_0222700/PF3D7_0833100/PF3D7_0632800/PF3D7_1101100/PF3D7_1200300/PF3D7_0904900/PF3D7_1040300/PF3D7_0937800/PF3D7_1253700/PF3D7_1040700/PF3D7_1100100/PF3D7_1300600/PF3D7_1040400/PF3D7_0732500/PF3D7_0400400/PF3D7_1300200/PF3D7_0412900/PF3D7_1000100/PF3D7_0100600/PF3D7_0…
GO:0020013	BP	symbiont-mediated perturbation of host erythrocyte aggregation	171/716	191/3472	0.895288	4.3414	24.2095	1.62516e-100	5.20051e-99	4.21971e-99	171	Gain	PF3D7_0937300/PF3D7_0732000/PF3D7_0222600/PF3D7_0712300/PF3D7_1040500/PF3D7_0324600/PF3D7_0833100/PF3D7_1300900/PF3D7_0632800/PF3D7_0617600/PF3D7_1101100/PF3D7_1040300/PF3D7_0937800/PF3D7_1253700/PF3D7_1040700/PF3D7_1100100/PF3D7_0400800/PF3D7_0300400/PF3D7_0732500/PF3D7_0400400/PF3D7_1300200/PF3D7_0412900/PF3D7_1000100/PF3D7_0800200/PF3D7_1100200/PF3D7_0808800/PF3D7_0401300/PF3D7_1240300/PF3D7_0…
GO:0020035	BP	adhesion of symbiont to microvasculature	147/716	172/3472	0.854651	4.14434	21.5566	2.72073e-79	6.52975e-78	5.29826e-78	147	Gain	PF3D7_0937300/PF3D7_0200100/PF3D7_0222600/PF3D7_0712300/PF3D7_1040500/PF3D7_0833100/PF3D7_0632800/PF3D7_1101100/PF3D7_1040300/PF3D7_0937800/PF3D7_1253700/PF3D7_1040700/PF3D7_1100100/PF3D7_0732500/PF3D7_0400400/PF3D7_1300200/PF3D7_0412900/PF3D7_1000100/PF3D7_0800200/PF3D7_1100200/PF3D7_0808800/PF3D7_0401300/PF3D7_1240300/PF3D7_0425900/PF3D7_1000500/PF3D7_1240400/PF3D7_0500100/PF3D7_0500400/PF3D7_0…
GO:0020003	CC	symbiont-containing vacuole	122/716	170/3472	0.717647	3.47999	16.8978	1.73443e-49	3.3301e-48	2.70206e-48	122	Gain	PF3D7_0937300/PF3D7_0222600/PF3D7_1040500/PF3D7_0833100/PF3D7_1101100/PF3D7_1040300/PF3D7_1253700/PF3D7_1040700/PF3D7_0732500/PF3D7_1300200/PF3D7_0808800/PF3D7_0401300/PF3D7_0425900/PF3D7_1000500/PF3D7_0500400/PF3D7_0832500/PF3D7_0833000/PF3D7_0600300/PF3D7_0300200/PF3D7_0800400/PF3D7_0400900/PF3D7_1479700/PF3D7_1300400/PF3D7_0102200/PF3D7_1150000/PF3D7_1254800/PF3D7_0632200/PF3D7_0115200/PF3D7_0…
GO:0020036	CC	Maurer's cleft	162/716	362/3472	0.447514	2.17007	11.9875	2.5159e-28	4.02544e-27	3.26626e-27	162	Gain	PF3D7_1372200/PF3D7_0937300/PF3D7_0732000/PF3D7_0222600/PF3D7_1040500/PF3D7_0833100/PF3D7_1300900/PF3D7_0617600/PF3D7_1101100/PF3D7_0831800/PF3D7_1040300/PF3D7_1253700/PF3D7_1040700/PF3D7_0400800/PF3D7_0401800/PF3D7_0732500/PF3D7_1300200/PF3D7_0808800/PF3D7_0401300/PF3D7_1149000/PF3D7_0425900/PF3D7_1000500/PF3D7_1372800/PF3D7_1479500/PF3D7_0500400/PF3D7_0402600/PF3D7_1361100/PF3D7_0200400/PF3D7_0…
GO:0050839	MF	cell adhesion molecule binding	44/716	54/3472	0.814815	3.95117	11.1391	6.57286e-22	9.01421e-21	7.31417e-21	44	Gain	PF3D7_0200100/PF3D7_0712300/PF3D7_0632800/PF3D7_0937800/PF3D7_1100100/PF3D7_0400400/PF3D7_0412900/PF3D7_1000100/PF3D7_0800200/PF3D7_1100200/PF3D7_1240300/PF3D7_1240400/PF3D7_0500100/PF3D7_0712600/PF3D7_0632500/PF3D7_0412700/PF3D7_1150400/PF3D7_0711700/PF3D7_0712900/PF3D7_0733000/PF3D7_0420900/PF3D7_0425800/PF3D7_0426000/PF3D7_1041300/PF3D7_0712800/PF3D7_0223500/PF3D7_1200100/PF3D7_0809100/PF3D7_0…
GO:0098609	BP	cell-cell adhesion	44/716	57/3472	0.77193	3.74321	10.6426	3.5471e-20	4.25652e-19	3.45376e-19	44	Gain	PF3D7_0200100/PF3D7_0712300/PF3D7_0632800/PF3D7_0937800/PF3D7_1100100/PF3D7_0400400/PF3D7_0412900/PF3D7_1000100/PF3D7_0800200/PF3D7_1100200/PF3D7_1149000/PF3D7_1240300/PF3D7_1240400/PF3D7_0500100/PF3D7_0712600/PF3D7_0632500/PF3D7_0412700/PF3D7_1150400/PF3D7_0711700/PF3D7_0712900/PF3D7_0733000/PF3D7_0420900/PF3D7_0425800/PF3D7_0426000/PF3D7_1041300/PF3D7_0712800/PF3D7_0223500/PF3D7_1200100/PF3D7_0…
GO:0020030	CC	infected host cell surface knob	45/716	61/3472	0.737705	3.57725	10.3496	3.04489e-19	3.24788e-18	2.63534e-18	45	Gain	PF3D7_0200100/PF3D7_0712300/PF3D7_0632800/PF3D7_0937800/PF3D7_1100100/PF3D7_0400400/PF3D7_0412900/PF3D7_1000100/PF3D7_0800200/PF3D7_1100200/PF3D7_1240300/PF3D7_1240400/PF3D7_0500100/PF3D7_0712600/PF3D7_0632500/PF3D7_0412700/PF3D7_1150400/PF3D7_0711700/PF3D7_0712900/PF3D7_0733000/PF3D7_0420900/PF3D7_0425800/PF3D7_0426000/PF3D7_1041300/PF3D7_0712800/PF3D7_0223500/PF3D7_1200100/PF3D7_0809100/PF3D7_0…
GO:0046789	MF	host cell surface receptor binding	19/716	37/3472	0.513514	2.49011	4.64408	3.00913e-05	0.000288876	0.000234395	19	Gain	PF3D7_0200100/PF3D7_1101100/PF3D7_1100100/PF3D7_1000100/PF3D7_1100200/PF3D7_1149000/PF3D7_1240300/PF3D7_1240400/PF3D7_1150400/PF3D7_1254800/PF3D7_1041300/PF3D7_0223500/PF3D7_1200100/PF3D7_0731500/PF3D7_1240600/PF3D7_1255200/PF3D7_1028700/PF3D7_1335900/PF3D7_0223100
GO:0005515	MF	protein binding	101/716	364/3472	0.277473	1.34551	3.5507	0.000359504	0.00313749	0.00254577	101	Gain	PF3D7_0401800/PF3D7_0800200/PF3D7_1149000/PF3D7_0515000/PF3D7_1230800/PF3D7_0102200/PF3D7_1254800/PF3D7_0520900/PF3D7_1014600/PF3D7_0937700/PF3D7_1024800/PF3D7_0209000/PF3D7_0508000/PF3D7_1123500/PF3D7_1437400/PF3D7_0632400/PF3D7_0917900/PF3D7_1007700/PF3D7_1373400/PF3D7_1041200/PF3D7_1018200/PF3D7_0934100/PF3D7_1116000/PF3D7_1451800/PF3D7_1030000/PF3D7_0302200/PF3D7_0305000/PF3D7_0207600/PF3D7_0…
GO:0051082	MF	unfolded protein binding	7/716	11/3472	0.636364	3.08583	3.53117	0.00233271	0.0186616	0.0151421	7	Gain	PF3D7_0409400/PF3D7_0306800/PF3D7_1401100/PF3D7_0308200/PF3D7_1229500/PF3D7_0320300/PF3D7_0110700
GO:1903561	CC	extracellular vesicle	28/716	91/3472	0.307692	1.49205	2.4241	0.0135568	0.0931005	0.0755421	28	Gain	PF3D7_0102200/PF3D7_0422400/PF3D7_0501500/PF3D7_0917900/PF3D7_1465900/PF3D7_0207600/PF3D7_0831700/PF3D7_0731500/PF3D7_0621200/PF3D7_1462800/PF3D7_0202000/PF3D7_1410400/PF3D7_0501000/PF3D7_0501300/PF3D7_0619400/PF3D7_1444800/PF3D7_0801000/PF3D7_0704500/PF3D7_1324900/PF3D7_0818900/PF3D7_0311400/PF3D7_0424600/PF3D7_1035300/PF3D7_1246200/PF3D7_0201900/PF3D7_0702500/PF3D7_1222300/PF3D7_0202500
GO:0045178	CC	basal part of cell	7/716	14/3472	0.5	2.42458	2.72197	0.0135772	0.0931005	0.0755421	7	Gain	PF3D7_1018200/PF3D7_1031200/PF3D7_1351700/PF3D7_1436200/PF3D7_0613900/PF3D7_0407800/PF3D7_0704100
GO:0003724	MF	RNA helicase activity	8/716	18/3472	0.444444	2.15518	2.50421	0.0192117	0.122955	0.0997661	8	Gain	PF3D7_0422500/PF3D7_0623700/PF3D7_1459000/PF3D7_1332700/PF3D7_1005500/PF3D7_0422700/PF3D7_1445900/PF3D7_1364300
GO:0033644	CC	host cell membrane	10/716	25/3472	0.4	1.93966	2.40307	0.0209028	0.125417	0.101763	10	Gain	PF3D7_0324600/PF3D7_0617600/PF3D7_0831800/PF3D7_0300400/PF3D7_1149000/PF3D7_1254100/PF3D7_0631900/PF3D7_1200800/PF3D7_1040200/PF3D7_1445900
GO:0016887	MF	ATP hydrolysis activity	14/716	42/3472	0.333333	1.61639	2.04821	0.0368399	0.199638	0.161987	14	Gain	PF3D7_0816600/PF3D7_1227100/PF3D7_1459000/PF3D7_0831700/PF3D7_0527000/PF3D7_1342600/PF3D7_1211000/PF3D7_0619400/PF3D7_0818900/PF3D7_0708800/PF3D7_0815700/PF3D7_1445900/PF3D7_0215800/PF3D7_1211900
GO:0032991	CC	protein-containing complex	8/716	20/3472	0.4	1.93966	2.14781	0.0375635	0.199638	0.161987	8	Gain	PF3D7_1007700/PF3D7_1018200/PF3D7_1116000/PF3D7_0831700/PF3D7_0801000/PF3D7_0315600/PF3D7_1452000/PF3D7_0423500
GO:0070258	CC	inner membrane pellicle complex	20/716	66/3472	0.30303	1.46944	1.96235	0.0395116	0.199638	0.161987	20	Gain	PF3D7_1031200/PF3D7_0723300/PF3D7_1342600/PF3D7_1351700/PF3D7_1436200/PF3D7_0609800/PF3D7_0304000/PF3D7_1407700/PF3D7_0708800/PF3D7_0515700/PF3D7_0407800/PF3D7_0704100/PF3D7_1431100/PF3D7_0510300/PF3D7_0515400/PF3D7_1345600/PF3D7_1246400/PF3D7_0702500/PF3D7_1221400/PF3D7_0423500
GO:0046812	MF	host cell surface binding	9/716	24/3472	0.375	1.81844	2.05046	0.0426488	0.204714	0.166106	9	Gain	PF3D7_0100400/PF3D7_0508000/PF3D7_1116000/PF3D7_1147800/PF3D7_1133400/PF3D7_0501200/PF3D7_0424400/PF3D7_1035500/PF3D7_1036300
GO:0005524	MF	ATP binding	11/716	32/3472	0.34375	1.6669	1.93152	0.0492542	0.217319	0.176334	11	Gain	PF3D7_1227100/PF3D7_0831700/PF3D7_1342600/PF3D7_1211700/PF3D7_1229500/PF3D7_1211000/PF3D7_1106800/PF3D7_0613900/PF3D7_1324800/PF3D7_0827000/PF3D7_0215800
GO:0071976	BP	cell gliding	6/716	14/3472	0.428571	2.07821	2.06016	0.0498023	0.217319	0.176334	6	Gain	PF3D7_1360500/PF3D7_0814600/PF3D7_1335900/PF3D7_0206200/PF3D7_0515700/PF3D7_1216600
GO:0030430	CC	host cell cytoplasm	15/716	48/3472	0.3125	1.51536	1.83236	0.0540453	0.225581	0.183037	15	Gain	PF3D7_0831800/PF3D7_1478600/PF3D7_1038400/PF3D7_0831700/PF3D7_0108300/PF3D7_1201100/PF3D7_0113900/PF3D7_0501200/PF3D7_0424400/PF3D7_0113200/PF3D7_0936400/PF3D7_1016300/PF3D7_1200900/PF3D7_0702500/PF3D7_0214100
GO:0020009	CC	microneme	13/716	41/3472	0.317073	1.53754	1.76456	0.0631406	0.252562	0.20493	13	Gain	PF3D7_0508000/PF3D7_0731500/PF3D7_1133400/PF3D7_1404300/PF3D7_1028700/PF3D7_1252200/PF3D7_1113100/PF3D7_0827900/PF3D7_1335900/PF3D7_0206200/PF3D7_0923300/PF3D7_1216600/PF3D7_0317100
GO:0044877	MF	protein-containing complex binding	6/716	16/3472	0.375	1.81844	1.67225	0.091869	0.352777	0.286244	6	Gain	PF3D7_1024800/PF3D7_1123500/PF3D7_1226900/PF3D7_1035500/PF3D7_1407000/PF3D7_1475500
GO:0005681	CC	spliceosomal complex	7/716	21/3472	0.333333	1.61639	1.44389	0.122649	0.452858	0.367451	7	Gain	PF3D7_0515000/PF3D7_1367100/PF3D7_0517300/PF3D7_1119300/PF3D7_1468800/PF3D7_1474500/PF3D7_1220100
GO:0005886	CC	plasma membrane	20/716	76/3472	0.263158	1.2761	1.2403	0.137108	0.487497	0.395556	20	Gain	PF3D7_0324600/PF3D7_0904900/PF3D7_0206800/PF3D7_0106700/PF3D7_1360500/PF3D7_1254100/PF3D7_0209000/PF3D7_1229100/PF3D7_1342600/PF3D7_1133400/PF3D7_1476700/PF3D7_1340900/PF3D7_1129900/PF3D7_0506900/PF3D7_0206200/PF3D7_1031000/PF3D7_1137800/PF3D7_1015900/PF3D7_0317100/PF3D7_0104800
GO:0043565	MF	sequence-specific DNA binding	6/716	18/3472	0.333333	1.61639	1.3362	0.148062	0.493516	0.40044	6	Gain	PF3D7_1305200/PF3D7_1007700/PF3D7_1222600/PF3D7_0613800/PF3D7_0802100/PF3D7_0516800
GO:0071944	CC	cell periphery	8/716	26/3472	0.307692	1.49205	1.28346	0.149083	0.493516	0.40044	8	Gain	PF3D7_0406100/PF3D7_0814600/PF3D7_1342600/PF3D7_0515700/PF3D7_0510300/PF3D7_0806300/PF3D7_1439500/PF3D7_0104800
GO:0044228	CC	host cell surface	9/716	31/3472	0.290323	1.40782	1.16239	0.171933	0.550185	0.446422	9	Gain	PF3D7_0401800/PF3D7_0102200/PF3D7_0108300/PF3D7_0113900/PF3D7_0501200/PF3D7_0424400/PF3D7_1477600/PF3D7_0424600/PF3D7_0309600
GO:0003723	MF	RNA binding	47/716	201/3472	0.233831	1.13388	0.99662	0.181436	0.561866	0.4559	47	Gain	PF3D7_0812400/PF3D7_1361100/PF3D7_0422400/PF3D7_0501500/PF3D7_1405900/PF3D7_1407100/PF3D7_1451100/PF3D7_0917900/PF3D7_0623600/PF3D7_1465900/PF3D7_1459000/PF3D7_0831700/PF3D7_0516900/PF3D7_1037300/PF3D7_1211700/PF3D7_1462800/PF3D7_1367100/PF3D7_0202000/PF3D7_1410400/PF3D7_0619400/PF3D7_1407800/PF3D7_1444800/PF3D7_1325100/PF3D7_0827900/PF3D7_1324900/PF3D7_0818900/PF3D7_1462300/PF3D7_0517300/PF3D7_0…
GO:0006457	BP	protein folding	7/716	24/3472	0.291667	1.41434	1.03806	0.210558	0.579334	0.470074	7	Gain	PF3D7_0306800/PF3D7_0308200/PF3D7_1229500/PF3D7_0320300/PF3D7_0827900/PF3D7_1453700/PF3D7_0708800
GO:0009410	BP	response to xenobiotic stimulus	36/716	154/3472	0.233766	1.13357	0.864125	0.220651	0.579334	0.470074	36	Gain	PF3D7_0812400/PF3D7_0108400/PF3D7_0212800/PF3D7_1228300/PF3D7_1466300/PF3D7_1451100/PF3D7_0917900/PF3D7_1007700/PF3D7_1303500/PF3D7_1229100/PF3D7_0827800/PF3D7_0615100/PF3D7_1008700/PF3D7_1342600/PF3D7_1438500/PF3D7_0110600/PF3D7_1462800/PF3D7_0627800/PF3D7_1454700/PF3D7_1116700/PF3D7_1113100/PF3D7_1222600/PF3D7_1036300/PF3D7_0310200/PF3D7_1251200/PF3D7_1012400/PF3D7_0513300/PF3D7_0613800/PF3D7_1…
GO:0016192	BP	vesicle-mediated transport	4/716	12/3472	0.333333	1.61639	1.09006	0.221925	0.579334	0.470074	4	Gain	PF3D7_0613500/PF3D7_1311400/PF3D7_1118100/PF3D7_1472100
GO:0030433		GO:0030433	4/716	12/3472	0.333333	1.61639	1.09006	0.221925	0.579334	0.470074	4	Gain	PF3D7_0507700/PF3D7_0314300/PF3D7_0619400/PF3D7_0815700
GO:0048870	BP	cell motility	4/716	12/3472	0.333333	1.61639	1.09006	0.221925	0.579334	0.470074	4	Gain	PF3D7_0616500/PF3D7_1342600/PF3D7_0613900/PF3D7_1251200
GO:0020020	CC	food vacuole	25/716	104/3472	0.240385	1.16566	0.874184	0.223285	0.579334	0.470074	25	Gain	PF3D7_1372200/PF3D7_0831800/PF3D7_0102200/PF3D7_0501500/PF3D7_0917900/PF3D7_0920800/PF3D7_1456800/PF3D7_1116000/PF3D7_0406100/PF3D7_1015600/PF3D7_1008700/PF3D7_1037300/PF3D7_1462800/PF3D7_1134000/PF3D7_1410400/PF3D7_1116700/PF3D7_1407800/PF3D7_0827900/PF3D7_1324900/PF3D7_0818900/PF3D7_1408100/PF3D7_1246200/PF3D7_1342100/PF3D7_1015900/PF3D7_1222300
GO:0009986	CC	cell surface	35/716	151/3472	0.231788	1.12398	0.793858	0.241756	0.610753	0.495567	35	Gain	PF3D7_1335000/PF3D7_0508000/PF3D7_0917900/PF3D7_0903700/PF3D7_0814600/PF3D7_1008700/PF3D7_0408600/PF3D7_1342600/PF3D7_1037300/PF3D7_1462800/PF3D7_0501200/PF3D7_0424400/PF3D7_0320300/PF3D7_1028700/PF3D7_0506900/PF3D7_1035500/PF3D7_1444800/PF3D7_1113100/PF3D7_0827900/PF3D7_1324900/PF3D7_1335900/PF3D7_0818900/PF3D7_1477600/PF3D7_1036300/PF3D7_1036000/PF3D7_0515700/PF3D7_1035300/PF3D7_1137800/PF3D7_1…
GO:0044409	BP	symbiont entry into host	23/716	98/3472	0.234694	1.13807	0.70661	0.275797	0.678884	0.550849	23	Gain	PF3D7_0631900/PF3D7_1238900/PF3D7_1116000/PF3D7_0903700/PF3D7_0731500/PF3D7_0616500/PF3D7_1342600/PF3D7_1147800/PF3D7_1133400/PF3D7_1462800/PF3D7_0405200/PF3D7_0424400/PF3D7_0304000/PF3D7_1252200/PF3D7_0214900/PF3D7_1035500/PF3D7_0801000/PF3D7_1335900/PF3D7_0923300/PF3D7_0515700/PF3D7_0309600/PF3D7_1246200/PF3D7_0423500
GO:0020008	CC	rhoptry	10/716	40/3472	0.25	1.21229	0.688226	0.3016	0.718996	0.583396	10	Gain	PF3D7_0501500/PF3D7_0631900/PF3D7_1116000/PF3D7_0302200/PF3D7_1147800/PF3D7_1311400/PF3D7_0405200/PF3D7_1410400/PF3D7_1113100/PF3D7_0801000
GO:0044312	CC	crystalloid	5/716	18/3472	0.277778	1.34699	0.752204	0.307071	0.718996	0.583396	5	Gain	PF3D7_1453500/PF3D7_1103500/PF3D7_1407000/PF3D7_1475500/PF3D7_0504500
GO:0006888	BP	endoplasmic reticulum to Golgi vesicle-mediated transport	4/716	14/3472	0.285714	1.38547	0.736532	0.323201	0.721565	0.585481	4	Gain	PF3D7_1361100/PF3D7_0822600/PF3D7_1429800/PF3D7_0214100
GO:1990225	CC	rhoptry neck	4/716	14/3472	0.285714	1.38547	0.736532	0.323201	0.721565	0.585481	4	Gain	PF3D7_1116000/PF3D7_0424400/PF3D7_0214900/PF3D7_1452000
GO:0006511	BP	ubiquitin-dependent protein catabolic process	4/716	15/3472	0.266667	1.29311	0.57979	0.375196	0.818609	0.664222	4	Gain	PF3D7_1130400/PF3D7_1311500/PF3D7_1008400/PF3D7_0104300
GO:0003677	MF	DNA binding	7/716	29/3472	0.241379	1.17049	0.469858	0.389278	0.830459	0.673837	7	Gain	PF3D7_0409400/PF3D7_0216000/PF3D7_1466200/PF3D7_1355100/PF3D7_1107400/PF3D7_0320900/PF3D7_1249900
GO:0035891	BP	exit from host cell	7/716	30/3472	0.233333	1.13147	0.368578	0.426598	0.871768	0.707356	7	Gain	PF3D7_1250100/PF3D7_0207600/PF3D7_0207500/PF3D7_1028700/PF3D7_0206200/PF3D7_1418100/PF3D7_0806300
GO:0005622	CC	intracellular anatomical structure	4/716	16/3472	0.25	1.21229	0.433758	0.426803	0.871768	0.707356	4	Gain	PF3D7_0520900/PF3D7_1454700/PF3D7_1324900/PF3D7_1027800
GO:0034399	CC	nuclear periphery	8/716	35/3472	0.228571	1.10838	0.328426	0.437019	0.874038	0.709198	8	Gain	PF3D7_0212100/PF3D7_0827800/PF3D7_0905100/PF3D7_1209300/PF3D7_0919000/PF3D7_1220900/PF3D7_0609000/PF3D7_0602100
GO:0042393	MF	histone binding	3/716	12/3472	0.25	1.21229	0.375429	0.46374	0.908551	0.737202	3	Gain	PF3D7_0919000/PF3D7_0314700/PF3D7_0110700
GO:0005829	CC	cytosol	31/716	147/3472	0.210884	1.02261	0.142775	0.477138	0.916105	0.743331	31	Gain	PF3D7_0420400/PF3D7_1437400/PF3D7_0306800/PF3D7_0204100/PF3D7_0518400/PF3D7_0802000/PF3D7_0811300/PF3D7_0308200/PF3D7_0406400/PF3D7_1342600/PF3D7_1462800/PF3D7_1015200/PF3D7_1229500/PF3D7_1103800/PF3D7_0320300/PF3D7_1450100/PF3D7_0525000/PF3D7_1454700/PF3D7_0213900/PF3D7_0818900/PF3D7_0814900/PF3D7_0613900/PF3D7_0515700/PF3D7_0818100/PF3D7_1416500/PF3D7_1361900/PF3D7_0209100/PF3D7_0618500/PF3D7_1…
GO:0000398	BP	mRNA splicing, via spliceosome	10/716	47/3472	0.212766	1.03174	0.111641	0.513837	0.917851	0.744747	10	Gain	PF3D7_0515000/PF3D7_1325000/PF3D7_0623600/PF3D7_1030000/PF3D7_1367100/PF3D7_1119300/PF3D7_1468800/PF3D7_1033600/PF3D7_1474500/PF3D7_0819900
GO:0000776	CC	kinetochore	4/716	18/3472	0.222222	1.07759	0.168203	0.525852	0.917851	0.744747	4	Gain	PF3D7_0307700/PF3D7_0723800/PF3D7_1322200/PF3D7_0729100
GO:0005525	MF	GTP binding	4/716	18/3472	0.222222	1.07759	0.168203	0.525852	0.917851	0.744747	4	Gain	PF3D7_1451100/PF3D7_1410600/PF3D7_1366600/PF3D7_1330600
GO:0005794	CC	Golgi apparatus	4/716	18/3472	0.222222	1.07759	0.168203	0.525852	0.917851	0.744747	4	Gain	PF3D7_1123500/PF3D7_1451800/PF3D7_1311400/PF3D7_1037500
GO:0006355	BP	regulation of DNA-templated transcription	4/716	18/3472	0.222222	1.07759	0.168203	0.525852	0.917851	0.744747	4	Gain	PF3D7_1030000/PF3D7_1466200/PF3D7_1143100/PF3D7_1328800
GO:0020007	CC	apical complex	3/716	14/3472	0.214286	1.03911	0.0747207	0.575371	0.970027	0.787083	3	Gain	PF3D7_1147800/PF3D7_1133400/PF3D7_1332200
GO:0003729	MF	mRNA binding	14/716	69/3472	0.202899	0.983888	-0.0688952	0.575953	0.970027	0.787083	14	Gain	PF3D7_0804400/PF3D7_0515000/PF3D7_1227100/PF3D7_1415400/PF3D7_0108300/PF3D7_1330600/PF3D7_1103800/PF3D7_0310300/PF3D7_1107300/PF3D7_0629400/PF3D7_1016300/PF3D7_1037700/PF3D7_1004400/PF3D7_1236100
GO:0044164	CC	host cell cytosol	6/716	31/3472	0.193548	0.938547	-0.175155	0.640377	1	0.811403	6	Gain	PF3D7_1401100/PF3D7_0831700/PF3D7_0424400/PF3D7_1106800/PF3D7_1002100/PF3D7_0410000
GO:0005751		GO:0005751	2/716	10/3472	0.2	0.969832	-0.0486879	0.643045	1	0.811403	2	Gain	PF3D7_1402200/PF3D7_1430900
GO:0030687	CC	preribosome, large subunit precursor	2/716	10/3472	0.2	0.969832	-0.0486879	0.643045	1	0.811403	2	Gain	PF3D7_0729400/PF3D7_0203700
GO:0000792	CC	heterochromatin	2/716	11/3472	0.181818	0.881666	-0.200332	0.696325	1	0.811403	2	Gain	PF3D7_1220900/PF3D7_0516800
GO:0005789	CC	endoplasmic reticulum membrane	2/716	11/3472	0.181818	0.881666	-0.200332	0.696325	1	0.811403	2	Gain	PF3D7_1438100/PF3D7_1450100
GO:0006366	BP	transcription by RNA polymerase II	2/716	11/3472	0.181818	0.881666	-0.200332	0.696325	1	0.811403	2	Gain	PF3D7_0318200/PF3D7_1244200
GO:0044003	BP	symbiont-mediated perturbation of host process	2/716	11/3472	0.181818	0.881666	-0.200332	0.696325	1	0.811403	2	Gain	PF3D7_1200800/PF3D7_0500900
GO:0005737	CC	cytoplasm	47/716	241/3472	0.195021	0.945687	-0.445437	0.697691	1	0.811403	47	Gain	PF3D7_0831800/PF3D7_1360500/PF3D7_1466100/PF3D7_1024800/PF3D7_1018200/PF3D7_0934100/PF3D7_0802800/PF3D7_1459000/PF3D7_1015600/PF3D7_0814600/PF3D7_1004300/PF3D7_0905100/PF3D7_0705400/PF3D7_0202000/PF3D7_1355100/PF3D7_0609800/PF3D7_1138500/PF3D7_1219000/PF3D7_0501300/PF3D7_1031600/PF3D7_1444800/PF3D7_1113100/PF3D7_0511700/PF3D7_1335900/PF3D7_0919000/PF3D7_0818900/PF3D7_0517300/PF3D7_0314700/PF3D7_1…
GO:0006468	BP	protein phosphorylation	7/716	39/3472	0.179487	0.870362	-0.414926	0.721887	1	0.811403	7	Gain	PF3D7_1238900/PF3D7_0317200/PF3D7_1200800/PF3D7_0311400/PF3D7_1103700/PF3D7_1431500/PF3D7_0500900
GO:0005509	MF	calcium ion binding	2/716	12/3472	0.166667	0.808194	-0.339203	0.742842	1	0.811403	2	Gain	PF3D7_1238900/PF3D7_1136300
GO:0004672	MF	protein kinase activity	2/716	13/3472	0.153846	0.746025	-0.467554	0.783116	1	0.811403	2	Gain	PF3D7_0317200/PF3D7_1106800
GO:0043022	MF	ribosome binding	2/716	14/3472	0.142857	0.692737	-0.587091	0.817741	1	0.811403	2	Gain	PF3D7_1450100/PF3D7_1031600
GO:0005730	CC	nucleolus	5/716	33/3472	0.151515	0.734722	-0.780346	0.840922	1	0.811403	5	Gain	PF3D7_1407100/PF3D7_0802300/PF3D7_0721300/PF3D7_0203700/PF3D7_1328800
GO:0046658		GO:0046658	2/716	15/3472	0.133333	0.646555	-0.699137	0.847329	1	0.811403	2	Gain	PF3D7_0508000/PF3D7_1031000
GO:0003743	MF	translation initiation factor activity	2/716	16/3472	0.125	0.606145	-0.804736	0.872483	1	0.811403	2	Gain	PF3D7_1410600/PF3D7_0418200
GO:0022627	CC	cytosolic small ribosomal subunit	3/716	23/3472	0.130435	0.632499	-0.901197	0.882176	1	0.811403	3	Gain	PF3D7_0422400/PF3D7_1465900/PF3D7_1408600
GO:0036396	CC	RNA N6-methyladenosine methyltransferase complex	2/716	17/3472	0.117647	0.57049	-0.904729	0.893771	1	0.811403	2	Gain	PF3D7_1230800/PF3D7_1229500
GO:0020026	CC	merozoite dense granule	1/716	10/3472	0.1	0.484916	-0.831302	0.901024	1	0.811403	1	Gain	PF3D7_0102200
GO:0046540	CC	U4/U6 x U5 tri-snRNP complex	1/716	10/3472	0.1	0.484916	-0.831302	0.901024	1	0.811403	1	Gain	PF3D7_0819900
GO:0006413	BP	translational initiation	1/716	11/3472	0.0909091	0.440833	-0.946632	0.921494	1	0.811403	1	Gain	PF3D7_1410600
GO:0020014	BP	schizogony	1/716	11/3472	0.0909091	0.440833	-0.946632	0.921494	1	0.811403	1	Gain	PF3D7_1229100
GO:0031982	CC	vesicle	1/716	11/3472	0.0909091	0.440833	-0.946632	0.921494	1	0.811403	1	Gain	PF3D7_1476700
GO:0020005	CC	symbiont-containing vacuole membrane	6/716	45/3472	0.133333	0.646555	-1.21623	0.926119	1	0.811403	6	Gain	PF3D7_1024800/PF3D7_1464600/PF3D7_0501300/PF3D7_1418100/PF3D7_1137800/PF3D7_0202500
GO:0006508	BP	proteolysis	3/716	26/3472	0.115385	0.559519	-1.14895	0.927495	1	0.811403	3	Gain	PF3D7_0804400/PF3D7_0801700/PF3D7_0207600
GO:0008233	MF	peptidase activity	1/716	12/3472	0.0833333	0.404097	-1.05383	0.937735	1	0.811403	1	Gain	PF3D7_0506900
GO:0016409	MF	palmitoyltransferase activity	1/716	12/3472	0.0833333	0.404097	-1.05383	0.937735	1	0.811403	1	Gain	PF3D7_0609800
GO:0018345	BP	protein palmitoylation	1/716	12/3472	0.0833333	0.404097	-1.05383	0.937735	1	0.811403	1	Gain	PF3D7_0609800
GO:0044310	CC	osmiophilic body	2/716	21/3472	0.0952381	0.461825	-1.26068	0.949944	1	0.811403	2	Gain	PF3D7_1250100/PF3D7_0206200
GO:0005783	CC	endoplasmic reticulum	12/716	85/3472	0.141176	0.684588	-1.50046	0.954425	1	0.811403	12	Gain	PF3D7_1149000/PF3D7_1361100/PF3D7_1415700/PF3D7_0917900/PF3D7_1451800/PF3D7_1331600/PF3D7_1476700/PF3D7_0619400/PF3D7_1032400/PF3D7_1037500/PF3D7_1344200/PF3D7_1222300
GO:0032040	CC	small-subunit processome	1/716	14/3472	0.0714286	0.346369	-1.2489	0.960841	1	0.811403	1	Gain	PF3D7_0802300
GO:0003735	MF	structural constituent of ribosome	7/716	59/3472	0.118644	0.575324	-1.67672	0.973698	1	0.811403	7	Gain	PF3D7_0422400/PF3D7_1465900/PF3D7_1132700/PF3D7_0516900/PF3D7_1027800/PF3D7_1408600/PF3D7_1429100
GO:0044538	CC	host cell periphery	2/716	26/3472	0.0769231	0.373012	-1.63543	0.981182	1	0.811403	2	Gain	PF3D7_0401800/PF3D7_0424600
GO:0006412	BP	translation	1/716	18/3472	0.0555556	0.269398	-1.5838	0.984526	1	0.811403	1	Gain	PF3D7_1132700
GO:0016020	CC	membrane	21/716	149/3472	0.14094	0.683439	-2.01293	0.985933	1	0.811403	21	Gain	PF3D7_0206800/PF3D7_1415700/PF3D7_0212800/PF3D7_1014300/PF3D7_1238900/PF3D7_0814600/PF3D7_0314300/PF3D7_1306500/PF3D7_1462800/PF3D7_1433400/PF3D7_0501300/PF3D7_0216800/PF3D7_1335900/PF3D7_1235200/PF3D7_0804500/PF3D7_1302400/PF3D7_1469400/PF3D7_0818100/PF3D7_0924500/PF3D7_0615300/PF3D7_1468400
GO:0043657	CC	host cell	15/716	116/3472	0.12931	0.627047	-2.08217	0.989364	1	0.811403	15	Gain	PF3D7_1149100/PF3D7_0601500/PF3D7_1301500/PF3D7_0731700/PF3D7_1401100/PF3D7_1401000/PF3D7_0730800/PF3D7_0631100/PF3D7_0730900/PF3D7_0113300/PF3D7_0113200/PF3D7_0301800/PF3D7_0424800/PF3D7_1301200/PF3D7_1372100
GO:0022625	CC	cytosolic large ribosomal subunit	2/716	29/3472	0.0689655	0.334425	-1.83431	0.989694	1	0.811403	2	Gain	PF3D7_0516900/PF3D7_1027800
GO:0045177	CC	apical part of cell	3/716	55/3472	0.0545455	0.2645	-2.80211	0.999674	1	0.811403	3	Gain	PF3D7_0903700/PF3D7_1008700/PF3D7_0408600
GO:0020011	CC	apicoplast	40/716	363/3472	0.110193	0.534343	-4.77808	1	1	0.811403	40	Gain	PF3D7_0804400/PF3D7_1123500/PF3D7_0816600/PF3D7_0409400/PF3D7_1453500/PF3D7_1025300/PF3D7_0305000/PF3D7_0416100/PF3D7_0104400/PF3D7_0615100/PF3D7_0314300/PF3D7_1312000/PF3D7_0628800/PF3D7_1226900/PF3D7_0627700/PF3D7_0925300/PF3D7_1455900/PF3D7_0707800/PF3D7_1344600/PF3D7_1015200/PF3D7_0626300/PF3D7_1009600/PF3D7_0910800/PF3D7_0522500/PF3D7_1143000/PF3D7_1469600/PF3D7_0530200/PF3D7_1228700/PF3D7_1…
GO:0005739	CC	mitochondrion	58/716	481/3472	0.120582	0.584722	-5.00089	1	1	0.811403	58	Gain	PF3D7_0420400/PF3D7_1456600/PF3D7_1305200/PF3D7_0409400/PF3D7_0709200/PF3D7_1342800/PF3D7_1132700/PF3D7_0610000/PF3D7_1015600/PF3D7_1108500/PF3D7_0729600/PF3D7_1027200/PF3D7_1439400/PF3D7_1402200/PF3D7_1119600/PF3D7_0507000/PF3D7_0717900/PF3D7_1235700/PF3D7_1034400/PF3D7_1037300/PF3D7_0925300/PF3D7_1134000/PF3D7_0519300/PF3D7_1330600/PF3D7_1476700/PF3D7_1462700/PF3D7_0217100/PF3D7_1436500/PF3D7_0…
GO:0005737	CC	cytoplasm	1/1	241/3472	0.00414938	14.4066	3.66151	0.0694124	0.0694124		1	Loss	PF3D7_0814400

## Sheet: KEGG
category	subcategory	ID	Description	GeneRatio	BgRatio	RichFactor	FoldEnrichment	zScore	pvalue	p.adjust	qvalue	geneID	Count	Status
Human Diseases	Infectious disease: parasitic	pfa05144	Malaria - Plasmodium falciparum 3D7	187/364	217/1232	0.861751	2.9167	20.1359	1.35194e-84	7.70606e-83	7.70606e-83	PF3D7_1101200/PF3D7_1254000/PF3D7_0900300/PF3D7_0937300/PF3D7_0732000/PF3D7_0632300/PF3D7_0200100/PF3D7_0222600/PF3D7_0901000/PF3D7_0712300/PF3D7_1040500/PF3D7_0324600/PF3D7_0222700/PF3D7_1300900/PF3D7_0632800/PF3D7_0617600/PF3D7_1101100/PF3D7_1200300/PF3D7_1040300/PF3D7_0937800/PF3D7_1253700/PF3D7_0700100/PF3D7_1040700/PF3D7_1100100/PF3D7_1300600/PF3D7_1040400/PF3D7_0400800/PF3D7_0300400/PF3D7_0…	187	Gain
Metabolism	Global and overview maps	pfa01230	Biosynthesis of amino acids - Plasmodium falciparum 3D7	10/364	26/1232	0.384615	1.30178	1.00674	0.211763	1	1	PF3D7_1357900/PF3D7_1462800/PF3D7_1444800/PF3D7_1325100/PF3D7_1435300/PF3D7_1120100/PF3D7_0610800/PF3D7_1342100/PF3D7_1015900/PF3D7_1327800	10	Gain
Metabolism	Lipid metabolism	pfa00061	Fatty acid biosynthesis - Plasmodium falciparum 3D7	7/364	18/1232	0.388889	1.31624	0.874908	0.262591	1	1	PF3D7_0615100/PF3D7_1312000/PF3D7_0215000/PF3D7_0626300/PF3D7_0215300/PF3D7_1469600/PF3D7_1200700	7	Gain
Metabolism	Carbohydrate metabolism	pfa00030	Pentose phosphate pathway - Plasmodium falciparum 3D7	5/364	12/1232	0.416667	1.41026	0.924455	0.263633	1	1	PF3D7_1454700/PF3D7_1444800/PF3D7_1325100/PF3D7_0610800/PF3D7_1327800	5	Gain
Metabolism	Global and overview maps	pfa01200	Carbon metabolism - Plasmodium falciparum 3D7	15/364	44/1232	0.340909	1.15385	0.672705	0.301506	1	1	PF3D7_1342800/PF3D7_1108500/PF3D7_1034400/PF3D7_1462800/PF3D7_0627800/PF3D7_0820700/PF3D7_1454700/PF3D7_1444800/PF3D7_1325100/PF3D7_1120100/PF3D7_0610800/PF3D7_1342100/PF3D7_1015900/PF3D7_0927300/PF3D7_1327800	15	Gain
Metabolism	Carbohydrate metabolism	pfa00640	Propanoate metabolism - Plasmodium falciparum 3D7	4/364	10/1232	0.4	1.35385	0.727275	0.337933	1	1	PF3D7_1108500/PF3D7_0627800/PF3D7_0504600/PF3D7_1469600	4	Gain
Metabolism	Carbohydrate metabolism	pfa00020	Citrate cycle (TCA cycle) - Plasmodium falciparum 3D7	6/364	17/1232	0.352941	1.19457	0.522917	0.386604	1	1	PF3D7_1342800/PF3D7_1108500/PF3D7_1034400/PF3D7_0820700/PF3D7_1342100/PF3D7_0927300	6	Gain
Metabolism	Global and overview maps	pfa01212	Fatty acid metabolism - Plasmodium falciparum 3D7	8/364	24/1232	0.333333	1.12821	0.41058	0.415555	1	1	PF3D7_0615100/PF3D7_1312000/PF3D7_1331600/PF3D7_0215000/PF3D7_0626300/PF3D7_0215300/PF3D7_1469600/PF3D7_1200700	8	Gain
Metabolism	Energy metabolism	pfa00710	Carbon fixation by Calvin cycle - Plasmodium falciparum 3D7	4/364	11/1232	0.363636	1.23077	0.497664	0.417043	1	1	PF3D7_1342800/PF3D7_1462800/PF3D7_1444800/PF3D7_0610800	4	Gain
Genetic Information Processing	Folding, sorting and degradation	pfa03018	RNA degradation - Plasmodium falciparum 3D7	11/364	35/1232	0.314286	1.06374	0.247624	0.466499	1	1	PF3D7_1325000/PF3D7_1015600/PF3D7_0811300/PF3D7_1308900/PF3D7_1134000/PF3D7_1103800/PF3D7_0720000/PF3D7_0909400/PF3D7_0819900/PF3D7_1015900/PF3D7_0602100	11	Gain
Genetic Information Processing	Folding, sorting and degradation	pfa04141	Protein processing in endoplasmic reticulum - Plasmodium falciparum 3D7	13/364	44/1232	0.295455	1	0	0.558389	1	1	PF3D7_1361100/PF3D7_0917900/PF3D7_0507700/PF3D7_0831700/PF3D7_1438100/PF3D7_0822600/PF3D7_0619400/PF3D7_0827900/PF3D7_0818900/PF3D7_1344200/PF3D7_1222300/PF3D7_0214100/PF3D7_1346100	13	Gain
Metabolism	Carbohydrate metabolism	pfa00010	Glycolysis / Gluconeogenesis - Plasmodium falciparum 3D7	6/364	20/1232	0.3	1.01538	0.0449025	0.567058	1	1	PF3D7_1342800/PF3D7_1462800/PF3D7_0627800/PF3D7_1444800/PF3D7_1120100/PF3D7_1015900	6	Gain
Metabolism	Carbohydrate metabolism	pfa00520	Amino sugar and nucleotide sugar metabolism - Plasmodium falciparum 3D7	3/364	10/1232	0.3	1.01538	0.0316207	0.605726	1	1	PF3D7_1252200/PF3D7_0517500/PF3D7_1343600	3	Gain
Environmental Information Processing	Signal transduction	pfa04070	Phosphatidylinositol signaling system - Plasmodium falciparum 3D7	3/364	10/1232	0.3	1.01538	0.0316207	0.605726	1	1	PF3D7_0110600/PF3D7_0509800/PF3D7_1316100	3	Gain
Genetic Information Processing	Translation	pfa03015	mRNA surveillance pathway - Plasmodium falciparum 3D7	7/364	25/1232	0.28	0.947692	-0.171042	0.642793	1	1	PF3D7_1459000/PF3D7_1438500/PF3D7_0725200/PF3D7_1005500/PF3D7_0422700/PF3D7_0212300/PF3D7_1123400	7	Gain
Genetic Information Processing	Folding, sorting and degradation	pfa03060	Protein export - Plasmodium falciparum 3D7	5/364	18/1232	0.277778	0.940171	-0.165523	0.653324	1	1	PF3D7_0917900/PF3D7_1366600/PF3D7_1438100/PF3D7_1450100/PF3D7_1346100	5	Gain
Genetic Information Processing	Translation	pfa03013	Nucleocytoplasmic transport - Plasmodium falciparum 3D7	7/364	26/1232	0.269231	0.911243	-0.296099	0.688074	1	1	PF3D7_0812400/PF3D7_1459000/PF3D7_0627700/PF3D7_0815200/PF3D7_0725200/PF3D7_1005500/PF3D7_0422700	7	Gain
Cellular Processes	Transport and catabolism	pfa04146	Peroxisome - Plasmodium falciparum 3D7	4/364	15/1232	0.266667	0.902564	-0.245776	0.6911	1	1	PF3D7_0215000/PF3D7_0215300/PF3D7_0814900/PF3D7_1200700	4	Gain
Metabolism	Carbohydrate metabolism	pfa00620	Pyruvate metabolism - Plasmodium falciparum 3D7	5/364	19/1232	0.263158	0.890688	-0.310837	0.704816	1	1	PF3D7_1342800/PF3D7_0406400/PF3D7_0627800/PF3D7_1469600/PF3D7_0927300	5	Gain
Cellular Processes	Transport and catabolism	pfa04142	Lysosome - Plasmodium falciparum 3D7	5/364	19/1232	0.263158	0.890688	-0.310837	0.704816	1	1	PF3D7_1250500/PF3D7_0528100/PF3D7_1311400/PF3D7_1116700/PF3D7_1118100	5	Gain
Genetic Information Processing	Replication and repair	pfa03030	DNA replication - Plasmodium falciparum 3D7	7/364	27/1232	0.259259	0.877493	-0.416648	0.729513	1	1	PF3D7_0527000/PF3D7_0705400/PF3D7_1211700/PF3D7_1355100/PF3D7_1317100/PF3D7_1361900/PF3D7_0408500	7	Gain
Metabolism	Lipid metabolism	pfa00071	Fatty acid degradation - Plasmodium falciparum 3D7	3/364	12/1232	0.25	0.846154	-0.346671	0.737393	1	1	PF3D7_0215000/PF3D7_0215300/PF3D7_1200700	3	Gain
Metabolism	Amino acid metabolism	pfa00250	Alanine, aspartate and glutamate metabolism - Plasmodium falciparum 3D7	3/364	12/1232	0.25	0.846154	-0.346671	0.737393	1	1	PF3D7_0802000/PF3D7_1435300/PF3D7_1416500	3	Gain
Cellular Processes	Transport and catabolism	pfa04145	Phagosome - Plasmodium falciparum 3D7	6/364	25/1232	0.24	0.812308	-0.613738	0.795457	1	1	PF3D7_1020300/PF3D7_0406100/PF3D7_0903700/PF3D7_1008700/PF3D7_1140100/PF3D7_1346100	6	Gain
Metabolism	Global and overview maps	pfa01210	2-Oxocarboxylic acid metabolism - Plasmodium falciparum 3D7	3/364	14/1232	0.214286	0.725275	-0.669204	0.831667	1	1	PF3D7_0820700/PF3D7_0504600/PF3D7_1342100	3	Gain
Metabolism	Carbohydrate metabolism	pfa00630	Glyoxylate and dicarboxylate metabolism - Plasmodium falciparum 3D7	2/364	10/1232	0.2	0.676923	-0.664034	0.844576	1	1	PF3D7_0627800/PF3D7_1342100	2	Gain
Metabolism	Metabolism of terpenoids and polyketides	pfa00900	Terpenoid backbone biosynthesis - Plasmodium falciparum 3D7	2/364	10/1232	0.2	0.676923	-0.664034	0.844576	1	1	PF3D7_0104400/PF3D7_1022800	2	Gain
Genetic Information Processing	Chromosome	pfa03083	Polycomb repressive complex - Plasmodium falciparum 3D7	2/364	10/1232	0.2	0.676923	-0.664034	0.844576	1	1	PF3D7_0110700/PF3D7_1103700	2	Gain
Genetic Information Processing	Transcription	pfa03040	Spliceosome - Plasmodium falciparum 3D7	24/364	95/1232	0.252632	0.855061	-0.951892	0.858073	1	1	PF3D7_0422500/PF3D7_1325000/PF3D7_1316500/PF3D7_1227100/PF3D7_0623600/PF3D7_0831700/PF3D7_1367100/PF3D7_1030100/PF3D7_1231500/PF3D7_0725200/PF3D7_0818900/PF3D7_0517300/PF3D7_0422700/PF3D7_1119300/PF3D7_1468800/PF3D7_1033600/PF3D7_0917600/PF3D7_1474500/PF3D7_1445900/PF3D7_0405400/PF3D7_0819900/PF3D7_1220100/PF3D7_1364300/PF3D7_0614400	24	Gain
Metabolism	Metabolism of cofactors and vitamins	pfa00785	Lipoic acid metabolism - Plasmodium falciparum 3D7	3/364	15/1232	0.2	0.676923	-0.814941	0.866809	1	1	PF3D7_1344600/PF3D7_0820700/PF3D7_0504600	3	Gain
Metabolism	Energy metabolism	pfa00190	Oxidative phosphorylation - Plasmodium falciparum 3D7	9/364	40/1232	0.225	0.761538	-0.992499	0.880925	1	1	PF3D7_0406100/PF3D7_1439400/PF3D7_1140100/PF3D7_1235700/PF3D7_1034400/PF3D7_0519300/PF3D7_1462700/PF3D7_0217100/PF3D7_1430900	9	Gain
Metabolism	Global and overview maps	pfa01250	Biosynthesis of nucleotide sugars - Plasmodium falciparum 3D7	2/364	11/1232	0.181818	0.615385	-0.82944	0.88193	1	1	PF3D7_0517500/PF3D7_1343600	2	Gain
Genetic Information Processing	Transcription	pfa03022	Basal transcription factors - Plasmodium falciparum 3D7	2/364	11/1232	0.181818	0.615385	-0.82944	0.88193	1	1	PF3D7_0934100/PF3D7_1244200	2	Gain
Cellular Processes	Transport and catabolism	pfa04144	Endocytosis - Plasmodium falciparum 3D7	5/364	24/1232	0.208333	0.705128	-0.944333	0.882105	1	1	PF3D7_0831700/PF3D7_1110500/PF3D7_0110600/PF3D7_0818900/PF3D7_1244600	5	Gain
Genetic Information Processing	Chromosome	pfa03082	ATP-dependent chromatin remodeling - Plasmodium falciparum 3D7	3/364	16/1232	0.1875	0.634615	-0.952277	0.895329	1	1	PF3D7_0216000/PF3D7_0110700/PF3D7_0320900	3	Gain
Metabolism	Global and overview maps	pfa01110	Biosynthesis of secondary metabolites - Plasmodium falciparum 3D7	28/364	114/1232	0.245614	0.831309	-1.22389	0.910337	1	1	PF3D7_0920800/PF3D7_1342800/PF3D7_1357900/PF3D7_0104400/PF3D7_0615100/PF3D7_1108500/PF3D7_1312000/PF3D7_1034400/PF3D7_1462800/PF3D7_0519300/PF3D7_1331600/PF3D7_0627800/PF3D7_0820700/PF3D7_0504600/PF3D7_1454700/PF3D7_1444800/PF3D7_1325100/PF3D7_1469600/PF3D7_1012400/PF3D7_1435300/PF3D7_1120100/PF3D7_1022800/PF3D7_0610800/PF3D7_1342100/PF3D7_1015900/PF3D7_0517500/PF3D7_0927300/PF3D7_1327800	28	Gain
Genetic Information Processing	Replication and repair	pfa03440	Homologous recombination - Plasmodium falciparum 3D7	2/364	12/1232	0.166667	0.564103	-0.982234	0.910837	1	1	PF3D7_1107400/PF3D7_0803400	2	Gain
Cellular Processes	Cell motility	pfa04814	Motor proteins - Plasmodium falciparum 3D7	6/364	30/1232	0.2	0.676923	-1.15967	0.918171	1	1	PF3D7_1020300/PF3D7_0903700/PF3D7_1008700/PF3D7_1342600/PF3D7_0905300/PF3D7_1246200	6	Gain
Metabolism	Nucleotide metabolism	pfa00240	Pyrimidine metabolism - Plasmodium falciparum 3D7	3/364	18/1232	0.166667	0.564103	-1.20595	0.936504	1	1	PF3D7_0513300/PF3D7_1472900/PF3D7_0603300	3	Gain
Metabolism	Glycan biosynthesis and metabolism	pfa00563	Glycosylphosphatidylinositol (GPI)-anchor biosynthesis - Plasmodium falciparum 3D7	1/364	10/1232	0.1	0.338462	-1.35969	0.970325	1	1	PF3D7_1032400	1	Gain
Genetic Information Processing	Folding, sorting and degradation	pfa03050	Proteasome - Plasmodium falciparum 3D7	6/364	35/1232	0.171429	0.58022	-1.63091	0.971173	1	1	PF3D7_1368100/PF3D7_1466300/PF3D7_1130400/PF3D7_1311500/PF3D7_1008400/PF3D7_0907700	6	Gain
Metabolism	Nucleotide metabolism	pfa00230	Purine metabolism - Plasmodium falciparum 3D7	5/364	31/1232	0.16129	0.545906	-1.65758	0.974408	1	1	PF3D7_1360500/PF3D7_0920800/PF3D7_1325100/PF3D7_1012400/PF3D7_1327800	5	Gain
Cellular Processes	Transport and catabolism	pfa04148	Efferocytosis - Plasmodium falciparum 3D7	1/364	11/1232	0.0909091	0.307692	-1.49299	0.979164	1	1	PF3D7_1439400	1	Gain
Metabolism	Metabolism of cofactors and vitamins	pfa00860	Porphyrin metabolism - Plasmodium falciparum 3D7	1/364	12/1232	0.0833333	0.282051	-1.6178	0.985376	1	1	PF3D7_0519300	1	Gain
Genetic Information Processing	Transcription	pfa03020	RNA polymerase - Plasmodium falciparum 3D7	3/364	24/1232	0.125	0.423077	-1.84761	0.987317	1	1	PF3D7_0215700/PF3D7_1213700/PF3D7_0318200	3	Gain
Genetic Information Processing	Replication and repair	pfa03410	Base excision repair - Plasmodium falciparum 3D7	2/364	19/1232	0.105263	0.356275	-1.83049	0.988896	1	1	PF3D7_1361900/PF3D7_0408500	2	Gain
Metabolism	Global and overview maps	pfa01232	Nucleotide metabolism - Plasmodium falciparum 3D7	3/364	25/1232	0.12	0.406154	-1.94183	0.990426	1	1	PF3D7_0920800/PF3D7_1012400/PF3D7_0513300	3	Gain
Genetic Information Processing	Replication and repair	pfa03420	Nucleotide excision repair - Plasmodium falciparum 3D7	6/364	41/1232	0.146341	0.49531	-2.12756	0.992762	1	1	PF3D7_0215700/PF3D7_0934100/PF3D7_1213700/PF3D7_0318200/PF3D7_1361900/PF3D7_1244200	6	Gain
Metabolism	Metabolism of other amino acids	pfa00480	Glutathione metabolism - Plasmodium falciparum 3D7	1/364	14/1232	0.0714286	0.241758	-1.847	0.992803	1	1	PF3D7_1454700	1	Gain
Metabolism	Global and overview maps	pfa01240	Biosynthesis of cofactors - Plasmodium falciparum 3D7	11/364	64/1232	0.171875	0.581731	-2.22456	0.993333	1	1	PF3D7_0615100/PF3D7_0621200/PF3D7_0519300/PF3D7_1344600/PF3D7_0626300/PF3D7_0727200/PF3D7_1472900/PF3D7_1324800/PF3D7_1239600/PF3D7_0603300/PF3D7_0628000	11	Gain
Genetic Information Processing	Translation	pfa03008	Ribosome biogenesis in eukaryotes - Plasmodium falciparum 3D7	7/364	49/1232	0.142857	0.483516	-2.38826	0.996681	1	1	PF3D7_0106700/PF3D7_1417500/PF3D7_1407100/PF3D7_0802300/PF3D7_0909400/PF3D7_0726000/PF3D7_1103700	7	Gain
Genetic Information Processing	Replication and repair	pfa03430	Mismatch repair - Plasmodium falciparum 3D7	1/364	20/1232	0.05	0.169231	-2.42473	0.999149	1	1	PF3D7_1361900	1	Gain
Metabolism	Global and overview maps	pfa01100	Metabolic pathways - Plasmodium falciparum 3D7	63/364	286/1232	0.22028	0.745562	-3.17862	0.999545	1	1	PF3D7_0309300/PF3D7_1351600/PF3D7_0520900/PF3D7_1360500/PF3D7_0920800/PF3D7_1342800/PF3D7_1357900/PF3D7_1453500/PF3D7_0802000/PF3D7_0406100/PF3D7_0104400/PF3D7_0615100/PF3D7_1108500/PF3D7_1312000/PF3D7_0406400/PF3D7_1439400/PF3D7_1140100/PF3D7_1235700/PF3D7_0621200/PF3D7_1034400/PF3D7_0110600/PF3D7_1455900/PF3D7_1462800/PF3D7_0519300/PF3D7_1344600/PF3D7_1331600/PF3D7_0215000/PF3D7_0627800/PF3D7_1…	63	Gain
Metabolism	Lipid metabolism	pfa00564	Glycerophospholipid metabolism - Plasmodium falciparum 3D7	1/364	22/1232	0.0454545	0.153846	-2.59232	0.999584	1	1	PF3D7_1124600	1	Gain
Genetic Information Processing	Folding, sorting and degradation	pfa04120	Ubiquitin mediated proteolysis - Plasmodium falciparum 3D7	1/364	27/1232	0.037037	0.125356	-2.97467	0.999931	1	1	PF3D7_1237000	1	Gain
Genetic Information Processing	Translation	pfa03010	Ribosome - Plasmodium falciparum 3D7	10/364	120/1232	0.0833333	0.282051	-5.3586	1	1	1	PF3D7_0422400/PF3D7_1456600/PF3D7_1465900/PF3D7_0516900/PF3D7_0522500/PF3D7_1027800/PF3D7_0726000/PF3D7_1408600/PF3D7_0309600/PF3D7_1414300	10	Gain
Genetic Information Processing	Translation	pfa00970	Aminoacyl-tRNA biosynthesis - Plasmodium falciparum 3D7	4/364	111/1232	0.036036	0.121968	-6.27753	1	1	1	PF3D7_0925300/PF3D7_1232000/PF3D7_1461900/PF3D7_1367700	4	Gain

## Sheet: motif analysis 
MOTIF_INDEX	MOTIF_SOURCE	MOTIF_ID	ALT_ID	CONSENSUS	WIDTH	SITES	E-VALUE	E-VALUE_SOURCE	MOST_SIMILAR_MOTIF_SOURCE	MOST_SIMILAR_MOTIF	URL
1	MEME	GMTGMWGMTGAWGMT	MEME-1	GMTGMWGMTGAWGMT	15	317	7.4e-178	MEME	../jaspar/JASPAR2024_CORE_non-redundant_v2.meme	MA2344.1 (REV)	https://jaspar2024.elixir.no/matrix/MA2344.1
2	MEME	SCTGCWKCAAYASCY	MEME-2	SCTGCWKCAAYASCY	15	100	8.7e-50	MEME	../jaspar/JASPAR2024_CORE_non-redundant_v2.meme	MA2334.1 (ZNF547)	https://jaspar2024.elixir.no/matrix/MA2334.1
3	MEME	TCATCATCATC	MEME-3	TCATCATCATC	11	114	1.3e-40	MEME	../jaspar/JASPAR2024_CORE_non-redundant_v2.meme	MA0547.2 (skn-1)	https://jaspar2024.elixir.no/matrix/MA0547.2
4	../jaspar/JASPAR2024_CORE_non-redundant_v2.meme	MA1376.2	DEAR3	CRCCGMC	7	694	0.00013	CENTRIMO			https://jaspar2024.elixir.no/matrix/MA1376.2
5	../jaspar/JASPAR2024_CORE_non-redundant_v2.meme	MA0998.2	ERF096	GCCGCC	6	615	0.00019	CENTRIMO			https://jaspar2024.elixir.no/matrix/MA0998.2
6	../jaspar/JASPAR2024_CORE_non-redundant_v2.meme	MA1804.2	WIN1	CRCCGC	6	843	0.00071	CENTRIMO			https://jaspar2024.elixir.no/matrix/MA1804.2
7	../jaspar/JASPAR2024_CORE_non-redundant_v2.meme	MA2151.1	pax-2	SCGTGACG	8	784	0.0011	CENTRIMO			https://jaspar2024.elixir.no/matrix/MA2151.1
8	../jaspar/JASPAR2024_CORE_non-redundant_v2.meme	MA2022.2	LOB	CCGCCGCCGCMGC	13	296	0.0032	CENTRIMO			https://jaspar2024.elixir.no/matrix/MA2022.2
9	../jaspar/JASPAR2024_CORE_non-redundant_v2.meme	MA1914.2	Snail	CACCTG	6	911	0.0049	CENTRIMO			https://jaspar2024.elixir.no/matrix/MA1914.2
10	../jaspar/JASPAR2024_CORE_non-redundant_v2.meme	MA1257.2	ERF9	GGCGGHKRYGGCGGCGGMG	19	352	0.0051	CENTRIMO			https://jaspar2024.elixir.no/matrix/MA1257.2
11	STREME	1-GTATCACTA	STREME-1	GTATCACTA	9	54	0.0099	STREME
12	../jaspar/JASPAR2024_CORE_non-redundant_v2.meme	MA2398.1	AS2	CGGCGGMRRHDRCGGCGG	18	327	0.021	CENTRIMO			https://jaspar2024.elixir.no/matrix/MA2398.1
13	../jaspar/JASPAR2024_CORE_non-redundant_v2.meme	MA1990.2	Gli1	RGACCACCCA	10	556	0.021	CENTRIMO			https://jaspar2024.elixir.no/matrix/MA1990.2
14	../jaspar/JASPAR2024_CORE_non-redundant_v2.meme	MA1558.2	SNAI1	RCAGGTG	7	813	0.034	CENTRIMO			https://jaspar2024.elixir.no/matrix/MA1558.2
15	../jaspar/JASPAR2024_CORE_non-redundant_v2.meme	MA1245.3	ERF112	CCGCCGCCR	9	328	0.036	CENTRIMO			https://jaspar2024.elixir.no/matrix/MA1245.3
16	../jaspar/JASPAR2024_CORE_non-redundant_v2.meme	MA0506.3	Nrf1	CTGCGCMTGCGC	12	198	0.036	CENTRIMO			https://jaspar2024.elixir.no/matrix/MA0506.3
17	../jaspar/JASPAR2024_CORE_non-redundant_v2.meme	MA1005.3	ERF082	CCGCCGCCR	9	307	0.036	CENTRIMO			https://jaspar2024.elixir.no/matrix/MA1005.3
18	../jaspar/JASPAR2024_CORE_non-redundant_v2.meme	MA1554.2	RFX7	CGTTGCYA	8	878	0.045	CENTRIMO			https://jaspar2024.elixir.no/matrix/MA1554.2
19	../jaspar/JASPAR2024_CORE_non-redundant_v2.meme	MA2378.1	CRF3	GCCG	4	876	0.045	CENTRIMO			https://jaspar2024.elixir.no/matrix/MA2378.1
20	../jaspar/JASPAR2024_CORE_non-redundant_v2.meme	MA0147.4	MYC	CCACGTGC	8	547	0.047	CENTRIMO			https://jaspar2024.elixir.no/matrix/MA0147.4
