# Supplementary material for: Integration of ATAC-seq and RNA-seq reveals temperature-responsive regulatory regions in Plasmodium falciparum asexual stages
Source: Parasit Vectors. 2026 Feb 20;19:134. doi: 10.1186/s13071-026-07288-2 (PMC13032594; doi:10.1186/s13071-026-07288-2)
Supplement: Supplementary file 11 — Additional file 11. [file 13071_2026_7288_MOESM11_ESM.xlsx]

## Sheet: Sheet1
seqnames	start	end	width	strand	Conc	Conc_ring_37	Conc_trophozoite_37	Fold	p.value	FDR	annotation	gene Chr	gene Start	gene End	gene Length	gene Strand	gene Id	transcript Id	distance To TSS	gene Id	gene_product	transcript_product	location	length	sequence_SO	SO	is_pseudo	Status
Pf3D7_01_v3	32060	32460	401	*	8.78725	8.0098	9.28968	-0.721802	0.019966	0.0907771	Promoter (2-3kb)	1	29510	37126	7617	1	PF3D7_0100100	PF3D7_0100100.1	2550	PF3D7_0100100	erythrocyte membrane protein 1, PfEMP1	erythrocyte membrane protein 1, PfEMP1	Pf3D7_01_v3:29510-37126(+)	6492	chromosome	protein_coding_gene	FALSE	Gain
Pf3D7_01_v3	39195	39595	401	*	8.03962	7.43219	8.46577	-0.764139	0.0188533	0.0884654	Promoter (<=1kb)	1	38982	40207	1226	2	PF3D7_0100200	PF3D7_0100200.1	612	PF3D7_0100200	rifin	rifin	Pf3D7_01_v3:38982-40207(-)	996	chromosome	protein_coding_gene	FALSE	Gain
Pf3D7_01_v3	54115	54515	401	*	7.91376	7.3222	8.33208	-0.741997	0.0247895	1	Promoter (<=1kb)	1	53778	55006	1229	2	PF3D7_0100600	PF3D7_0100600.1	491	PF3D7_0100600	rifin	rifin	Pf3D7_01_v3:53778-55006(-)	1080	chromosome	protein_coding_gene	FALSE	Gain
Pf3D7_01_v3	82160	82560	401	*	8.2756	7.68596	8.69297	-0.71784	0.0321346	0.105254	Promoter (<=1kb)	1	81765	83106	1342	2	PF3D7_0101600	PF3D7_0101600.1	546	PF3D7_0101600	rifin	rifin	Pf3D7_01_v3:81765-83106(-)	1110	chromosome	protein_coding_gene	FALSE	Gain
Pf3D7_01_v3	90586	90986	401	*	8.18803	7.57877	8.61506	-0.686977	0.0407646	0.113107	Promoter (<=1kb)	1	90242	91420	1179	2	PF3D7_0101900	PF3D7_0101900.1	434	PF3D7_0101900	rifin	rifin	Pf3D7_01_v3:90242-91420(-)	1032	chromosome	protein_coding_gene	FALSE	Gain
Pf3D7_01_v3	100196	100596	401	*	8.507	7.88877	8.93838	-0.743535	0.0237309	0.0957583	Promoter (2-3kb)	1	97590	103615	6026	1	PF3D7_0102200	PF3D7_0102200.1	2606	PF3D7_0102200	ring-infected erythrocyte surface antigen	ring-infected erythrocyte surface antigen	Pf3D7_01_v3:98819-102282(+)	5820	chromosome	protein_coding_gene	FALSE	Gain
Pf3D7_01_v3	112106	112506	401	*	8.32229	7.71512	8.7483	-0.723963	0.0294064	0.101337	Exon (PF3D7_0102500.1/PF3D7_0102500, exon 1 of 4)	1	107197	108348	1152	2	PF3D7_0102400	PF3D7_0102400.1	-3758	PF3D7_0102400	lysophospholipase, putative, pseudogene	lysophospholipase, putative, pseudogene	Pf3D7_01_v3:-(-)	1152	chromosome	pseudogene	TRUE	Gain
Pf3D7_01_v3	199603	200003	401	*	8.42401	7.77501	8.87003	-0.795113	0.012511	0.0785618	Promoter (1-2kb)	1	201354	204250	2897	1	PF3D7_0104400	PF3D7_0104400.1	-1351	PF3D7_0104400	4-hydroxy-3-methylbut-2-enyl diphosphate reductase	4-hydroxy-3-methylbut-2-enyl diphosphate reductase	Pf3D7_01_v3:202536-204143(+)	2897	chromosome	protein_coding_gene	FALSE	Gain
Pf3D7_01_v3	203526	203926	401	*	8.48546	7.92709	8.88702	-0.714288	0.0347265	0.106783	Promoter (1-2kb)	1	204368	205612	1245	2	PF3D7_0104500	PF3D7_0104500.1	1686	PF3D7_0104500	conserved protein, unknown function	conserved protein, unknown function	Pf3D7_01_v3:204622-205455(-)	1245	chromosome	protein_coding_gene	FALSE	Gain
Pf3D7_01_v3	282240	282640	401	*	8.5542	7.81726	9.03962	-0.834483	0.00711122	0.0703143	Promoter (1-2kb)	1	280595	285875	5281	1	PF3D7_0106700	PF3D7_0106700.1	1645	PF3D7_0106700	small ribosomal subunit assembling AARP2 protein	small ribosomal subunit assembling AARP2 protein	Pf3D7_01_v3:281155-285459(+)	5281	chromosome	protein_coding_gene	FALSE	Gain
Pf3D7_01_v3	337969	338369	401	*	8.22433	7.52793	8.69202	-0.892597	0.0026865	0.061966	Exon (PF3D7_0108300.1/PF3D7_0108300, exon 1 of 1)	1	334374	344369	9996	1	PF3D7_0108300	PF3D7_0108300.1	3595	PF3D7_0108300	conserved Plasmodium protein, unknown function	conserved Plasmodium protein, unknown function	Pf3D7_01_v3:337168-343833(+)	9996	chromosome	protein_coding_gene	FALSE	Gain
Pf3D7_01_v3	340913	341313	401	*	8.4838	7.78494	8.95259	-0.827427	0.0080112	0.0703143	Exon (PF3D7_0108300.1/PF3D7_0108300, exon 1 of 1)	1	345206	346540	1335	2	PF3D7_0108400	PF3D7_0108400.2	5227	PF3D7_0108400	mitochondrial carrier protein, putative	mitochondrial carrier protein, putative	Pf3D7_01_v3:344400-346540(-)	1800	chromosome	protein_coding_gene	FALSE	Gain
Pf3D7_01_v3	349271	349671	401	*	7.4116	6.73694	7.86948	-0.777746	0.0151698	1	Promoter (1-2kb)	1	344373	347320	2948	2	PF3D7_0108400	PF3D7_0108400.1	-1951	PF3D7_0108400	mitochondrial carrier protein, putative	mitochondrial carrier protein, putative	Pf3D7_01_v3:344400-346540(-)	1800	chromosome	protein_coding_gene	FALSE	Gain
Pf3D7_01_v3	363522	363922	401	*	8.11092	7.51135	8.5332	-0.758238	0.0203309	1	Promoter (<=1kb)	1	361987	362586	600	2	PF3D7_0108900	PF3D7_0108900.1	-936	PF3D7_0108900	non-coding RNA	non-coding RNA	Pf3D7_01_v3:-(-)	600	chromosome	ncRNA_gene	FALSE	Gain
Pf3D7_01_v3	382037	382437	401	*	8.07645	7.57191	8.44953	-0.691356	0.0462468	1	Promoter (<=1kb)	1	383092	386632	3541	1	PF3D7_0109850	PF3D7_0109850.1	-655	PF3D7_0109850	phosphatidate cytidylyltransferase, putative	phosphatidate cytidylyltransferase, putative	Pf3D7_01_v3:383284-386632(+)	1983	chromosome	protein_coding_gene	FALSE	Gain
Pf3D7_01_v3	391069	391469	401	*	7.6975	7.19725	8.06823	-0.7019	0.0400365	1	Promoter (<=1kb)	1	388887	392185	3299	2	PF3D7_0110100	PF3D7_0110100.1	716	PF3D7_0110100	selenocysteine-specific elongation factor, putative	selenocysteine-specific elongation factor, putative	Pf3D7_01_v3:389261-392065(-)	3299	chromosome	protein_coding_gene	FALSE	Gain
Pf3D7_01_v3	397003	397403	401	*	7.97352	7.43937	8.36246	-0.709165	0.0374051	1	Promoter (<=1kb)	1	396580	403838	7259	1	PF3D7_0110500	PF3D7_0110500.1	423	PF3D7_0110500	bromodomain protein 3, putative	bromodomain protein 3, putative	Pf3D7_01_v3:396591-403606(+)	7101	chromosome	protein_coding_gene	FALSE	Gain
Pf3D7_01_v3	408313	408713	401	*	8.41313	7.75918	8.86146	-0.828095	0.00777935	0.0703143	Exon (PF3D7_0110600.1/PF3D7_0110600, exon 1 of 7)	1	405007	412453	7447	1	PF3D7_0110600	PF3D7_0110600.1	3306	PF3D7_0110600	phosphatidylinositol-4-phosphate 5-kinase	phosphatidylinositol-4-phosphate 5-kinase	Pf3D7_01_v3:405739-412169(+)	6149	chromosome	protein_coding_gene	FALSE	Gain
Pf3D7_01_v3	488255	488655	401	*	7.97679	7.36705	8.40406	-0.777587	0.0157797	1	Promoter (2-3kb)	1	487239	490901	3663	2	PF3D7_0113000	PF3D7_0113000.1	2246	PF3D7_0113000	glutamic acid-rich protein GARP	glutamic acid-rich protein GARP	Pf3D7_01_v3:487892-490127(-)	3449	chromosome	protein_coding_gene	FALSE	Gain
Pf3D7_01_v3	514048	514448	401	*	8.73511	7.86902	9.27252	-0.929195	0.00172075	0.05759	Promoter (1-2kb)	1	512086	517855	5770	1	PF3D7_0113600	PF3D7_0113600.1	1962	PF3D7_0113600	surface-associated interspersed protein 1.2 (SURFIN 1.2), pseudogene	surface-associated interspersed protein 1.2 (SURFIN 1.2), pseudogene	Pf3D7_01_v3:-(+)	5682	chromosome	pseudogene	TRUE	Gain
Pf3D7_01_v3	544808	545208	401	*	7.91965	7.21865	8.38938	-0.817288	0.00915098	1	Exon (PF3D7_0114000.1/PF3D7_0114000, exon 2 of 2)	1	541805	547544	5740	1	PF3D7_0114000	PF3D7_0114000.1	3003	PF3D7_0114000	exported protein family 1	exported protein family 1	Pf3D7_01_v3:542480-546983(+)	5628	chromosome	protein_coding_gene	FALSE	Gain
Pf3D7_01_v3	563991	564391	401	*	8.10903	7.48345	8.54395	-0.707881	0.0329239	0.105254	Promoter (<=1kb)	1	563703	564842	1140	2	PF3D7_0114700	PF3D7_0114700.1	451	PF3D7_0114700	rifin	rifin	Pf3D7_01_v3:563703-564842(-)	972	chromosome	protein_coding_gene	FALSE	Gain
Pf3D7_01_v3	592477	592877	401	*	8.17936	7.49104	8.64343	-0.820815	0.0087945	0.0703143	Promoter (<=1kb)	1	591849	593187	1339	1	PF3D7_0115200	PF3D7_0115200.1	628	PF3D7_0115200	rifin	rifin	Pf3D7_01_v3:591849-593187(+)	1107	chromosome	protein_coding_gene	FALSE	Gain
Pf3D7_01_v3	617342	617742	401	*	8.90455	8.21895	9.3674	-0.635734	0.0472342	0.118212	Promoter (2-3kb)	1	607390	614893	7504	2	PF3D7_0115700	PF3D7_0115700.1	-2449	PF3D7_0115700	erythrocyte membrane protein 1, PfEMP1	erythrocyte membrane protein 1, PfEMP1	Pf3D7_01_v3:607390-614893(-)	6612	chromosome	protein_coding_gene	FALSE	Gain
Pf3D7_02_v3	27547	27947	401	*	8.19117	7.45019	8.67832	-0.855359	0.00536772	0.0664352	Promoter (2-3kb)	2	25232	31168	5937	1	PF3D7_0200100	PF3D7_0200100.1	2315	PF3D7_0200100	erythrocyte membrane protein 1, PfEMP1	erythrocyte membrane protein 1, PfEMP1	Pf3D7_02_v3:25232-31168(+)	5136	chromosome	protein_coding_gene	FALSE	Gain
Pf3D7_02_v3	859	1259	401	*	7.71455	6.81733	8.26356	-0.648536	0.0242197	1	Distal Intergenic	2	25232	31168	5937	1	PF3D7_0200100	PF3D7_0200100.1	-23973	PF3D7_0200100	erythrocyte membrane protein 1, PfEMP1	erythrocyte membrane protein 1, PfEMP1	Pf3D7_02_v3:25232-31168(+)	5136	chromosome	protein_coding_gene	FALSE	Gain
Pf3D7_02_v3	22486	22886	401	*	8.80325	8.12558	9.26251	-0.679037	0.0362706	0.106783	Promoter (2-3kb)	2	25232	31168	5937	1	PF3D7_0200100	PF3D7_0200100.1	-2346	PF3D7_0200100	erythrocyte membrane protein 1, PfEMP1	erythrocyte membrane protein 1, PfEMP1	Pf3D7_02_v3:25232-31168(+)	5136	chromosome	protein_coding_gene	FALSE	Gain
Pf3D7_02_v3	33249	33649	401	*	7.89147	7.30675	8.30639	-0.709686	0.0352685	1	Promoter (<=1kb)	2	33030	34259	1230	2	PF3D7_0200200	PF3D7_0200200.1	610	PF3D7_0200200	rifin	rifin	Pf3D7_02_v3:33030-34259(-)	1005	chromosome	protein_coding_gene	FALSE	Gain
Pf3D7_02_v3	45429	45829	401	*	7.87738	7.29971	8.28876	-0.723504	0.0307978	1	Promoter (<=1kb)	2	45286	46558	1273	2	PF3D7_0200600	PF3D7_0200600.1	729	PF3D7_0200600	rifin	rifin	Pf3D7_02_v3:45286-46558(-)	1128	chromosome	protein_coding_gene	FALSE	Gain
Pf3D7_02_v3	96563	96963	401	*	7.87455	7.30767	8.28046	-0.694541	0.0420627	1	Exon (PF3D7_0201900.1/PF3D7_0201900, exon 2 of 2)	2	90205	100157	9953	2	PF3D7_0201900	PF3D7_0201900.1	3194	PF3D7_0201900	erythrocyte membrane protein 3	erythrocyte membrane protein 3	Pf3D7_02_v3:91318-98838(-)	9758	chromosome	protein_coding_gene	FALSE	Gain
Pf3D7_02_v3	104420	104820	401	*	8.50868	7.84903	8.95966	-0.742236	0.0223819	0.0950951	Promoter (1-2kb)	2	102137	106662	4526	2	PF3D7_0202000	PF3D7_0202000.1	1842	PF3D7_0202000	knob-associated histidine-rich protein	knob-associated histidine-rich protein	Pf3D7_02_v3:103385-105796(-)	4079	chromosome	protein_coding_gene	FALSE	Gain
Pf3D7_02_v3	169060	169460	401	*	8.23466	7.53371	8.70438	-0.87423	0.00387522	0.061966	Promoter (1-2kb)	2	168580	170767	2188	2	PF3D7_0203700	PF3D7_0203700.1	1307	PF3D7_0203700	protein MAK16, putative	protein MAK16, putative	Pf3D7_02_v3:168682-170136(-)	2053	chromosome	protein_coding_gene	FALSE	Gain
Pf3D7_02_v3	187314	187714	401	*	8.38477	7.81089	8.79422	-0.767401	0.0174836	0.085558	Promoter (2-3kb)	2	181749	189877	8129	2	PF3D7_0204100	PF3D7_0204100.1	2163	PF3D7_0204100	Sel1 repeat-containing protein, putative	Sel1 repeat-containing protein, putative	Pf3D7_02_v3:182228-189115(-)	8129	chromosome	protein_coding_gene	FALSE	Gain
Pf3D7_02_v3	274078	274478	401	*	8.28055	7.5096	8.7803	-0.908261	0.00239331	0.061966	Promoter (<=1kb)	2	271576	274917	3342	2	PF3D7_0206800	PF3D7_0206800.1	439	PF3D7_0206800	merozoite surface protein 2	merozoite surface protein 2	Pf3D7_02_v3:273689-274507(-)	3342	chromosome	protein_coding_gene	FALSE	Gain
Pf3D7_02_v3	294991	295391	401	*	8.01107	7.40042	8.43878	-0.756764	0.0206364	1	Promoter (2-3kb)	2	290168	292703	2536	2	PF3D7_0207300	PF3D7_0207300.1	-2288	PF3D7_0207300	serine repeat antigen 8	serine repeat antigen 8	Pf3D7_02_v3:290168-292703(-)	2040	chromosome	protein_coding_gene	FALSE	Gain
Pf3D7_02_v3	297019	297419	401	*	7.77378	7.19775	8.18434	-0.757342	0.0203183	1	Promoter (<=1kb)	2	293896	297980	4085	2	PF3D7_0207400	PF3D7_0207400.1	561	PF3D7_0207400	serine repeat antigen 7	serine repeat antigen 7	Pf3D7_02_v3:294273-297616(-)	3582	chromosome	protein_coding_gene	FALSE	Gain
Pf3D7_02_v3	304171	304571	401	*	8.44365	7.83836	8.86874	-0.747031	0.0231716	0.0957583	Promoter (1-2kb)	2	298380	302820	4441	2	PF3D7_0207500	PF3D7_0207500.1	-1351	PF3D7_0207500	serine repeat antigen 6	serine repeat antigen 6	Pf3D7_02_v3:298897-302564(-)	3869	chromosome	protein_coding_gene	FALSE	Gain
Pf3D7_02_v3	301675	302075	401	*	8.17572	7.60034	8.58594	-0.727917	0.0295467	0.101337	Promoter (<=1kb)	2	298380	302820	4441	2	PF3D7_0207500	PF3D7_0207500.1	745	PF3D7_0207500	serine repeat antigen 6	serine repeat antigen 6	Pf3D7_02_v3:298897-302564(-)	3869	chromosome	protein_coding_gene	FALSE	Gain
Pf3D7_02_v3	306473	306873	401	*	8.23602	7.53661	8.70504	-0.884724	0.00316507	0.061966	Promoter (<=1kb)	2	303409	307376	3968	2	PF3D7_0207600	PF3D7_0207600.1	503	PF3D7_0207600	serine repeat antigen 5	serine repeat antigen 5	Pf3D7_02_v3:303593-307027(-)	3527	chromosome	protein_coding_gene	FALSE	Gain
Pf3D7_02_v3	309142	309542	401	*	8.35336	7.76611	8.76954	-0.743496	0.0244692	0.0957583	Promoter (1-2kb)	2	303409	307376	3968	2	PF3D7_0207600	PF3D7_0207600.1	-1766	PF3D7_0207600	serine repeat antigen 5	serine repeat antigen 5	Pf3D7_02_v3:303593-307027(-)	3527	chromosome	protein_coding_gene	FALSE	Gain
Pf3D7_02_v3	314081	314481	401	*	8.13557	7.48926	8.58034	-0.804713	0.0109821	0.0747106	Promoter (1-2kb)	2	308628	312348	3721	2	PF3D7_0207700	PF3D7_0207700.1	-1733	PF3D7_0207700	serine repeat antigen 4	serine repeat antigen 4	Pf3D7_02_v3:308847-312155(-)	3301	chromosome	protein_coding_gene	FALSE	Gain
Pf3D7_02_v3	311639	312039	401	*	7.92578	7.3461	8.33816	-0.726526	0.0298076	1	Promoter (<=1kb)	2	308628	312348	3721	2	PF3D7_0207700	PF3D7_0207700.1	309	PF3D7_0207700	serine repeat antigen 4	serine repeat antigen 4	Pf3D7_02_v3:308847-312155(-)	3301	chromosome	protein_coding_gene	FALSE	Gain
Pf3D7_02_v3	318022	318422	401	*	8.48306	7.8497	8.9217	-0.763889	0.018596	0.0877402	Promoter (1-2kb)	2	312990	316944	3955	2	PF3D7_0207800	PF3D7_0207800.1	-1078	PF3D7_0207800	serine repeat antigen 3	serine repeat antigen 3	Pf3D7_02_v3:313449-316741(-)	3455	chromosome	protein_coding_gene	FALSE	Gain
Pf3D7_02_v3	320608	321008	401	*	8.2761	7.46706	8.79135	-0.983023	0.000612456	0.0525016	Promoter (<=1kb)	2	317422	321552	4131	2	PF3D7_0207900	PF3D7_0207900.1	544	PF3D7_0207900	serine repeat antigen 2	serine repeat antigen 2	Pf3D7_02_v3:317596-321310(-)	3734	chromosome	protein_coding_gene	FALSE	Gain
Pf3D7_02_v3	371359	371759	401	*	8.55339	7.75558	9.06413	-0.895974	0.00292909	0.061966	Promoter (2-3kb)	2	369351	380156	10806	1	PF3D7_0209000	PF3D7_0209000.1	2008	PF3D7_0209000	6-cysteine protein P230	6-cysteine protein P230	Pf3D7_02_v3:370438-379845(+)	10806	chromosome	protein_coding_gene	FALSE	Gain
Pf3D7_02_v3	366902	367302	401	*	8.15487	7.50023	8.60352	-0.872579	0.00329343	0.061966	Promoter (2-3kb)	2	369351	380156	10806	1	PF3D7_0209000	PF3D7_0209000.1	-2049	PF3D7_0209000	6-cysteine protein P230	6-cysteine protein P230	Pf3D7_02_v3:370438-379845(+)	10806	chromosome	protein_coding_gene	FALSE	Gain
Pf3D7_02_v3	486456	486856	401	*	8.61044	8.03393	9.02123	-0.682216	0.0457746	0.117121	Exon (PF3D7_0212100.1/PF3D7_0212100, exon 1 of 1)	2	483322	489702	6381	1	PF3D7_0212100	PF3D7_0212100.1	3134	PF3D7_0212100	conserved Plasmodium protein, unknown function	conserved Plasmodium protein, unknown function	Pf3D7_02_v3:483436-488970(+)	6381	chromosome	protein_coding_gene	FALSE	Gain
Pf3D7_02_v3	493306	493706	401	*	8.20451	7.54408	8.65586	-0.819084	0.00897069	0.0703143	Promoter (1-2kb)	2	491640	495105	3466	1	PF3D7_0212300	PF3D7_0212300.1	1666	PF3D7_0212300	eukaryotic peptide chain release factor subunit 1, putative	eukaryotic peptide chain release factor subunit 1, putative	Pf3D7_02_v3:492616-494306(+)	3059	chromosome	protein_coding_gene	FALSE	Gain
Pf3D7_02_v3	523511	523911	401	*	7.76199	7.22373	8.15309	-0.710372	0.0368591	1	Promoter (1-2kb)	2	522339	524405	2067	1	PF3D7_0212600	PF3D7_0212600.1	1172	PF3D7_0212600	secreted protein with altered thrombospondin repeat domain	secreted protein with altered thrombospondin repeat domain	Pf3D7_02_v3:522931-523999(+)	1751	chromosome	protein_coding_gene	FALSE	Gain
Pf3D7_02_v3	528975	529375	401	*	8.27812	7.61151	8.73231	-0.859925	0.00459984	0.0650308	Promoter (2-3kb)	2	526387	531923	5537	1	PF3D7_0212800	PF3D7_0212800.1	2588	PF3D7_0212800	multidrug efflux pump, putative	multidrug efflux pump, putative	Pf3D7_02_v3:528249-531923(+)	5537	chromosome	protein_coding_gene	FALSE	Gain
Pf3D7_02_v3	561829	562229	401	*	8.40766	7.7924	8.83761	-0.784525	0.014379	0.081118	Exon (PF3D7_0213900.1/PF3D7_0213900, exon 1 of 1)	2	560872	565395	4524	2	PF3D7_0213900	PF3D7_0213900.1	3166	PF3D7_0213900	RTR1 domain-containing protein, putative	RTR1 domain-containing protein, putative	Pf3D7_02_v3:561122-564622(-)	4524	chromosome	protein_coding_gene	FALSE	Gain
Pf3D7_02_v3	584347	584747	401	*	7.7922	7.26631	8.17677	-0.696571	0.0433513	1	Exon (PF3D7_0214300.1/PF3D7_0214300, exon 1 of 1)	2	586717	589640	2924	2	PF3D7_0214400	PF3D7_0214400.1	4893	PF3D7_0214400	protein LTV1, putative	protein LTV1, putative	Pf3D7_02_v3:586765-589051(-)	2497	chromosome	protein_coding_gene	FALSE	Gain
Pf3D7_02_v3	618509	618909	401	*	8.15345	7.59162	8.55678	-0.712658	0.03524	0.106783	Promoter (2-3kb)	2	615813	621692	5880	2	PF3D7_0215000	PF3D7_0215000.1	2783	PF3D7_0215000	acyl-CoA synthetase	acyl-CoA synthetase	Pf3D7_02_v3:616772-619429(-)	5880	chromosome	protein_coding_gene	FALSE	Gain
Pf3D7_02_v3	649275	649675	401	*	8.54718	7.82363	9.02682	-0.836424	0.00702254	0.0703143	Exon (PF3D7_0215700.1/PF3D7_0215700, exon 2 of 2)	2	645368	650460	5093	1	PF3D7_0215700	PF3D7_0215700.1	3907	PF3D7_0215700	DNA-directed RNA polymerase II subunit RPB2, putative	DNA-directed RNA polymerase II subunit RPB2, putative	Pf3D7_02_v3:645929-650085(+)	4959	chromosome	protein_coding_gene	FALSE	Gain
Pf3D7_02_v3	647337	647737	401	*	8.43482	7.7982	8.87501	-0.797372	0.0121282	0.0778758	Promoter (1-2kb)	2	645368	650460	5093	1	PF3D7_0215700	PF3D7_0215700.1	1969	PF3D7_0215700	DNA-directed RNA polymerase II subunit RPB2, putative	DNA-directed RNA polymerase II subunit RPB2, putative	Pf3D7_02_v3:645929-650085(+)	4959	chromosome	protein_coding_gene	FALSE	Gain
Pf3D7_02_v3	697842	698242	401	*	8.43653	7.76246	8.89413	-0.821684	0.00869899	0.0703143	Promoter (1-2kb)	2	695848	699564	3717	2	PF3D7_0216800	PF3D7_0216800.1	1322	PF3D7_0216800	TMEM121 domain-containing protein, putative	TMEM121 domain-containing protein, putative	Pf3D7_02_v3:696193-699561(-)	3717	chromosome	protein_coding_gene	FALSE	Gain
Pf3D7_02_v3	797520	797920	401	*	7.76981	7.07966	8.2347	-0.880207	0.00338438	1	Promoter (2-3kb)	2	794978	801981	7004	1	PF3D7_0220000	PF3D7_0220000.1	2542	PF3D7_0220000	liver stage antigen 3	liver stage antigen 3	Pf3D7_02_v3:796752-801586(+)	6846	chromosome	protein_coding_gene	FALSE	Gain
Pf3D7_02_v3	890006	890406	401	*	7.76718	7.12017	8.21227	-0.777933	0.0154993	1	Promoter (<=1kb)	2	889660	890745	1086	1	PF3D7_0222500	PF3D7_0222500.1	346	PF3D7_0222500	rifin	rifin	Pf3D7_02_v3:889660-890745(+)	951	chromosome	protein_coding_gene	FALSE	Gain
Pf3D7_02_v3	893358	893758	401	*	8.09977	7.55483	8.49438	-0.681228	0.0488338	0.119553	Promoter (<=1kb)	2	892856	894206	1351	1	PF3D7_0222600	PF3D7_0222600.1	502	PF3D7_0222600	rifin	rifin	Pf3D7_02_v3:892856-894206(+)	1107	chromosome	protein_coding_gene	FALSE	Gain
Pf3D7_02_v3	896696	897096	401	*	8.12244	7.46784	8.57107	-0.777677	0.0154968	0.0816928	Promoter (<=1kb)	2	896226	897420	1195	1	PF3D7_0222700	PF3D7_0222700.1	470	PF3D7_0222700	rifin	rifin	Pf3D7_02_v3:896226-897420(+)	1047	chromosome	protein_coding_gene	FALSE	Gain
Pf3D7_02_v3	908124	908524	401	*	8.15163	7.47088	8.61229	-0.783656	0.0140415	0.0804797	Promoter (<=1kb)	2	907678	908861	1184	1	PF3D7_0223200	PF3D7_0223200.1	446	PF3D7_0223200	rifin	rifin	Pf3D7_02_v3:907678-908861(+)	1038	chromosome	protein_coding_gene	FALSE	Gain
Pf3D7_02_v3	914027	914427	401	*	7.75416	7.17215	8.16772	-0.759201	0.0200339	1	Promoter (<=1kb)	2	913244	914457	1214	1	PF3D7_0223400	PF3D7_0223400.1	783	PF3D7_0223400	rifin	rifin	Pf3D7_02_v3:913244-914457(+)	984	chromosome	protein_coding_gene	FALSE	Gain
Pf3D7_02_v3	930674	931074	401	*	8.15604	7.43416	8.63496	-0.752701	0.0177661	0.085719	Distal Intergenic	2	916352	923648	7297	2	PF3D7_0223500	PF3D7_0223500.1	-7026	PF3D7_0223500	erythrocyte membrane protein 1, PfEMP1	erythrocyte membrane protein 1, PfEMP1	Pf3D7_02_v3:916352-923648(-)	6534	chromosome	protein_coding_gene	FALSE	Gain
Pf3D7_03_v3	39513	39913	401	*	8.73625	7.8459	9.28273	-0.873477	0.00346706	0.061966	Promoter (2-3kb)	3	36965	44482	7518	1	PF3D7_0300100	PF3D7_0300100.1	2548	PF3D7_0300100	erythrocyte membrane protein 1, PfEMP1	erythrocyte membrane protein 1, PfEMP1	Pf3D7_03_v3:36965-44482(+)	6630	chromosome	protein_coding_gene	FALSE	Gain
Pf3D7_03_v3	55785	56185	401	*	7.52274	6.78114	8.01015	-0.88705	0.00329981	1	Promoter (<=1kb)	3	55390	56584	1195	2	PF3D7_0300500	PF3D7_0300500.1	399	PF3D7_0300500	rifin	rifin	Pf3D7_03_v3:55390-56584(-)	1080	chromosome	protein_coding_gene	FALSE	Gain
Pf3D7_03_v3	129420	129820	401	*	8.09692	7.51601	8.50993	-0.677398	0.0470965	0.118212	Promoter (<=1kb)	3	125687	130112	4426	2	PF3D7_0302300	PF3D7_0302300.1	292	PF3D7_0302300	erythrocyte membrane protein 1 (PfEMP1), pseudogene	erythrocyte membrane protein 1 (PfEMP1), pseudogene	Pf3D7_03_v3:-(-)	4173	chromosome	pseudogene	TRUE	Gain
Pf3D7_03_v3	221468	221868	401	*	7.81114	6.97495	8.33709	-0.98015	0.000694788	1	Promoter (1-2kb)	3	218780	220345	1566	2	PF3D7_0304500	PF3D7_0304500.1	-1123	PF3D7_0304500	1-cys-glutaredoxin-like protein-1	1-cys-glutaredoxin-like protein-1	Pf3D7_03_v3:219117-219872(-)	1326	chromosome	protein_coding_gene	FALSE	Gain
Pf3D7_03_v3	238857	239257	401	*	7.84592	7.28979	8.24632	-0.788189	0.0112517	1	Exon (PF3D7_0305100.1/PF3D7_0305100, exon 1 of 1)	3	233621	235461	1841	2	PF3D7_0305000	PF3D7_0305000.1	-3396	PF3D7_0305000	elongation factor Ts	elongation factor Ts	Pf3D7_03_v3:234058-235334(-)	1737	chromosome	protein_coding_gene	FALSE	Gain
Pf3D7_03_v3	269362	269762	401	*	7.5123	6.87065	7.95487	-0.795893	0.0122743	1	Exon (PF3D7_0305500.1/PF3D7_0305500, exon 1 of 1)	3	261400	274210	12811	2	PF3D7_0305500	PF3D7_0305500.1	4448	PF3D7_0305500	protein dopey homolog, putative	protein dopey homolog, putative	Pf3D7_03_v3:261485-273286(-)	12811	chromosome	protein_coding_gene	FALSE	Gain
Pf3D7_03_v3	315102	315502	401	*	7.94805	7.45064	8.31724	-0.719522	0.0307805	1	Promoter (1-2kb)	3	312534	313923	1390	2	PF3D7_0307100	PF3D7_0307100.1	-1179	PF3D7_0307100	40S ribosomal protein S12, putative	40S ribosomal protein S12, putative	Pf3D7_03_v3:312693-313342(-)	1166	chromosome	protein_coding_gene	FALSE	Gain
Pf3D7_03_v3	330865	331265	401	*	8.54205	7.96456	8.95333	-0.711574	0.0351546	0.106783	Exon (PF3D7_0307700.1/PF3D7_0307700, exon 3 of 7)	3	328477	336120	7644	2	PF3D7_0307700	PF3D7_0307700.1	4855	PF3D7_0307700	apicomplexan kinetochore protein 10, putative	apicomplexan kinetochore protein 10, putative	Pf3D7_03_v3:328787-335269(-)	6642	chromosome	protein_coding_gene	FALSE	Gain
Pf3D7_03_v3	345917	346317	401	*	7.66106	7.13821	8.04401	-0.714973	0.0343379	1	Exon (PF3D7_0307900.1/PF3D7_0307900, exon 3 of 3)	3	339591	352137	12547	2	PF3D7_0307900	PF3D7_0307900.1	5820	PF3D7_0307900	conserved Plasmodium protein, unknown function	conserved Plasmodium protein, unknown function	Pf3D7_03_v3:340028-351652(-)	12097	chromosome	protein_coding_gene	FALSE	Gain
Pf3D7_03_v3	399151	399551	401	*	7.62627	7.11021	8.00558	-0.715297	0.0344025	1	Promoter (1-2kb)	3	397397	401232	3836	1	PF3D7_0309300	PF3D7_0309300.1	1754	PF3D7_0309300	N2227-like protein, putative	N2227-like protein, putative	Pf3D7_03_v3:397649-400516(+)	3836	chromosome	protein_coding_gene	FALSE	Gain
Pf3D7_03_v3	429417	429817	401	*	8.06715	7.49104	8.47775	-0.75232	0.0219157	1	Exon (PF3D7_0310200.1/PF3D7_0310200, exon 1 of 1)	3	426151	441005	14855	1	PF3D7_0310200	PF3D7_0310200.1	3266	PF3D7_0310200	phd finger protein, putative	phd finger protein, putative	Pf3D7_03_v3:427290-440942(+)	14855	chromosome	protein_coding_gene	FALSE	Gain
Pf3D7_03_v3	434510	434910	401	*	8.09319	7.47252	8.52576	-0.817682	0.00858708	0.0703143	Exon (PF3D7_0310200.1/PF3D7_0310200, exon 1 of 1)	3	441760	447410	5651	1	PF3D7_0310300	PF3D7_0310300.1	-6850	PF3D7_0310300	phosphoglycerate mutase, putative	phosphoglycerate mutase, putative	Pf3D7_03_v3:442720-446457(+)	5411	chromosome	protein_coding_gene	FALSE	Gain
Pf3D7_03_v3	471190	471590	401	*	8.283	7.64809	8.72238	-0.80017	0.0116402	0.0756138	Promoter (1-2kb)	3	469287	470118	832	1	PF3D7_0311000	PF3D7_0311000.1	1903	PF3D7_0311000	conserved Plasmodium protein, unknown function	conserved Plasmodium protein, unknown function	Pf3D7_03_v3:469287-470118(+)	618	chromosome	protein_coding_gene	FALSE	Gain
Pf3D7_03_v3	491099	491499	401	*	8.00326	7.49148	8.38026	-0.724037	0.0299449	1	Exon (PF3D7_0311400.1/PF3D7_0311400, exon 2 of 2)	3	487853	496510	8658	1	PF3D7_0311400	PF3D7_0311400.1	3246	PF3D7_0311400	kinase-related protein PKRP, putative	kinase-related protein PKRP, putative	Pf3D7_03_v3:488804-496510(+)	8499	chromosome	protein_coding_gene	FALSE	Gain
Pf3D7_03_v3	541714	542114	401	*	7.69433	7.18285	8.07116	-0.72943	0.0267553	1	Promoter (1-2kb)	3	543010	543942	933	2	PF3D7_0313200	PF3D7_0313200.1	1828	PF3D7_0313200	conserved protein, unknown function	conserved protein, unknown function	Pf3D7_03_v3:543241-543942(-)	933	chromosome	protein_coding_gene	FALSE	Gain
Pf3D7_03_v3	635568	635968	401	*	7.64705	7.00471	8.08994	-0.821664	0.00836375	1	Promoter (<=1kb)	3	635060	638072	3013	1	PF3D7_0315600	PF3D7_0315600.1	508	PF3D7_0315600	male development protein MD3	male development protein MD3	Pf3D7_03_v3:635586-637462(+)	2594	chromosome	protein_coding_gene	FALSE	Gain
Pf3D7_03_v3	691400	691800	401	*	8.52869	7.94444	8.94337	-0.683715	0.0443892	0.116168	Exon (PF3D7_0317200.1/PF3D7_0317200, exon 1 of 1)	3	689618	696787	7170	2	PF3D7_0317200	PF3D7_0317200.1	4987	PF3D7_0317200	cdc2-related protein kinase 4	cdc2-related protein kinase 4	Pf3D7_03_v3:690154-694815(-)	7170	chromosome	protein_coding_gene	FALSE	Gain
Pf3D7_03_v3	755470	755870	401	*	8.21196	7.41071	8.72408	-1.00893	0.000311476	0.0443334	3' UTR	3	756194	760677	4484	2	PF3D7_0318300	PF3D7_0318300.1	4807	PF3D7_0318300	conserved Plasmodium protein, unknown function	conserved Plasmodium protein, unknown function	Pf3D7_03_v3:756491-760292(-)	4042	chromosome	protein_coding_gene	FALSE	Gain
Pf3D7_03_v3	757383	757783	401	*	8.00647	7.33199	8.46427	-0.896852	0.00225039	1	Promoter (2-3kb)	3	756194	760677	4484	2	PF3D7_0318300	PF3D7_0318300.1	2894	PF3D7_0318300	conserved Plasmodium protein, unknown function	conserved Plasmodium protein, unknown function	Pf3D7_03_v3:756491-760292(-)	4042	chromosome	protein_coding_gene	FALSE	Gain
Pf3D7_03_v3	1016469	1016869	401	*	8.17674	7.59955	8.58787	-0.731989	0.0280998	0.100236	Promoter (<=1kb)	3	1015795	1016942	1148	1	PF3D7_0324400	PF3D7_0324400.1	674	PF3D7_0324400	rifin	rifin	Pf3D7_03_v3:1015795-1016942(+)	1050	chromosome	protein_coding_gene	FALSE	Gain
Pf3D7_03_v3	1019294	1019694	401	*	8.15739	7.43311	8.63735	-0.876219	0.00390951	0.061966	Promoter (<=1kb)	3	1018874	1019973	1100	1	PF3D7_0324500	PF3D7_0324500.1	420	PF3D7_0324500	rifin	rifin	Pf3D7_03_v3:1018874-1019973(+)	954	chromosome	protein_coding_gene	FALSE	Gain
Pf3D7_03_v3	1035444	1035844	401	*	8.80627	7.73602	9.41391	-0.932001	0.00115595	0.0525016	Promoter (2-3kb)	3	1030822	1038254	7433	2	PF3D7_0324900	PF3D7_0324900.1	2410	PF3D7_0324900	erythrocyte membrane protein 1, PfEMP1	erythrocyte membrane protein 1, PfEMP1	Pf3D7_03_v3:1030822-1038254(-)	6510	chromosome	protein_coding_gene	FALSE	Gain
Pf3D7_03_v3	1056424	1056824	401	*	7.89278	7.22722	8.34649	-0.739357	0.0227106	1	Distal Intergenic	3	1030822	1038254	7433	2	PF3D7_0324900	PF3D7_0324900.1	-18170	PF3D7_0324900	erythrocyte membrane protein 1, PfEMP1	erythrocyte membrane protein 1, PfEMP1	Pf3D7_03_v3:1030822-1038254(-)	6510	chromosome	protein_coding_gene	FALSE	Gain
Pf3D7_03_v3	1040813	1041213	401	*	8.98645	8.28774	9.45517	-0.671696	0.0360405	0.106783	Promoter (2-3kb)	3	1030822	1038254	7433	2	PF3D7_0324900	PF3D7_0324900.1	-2559	PF3D7_0324900	erythrocyte membrane protein 1, PfEMP1	erythrocyte membrane protein 1, PfEMP1	Pf3D7_03_v3:1030822-1038254(-)	6510	chromosome	protein_coding_gene	FALSE	Gain
Pf3D7_04_v3	39217	39617	401	*	8.13666	7.5076	8.57325	-0.750482	0.0216746	0.0930155	Promoter (<=1kb)	4	38955	40154	1200	1	PF3D7_0400200	PF3D7_0400200.1	262	PF3D7_0400200	erythrocyte membrane protein 1 (PfEMP1), exon 2, pseudogene	erythrocyte membrane protein 1 (PfEMP1), exon 2, pseudogene	Pf3D7_04_v3:-(+)	1200	chromosome	pseudogene	TRUE	Gain
Pf3D7_04_v3	36773	37173	401	*	8.01735	7.47448	8.41087	-0.697802	0.0420341	0.114118	Promoter (1-2kb)	4	38955	40154	1200	1	PF3D7_0400200	PF3D7_0400200.1	-1782	PF3D7_0400200	erythrocyte membrane protein 1 (PfEMP1), exon 2, pseudogene	erythrocyte membrane protein 1 (PfEMP1), exon 2, pseudogene	Pf3D7_04_v3:-(+)	1200	chromosome	pseudogene	TRUE	Gain
Pf3D7_04_v3	50854	51254	401	*	8.43704	7.67272	8.93404	-0.81731	0.00840276	0.0703143	Exon (PF3D7_0400400.1/PF3D7_0400400, exon 1 of 2)	4	45555	56860	11306	2	PF3D7_0400400	PF3D7_0400400.1	5606	PF3D7_0400400	erythrocyte membrane protein 1, PfEMP1	erythrocyte membrane protein 1, PfEMP1	Pf3D7_04_v3:45555-56860(-)	10404	chromosome	protein_coding_gene	FALSE	Gain
Pf3D7_04_v3	60127	60527	401	*	8.06382	7.50139	8.46746	-0.679007	0.0488569	0.119553	Promoter (<=1kb)	4	59636	60939	1304	1	PF3D7_0400500	PF3D7_0400500.1	491	PF3D7_0400500	rifin	rifin	Pf3D7_04_v3:59636-60939(+)	1149	chromosome	protein_coding_gene	FALSE	Gain
Pf3D7_04_v3	70172	70572	401	*	8.05596	7.48682	8.46302	-0.701427	0.0388918	0.110344	Promoter (<=1kb)	4	69961	71113	1153	2	PF3D7_0400900	PF3D7_0400900.1	541	PF3D7_0400900	rifin	rifin	Pf3D7_04_v3:69961-71113(-)	990	chromosome	protein_coding_gene	FALSE	Gain
Pf3D7_04_v3	104445	104845	401	*	7.95895	7.26186	8.42694	-0.858204	0.0050777	0.0664352	Promoter (1-2kb)	4	103078	106145	3068	2	PF3D7_0401800	PF3D7_0401800.1	1300	PF3D7_0401800	Plasmodium exported protein (PHISTb), unknown function	Plasmodium exported protein (PHISTb), unknown function	Pf3D7_04_v3:103742-105603(-)	2889	chromosome	protein_coding_gene	FALSE	Gain
Pf3D7_04_v3	132613	133013	401	*	8.51443	7.87412	8.95636	-0.742661	0.0232088	0.0957583	Promoter (1-2kb)	4	127712	134468	6757	2	PF3D7_0402200	PF3D7_0402200.1	1455	PF3D7_0402200	surface-associated interspersed protein 4.1 (SURFIN 4.1), pseudogene	surface-associated interspersed protein 4.1 (SURFIN 4.1), pseudogene	Pf3D7_04_v3:-(-)	6660	chromosome	pseudogene	TRUE	Gain
Pf3D7_04_v3	156484	156884	401	*	8.13105	7.57805	8.52983	-0.720573	0.0325095	0.105254	Promoter (<=1kb)	4	155877	156984	1108	1	PF3D7_0402500	PF3D7_0402500.1	607	PF3D7_0402500	rifin, pseudogene	rifin, pseudogene	Pf3D7_04_v3:-(+)	990	chromosome	pseudogene	TRUE	Gain
Pf3D7_04_v3	168483	168883	401	*	8.73894	8.07815	9.19044	-0.69616	0.0333327	0.105822	Promoter (1-2kb)	4	167245	171985	4741	1	PF3D7_0402800	PF3D7_0402800.1	1238	PF3D7_0402800	erythrocyte membrane protein 1 (PfEMP1), pseudogene	erythrocyte membrane protein 1 (PfEMP1), pseudogene	Pf3D7_04_v3:-(+)	4323	chromosome	pseudogene	TRUE	Gain
Pf3D7_04_v3	235680	236080	401	*	7.05386	6.39446	7.50472	-0.7889	0.0134943	1	Promoter (1-2kb)	4	233990	237708	3719	2	PF3D7_0404300	PF3D7_0404300.1	1628	PF3D7_0404300	Ran-binding protein, putative	Ran-binding protein, putative	Pf3D7_04_v3:234014-237013(-)	2615	chromosome	protein_coding_gene	FALSE	Gain
Pf3D7_04_v3	310434	310834	401	*	8.47773	7.88262	8.89782	-0.726185	0.0294613	0.101337	Promoter (2-3kb)	4	305485	313556	8072	2	PF3D7_0405700	PF3D7_0405700.1	2722	PF3D7_0405700	amino acid decarboxylase AAD, putative	amino acid decarboxylase AAD, putative	Pf3D7_04_v3:305746-312993(-)	8072	chromosome	protein_coding_gene	FALSE	Gain
Pf3D7_04_v3	329317	329717	401	*	7.62973	7.08342	8.02505	-0.681736	0.0494124	1	Promoter (<=1kb)	4	328473	330639	2167	1	PF3D7_0406200	PF3D7_0406200.1	844	PF3D7_0406200	parasitophorous vacuole membrane protein S16	parasitophorous vacuole membrane protein S16	Pf3D7_04_v3:329216-329689(+)	2167	chromosome	protein_coding_gene	FALSE	Gain
Pf3D7_04_v3	336799	337199	401	*	6.75214	5.96933	7.25678	-0.812426	0.0088647	1	Exon (PF3D7_0406500.1/PF3D7_0406500, exon 1 of 2)	4	331524	334219	2696	1	PF3D7_0406400	PF3D7_0406400.1	5275	PF3D7_0406400	cytosolic glyoxalase II	cytosolic glyoxalase II	Pf3D7_04_v3:332043-333856(+)	1674	chromosome	protein_coding_gene	FALSE	Gain
Pf3D7_04_v3	387823	388223	401	*	8.12122	7.57374	8.51714	-0.708257	0.0374531	0.107693	Exon (PF3D7_0407800.1/PF3D7_0407800, exon 1 of 1)	4	384240	391362	7123	1	PF3D7_0407800	PF3D7_0407800.1	3583	PF3D7_0407800	protein CINCH	protein CINCH	Pf3D7_04_v3:384924-390806(+)	7123	chromosome	protein_coding_gene	FALSE	Gain
Pf3D7_04_v3	410179	410579	401	*	7.93147	7.40673	8.31542	-0.724397	0.0305089	1	Promoter (<=1kb)	4	408485	411102	2618	2	PF3D7_0408500	PF3D7_0408500.1	523	PF3D7_0408500	flap endonuclease 1	flap endonuclease 1	Pf3D7_04_v3:408679-410697(-)	2618	chromosome	protein_coding_gene	FALSE	Gain
Pf3D7_04_v3	415693	416093	401	*	8.32279	7.73141	8.74103	-0.774531	0.0162535	0.0827763	Promoter (2-3kb)	4	413403	416357	2955	1	PF3D7_0408600	PF3D7_0408600.1	2290	PF3D7_0408600	sporozoite invasion-associated protein 1	sporozoite invasion-associated protein 1	Pf3D7_04_v3:413403-416357(+)	2955	chromosome	protein_coding_gene	FALSE	Gain
Pf3D7_04_v3	446620	447020	401	*	8.51491	7.79581	8.99261	-0.882968	0.00344057	0.061966	Promoter (1-2kb)	4	445327	448141	2815	1	PF3D7_0409400	PF3D7_0409400.1	1293	PF3D7_0409400	chaperone protein DnaJ	chaperone protein DnaJ	Pf3D7_04_v3:446000-448018(+)	2815	chromosome	protein_coding_gene	FALSE	Gain
Pf3D7_04_v3	466205	466605	401	*	8.42459	7.73055	8.89121	-0.885798	0.00308266	0.061966	Promoter (1-2kb)	4	464039	468171	4133	2	PF3D7_0410000	PF3D7_0410000.1	1566	PF3D7_0410000	erythrocyte vesicle protein 1	erythrocyte vesicle protein 1	Pf3D7_04_v3:464732-467339(-)	4027	chromosome	protein_coding_gene	FALSE	Gain
Pf3D7_04_v3	472059	472459	401	*	7.95781	7.4719	8.32064	-0.690655	0.0462283	1	Promoter (1-2kb)	4	470021	473920	3900	2	PF3D7_0410300	PF3D7_0410300.1	1461	PF3D7_0410300	protein phosphatase PPM1, putative	protein phosphatase PPM1, putative	Pf3D7_04_v3:470528-473596(-)	3552	chromosome	protein_coding_gene	FALSE	Gain
Pf3D7_04_v3	531138	531538	401	*	8.59737	8.00751	9.01486	-0.711643	0.0341761	0.106783	Exon (PF3D7_0411900.1/PF3D7_0411900, exon 4 of 5)	4	527408	535614	8207	2	PF3D7_0411900	PF3D7_0411900.1	4076	PF3D7_0411900	DNA polymerase alpha catalytic subunit A	DNA polymerase alpha catalytic subunit A	Pf3D7_04_v3:528192-534485(-)	7652	chromosome	protein_coding_gene	FALSE	Gain
Pf3D7_04_v3	550760	551160	401	*	8.9448	8.06265	9.48824	-0.799849	0.007737	0.0703143	Exon (PF3D7_0412400.1/PF3D7_0412400, exon 1 of 2)	4	545623	554633	9011	2	PF3D7_0412400	PF3D7_0412400.1	3473	PF3D7_0412400	erythrocyte membrane protein 1, PfEMP1	erythrocyte membrane protein 1, PfEMP1	Pf3D7_04_v3:545987-553810(-)	7817	chromosome	protein_coding_gene	FALSE	Gain
Pf3D7_04_v3	562156	562556	401	*	7.46455	6.9211	7.85837	-0.681259	0.0493789	1	Promoter (1-2kb)	4	559387	560638	1252	2	PF3D7_0412600	PF3D7_0412600.1	-1518	PF3D7_0412600	rifin, pseudogene	rifin, pseudogene	Pf3D7_04_v3:-(-)	1023	chromosome	pseudogene	TRUE	Gain
Pf3D7_04_v3	566299	566699	401	*	8.90132	7.9379	9.47388	-0.879102	0.00277726	0.061966	Exon (PF3D7_0412700.1/PF3D7_0412700, exon 1 of 2)	4	561183	570348	9166	2	PF3D7_0412700	PF3D7_0412700.1	3649	PF3D7_0412700	erythrocyte membrane protein 1, PfEMP1	erythrocyte membrane protein 1, PfEMP1	Pf3D7_04_v3:561667-569342(-)	8324	chromosome	protein_coding_gene	FALSE	Gain
Pf3D7_04_v3	584202	584602	401	*	7.87455	7.25416	8.30697	-0.750809	0.0218503	1	Promoter (<=1kb)	4	576810	584668	7859	2	PF3D7_0412900	PF3D7_0412900.1	66	PF3D7_0412900	erythrocyte membrane protein 1, PfEMP1	erythrocyte membrane protein 1, PfEMP1	Pf3D7_04_v3:576810-584668(-)	6939	chromosome	protein_coding_gene	FALSE	Gain
Pf3D7_04_v3	582610	583010	401	*	6.15514	5.41311	6.64273	-0.612343	0.0477144	1	Promoter (1-2kb)	4	576810	584668	7859	2	PF3D7_0412900	PF3D7_0412900.1	1658	PF3D7_0412900	erythrocyte membrane protein 1, PfEMP1	erythrocyte membrane protein 1, PfEMP1	Pf3D7_04_v3:576810-584668(-)	6939	chromosome	protein_coding_gene	FALSE	Gain
Pf3D7_04_v3	603257	603657	401	*	8.20409	7.5964	8.63036	-0.700917	0.0363777	0.106783	Promoter (<=1kb)	4	603166	604456	1291	2	PF3D7_0413200	PF3D7_0413200.1	799	PF3D7_0413200	rifin	rifin	Pf3D7_04_v3:603166-604456(-)	1131	chromosome	protein_coding_gene	FALSE	Gain
Pf3D7_04_v3	609704	610104	401	*	8.40417	7.72176	8.86557	-0.774412	0.0154881	0.0816928	Promoter (<=1kb)	4	609155	610433	1279	1	PF3D7_0413300	PF3D7_0413300.1	549	PF3D7_0413300	rifin	rifin	Pf3D7_04_v3:609155-610433(+)	1041	chromosome	protein_coding_gene	FALSE	Gain
Pf3D7_04_v3	617385	617785	401	*	8.4562	7.87297	8.87037	-0.695365	0.0401584	0.112076	Promoter (<=1kb)	4	616407	618468	2062	2	PF3D7_0413600	PF3D7_0413600.1	683	PF3D7_0413600	26S protease regulatory subunit 6B, putative	26S protease regulatory subunit 6B, putative	Pf3D7_04_v3:616914-618350(-)	1804	chromosome	protein_coding_gene	FALSE	Gain
Pf3D7_04_v3	662111	662511	401	*	7.52358	7.00193	7.90589	-0.692659	0.045472	1	Promoter (2-3kb)	4	660048	663084	3037	1	PF3D7_0414700	PF3D7_0414700.1	2063	PF3D7_0414700	GTP-binding protein, putative	GTP-binding protein, putative	Pf3D7_04_v3:660624-662519(+)	3037	chromosome	protein_coding_gene	FALSE	Gain
Pf3D7_04_v3	685300	685700	401	*	8.23542	7.5066	8.71733	-0.832885	0.00731179	0.0703143	Promoter (1-2kb)	4	686017	687474	1458	2	PF3D7_0415400	PF3D7_0415400.1	1774	PF3D7_0415400	coatomer subunit zeta, putative	coatomer subunit zeta, putative	Pf3D7_04_v3:686414-687040(-)	1458	chromosome	protein_coding_gene	FALSE	Gain
Pf3D7_04_v3	707432	707832	401	*	8.50221	7.85787	8.94604	-0.765041	0.0181378	0.0860538	Promoter (1-2kb)	4	706094	709615	3522	1	PF3D7_0416100	PF3D7_0416100.1	1338	PF3D7_0416100	glutamyl-tRNA(Gln) amidotransferase subunit A	glutamyl-tRNA(Gln) amidotransferase subunit A	Pf3D7_04_v3:706529-709009(+)	3522	chromosome	protein_coding_gene	FALSE	Gain
Pf3D7_04_v3	720207	720607	401	*	8.08733	7.49366	8.5067	-0.75518	0.0211527	0.0921653	Promoter (2-3kb)	4	717422	723139	5718	1	PF3D7_0416400	PF3D7_0416400.1	2785	PF3D7_0416400	histone acetyltransferase, putative	histone acetyltransferase, putative	Pf3D7_04_v3:718202-722654(+)	5045	chromosome	protein_coding_gene	FALSE	Gain
Pf3D7_04_v3	718896	719296	401	*	8.02399	7.49168	8.41196	-0.747269	0.0219218	1	Promoter (1-2kb)	4	717422	723139	5718	1	PF3D7_0416400	PF3D7_0416400.1	1474	PF3D7_0416400	histone acetyltransferase, putative	histone acetyltransferase, putative	Pf3D7_04_v3:718202-722654(+)	5045	chromosome	protein_coding_gene	FALSE	Gain
Pf3D7_04_v3	808317	808717	401	*	8.01887	7.4837	8.40836	-0.751501	0.0207551	1	Exon (PF3D7_0418000.1/PF3D7_0418000, exon 8 of 10)	4	810171	815760	5590	2	PF3D7_0418100	PF3D7_0418100.1	7043	PF3D7_0418100	protein SOC1, putative	protein SOC1, putative	Pf3D7_04_v3:810995-814642(-)	5590	chromosome	protein_coding_gene	FALSE	Gain
Pf3D7_04_v3	871096	871496	401	*	7.44537	6.76745	7.90473	-0.905757	0.00176316	1	Promoter (1-2kb)	4	872600	875321	2722	1	PF3D7_0419700	PF3D7_0419700.1	-1104	PF3D7_0419700	apical merozoite protein	apical merozoite protein	Pf3D7_04_v3:873138-874115(+)	2522	chromosome	protein_coding_gene	FALSE	Gain
Pf3D7_04_v3	924150	924550	401	*	8.41411	7.73141	8.87565	-0.808255	0.0104145	0.0746718	Exon (PF3D7_0420300.1/PF3D7_0420300, exon 1 of 1)	4	929219	930280	1062	1	PF3D7_0420400	PF3D7_0420400.1	-4669	PF3D7_0420400	ribosome-recycling factor	ribosome-recycling factor	Pf3D7_04_v3:929340-930140(+)	1062	chromosome	protein_coding_gene	FALSE	Gain
Pf3D7_04_v3	938369	938769	401	*	8.43232	7.78477	8.87766	-0.731292	0.0254457	0.0973253	Exon (PF3D7_0420700.1/PF3D7_0420700, exon 1 of 2)	4	935031	941875	6845	2	PF3D7_0420700	PF3D7_0420700.1	3106	PF3D7_0420700	erythrocyte membrane protein 1, PfEMP1	erythrocyte membrane protein 1, PfEMP1	Pf3D7_04_v3:935031-941875(-)	6459	chromosome	protein_coding_gene	FALSE	Gain
Pf3D7_04_v3	950748	951148	401	*	8.43913	7.77015	8.89442	-0.702868	0.0309913	0.104199	Promoter (2-3kb)	4	946169	953773	7605	2	PF3D7_0420900	PF3D7_0420900.1	2625	PF3D7_0420900	erythrocyte membrane protein 1, PfEMP1	erythrocyte membrane protein 1, PfEMP1	Pf3D7_04_v3:946169-953773(-)	6606	chromosome	protein_coding_gene	FALSE	Gain
Pf3D7_04_v3	973476	973876	401	*	9.3236	8.44779	9.86468	-0.683916	0.0202116	0.090786	Promoter (2-3kb)	4	969031	976591	7561	2	PF3D7_0421300	PF3D7_0421300.1	2715	PF3D7_0421300	erythrocyte membrane protein 1, PfEMP1	erythrocyte membrane protein 1, PfEMP1	Pf3D7_04_v3:969031-976591(-)	6582	chromosome	protein_coding_gene	FALSE	Gain
Pf3D7_04_v3	1023343	1023743	401	*	8.41991	7.72448	8.88716	-0.78629	0.0133398	0.0794273	Promoter (1-2kb)	4	1025510	1027735	2226	1	PF3D7_0422400	PF3D7_0422400.1	-1767	PF3D7_0422400	40S ribosomal protein S19	40S ribosomal protein S19	Pf3D7_04_v3:1026648-1027399(+)	1987	chromosome	protein_coding_gene	FALSE	Gain
Pf3D7_04_v3	1059167	1059567	401	*	8.19268	7.61054	8.60631	-0.75288	0.0217839	0.0930171	Promoter (<=1kb)	4	1058888	1061603	2716	1	PF3D7_0423500	PF3D7_0423500.1	279	PF3D7_0423500	glideosome associated protein with multiple membrane spans 2	glideosome associated protein with multiple membrane spans 2	Pf3D7_04_v3:1058997-1060551(+)	2280	chromosome	protein_coding_gene	FALSE	Gain
Pf3D7_04_v3	1095879	1096279	401	*	8.8218	8.08251	9.30822	-0.779521	0.0132024	0.0794273	Promoter (2-3kb)	4	1093138	1097835	4698	1	PF3D7_0424300	PF3D7_0424300.1	2741	PF3D7_0424300	erythrocyte binding antigen-165, pseudogene	erythrocyte binding antigen-165, pseudogene	Pf3D7_04_v3:-(+)	4293	chromosome	pseudogene	TRUE	Gain
Pf3D7_04_v3	1101530	1101930	401	*	8.60599	7.90118	9.07742	-0.790788	0.0124876	0.0785618	Promoter (2-3kb)	4	1099303	1107445	8143	1	PF3D7_0424400	PF3D7_0424400.1	2227	PF3D7_0424400	surface-associated interspersed protein 4.2 (SURFIN 4.2)	surface-associated interspersed protein 4.2 (SURFIN 4.2)	Pf3D7_04_v3:1099811-1107111(+)	7985	chromosome	protein_coding_gene	FALSE	Gain
Pf3D7_04_v3	1119563	1119963	401	*	8.44368	7.87799	8.84898	-0.680245	0.0474785	0.118212	Promoter (2-3kb)	4	1112736	1117250	4515	2	PF3D7_0424600	PF3D7_0424600.1	-2313	PF3D7_0424600	Plasmodium exported protein (PHISTb)	Plasmodium exported protein (PHISTb)	Pf3D7_04_v3:1113345-1114486(-)	3804	chromosome	protein_coding_gene	FALSE	Gain
Pf3D7_04_v3	1152674	1153074	401	*	8.05415	7.50211	8.45243	-0.677921	0.0499981	0.120512	Promoter (<=1kb)	4	1152504	1153633	1130	2	PF3D7_0425700	PF3D7_0425700.1	559	PF3D7_0425700	rifin	rifin	Pf3D7_04_v3:1152504-1153633(-)	975	chromosome	protein_coding_gene	FALSE	Gain
Pf3D7_04_v3	1160306	1160706	401	*	8.23622	7.63877	8.65746	-0.708044	0.0349372	0.106783	Exon (PF3D7_0425800.1/PF3D7_0425800, exon 1 of 2)	4	1156423	1167821	11399	1	PF3D7_0425800	PF3D7_0425800.1	3883	PF3D7_0425800	erythrocyte membrane protein 1, PfEMP1	erythrocyte membrane protein 1, PfEMP1	Pf3D7_04_v3:1156423-1167821(+)	10662	chromosome	protein_coding_gene	FALSE	Gain
Pf3D7_04_v3	1182560	1182960	401	*	8.78864	7.9744	9.30595	-0.803899	0.0087641	0.0703143	Promoter (2-3kb)	4	1173053	1180226	7174	2	PF3D7_0426000	PF3D7_0426000.1	-2334	PF3D7_0426000	erythrocyte membrane protein 1, PfEMP1	erythrocyte membrane protein 1, PfEMP1	Pf3D7_04_v3:1173053-1180226(-)	6450	chromosome	protein_coding_gene	FALSE	Gain
Pf3D7_05_v3	23530	23930	401	*	8.21843	7.45176	8.7164	-0.815029	0.00856732	0.0703143	Promoter (2-3kb)	5	20929	28456	7528	1	PF3D7_0500100	PF3D7_0500100.1	2601	PF3D7_0500100	erythrocyte membrane protein 1, PfEMP1	erythrocyte membrane protein 1, PfEMP1	Pf3D7_05_v3:20929-28456(+)	6624	chromosome	protein_coding_gene	FALSE	Gain
Pf3D7_05_v3	29982	30382	401	*	8.17309	7.48565	8.63676	-0.729338	0.0237103	0.0957583	Promoter (<=1kb)	5	29776	30963	1188	2	PF3D7_0500300	PF3D7_0500300.1	581	PF3D7_0500300	rifin, pseudogene	rifin, pseudogene	Pf3D7_05_v3:-(-)	1023	chromosome	pseudogene	TRUE	Gain
Pf3D7_05_v3	33409	33809	401	*	8.01741	7.43046	8.43344	-0.71827	0.0321989	0.105254	Promoter (<=1kb)	5	33056	34378	1323	2	PF3D7_0500400	PF3D7_0500400.1	569	PF3D7_0500400	rifin	rifin	Pf3D7_05_v3:33056-34378(-)	1125	chromosome	protein_coding_gene	FALSE	Gain
Pf3D7_05_v3	36717	37117	401	*	7.7083	7.12638	8.12182	-0.745865	0.0237979	1	Promoter (<=1kb)	5	36464	37564	1101	2	PF3D7_0500500	PF3D7_0500500.1	447	PF3D7_0500500	rifin	rifin	Pf3D7_05_v3:36464-37564(-)	930	chromosome	protein_coding_gene	FALSE	Gain
Pf3D7_05_v3	64850	65250	401	*	7.87481	7.33731	8.26552	-0.728849	0.029271	1	Promoter (1-2kb)	5	63225	66292	3068	1	PF3D7_0501200	PF3D7_0501200.1	1625	PF3D7_0501200	parasite-infected erythrocyte surface protein	parasite-infected erythrocyte surface protein	Pf3D7_05_v3:64065-65489(+)	2870	chromosome	protein_coding_gene	FALSE	Gain
Pf3D7_05_v3	68991	69391	401	*	8.24397	7.63083	8.67289	-0.70092	0.0359004	0.106783	Promoter (1-2kb)	5	67224	70944	3721	1	PF3D7_0501300	PF3D7_0501300.1	1767	PF3D7_0501300	skeleton-binding protein 1	skeleton-binding protein 1	Pf3D7_05_v3:68930-70113(+)	2875	chromosome	protein_coding_gene	FALSE	Gain
Pf3D7_05_v3	75065	75465	401	*	8.3093	7.5461	8.80583	-0.884965	0.00346967	0.061966	Promoter (1-2kb)	5	73163	80813	7651	1	PF3D7_0501400	PF3D7_0501400.1	1902	PF3D7_0501400	interspersed repeat antigen	interspersed repeat antigen	Pf3D7_05_v3:74509-79842(+)	7480	chromosome	protein_coding_gene	FALSE	Gain
Pf3D7_05_v3	76802	77202	401	*	6.58294	5.691	7.13001	-0.868833	0.00361862	1	Exon (PF3D7_0501400.1/PF3D7_0501400, exon 2 of 2)	5	73163	80813	7651	1	PF3D7_0501400	PF3D7_0501400.1	3639	PF3D7_0501400	interspersed repeat antigen	interspersed repeat antigen	Pf3D7_05_v3:74509-79842(+)	7480	chromosome	protein_coding_gene	FALSE	Gain
Pf3D7_05_v3	76372	76772	401	*	6.50167	5.60124	7.05186	-0.828766	0.00555415	1	Exon (PF3D7_0501400.1/PF3D7_0501400, exon 2 of 2)	5	73163	80813	7651	1	PF3D7_0501400	PF3D7_0501400.1	3209	PF3D7_0501400	interspersed repeat antigen	interspersed repeat antigen	Pf3D7_05_v3:74509-79842(+)	7480	chromosome	protein_coding_gene	FALSE	Gain
Pf3D7_05_v3	79316	79716	401	*	8.10518	7.31079	8.61453	-0.947503	0.00122571	0.0525016	Exon (PF3D7_0501400.1/PF3D7_0501400, exon 2 of 2)	5	80570	82763	2194	2	PF3D7_0501500	PF3D7_0501500.1	3047	PF3D7_0501500	rhoptry-associated protein 3	rhoptry-associated protein 3	Pf3D7_05_v3:81134-82336(-)	2194	chromosome	protein_coding_gene	FALSE	Gain
Pf3D7_05_v3	177874	178274	401	*	8.66823	7.94763	9.14658	-0.783886	0.0131127	0.0794273	Promoter (<=1kb)	5	177390	179177	1788	1	PF3D7_0504600	PF3D7_0504600.1	484	PF3D7_0504600	2-oxoisovalerate dehydrogenase subunit beta, mitochondrial, putative	2-oxoisovalerate dehydrogenase subunit beta, mitochondrial, putative	Pf3D7_05_v3:177410-178555(+)	1788	chromosome	protein_coding_gene	FALSE	Gain
Pf3D7_05_v3	212138	212538	401	*	8.67686	8.10841	9.08357	-0.709552	0.0361412	0.106783	Exon (PF3D7_0505000.1/PF3D7_0505000, exon 1 of 2)	5	206397	208680	2284	1	PF3D7_0504900	PF3D7_0504900.1	5741	PF3D7_0504900	transmembrane protein TMEM222, putative	transmembrane protein TMEM222, putative	Pf3D7_05_v3:206450-208375(+)	877	chromosome	protein_coding_gene	FALSE	Gain
Pf3D7_05_v3	247907	248307	401	*	7.98535	7.40274	8.39921	-0.732984	0.0277596	0.0996079	Promoter (2-3kb)	5	245653	247093	1441	1	PF3D7_0505600	PF3D7_0505600.1	2254	PF3D7_0505600	BCNT domain-containing protein, putative	BCNT domain-containing protein, putative	Pf3D7_05_v3:245933-246934(+)	1441	chromosome	protein_coding_gene	FALSE	Gain
Pf3D7_05_v3	270121	270521	401	*	7.67421	7.1816	8.04076	-0.689661	0.0467709	1	Exon (PF3D7_0506500.1/PF3D7_0506500, exon 2 of 2)	5	264456	278345	13890	1	PF3D7_0506500	PF3D7_0506500.1	5665	PF3D7_0506500	conserved Plasmodium protein, unknown function	conserved Plasmodium protein, unknown function	Pf3D7_05_v3:265595-278345(+)	13082	chromosome	protein_coding_gene	FALSE	Gain
Pf3D7_05_v3	295443	295843	401	*	8.35881	7.66048	8.82736	-0.871404	0.00406464	0.0622213	Promoter (<=1kb)	5	292305	294463	2159	2	PF3D7_0507000	PF3D7_0507000.1	-980	PF3D7_0507000	conserved protein, unknown function	conserved protein, unknown function	Pf3D7_05_v3:292696-293474(-)	1217	chromosome	protein_coding_gene	FALSE	Gain
Pf3D7_05_v3	317118	317518	401	*	7.97607	7.44489	8.36344	-0.714425	0.0351086	1	Promoter (1-2kb)	5	316610	319032	2423	2	PF3D7_0507700	PF3D7_0507700.1	1514	PF3D7_0507700	nuclear protein localization protein 4, putative	nuclear protein localization protein 4, putative	Pf3D7_05_v3:316766-318361(-)	2423	chromosome	protein_coding_gene	FALSE	Gain
Pf3D7_05_v3	329198	329598	401	*	8.06473	7.40484	8.51582	-0.857606	0.00466068	0.0650308	Promoter (<=1kb)	5	328346	330436	2091	2	PF3D7_0508000	PF3D7_0508000.1	838	PF3D7_0508000	6-cysteine protein P38	6-cysteine protein P38	Pf3D7_05_v3:328666-329715(-)	2091	chromosome	protein_coding_gene	FALSE	Gain
Pf3D7_05_v3	348639	349039	401	*	8.1204	7.31015	8.63613	-1.01138	0.000310781	1	Exon (PF3D7_0508500.1/PF3D7_0508500, exon 1 of 1)	5	344931	346744	1814	1	PF3D7_0508400	PF3D7_0508400.1	3708	PF3D7_0508400	CFA20 domain-containing protein, putative	CFA20 domain-containing protein, putative	Pf3D7_05_v3:344931-346744(+)	1101	chromosome	protein_coding_gene	FALSE	Gain
Pf3D7_05_v3	349823	350223	401	*	7.54433	7.01408	7.93121	-0.741729	0.0239976	1	Exon (PF3D7_0508500.1/PF3D7_0508500, exon 1 of 1)	5	344931	346744	1814	1	PF3D7_0508400	PF3D7_0508400.1	4892	PF3D7_0508400	CFA20 domain-containing protein, putative	CFA20 domain-containing protein, putative	Pf3D7_05_v3:344931-346744(+)	1101	chromosome	protein_coding_gene	FALSE	Gain
Pf3D7_05_v3	350224	350624	401	*	7.41747	6.89707	7.79911	-0.687384	0.0480004	1	Exon (PF3D7_0508500.1/PF3D7_0508500, exon 1 of 1)	5	346728	355169	8442	2	PF3D7_0508500	PF3D7_0508500.1	4545	PF3D7_0508500	ND6 protein, putative	ND6 protein, putative	Pf3D7_05_v3:347219-355039(-)	8442	chromosome	protein_coding_gene	FALSE	Gain
Pf3D7_05_v3	374928	375328	401	*	8.43419	7.57302	8.96974	-0.964756	0.000971236	0.0525016	Exon (PF3D7_0508900.1/PF3D7_0508900, exon 1 of 1)	5	376542	379117	2576	2	PF3D7_0509000	PF3D7_0509000.1	3789	PF3D7_0509000	alpha-soluble NSF attachment protein, putative	alpha-soluble NSF attachment protein, putative	Pf3D7_05_v3:376855-378452(-)	1875	chromosome	protein_coding_gene	FALSE	Gain
Pf3D7_05_v3	381380	381780	401	*	8.17578	7.66159	8.55408	-0.696678	0.0434353	0.114861	Promoter (<=1kb)	5	380595	386806	6212	1	PF3D7_0509100	PF3D7_0509100.1	785	PF3D7_0509100	structural maintenance of chromosomes protein 4, putative	structural maintenance of chromosomes protein 4, putative	Pf3D7_05_v3:381077-386203(+)	6212	chromosome	protein_coding_gene	FALSE	Gain
Pf3D7_05_v3	384743	385143	401	*	8.14266	7.50256	8.5845	-0.839531	0.00614666	0.0703143	Promoter (1-2kb)	5	386956	388505	1550	1	PF3D7_0509200	PF3D7_0509200.1	-1813	PF3D7_0509200	leucine-rich repeat protein	leucine-rich repeat protein	Pf3D7_05_v3:386956-388505(+)	1017	chromosome	protein_coding_gene	FALSE	Gain
Pf3D7_05_v3	439317	439717	401	*	7.90863	7.17965	8.39063	-0.983206	0.000299117	1	Promoter (2-3kb)	5	440724	442007	1284	2	PF3D7_0510300	PF3D7_0510300.1	2290	PF3D7_0510300	stripes inner membrane complex protein, putative	stripes inner membrane complex protein, putative	Pf3D7_05_v3:440779-441879(-)	924	chromosome	protein_coding_gene	FALSE	Gain
Pf3D7_05_v3	569515	569915	401	*	8.13794	7.53292	8.5629	-0.756116	0.0208369	0.0913772	Promoter (<=1kb)	5	568594	570527	1934	2	PF3D7_0513300	PF3D7_0513300.1	612	PF3D7_0513300	purine nucleoside phosphorylase	purine nucleoside phosphorylase	Pf3D7_05_v3:569182-569919(-)	1934	chromosome	protein_coding_gene	FALSE	Gain
Pf3D7_05_v3	574999	575399	401	*	7.76233	7.25559	8.1366	-0.714064	0.0345011	1	Promoter (1-2kb)	5	573224	574334	1111	1	PF3D7_0513500	PF3D7_0513500.1	1775	PF3D7_0513500	mitochondrial import inner membrane translocase subunit TIM16, putative	mitochondrial import inner membrane translocase subunit TIM16, putative	Pf3D7_05_v3:573588-574248(+)	825	chromosome	protein_coding_gene	FALSE	Gain
Pf3D7_05_v3	649803	650203	401	*	7.37679	6.83559	7.76943	-0.710255	0.0368912	1	Exon (PF3D7_0515600.1/PF3D7_0515600, exon 7 of 10)	5	646042	652163	6122	1	PF3D7_0515600	PF3D7_0515600.1	3761	PF3D7_0515600	gamete egress protein GEP, putative	gamete egress protein GEP, putative	Pf3D7_05_v3:646659-652106(+)	4427	chromosome	protein_coding_gene	FALSE	Gain
Pf3D7_05_v3	654317	654717	401	*	8.61351	8.03023	9.02771	-0.674376	0.0480102	0.119188	Promoter (1-2kb)	5	653317	656149	2833	2	PF3D7_0515700	PF3D7_0515700.1	1432	PF3D7_0515700	glideosome-associated protein 40	glideosome-associated protein 40	Pf3D7_05_v3:653966-655336(-)	2833	chromosome	protein_coding_gene	FALSE	Gain
Pf3D7_05_v3	712765	713165	401	*	8.50847	7.81694	8.97398	-0.782298	0.0139918	0.0804797	Promoter (1-2kb)	5	712371	714307	1937	2	PF3D7_0516900	PF3D7_0516900.1	1142	PF3D7_0516900	60S ribosomal protein L2	60S ribosomal protein L2	Pf3D7_05_v3:712762-713772(-)	1709	chromosome	protein_coding_gene	FALSE	Gain
Pf3D7_05_v3	725209	725609	401	*	8.00572	7.39929	8.43137	-0.794514	0.0123154	1	Promoter (2-3kb)	5	723233	727755	4523	2	PF3D7_0517300	PF3D7_0517300.1	2146	PF3D7_0517300	serine/arginine-rich splicing factor 1	serine/arginine-rich splicing factor 1	Pf3D7_05_v3:724681-725751(-)	4349	chromosome	protein_coding_gene	FALSE	Gain
Pf3D7_05_v3	744160	744560	401	*	8.38342	7.73018	8.83143	-0.771866	0.0165683	0.0832312	Promoter (1-2kb)	5	742798	745633	2836	1	PF3D7_0517700	PF3D7_0517700.1	1362	PF3D7_0517700	eukaryotic translation initiation factor 3 subunit B, putative	eukaryotic translation initiation factor 3 subunit B, putative	Pf3D7_05_v3:743179-745329(+)	2836	chromosome	protein_coding_gene	FALSE	Gain
Pf3D7_05_v3	857331	857731	401	*	8.04753	7.49741	8.44483	-0.720181	0.0327163	0.105254	Promoter (<=1kb)	5	856500	859367	2868	1	PF3D7_0520900	PF3D7_0520900.1	831	PF3D7_0520900	adenosylhomocysteinase	adenosylhomocysteinase	Pf3D7_05_v3:857038-858477(+)	2868	chromosome	protein_coding_gene	FALSE	Gain
Pf3D7_05_v3	1092396	1092796	401	*	8.12682	7.48508	8.56943	-0.780504	0.015134	0.0813814	Promoter (1-2kb)	5	1090492	1095184	4693	1	PF3D7_0526500	PF3D7_0526500.1	1904	PF3D7_0526500	Suf domain-containing protein, putative	Suf domain-containing protein, putative	Pf3D7_05_v3:1090930-1095084(+)	4693	chromosome	protein_coding_gene	FALSE	Gain
Pf3D7_05_v3	1126527	1126927	401	*	8.67613	8.03295	9.11941	-0.7062	0.0321315	0.105254	Promoter (2-3kb)	5	1124729	1129071	4343	2	PF3D7_0527000	PF3D7_0527000.1	2144	PF3D7_0527000	DNA replication licensing factor MCM3, putative	DNA replication licensing factor MCM3, putative	Pf3D7_05_v3:1125099-1128146(-)	4184	chromosome	protein_coding_gene	FALSE	Gain
Pf3D7_05_v3	1154619	1155019	401	*	8.22213	7.6368	8.63735	-0.725406	0.0299839	0.102017	Promoter (1-2kb)	5	1153516	1156002	2487	1	PF3D7_0527900	PF3D7_0527900.1	1103	PF3D7_0527900	ATP-dependent RNA helicase DDX41, putative	ATP-dependent RNA helicase DDX41, putative	Pf3D7_05_v3:1153676-1155673(+)	2487	chromosome	protein_coding_gene	FALSE	Gain
Pf3D7_05_v3	1259005	1259405	401	*	7.84706	7.1801	8.30142	-0.82086	0.00876967	1	Exon (PF3D7_0530900.1/PF3D7_0530900, exon 1 of 1)	5	1254200	1255290	1091	2	PF3D7_0530750	PF3D7_0530750.1	-3715	PF3D7_0530750	dolichol-phosphate mannosyltransferase subunit 3, putative	dolichol-phosphate mannosyltransferase subunit 3, putative	Pf3D7_05_v3:1254282-1254796(-)	849	chromosome	protein_coding_gene	FALSE	Gain
Pf3D7_05_v3	1292417	1292817	401	*	6.24796	5.50872	6.73436	-0.638945	0.0410301	1	Promoter (<=1kb)	5	1292410	1296199	3790	1	PF3D7_0532000	PF3D7_0532000.1	7	PF3D7_0532000	28S ribosomal RNA	28S ribosomal RNA	Pf3D7_05_v3:-(+)	3790	chromosome	ncRNA_gene	FALSE	Gain
Pf3D7_05_v3	1301229	1301629	401	*	7.72329	7.01386	8.19676	-0.864268	0.004626	1	Promoter (1-2kb)	5	1300188	1302740	2553	1	PF3D7_0532100	PF3D7_0532100.1	1041	PF3D7_0532100	early transcribed membrane protein 5	early transcribed membrane protein 5	Pf3D7_05_v3:1301224-1301769(+)	2553	chromosome	protein_coding_gene	FALSE	Gain
Pf3D7_05_v3	1326843	1327243	401	*	8.10753	7.43769	8.56321	-0.799892	0.0116712	0.0756138	Promoter (<=1kb)	5	1326245	1327429	1185	1	PF3D7_0532900	PF3D7_0532900.1	598	PF3D7_0532900	rifin	rifin	Pf3D7_05_v3:1326245-1327429(+)	957	chromosome	protein_coding_gene	FALSE	Gain
Pf3D7_06_v3	35843	36243	401	*	7.86095	7.21645	8.30486	-0.768884	0.0172919	1	Promoter (<=1kb)	6	35355	36595	1241	2	PF3D7_0600800	PF3D7_0600800.1	352	PF3D7_0600800	rifin, pseudogene	rifin, pseudogene	Pf3D7_06_v3:-(-)	1068	chromosome	pseudogene	TRUE	Gain
Pf3D7_06_v3	57788	58188	401	*	6.28768	5.46063	6.81006	-0.6819	0.022474	1	Distal Intergenic	6	51351	52898	1548	1	PF3D7_0601400	PF3D7_0601400.1	6437	PF3D7_0601400	erythrocyte membrane protein 1 (PfEMP1), pseudogene	erythrocyte membrane protein 1 (PfEMP1), pseudogene	Pf3D7_06_v3:-(+)	1548	chromosome	pseudogene	TRUE	Gain
Pf3D7_06_v3	51486	51886	401	*	7.37475	6.81106	7.77904	-0.696729	0.0418707	1	Promoter (<=1kb)	6	51351	52898	1548	1	PF3D7_0601400	PF3D7_0601400.1	135	PF3D7_0601400	erythrocyte membrane protein 1 (PfEMP1), pseudogene	erythrocyte membrane protein 1 (PfEMP1), pseudogene	Pf3D7_06_v3:-(+)	1548	chromosome	pseudogene	TRUE	Gain
Pf3D7_06_v3	56958	57358	401	*	6.21309	5.44033	6.71359	-0.607101	0.0434127	1	Distal Intergenic	6	51351	52898	1548	1	PF3D7_0601400	PF3D7_0601400.1	5607	PF3D7_0601400	erythrocyte membrane protein 1 (PfEMP1), pseudogene	erythrocyte membrane protein 1 (PfEMP1), pseudogene	Pf3D7_06_v3:-(+)	1548	chromosome	pseudogene	TRUE	Gain
Pf3D7_06_v3	60751	61151	401	*	8.18659	7.34301	8.71541	-0.877165	0.00361103	0.061966	Distal Intergenic	6	64746	67786	3041	2	PF3D7_0601500	PF3D7_0601500.1	6635	PF3D7_0601500	Plasmodium exported protein (PHISTb), unknown function	Plasmodium exported protein (PHISTb), unknown function	Pf3D7_06_v3:65788-67277(-)	2955	chromosome	protein_coding_gene	FALSE	Gain
Pf3D7_06_v3	86510	86910	401	*	7.71908	7.19452	8.10295	-0.719206	0.0328569	1	Promoter (1-2kb)	6	81532	88869	7338	2	PF3D7_0602000	PF3D7_0602000.1	1959	PF3D7_0602000	zinc finger protein, putative	zinc finger protein, putative	Pf3D7_06_v3:82609-86922(-)	7338	chromosome	protein_coding_gene	FALSE	Gain
Pf3D7_06_v3	223579	223979	401	*	7.84072	7.31217	8.2267	-0.732191	0.0275205	1	Promoter (1-2kb)	6	224446	225095	650	2	PF3D7_0605400	PF3D7_0605400.1	1116	PF3D7_0605400	calcium-binding protein, putative	calcium-binding protein, putative	Pf3D7_06_v3:224613-225095(-)	650	chromosome	protein_coding_gene	FALSE	Gain
Pf3D7_06_v3	251221	251621	401	*	8.2634	7.72702	8.65351	-0.725397	0.0305975	0.103535	Exon (PF3D7_0606000.1/PF3D7_0606000, exon 1 of 1)	6	249666	255695	6030	2	PF3D7_0606000	PF3D7_0606000.1	4074	PF3D7_0606000	protein KIC1	protein KIC1	Pf3D7_06_v3:250612-253803(-)	6030	chromosome	protein_coding_gene	FALSE	Gain
Pf3D7_06_v3	323890	324290	401	*	8.16649	7.4929	8.62388	-0.830253	0.0076546	0.0703143	Exon (PF3D7_0607700.1/PF3D7_0607700, exon 1 of 1)	6	319519	329442	9924	1	PF3D7_0607700	PF3D7_0607700.1	4371	PF3D7_0607700	conserved Plasmodium protein, unknown function	conserved Plasmodium protein, unknown function	Pf3D7_06_v3:320740-328998(+)	9924	chromosome	protein_coding_gene	FALSE	Gain
Pf3D7_06_v3	363157	363557	401	*	8.60012	7.84824	9.09189	-0.798104	0.0106109	0.0746718	Promoter (<=1kb)	6	363994	368548	4555	1	PF3D7_0608900	PF3D7_0608900.1	-437	PF3D7_0608900	conserved Plasmodium protein, unknown function	conserved Plasmodium protein, unknown function	Pf3D7_06_v3:365287-368459(+)	4370	chromosome	protein_coding_gene	FALSE	Gain
Pf3D7_06_v3	380155	380555	401	*	8.37758	7.76401	8.80672	-0.824254	0.00737801	0.0703143	Exon (PF3D7_0609000.1/PF3D7_0609000, exon 1 of 1)	6	369043	388626	19584	1	PF3D7_0609000	PF3D7_0609000.1	11112	PF3D7_0609000	nucleoporin NUP637, putative	nucleoporin NUP637, putative	Pf3D7_06_v3:370261-388494(+)	19584	chromosome	protein_coding_gene	FALSE	Gain
Pf3D7_06_v3	418449	418849	401	*	8.18363	7.59835	8.59882	-0.768542	0.0175324	0.085558	Exon (PF3D7_0609700.1/PF3D7_0609700, exon 2 of 3)	6	420422	423142	2721	2	PF3D7_0609800	PF3D7_0609800.1	4293	PF3D7_0609800	palmitoyltransferase DHHC2, putative	palmitoyltransferase DHHC2, putative	Pf3D7_06_v3:421157-422622(-)	2110	chromosome	protein_coding_gene	FALSE	Gain
Pf3D7_06_v3	430724	431124	401	*	8.00809	7.44468	8.41223	-0.747859	0.0231004	1	Promoter (1-2kb)	6	432378	434270	1893	1	PF3D7_0610000	PF3D7_0610000.1	-1254	PF3D7_0610000	ribosomal protein L19, mitochondrial, putative	ribosomal protein L19, mitochondrial, putative	Pf3D7_06_v3:433008-434178(+)	1664	chromosome	protein_coding_gene	FALSE	Gain
Pf3D7_06_v3	453862	454262	401	*	8.50469	7.93252	8.91329	-0.71156	0.0351937	0.106783	Promoter (<=1kb)	6	453671	456422	2752	1	PF3D7_0610800	PF3D7_0610800.1	191	PF3D7_0610800	transketolase	transketolase	Pf3D7_06_v3:453671-455689(+)	2752	chromosome	protein_coding_gene	FALSE	Gain
Pf3D7_06_v3	517623	518023	401	*	8.0312	7.51155	8.41243	-0.735208	0.0258407	1	Promoter (1-2kb)	6	512392	519614	7223	2	PF3D7_0612200	PF3D7_0612200.1	1591	PF3D7_0612200	leucine-rich repeat protein	leucine-rich repeat protein	Pf3D7_06_v3:512972-519548(-)	6241	chromosome	protein_coding_gene	FALSE	Gain
Pf3D7_06_v3	582699	583099	401	*	8.09795	7.43837	8.5489	-0.833196	0.00718967	0.0703143	Exon (PF3D7_0613900.1/PF3D7_0613900, exon 1 of 1)	6	579250	586589	7340	2	PF3D7_0613900	PF3D7_0613900.1	3490	PF3D7_0613900	myosin E, putative	myosin E, putative	Pf3D7_06_v3:579435-585896(-)	7340	chromosome	protein_coding_gene	FALSE	Gain
Pf3D7_06_v3	648176	648576	401	*	8.25986	7.73885	8.64182	-0.71097	0.036418	0.106783	Exon (PF3D7_0615600.1/PF3D7_0615600, exon 6 of 8)	6	642699	646241	3543	1	PF3D7_0615500	PF3D7_0615500.1	5477	PF3D7_0615500	cdc2-related protein kinase 5	cdc2-related protein kinase 5	Pf3D7_06_v3:644052-646169(+)	3543	chromosome	protein_coding_gene	FALSE	Gain
Pf3D7_06_v3	670313	670713	401	*	8.68113	7.9146	9.17905	-0.903129	0.00260047	0.061966	Promoter (1-2kb)	6	671851	672965	1115	1	PF3D7_0616100	PF3D7_0616100.1	-1138	PF3D7_0616100	conserved Plasmodium protein, unknown function	conserved Plasmodium protein, unknown function	Pf3D7_06_v3:672119-672754(+)	923	chromosome	protein_coding_gene	FALSE	Gain
Pf3D7_06_v3	686201	686601	401	*	8.26241	7.70888	8.66147	-0.709158	0.0369324	0.106783	Promoter (1-2kb)	6	684742	688857	4116	1	PF3D7_0616500	PF3D7_0616500.1	1459	PF3D7_0616500	TRAP-like protein	TRAP-like protein	Pf3D7_06_v3:684742-688857(+)	4116	chromosome	protein_coding_gene	FALSE	Gain
Pf3D7_06_v3	738338	738738	401	*	8.31636	7.6594	8.76609	-0.79026	0.0132762	0.0794273	Promoter (<=1kb)	6	738020	739535	1516	2	PF3D7_0617600	PF3D7_0617600.1	797	PF3D7_0617600	stevor	stevor	Pf3D7_06_v3:738259-739265(-)	1418	chromosome	protein_coding_gene	FALSE	Gain
Pf3D7_06_v3	741519	741919	401	*	8.02259	7.48093	8.41548	-0.733486	0.0275048	0.0995433	Promoter (<=1kb)	6	741269	742406	1138	2	PF3D7_0617700	PF3D7_0617700.1	487	PF3D7_0617700	rifin	rifin	Pf3D7_06_v3:741269-742406(-)	996	chromosome	protein_coding_gene	FALSE	Gain
Pf3D7_06_v3	791447	791847	401	*	7.69345	7.0667	8.12894	-0.806754	0.0104267	1	Exon (PF3D7_0619000.1/PF3D7_0619000, exon 6 of 14)	6	788707	796025	7319	2	PF3D7_0619000	PF3D7_0619000.2	4178	PF3D7_0619000	FPL domain-containing protein, putative	FPL domain-containing protein, putative	Pf3D7_06_v3:788707-796025(-)	6087	chromosome	protein_coding_gene	FALSE	Gain
Pf3D7_06_v3	816912	817312	401	*	8.10723	7.51071	8.52801	-0.69433	0.0394107	0.111078	Promoter (1-2kb)	6	815190	818801	3612	2	PF3D7_0619400	PF3D7_0619400.1	1489	PF3D7_0619400	cell division cycle protein 48 homologue, putative	cell division cycle protein 48 homologue, putative	Pf3D7_06_v3:815622-818247(-)	3473	chromosome	protein_coding_gene	FALSE	Gain
Pf3D7_06_v3	871662	872062	401	*	7.94325	7.30003	8.38655	-0.805991	0.0107274	1	Promoter (<=1kb)	6	871089	873059	1971	2	PF3D7_0621200	PF3D7_0621200.1	997	PF3D7_0621200	pyridoxine biosynthesis protein PDX1	pyridoxine biosynthesis protein PDX1	Pf3D7_06_v3:871297-872202(-)	1971	chromosome	protein_coding_gene	FALSE	Gain
Pf3D7_06_v3	880192	880592	401	*	8.38726	7.83785	8.78419	-0.704633	0.0388159	0.110344	Promoter (1-2kb)	6	881823	883145	1323	1	PF3D7_0621500	PF3D7_0621500.1	-1231	PF3D7_0621500	ribonuclease P/MRP protein subunit RPP1, putative	ribonuclease P/MRP protein subunit RPP1, putative	Pf3D7_06_v3:881963-882994(+)	1323	chromosome	protein_coding_gene	FALSE	Gain
Pf3D7_06_v3	967278	967678	401	*	8.42165	7.77055	8.86865	-0.84657	0.00560141	0.0677835	Exon (PF3D7_0623800.1/PF3D7_0623800, exon 1 of 1)	6	958885	962607	3723	2	PF3D7_0623700	PF3D7_0623700.1	-4671	PF3D7_0623700	ATP-dependent RNA helicase SUV3, putative	ATP-dependent RNA helicase SUV3, putative	Pf3D7_06_v3:959132-962545(-)	3723	chromosome	protein_coding_gene	FALSE	Gain
Pf3D7_06_v3	999705	1000105	401	*	8.12016	7.55893	8.52319	-0.758063	0.0197722	0.0907771	Promoter (1-2kb)	6	998548	1009457	10910	1	PF3D7_0624600	PF3D7_0624600.1	1157	PF3D7_0624600	ISWI chromatin-remodeling complex ATPase	ISWI chromatin-remodeling complex ATPase	Pf3D7_06_v3:999524-1007683(+)	10910	chromosome	protein_coding_gene	FALSE	Gain
Pf3D7_06_v3	1101834	1102234	401	*	7.87915	7.26404	8.30902	-0.824398	0.00729453	1	Promoter (<=1kb)	6	1099753	1100995	1243	2	PF3D7_0627400	PF3D7_0627400.1	-839	PF3D7_0627400	mitochondrial import inner membrane translocase subunit TIM22, putative	mitochondrial import inner membrane translocase subunit TIM22, putative	Pf3D7_06_v3:1100277-1100858(-)	1243	chromosome	protein_coding_gene	FALSE	Gain
Pf3D7_06_v3	1136344	1136744	401	*	8.36857	7.82924	8.76024	-0.689806	0.0456467	0.117121	Exon (PF3D7_0628100.1/PF3D7_0628100, exon 1 of 1)	6	1121527	1122523	997	1	PF3D7_0628000	PF3D7_0628000.1	14817	PF3D7_0628000	6-pyruvoyltetrahydropterin synthase	6-pyruvoyltetrahydropterin synthase	Pf3D7_06_v3:1121690-1122211(+)	997	chromosome	protein_coding_gene	FALSE	Gain
Pf3D7_06_v3	1140466	1140866	401	*	8.46755	7.74375	8.9473	-0.832378	0.00739914	0.0703143	Exon (PF3D7_0628100.1/PF3D7_0628100, exon 1 of 1)	6	1122322	1154481	32160	2	PF3D7_0628100	PF3D7_0628100.1	13615	PF3D7_0628100	HECT domain-containing protein 1, putative	HECT domain-containing protein 1, putative	Pf3D7_06_v3:1122801-1153664(-)	32160	chromosome	protein_coding_gene	FALSE	Gain
Pf3D7_06_v3	1211704	1212104	401	*	8.15656	7.63362	8.53955	-0.686814	0.0482468	0.119428	Promoter (2-3kb)	6	1209083	1213867	4785	1	PF3D7_0629400	PF3D7_0629400.1	2621	PF3D7_0629400	polyadenylate-binding protein 3, putative	polyadenylate-binding protein 3, putative	Pf3D7_06_v3:1210420-1212762(+)	4785	chromosome	protein_coding_gene	FALSE	Gain
Pf3D7_06_v3	1302452	1302852	401	*	8.09453	7.32256	8.59469	-0.829125	0.00720672	0.0703143	Distal Intergenic	6	1297376	1300414	3039	1	PF3D7_0631100	PF3D7_0631100.1	5076	PF3D7_0631100	Plasmodium exported protein (PHISTb), unknown function	Plasmodium exported protein (PHISTb), unknown function	Pf3D7_06_v3:1297885-1299373(+)	2951	chromosome	protein_coding_gene	FALSE	Gain
Pf3D7_06_v3	1305674	1306074	401	*	7.11607	6.4436	7.57295	-0.750335	0.0199937	1	Distal Intergenic	6	1297376	1300414	3039	1	PF3D7_0631100	PF3D7_0631100.1	8298	PF3D7_0631100	Plasmodium exported protein (PHISTb), unknown function	Plasmodium exported protein (PHISTb), unknown function	Pf3D7_06_v3:1297885-1299373(+)	2951	chromosome	protein_coding_gene	FALSE	Gain
Pf3D7_06_v3	1304780	1305180	401	*	6.1033	5.27131	6.62762	-0.666728	0.0251051	1	Distal Intergenic	6	1297376	1300414	3039	1	PF3D7_0631100	PF3D7_0631100.1	7404	PF3D7_0631100	Plasmodium exported protein (PHISTb), unknown function	Plasmodium exported protein (PHISTb), unknown function	Pf3D7_06_v3:1297885-1299373(+)	2951	chromosome	protein_coding_gene	FALSE	Gain
Pf3D7_06_v3	1308481	1308881	401	*	7.41628	6.46599	7.98428	-1.07491	0.000126066	1	Distal Intergenic	6	1313808	1315236	1429	2	PF3D7_0631200	PF3D7_0631200.1	6355	PF3D7_0631200	erythrocyte membrane protein 1 (PfEMP1), pseudogene	erythrocyte membrane protein 1 (PfEMP1), pseudogene	Pf3D7_06_v3:-(-)	1419	chromosome	pseudogene	TRUE	Gain
Pf3D7_06_v3	1307865	1308265	401	*	6.87071	6.00567	7.40773	-0.822555	0.00633101	1	Distal Intergenic	6	1313808	1315236	1429	2	PF3D7_0631200	PF3D7_0631200.1	6971	PF3D7_0631200	erythrocyte membrane protein 1 (PfEMP1), pseudogene	erythrocyte membrane protein 1 (PfEMP1), pseudogene	Pf3D7_06_v3:-(-)	1419	chromosome	pseudogene	TRUE	Gain
Pf3D7_06_v3	1306823	1307223	401	*	7.40746	6.50344	7.95896	-0.623562	0.0276499	1	Distal Intergenic	6	1313808	1315236	1429	2	PF3D7_0631200	PF3D7_0631200.1	8013	PF3D7_0631200	erythrocyte membrane protein 1 (PfEMP1), pseudogene	erythrocyte membrane protein 1 (PfEMP1), pseudogene	Pf3D7_06_v3:-(-)	1419	chromosome	pseudogene	TRUE	Gain
Pf3D7_06_v3	1307253	1307653	401	*	5.65886	4.77935	6.20131	-0.579424	0.0371888	1	Distal Intergenic	6	1313808	1315236	1429	2	PF3D7_0631200	PF3D7_0631200.1	7583	PF3D7_0631200	erythrocyte membrane protein 1 (PfEMP1), pseudogene	erythrocyte membrane protein 1 (PfEMP1), pseudogene	Pf3D7_06_v3:-(-)	1419	chromosome	pseudogene	TRUE	Gain
Pf3D7_06_v3	1330190	1330590	401	*	7.82409	7.29197	8.21196	-0.683832	0.0487889	1	Promoter (<=1kb)	6	1329771	1330963	1193	1	PF3D7_0631800	PF3D7_0631800.1	419	PF3D7_0631800	rifin	rifin	Pf3D7_06_v3:1329771-1330963(+)	1029	chromosome	protein_coding_gene	FALSE	Gain
Pf3D7_06_v3	1347894	1348294	401	*	7.93145	7.25911	8.38828	-0.772213	0.0161921	0.0827763	Promoter (<=1kb)	6	1347341	1348571	1231	1	PF3D7_0632300	PF3D7_0632300.1	553	PF3D7_0632300	rifin	rifin	Pf3D7_06_v3:1347341-1348571(+)	1080	chromosome	protein_coding_gene	FALSE	Gain
Pf3D7_06_v3	1351417	1351817	401	*	8.12364	7.53233	8.54184	-0.692322	0.0407927	0.113107	Promoter (<=1kb)	6	1350724	1352087	1364	1	PF3D7_0632400	PF3D7_0632400.1	693	PF3D7_0632400	rifin	rifin	Pf3D7_06_v3:1350724-1352087(+)	1134	chromosome	protein_coding_gene	FALSE	Gain
Pf3D7_06_v3	1368333	1368733	401	*	7.94071	7.26697	8.39817	-0.778994	0.0149359	0.0813814	Promoter (<=1kb)	6	1367912	1369107	1196	1	PF3D7_0632600	PF3D7_0632600.1	421	PF3D7_0632600	rifin, pseudogene	rifin, pseudogene	Pf3D7_06_v3:-(+)	1050	chromosome	pseudogene	TRUE	Gain
Pf3D7_06_v3	1379867	1380267	401	*	8.51968	7.55162	9.09383	-0.939119	0.0013085	0.0525016	Promoter (2-3kb)	6	1374797	1382627	7831	2	PF3D7_0632800	PF3D7_0632800.1	2360	PF3D7_0632800	erythrocyte membrane protein 1, PfEMP1	erythrocyte membrane protein 1, PfEMP1	Pf3D7_06_v3:1374797-1382627(-)	6717	chromosome	protein_coding_gene	FALSE	Gain
Pf3D7_07_v3	23023	23423	401	*	8.74356	7.76062	9.3228	-0.938583	0.00128496	0.0525016	Promoter (2-3kb)	7	20307	28083	7777	1	PF3D7_0700100	PF3D7_0700100.1	2716	PF3D7_0700100	erythrocyte membrane protein 1, PfEMP1	erythrocyte membrane protein 1, PfEMP1	Pf3D7_07_v3:20307-28083(+)	6861	chromosome	protein_coding_gene	FALSE	Gain
Pf3D7_07_v3	30610	31010	401	*	7.95778	7.38739	8.36547	-0.697419	0.0404822	1	Promoter (<=1kb)	7	30097	31269	1173	1	PF3D7_0700200	PF3D7_0700200.1	513	PF3D7_0700200	rifin	rifin	Pf3D7_07_v3:30097-31269(+)	972	chromosome	protein_coding_gene	FALSE	Gain
Pf3D7_07_v3	59430	59830	401	*	8.03401	7.47706	8.43484	-0.689291	0.0445927	1	Promoter (<=1kb)	7	59277	60366	1090	2	PF3D7_0701200	PF3D7_0701200.1	536	PF3D7_0701200	rifin, pseudogene	rifin, pseudogene	Pf3D7_07_v3:-(-)	924	chromosome	pseudogene	TRUE	Gain
Pf3D7_07_v3	104912	105312	401	*	8.02993	7.39463	8.46949	-0.787157	0.0139342	1	Promoter (1-2kb)	7	104012	106731	2720	2	PF3D7_0702500	PF3D7_0702500.1	1419	PF3D7_0702500	Plasmodium exported protein, unknown function	Plasmodium exported protein, unknown function	Pf3D7_07_v3:104957-105989(-)	2449	chromosome	protein_coding_gene	FALSE	Gain
Pf3D7_07_v3	151517	151917	401	*	7.97217	7.4555	8.35182	-0.701721	0.0409101	1	Promoter (1-2kb)	7	149804	152980	3177	1	PF3D7_0703800	PF3D7_0703800.1	1713	PF3D7_0703800	conserved Plasmodium protein, unknown function	conserved Plasmodium protein, unknown function	Pf3D7_07_v3:149804-152980(+)	3177	chromosome	protein_coding_gene	FALSE	Gain
Pf3D7_07_v3	219452	219852	401	*	8.07868	7.55777	8.4606	-0.724141	0.0305104	1	Exon (PF3D7_0704600.1/PF3D7_0704600, exon 2 of 8)	7	207891	213784	5894	2	PF3D7_0704500	PF3D7_0704500.1	-5668	PF3D7_0704500	serine/threonine protein kinase, putative	serine/threonine protein kinase, putative	Pf3D7_07_v3:208690-213501(-)	5894	chromosome	protein_coding_gene	FALSE	Gain
Pf3D7_07_v3	240536	240936	401	*	8.59985	7.87743	9.079	-0.820405	0.00863217	0.0703143	Promoter (1-2kb)	7	237810	242106	4297	2	PF3D7_0704800	PF3D7_0704800.1	1170	PF3D7_0704800	protein phosphatase PPM12, putative	protein phosphatase PPM12, putative	Pf3D7_07_v3:238159-242052(-)	4297	chromosome	protein_coding_gene	FALSE	Gain
Pf3D7_07_v3	330011	330411	401	*	8.24161	7.72265	8.62247	-0.694257	0.0446082	0.116168	Promoter (<=1kb)	7	329012	329084	73	2	PF3D7_0707100	PF3D7_0707100.1	-927	PF3D7_0707100	tRNA Lysine	tRNA Lysine	Pf3D7_07_v3:-(-)	73	chromosome	ncRNA_gene	FALSE	Gain
Pf3D7_07_v3	384014	384414	401	*	8.07641	7.34721	8.5585	-0.903518	0.00242884	0.061966	Promoter (<=1kb)	7	383172	383519	348	1	PF3D7_0707420	PF3D7_0707420.1	842	PF3D7_0707420	nucleolar RNA snoR36	nucleolar RNA snoR36	Pf3D7_07_v3:-(+)	348	chromosome	ncRNA_gene	FALSE	Gain
Pf3D7_07_v3	381739	382139	401	*	8.11063	7.48569	8.54525	-0.791355	0.0131321	0.0794273	Promoter (1-2kb)	7	383172	383519	348	1	PF3D7_0707420	PF3D7_0707420.1	-1033	PF3D7_0707420	nucleolar RNA snoR36	nucleolar RNA snoR36	Pf3D7_07_v3:-(+)	348	chromosome	ncRNA_gene	FALSE	Gain
Pf3D7_07_v3	410308	410708	401	*	8.54445	7.81778	9.02545	-0.794246	0.0116238	0.0756138	Promoter (2-3kb)	7	412092	413161	1070	2	PF3D7_0709200	PF3D7_0709200.1	2453	PF3D7_0709200	glutaredoxin-like protein	glutaredoxin-like protein	Pf3D7_07_v3:412343-413161(-)	1070	chromosome	protein_coding_gene	FALSE	Gain
Pf3D7_07_v3	447844	448244	401	*	8.3193	7.67454	8.76334	-0.871991	0.00325018	0.061966	Promoter (1-2kb)	7	438115	445951	7837	2	PF3D7_0709900	PF3D7_0709900.1	-1893	PF3D7_0709900	hydrolase, putative	hydrolase, putative	Pf3D7_07_v3:438557-445881(-)	7445	chromosome	protein_coding_gene	FALSE	Gain
Pf3D7_07_v3	516598	516998	401	*	8.81512	7.91635	9.3647	-0.864069	0.00381117	0.061966	Promoter (2-3kb)	7	511950	519425	7476	2	PF3D7_0711700	PF3D7_0711700.1	2427	PF3D7_0711700	erythrocyte membrane protein 1, PfEMP1	erythrocyte membrane protein 1, PfEMP1	Pf3D7_07_v3:511950-519425(-)	6648	chromosome	protein_coding_gene	FALSE	Gain
Pf3D7_07_v3	525441	525841	401	*	6.79663	6.20954	7.21274	-0.668367	0.0499609	1	Promoter (<=1kb)	7	525063	526320	1258	2	PF3D7_0711900	PF3D7_0711900.1	479	PF3D7_0711900	rifin, pseudogene	rifin, pseudogene	Pf3D7_07_v3:-(-)	1074	chromosome	pseudogene	TRUE	Gain
Pf3D7_07_v3	547488	547888	401	*	8.56107	7.79993	9.05673	-0.751178	0.0163952	0.0828489	Promoter (2-3kb)	7	542906	550520	7615	2	PF3D7_0712300	PF3D7_0712300.1	2632	PF3D7_0712300	erythrocyte membrane protein 1, PfEMP1	erythrocyte membrane protein 1, PfEMP1	Pf3D7_07_v3:542906-550520(-)	6804	chromosome	protein_coding_gene	FALSE	Gain
Pf3D7_07_v3	555696	556096	401	*	8.7391	8.07233	9.19336	-0.680905	0.0368342	0.106783	Promoter (2-3kb)	7	552158	559078	6921	2	PF3D7_0712400	PF3D7_0712400.1	2982	PF3D7_0712400	erythrocyte membrane protein 1, PfEMP1	erythrocyte membrane protein 1, PfEMP1	Pf3D7_07_v3:552158-559078(-)	6195	chromosome	protein_coding_gene	FALSE	Gain
Pf3D7_07_v3	570769	571169	401	*	8.52145	7.71447	9.03587	-0.804751	0.00883807	0.0703143	Exon (PF3D7_0712600.1/PF3D7_0712600, exon 1 of 2)	7	566726	574308	7583	2	PF3D7_0712600	PF3D7_0712600.1	3139	PF3D7_0712600	erythrocyte membrane protein 1, PfEMP1	erythrocyte membrane protein 1, PfEMP1	Pf3D7_07_v3:566726-574308(-)	6648	chromosome	protein_coding_gene	FALSE	Gain
Pf3D7_07_v3	586695	587095	401	*	7.85445	7.18275	8.31098	-0.754128	0.0195178	1	Promoter (1-2kb)	7	581386	588923	7538	2	PF3D7_0712800	PF3D7_0712800.1	1828	PF3D7_0712800	erythrocyte membrane protein 1, PfEMP1	erythrocyte membrane protein 1, PfEMP1	Pf3D7_07_v3:581386-588923(-)	6720	chromosome	protein_coding_gene	FALSE	Gain
Pf3D7_07_v3	594968	595368	401	*	8.51935	7.70512	9.03667	-0.835222	0.00628989	0.0703143	Promoter (2-3kb)	7	590326	597733	7408	2	PF3D7_0712900	PF3D7_0712900.1	2365	PF3D7_0712900	erythrocyte membrane protein 1, PfEMP1	erythrocyte membrane protein 1, PfEMP1	Pf3D7_07_v3:590326-597733(-)	6579	chromosome	protein_coding_gene	FALSE	Gain
Pf3D7_07_v3	708541	708941	401	*	7.40091	6.87685	7.78451	-0.71222	0.0360463	1	Promoter (2-3kb)	7	706991	711199	4209	2	PF3D7_0716100	PF3D7_0716100.1	2258	PF3D7_0716100	protein SDA1, putative	protein SDA1, putative	Pf3D7_07_v3:707699-710908(-)	4209	chromosome	protein_coding_gene	FALSE	Gain
Pf3D7_07_v3	778235	778635	401	*	7.69767	7.15831	8.08935	-0.755924	0.0188882	1	Promoter (2-3kb)	7	772279	775568	3290	2	PF3D7_0717900	PF3D7_0717900.1	-2667	PF3D7_0717900	thioredoxin-like protein	thioredoxin-like protein	Pf3D7_07_v3:772951-775264(-)	2326	chromosome	protein_coding_gene	FALSE	Gain
Pf3D7_07_v3	785161	785561	401	*	8.15652	7.621	8.54619	-0.74204	0.0240104	0.0957583	Exon (PF3D7_0718000.1/PF3D7_0718000, exon 9 of 11)	7	772279	775568	3290	2	PF3D7_0717900	PF3D7_0717900.1	-9593	PF3D7_0717900	thioredoxin-like protein	thioredoxin-like protein	Pf3D7_07_v3:772951-775264(-)	2326	chromosome	protein_coding_gene	FALSE	Gain
Pf3D7_07_v3	868671	869071	401	*	8.47484	7.79405	8.93551	-0.866367	0.00424738	0.0622213	Promoter (2-3kb)	7	865738	876273	10536	1	PF3D7_0719900	PF3D7_0719900.1	2933	PF3D7_0719900	conserved Plasmodium membrane protein, unknown function	conserved Plasmodium membrane protein, unknown function	Pf3D7_07_v3:865927-876132(+)	10536	chromosome	protein_coding_gene	FALSE	Gain
Pf3D7_07_v3	964292	964692	401	*	8.45031	7.87802	8.85897	-0.690189	0.0430938	0.114861	Promoter (<=1kb)	7	963370	965109	1740	1	PF3D7_0722800	PF3D7_0722800.1	922	PF3D7_0722800	conserved protein, unknown function	conserved protein, unknown function	Pf3D7_07_v3:963370-965109(+)	1740	chromosome	protein_coding_gene	FALSE	Gain
Pf3D7_07_v3	976842	977242	401	*	7.4343	6.5052	7.99483	-1.08906	7.55999e-05	1	Promoter (1-2kb)	7	975585	978720	3136	1	PF3D7_0723300	PF3D7_0723300.1	1257	PF3D7_0723300	conserved protein, unknown function	conserved protein, unknown function	Pf3D7_07_v3:975766-978408(+)	3136	chromosome	protein_coding_gene	FALSE	Gain
Pf3D7_07_v3	990164	990564	401	*	8.57103	7.79178	9.07421	-0.924404	0.00182579	0.05759	Promoter (1-2kb)	7	991989	1000332	8344	1	PF3D7_0723800	PF3D7_0723800.1	-1425	PF3D7_0723800	apicomplexan kinetochore protein 1, putative	apicomplexan kinetochore protein 1, putative	Pf3D7_07_v3:993232-1000233(+)	7915	chromosome	protein_coding_gene	FALSE	Gain
Pf3D7_07_v3	996485	996885	401	*	7.53656	6.92464	7.9649	-0.819175	0.00820301	1	Exon (PF3D7_0723800.1/PF3D7_0723800, exon 1 of 4)	7	991989	1000332	8344	1	PF3D7_0723800	PF3D7_0723800.1	4496	PF3D7_0723800	apicomplexan kinetochore protein 1, putative	apicomplexan kinetochore protein 1, putative	Pf3D7_07_v3:993232-1000233(+)	7915	chromosome	protein_coding_gene	FALSE	Gain
Pf3D7_07_v3	994977	995377	401	*	7.86877	7.33996	8.25489	-0.746268	0.0222259	1	Promoter (2-3kb)	7	991989	1000332	8344	1	PF3D7_0723800	PF3D7_0723800.1	2988	PF3D7_0723800	apicomplexan kinetochore protein 1, putative	apicomplexan kinetochore protein 1, putative	Pf3D7_07_v3:993232-1000233(+)	7915	chromosome	protein_coding_gene	FALSE	Gain
Pf3D7_07_v3	1002410	1002810	401	*	8.22051	7.68129	8.61212	-0.714517	0.0350472	0.106783	Promoter (2-3kb)	7	1000342	1005611	5270	2	PF3D7_0723900	PF3D7_0723900.1	2801	PF3D7_0723900	RNA-binding protein, putative	RNA-binding protein, putative	Pf3D7_07_v3:1000701-1004746(-)	4893	chromosome	protein_coding_gene	FALSE	Gain
Pf3D7_07_v3	1072520	1072920	401	*	7.7114	7.14151	8.11884	-0.787137	0.0117911	1	Promoter (1-2kb)	7	1070594	1072029	1436	1	PF3D7_0725200	PF3D7_0725200.1	1926	PF3D7_0725200	mago nashi protein homologue, putative	mago nashi protein homologue, putative	Pf3D7_07_v3:1070980-1071737(+)	1125	chromosome	protein_coding_gene	FALSE	Gain
Pf3D7_07_v3	1086588	1086988	401	*	6.75432	5.60648	7.38538	-1.05015	0.000195402	1	Promoter (<=1kb)	7	1086570	1090357	3788	1	PF3D7_0726000	PF3D7_0726000.1	18	PF3D7_0726000	28S ribosomal RNA	28S ribosomal RNA	Pf3D7_07_v3:-(+)	3788	chromosome	ncRNA_gene	FALSE	Gain
Pf3D7_07_v3	1093557	1093957	401	*	7.82029	7.28882	8.20783	-0.734276	0.0269875	1	Promoter (<=1kb)	7	1092439	1092741	303	2	PF3D7_0726050	PF3D7_0726050.1	-816	PF3D7_0726050	conserved Plasmodium protein, unknown function	conserved Plasmodium protein, unknown function	Pf3D7_07_v3:1092439-1092741(-)	303	chromosome	protein_coding_gene	FALSE	Gain
Pf3D7_07_v3	1222498	1222898	401	*	8.36568	7.67632	8.83021	-0.881816	0.00324389	0.061966	Exon (PF3D7_0728600.1/PF3D7_0728600, exon 1 of 5)	7	1217404	1225908	8505	1	PF3D7_0728600	PF3D7_0728600.1	5094	PF3D7_0728600	RING zinc finger protein, putative	RING zinc finger protein, putative	Pf3D7_07_v3:1218426-1225473(+)	7946	chromosome	protein_coding_gene	FALSE	Gain
Pf3D7_07_v3	1252777	1253177	401	*	7.65343	6.97836	8.1115	-0.896448	0.0021135	1	Promoter (<=1kb)	7	1252237	1254478	2242	1	PF3D7_0729400	PF3D7_0729400.1	540	PF3D7_0729400	ribosome biogenesis protein BRX1, putative	ribosome biogenesis protein BRX1, putative	Pf3D7_07_v3:1252847-1254097(+)	2242	chromosome	protein_coding_gene	FALSE	Gain
Pf3D7_07_v3	1321648	1322048	401	*	8.07095	7.3309	8.5577	-0.919717	0.0018286	0.05759	Promoter (1-2kb)	7	1320155	1323192	3038	1	PF3D7_0730800	PF3D7_0730800.1	1493	PF3D7_0730800	Plasmodium exported protein, unknown function	Plasmodium exported protein, unknown function	Pf3D7_07_v3:1321306-1322367(+)	2858	chromosome	protein_coding_gene	FALSE	Gain
Pf3D7_07_v3	1360439	1360839	401	*	8.33377	7.63369	8.80309	-0.778445	0.0143518	0.081118	Exon (PF3D7_0731500.1/PF3D7_0731500, exon 1 of 4)	7	1357251	1363653	6403	1	PF3D7_0731500	PF3D7_0731500.1	3188	PF3D7_0731500	erythrocyte binding antigen-175	erythrocyte binding antigen-175	Pf3D7_07_v3:1358055-1362929(+)	6037	chromosome	protein_coding_gene	FALSE	Gain
Pf3D7_07_v3	1391362	1391762	401	*	8.31544	7.62417	8.78083	-0.82646	0.00813571	0.0703143	Promoter (<=1kb)	7	1390711	1392043	1333	1	PF3D7_0732200	PF3D7_0732200.1	651	PF3D7_0732200	rifin	rifin	Pf3D7_07_v3:1390711-1392043(+)	1101	chromosome	protein_coding_gene	FALSE	Gain
Pf3D7_07_v3	1396600	1397000	401	*	8.16209	7.55073	8.59015	-0.727323	0.0283727	0.1004	Promoter (<=1kb)	7	1396437	1397639	1203	2	PF3D7_0732300	PF3D7_0732300.1	639	PF3D7_0732300	rifin	rifin	Pf3D7_07_v3:1396437-1397639(-)	1017	chromosome	protein_coding_gene	FALSE	Gain
Pf3D7_07_v3	1403041	1403441	401	*	8.27769	7.61782	8.72877	-0.750361	0.0206417	0.0913368	Promoter (<=1kb)	7	1402623	1403978	1356	2	PF3D7_0732500	PF3D7_0732500.1	537	PF3D7_0732500	rifin	rifin	Pf3D7_07_v3:1402623-1403978(-)	1119	chromosome	protein_coding_gene	FALSE	Gain
Pf3D7_07_v3	1417743	1418143	401	*	8.53656	7.87635	8.98779	-0.751757	0.0203776	0.090786	Exon (PF3D7_0733000.1/PF3D7_0733000, exon 2 of 2)	7	1414434	1415683	1250	1	PF3D7_0732900	PF3D7_0732900.1	3309	PF3D7_0732900	rifin	rifin	Pf3D7_07_v3:1414434-1415683(+)	1020	chromosome	protein_coding_gene	FALSE	Gain
Pf3D7_07_v3	1414911	1415311	401	*	8.20141	7.60577	8.62176	-0.726165	0.0292742	0.101337	Promoter (<=1kb)	7	1414434	1415683	1250	1	PF3D7_0732900	PF3D7_0732900.1	477	PF3D7_0732900	rifin	rifin	Pf3D7_07_v3:1414434-1415683(+)	1020	chromosome	protein_coding_gene	FALSE	Gain
Pf3D7_07_v3	1428416	1428816	401	*	8.93803	8.19834	9.42462	-0.70062	0.0261272	0.0978626	Promoter (2-3kb)	7	1417588	1426234	8647	2	PF3D7_0733000	PF3D7_0733000.1	-2182	PF3D7_0733000	erythrocyte membrane protein 1, PfEMP1	erythrocyte membrane protein 1, PfEMP1	Pf3D7_07_v3:1417588-1426234(-)	7788	chromosome	protein_coding_gene	FALSE	Gain
Pf3D7_08_v3	36310	36710	401	*	8.38115	7.53367	8.91146	-0.948033	0.00128529	0.0525016	Promoter (2-3kb)	8	29147	39682	10536	2	PF3D7_0800200	PF3D7_0800200.1	2972	PF3D7_0800200	erythrocyte membrane protein 1, PfEMP1	erythrocyte membrane protein 1, PfEMP1	Pf3D7_08_v3:29700-39033(-)	9779	chromosome	protein_coding_gene	FALSE	Gain
Pf3D7_08_v3	56824	57224	401	*	8.21384	7.52512	8.67809	-0.770319	0.0159732	0.0827363	Promoter (<=1kb)	8	56352	57703	1352	2	PF3D7_0800500	PF3D7_0800500.1	479	PF3D7_0800500	rifin	rifin	Pf3D7_08_v3:56352-57703(-)	1128	chromosome	protein_coding_gene	FALSE	Gain
Pf3D7_08_v3	85326	85726	401	*	8.52943	7.7816	9.01949	-0.861694	0.00490079	0.0664329	Promoter (2-3kb)	8	83128	83904	777	1	PF3D7_0800900	PF3D7_0800900.1	2198	PF3D7_0800900	Plasmodium exported protein (hyp7), unknown function, pseudogene	Plasmodium exported protein (hyp7), unknown function, pseudogene	Pf3D7_08_v3:-(+)	636	chromosome	pseudogene	TRUE	Gain
Pf3D7_08_v3	87265	87665	401	*	8.22737	7.61407	8.65638	-0.775349	0.0162839	0.0827763	Promoter (2-3kb)	8	83838	89909	6072	2	PF3D7_0801000	PF3D7_0801000.1	2244	PF3D7_0801000	Plasmodium exported protein (PHISTc)	Plasmodium exported protein (PHISTc)	Pf3D7_08_v3:84568-88422(-)	5877	chromosome	protein_coding_gene	FALSE	Gain
Pf3D7_08_v3	102437	102837	401	*	8.12965	7.51879	8.55746	-0.807292	0.0100264	0.0746718	Promoter (<=1kb)	8	101954	102826	873	2	PF3D7_0801300	PF3D7_0801300.1	0	PF3D7_0801300	von Willebrand factor A domain-related protein	von Willebrand factor A domain-related protein	Pf3D7_08_v3:101954-102826(-)	873	chromosome	protein_coding_gene	FALSE	Gain
Pf3D7_08_v3	114845	115245	401	*	8.37029	7.64936	8.84878	-0.934549	0.00119995	0.0525016	Exon (PF3D7_0801700.1/PF3D7_0801700, exon 2 of 3)	8	111319	118441	7123	1	PF3D7_0801700	PF3D7_0801700.1	3526	PF3D7_0801700	sentrin-specific protease 2, putative	sentrin-specific protease 2, putative	Pf3D7_08_v3:112299-117877(+)	6899	chromosome	protein_coding_gene	FALSE	Gain
Pf3D7_08_v3	165727	166127	401	*	7.66304	7.13965	8.04628	-0.701932	0.0408053	1	Promoter (<=1kb)	8	164729	166701	1973	1	PF3D7_0802200	PF3D7_0802200.1	998	PF3D7_0802200	1-cys peroxiredoxin	1-cys peroxiredoxin	Pf3D7_08_v3:165416-166078(+)	1973	chromosome	protein_coding_gene	FALSE	Gain
Pf3D7_08_v3	184610	185010	401	*	8.45041	7.7024	8.94055	-0.91557	0.00202307	0.05759	Exon (PF3D7_0802600.1/PF3D7_0802600, exon 3 of 5)	8	188566	190316	1751	1	PF3D7_0802700	PF3D7_0802700.1	-3556	PF3D7_0802700	conserved Plasmodium protein, unknown function	conserved Plasmodium protein, unknown function	Pf3D7_08_v3:188566-190316(+)	1233	chromosome	protein_coding_gene	FALSE	Gain
Pf3D7_08_v3	201917	202317	401	*	8.40742	7.84179	8.81269	-0.711046	0.0357409	0.106783	Promoter (<=1kb)	8	198725	203315	4591	2	PF3D7_0803100	PF3D7_0803100.1	998	PF3D7_0803100	U3 small nucleolar RNA-associated protein 14, putative	U3 small nucleolar RNA-associated protein 14, putative	Pf3D7_08_v3:199181-202918(-)	4591	chromosome	protein_coding_gene	FALSE	Gain
Pf3D7_08_v3	244046	244446	401	*	7.97278	7.15648	8.49092	-1.05119	0.000107352	0.0183357	Promoter (<=1kb)	8	245027	248440	3414	1	PF3D7_0804400	PF3D7_0804400.1	-581	PF3D7_0804400	methionine aminopeptidase 1c, putative	methionine aminopeptidase 1c, putative	Pf3D7_08_v3:245711-247933(+)	3414	chromosome	protein_coding_gene	FALSE	Gain
Pf3D7_08_v3	251069	251469	401	*	8.25765	7.7348	8.6406	-0.696887	0.0432562	0.114861	Promoter (2-3kb)	8	248516	268538	20023	1	PF3D7_0804500	PF3D7_0804500.1	2553	PF3D7_0804500	conserved Plasmodium membrane protein, unknown function	conserved Plasmodium membrane protein, unknown function	Pf3D7_08_v3:250083-268437(+)	19773	chromosome	protein_coding_gene	FALSE	Gain
Pf3D7_08_v3	345971	346371	401	*	8.31636	7.68804	8.7526	-0.740342	0.0241093	0.0957583	Promoter (1-2kb)	8	344952	348269	3318	2	PF3D7_0806500	PF3D7_0806500.1	1898	PF3D7_0806500	DnaJ protein, putative	DnaJ protein, putative	Pf3D7_08_v3:345427-347454(-)	3318	chromosome	protein_coding_gene	FALSE	Gain
Pf3D7_08_v3	392526	392926	401	*	8.36698	7.77978	8.78314	-0.72672	0.0295208	0.101337	Promoter (2-3kb)	8	388027	395335	7309	2	PF3D7_0807600	PF3D7_0807600.1	2409	PF3D7_0807600	conserved Plasmodium protein, unknown function	conserved Plasmodium protein, unknown function	Pf3D7_08_v3:389596-394259(-)	6650	chromosome	protein_coding_gene	FALSE	Gain
Pf3D7_08_v3	431638	432038	401	*	8.6436	8.00765	9.08348	-0.685267	0.0386689	0.110344	Promoter (1-2kb)	8	430405	439297	8893	1	PF3D7_0808600	PF3D7_0808600.1	1233	PF3D7_0808600	erythrocyte membrane protein 1, PfEMP1	erythrocyte membrane protein 1, PfEMP1	Pf3D7_08_v3:431165-439051(+)	7804	chromosome	protein_coding_gene	FALSE	Gain
Pf3D7_08_v3	451132	451532	401	*	7.94251	7.32869	8.37177	-0.75915	0.0199837	0.0907771	Promoter (<=1kb)	8	450615	451899	1285	1	PF3D7_0808800	PF3D7_0808800.1	517	PF3D7_0808800	rifin	rifin	Pf3D7_08_v3:450615-451899(+)	1167	chromosome	protein_coding_gene	FALSE	Gain
Pf3D7_08_v3	608545	608945	401	*	7.73776	7.22587	8.11483	-0.700201	0.0416065	1	Exon (PF3D7_0812100.1/PF3D7_0812100, exon 1 of 1)	8	604520	613359	8840	1	PF3D7_0812100	PF3D7_0812100.1	4025	PF3D7_0812100	proteasome activator complex subunit 4, putative	proteasome activator complex subunit 4, putative	Pf3D7_08_v3:604923-612878(+)	8840	chromosome	protein_coding_gene	FALSE	Gain
Pf3D7_08_v3	656690	657090	401	*	7.7938	7.24858	8.18854	-0.759472	0.0185947	1	Promoter (1-2kb)	8	655382	658303	2922	1	PF3D7_0813300	PF3D7_0813300.1	1308	PF3D7_0813300	NPL domain-containing protein, putative	NPL domain-containing protein, putative	Pf3D7_08_v3:656078-657630(+)	2317	chromosome	protein_coding_gene	FALSE	Gain
Pf3D7_08_v3	687739	688139	401	*	8.13049	7.50276	8.56644	-0.803263	0.0110216	0.0747106	Promoter (2-3kb)	8	682034	685003	2970	2	PF3D7_0814100	PF3D7_0814100.1	-2736	PF3D7_0814100	conserved Plasmodium protein, unknown function	conserved Plasmodium protein, unknown function	Pf3D7_08_v3:682518-683572(-)	2362	chromosome	protein_coding_gene	FALSE	Gain
Pf3D7_08_v3	736060	736460	401	*	8.06346	7.35878	8.53483	-0.924052	0.00141792	1	Promoter (<=1kb)	8	732891	735068	2178	2	PF3D7_0815700	PF3D7_0815700.1	-992	PF3D7_0815700	ubiquitin	ubiquitin	Pf3D7_08_v3:733279-734573(-)	2005	chromosome	protein_coding_gene	FALSE	Gain
Pf3D7_08_v3	861650	862050	401	*	8.07047	7.44485	8.50542	-0.742115	0.0237798	0.0957583	Exon (PF3D7_0818900.1/PF3D7_0818900, exon 1 of 1)	8	858550	862980	4431	1	PF3D7_0818900	PF3D7_0818900.1	3100	PF3D7_0818900	heat shock protein 70	heat shock protein 70	Pf3D7_08_v3:860384-862417(+)	4431	chromosome	protein_coding_gene	FALSE	Gain
Pf3D7_08_v3	906047	906447	401	*	7.91998	7.37413	8.31506	-0.70707	0.0379999	1	Promoter (2-3kb)	8	900195	908628	8434	2	PF3D7_0820000	PF3D7_0820000.1	2181	PF3D7_0820000	Snf2-related CBP activator, putative	Snf2-related CBP activator, putative	Pf3D7_08_v3:900742-907714(-)	7710	chromosome	protein_coding_gene	FALSE	Gain
Pf3D7_08_v3	1123425	1123825	401	*	8.36684	7.76414	8.79067	-0.691427	0.040154	0.112076	Exon (PF3D7_0826100.1/PF3D7_0826100, exon 1 of 1)	8	1108918	1112872	3955	1	PF3D7_0826000	PF3D7_0826000.1	14507	PF3D7_0826000	conserved Plasmodium protein, unknown function	conserved Plasmodium protein, unknown function	Pf3D7_08_v3:1109276-1112794(+)	3955	chromosome	protein_coding_gene	FALSE	Gain
Pf3D7_08_v3	1160441	1160841	401	*	8.39404	7.82476	8.80117	-0.674663	0.0497724	0.120512	Promoter (<=1kb)	8	1161232	1161329	98	2	PF3D7_0826800	PF3D7_0826800.1	488	PF3D7_0826800	small nucleolar RNA snoR05	small nucleolar RNA snoR05	Pf3D7_08_v3:-(-)	98	chromosome	ncRNA_gene	FALSE	Gain
Pf3D7_08_v3	1169503	1169903	401	*	8.69033	8.11205	9.10202	-0.68213	0.0458059	0.117121	Promoter (1-2kb)	8	1167240	1171585	4346	2	PF3D7_0827000	PF3D7_0827000.1	1682	PF3D7_0827000	ATP-dependent RNA helicase DBP10, putative	ATP-dependent RNA helicase DBP10, putative	Pf3D7_08_v3:1167579-1171448(-)	4346	chromosome	protein_coding_gene	FALSE	Gain
Pf3D7_08_v3	1190484	1190884	401	*	8.13659	7.6442	8.50301	-0.70264	0.039241	1	Promoter (2-3kb)	8	1187168	1193439	6272	2	PF3D7_0827600	PF3D7_0827600.1	2555	PF3D7_0827600	conserved Plasmodium protein, unknown function	conserved Plasmodium protein, unknown function	Pf3D7_08_v3:1187623-1192925(-)	6024	chromosome	protein_coding_gene	FALSE	Gain
Pf3D7_08_v3	1206850	1207250	401	*	8.10469	7.43627	8.55972	-0.827121	0.00801094	0.0703143	Promoter (1-2kb)	8	1206438	1209016	2579	2	PF3D7_0827900	PF3D7_0827900.1	1766	PF3D7_0827900	protein disulfide-isomerase	protein disulfide-isomerase	Pf3D7_08_v3:1206788-1208394(-)	2424	chromosome	protein_coding_gene	FALSE	Gain
Pf3D7_08_v3	1366028	1366428	401	*	8.18711	7.5716	8.61718	-0.728821	0.0275084	0.0995433	Exon (PF3D7_0831700.1/PF3D7_0831700, exon 2 of 2)	8	1364640	1369862	5223	2	PF3D7_0831700	PF3D7_0831700.1	3434	PF3D7_0831700	heat shock protein 70	heat shock protein 70	Pf3D7_08_v3:1365467-1367506(-)	4215	chromosome	protein_coding_gene	FALSE	Gain
Pf3D7_08_v3	1374349	1374749	401	*	8.4717	7.37022	9.08896	-1.11767	6.0716e-05	0.0129629	Promoter (2-3kb)	8	1373212	1376988	3777	2	PF3D7_0831800	PF3D7_0831800.1	2239	PF3D7_0831800	histidine-rich protein II	histidine-rich protein II	Pf3D7_08_v3:1374236-1375299(-)	3631	chromosome	protein_coding_gene	FALSE	Gain
Pf3D7_08_v3	1411589	1411989	401	*	8.03018	7.42408	8.45567	-0.807727	0.00980308	1	Promoter (<=1kb)	8	1411058	1412141	1084	1	PF3D7_0832800	PF3D7_0832800.1	531	PF3D7_0832800	rifin	rifin	Pf3D7_08_v3:1411058-1412141(+)	921	chromosome	protein_coding_gene	FALSE	Gain
Pf3D7_08_v3	1421040	1421440	401	*	7.57671	7.04085	7.96656	-0.688453	0.0465124	1	Promoter (<=1kb)	8	1420818	1422077	1260	2	PF3D7_0833100	PF3D7_0833100.1	637	PF3D7_0833100	rifin	rifin	Pf3D7_08_v3:1420818-1422077(-)	1107	chromosome	protein_coding_gene	FALSE	Gain
Pf3D7_08_v3	1440329	1440729	401	*	8.83191	7.87157	9.40341	-0.884283	0.00262787	0.061966	Promoter (2-3kb)	8	1435794	1443449	7656	2	PF3D7_0833500	PF3D7_0833500.1	2720	PF3D7_0833500	erythrocyte membrane protein 1, PfEMP1	erythrocyte membrane protein 1, PfEMP1	Pf3D7_08_v3:1435794-1443449(-)	6810	chromosome	protein_coding_gene	FALSE	Gain
Pf3D7_08_v3	1445886	1446286	401	*	8.72344	8.00457	9.20104	-0.713677	0.024937	0.0963629	Promoter (2-3kb)	8	1435794	1443449	7656	2	PF3D7_0833500	PF3D7_0833500.1	-2437	PF3D7_0833500	erythrocyte membrane protein 1, PfEMP1	erythrocyte membrane protein 1, PfEMP1	Pf3D7_08_v3:1435794-1443449(-)	6810	chromosome	protein_coding_gene	FALSE	Gain
Pf3D7_09_v3	8880	9280	401	*	9.40338	8.67036	9.88711	-0.603925	0.0498603	0.120512	Distal Intergenic	9	20080	27885	7806	1	PF3D7_0900100	PF3D7_0900100.1	-10800	PF3D7_0900100	erythrocyte membrane protein 1, PfEMP1	erythrocyte membrane protein 1, PfEMP1	Pf3D7_09_v3:20080-27885(+)	6813	chromosome	protein_coding_gene	FALSE	Gain
Pf3D7_09_v3	30167	30567	401	*	8.26241	7.51935	8.75045	-0.850462	0.00574087	0.0677835	Promoter (<=1kb)	9	29797	31157	1361	2	PF3D7_0900200	PF3D7_0900200.1	590	PF3D7_0900200	rifin	rifin	Pf3D7_09_v3:29797-31157(-)	1131	chromosome	protein_coding_gene	FALSE	Gain
Pf3D7_09_v3	33939	34339	401	*	7.97991	7.13552	8.50904	-0.964375	0.000967834	0.0525016	Promoter (<=1kb)	9	33553	34795	1243	2	PF3D7_0900300	PF3D7_0900300.1	456	PF3D7_0900300	rifin	rifin	Pf3D7_09_v3:33553-34795(-)	1080	chromosome	protein_coding_gene	FALSE	Gain
Pf3D7_09_v3	40106	40506	401	*	7.61656	6.89224	8.09654	-0.897722	0.00268058	1	Promoter (<=1kb)	9	39554	40740	1187	1	PF3D7_0900400	PF3D7_0900400.1	552	PF3D7_0900400	rifin	rifin	Pf3D7_09_v3:39554-40740(+)	1032	chromosome	protein_coding_gene	FALSE	Gain
Pf3D7_09_v3	43106	43506	401	*	8.04318	7.45384	8.46039	-0.703572	0.036903	0.106783	Promoter (<=1kb)	9	42909	44045	1137	2	PF3D7_0900500	PF3D7_0900500.1	539	PF3D7_0900500	rifin	rifin	Pf3D7_09_v3:42909-44045(-)	1017	chromosome	protein_coding_gene	FALSE	Gain
Pf3D7_09_v3	58447	58847	401	*	7.61387	7.04818	8.01918	-0.706955	0.0372957	1	Promoter (<=1kb)	9	58162	59240	1079	2	PF3D7_0901000	PF3D7_0901000.1	393	PF3D7_0901000	rifin	rifin	Pf3D7_09_v3:58162-59240(-)	930	chromosome	protein_coding_gene	FALSE	Gain
Pf3D7_09_v3	68051	68451	401	*	8.33259	7.69956	8.77107	-0.705287	0.0330305	0.105254	Promoter (<=1kb)	9	67334	68625	1292	1	PF3D7_0901300	PF3D7_0901300.1	717	PF3D7_0901300	rifin	rifin	Pf3D7_09_v3:67334-68625(+)	1137	chromosome	protein_coding_gene	FALSE	Gain
Pf3D7_09_v3	176586	176986	401	*	8.31282	7.62288	8.77762	-0.783721	0.0137942	0.0801375	Promoter (2-3kb)	9	174409	177722	3314	1	PF3D7_0903700	PF3D7_0903700.1	2177	PF3D7_0903700	alpha tubulin 1	alpha tubulin 1	Pf3D7_09_v3:175542-177442(+)	2775	chromosome	protein_coding_gene	FALSE	Gain
Pf3D7_09_v3	228842	229242	401	*	7.89812	7.10223	8.40808	-1.00237	0.000349239	1	Exon (PF3D7_0904900.1/PF3D7_0904900, exon 1 of 3)	9	224609	233976	9368	2	PF3D7_0904900	PF3D7_0904900.1	4734	PF3D7_0904900	copper-transporting ATPase	copper-transporting ATPase	Pf3D7_09_v3:224875-232831(-)	9118	chromosome	protein_coding_gene	FALSE	Gain
Pf3D7_09_v3	240820	241220	401	*	8.97422	8.26685	9.44678	-0.720136	0.0244847	0.0957583	Promoter (1-2kb)	9	236028	243109	7082	2	PF3D7_0905100	PF3D7_0905100.1	1889	PF3D7_0905100	nucleoporin NUP221, putative	nucleoporin NUP221, putative	Pf3D7_09_v3:236359-242969(-)	6810	chromosome	protein_coding_gene	FALSE	Gain
Pf3D7_09_v3	360888	361288	401	*	7.86061	7.34641	8.23891	-0.712363	0.0353685	1	Promoter (1-2kb)	9	359594	363767	4174	1	PF3D7_0907600	PF3D7_0907600.1	1294	PF3D7_0907600	translation initiation factor SUI1, putative	translation initiation factor SUI1, putative	Pf3D7_09_v3:360535-363215(+)	3950	chromosome	protein_coding_gene	FALSE	Gain
Pf3D7_09_v3	431682	432082	401	*	7.72173	7.00046	8.20038	-0.939987	0.00108594	1	Promoter (1-2kb)	9	430069	432549	2481	1	PF3D7_0909500	PF3D7_0909500.1	1613	PF3D7_0909500	subpellicular microtubule protein 1, putative	subpellicular microtubule protein 1, putative	Pf3D7_09_v3:430578-432047(+)	2481	chromosome	protein_coding_gene	FALSE	Gain
Pf3D7_09_v3	430642	431042	401	*	7.24137	6.69389	7.63729	-0.681214	0.0498034	1	Promoter (<=1kb)	9	430069	432549	2481	1	PF3D7_0909500	PF3D7_0909500.1	573	PF3D7_0909500	subpellicular microtubule protein 1, putative	subpellicular microtubule protein 1, putative	Pf3D7_09_v3:430578-432047(+)	2481	chromosome	protein_coding_gene	FALSE	Gain
Pf3D7_09_v3	697334	697734	401	*	7.68076	7.12971	8.07853	-0.748855	0.0224238	1	Promoter (1-2kb)	9	694527	695602	1076	2	PF3D7_0916600	PF3D7_0916600.1	-1732	PF3D7_0916600	methyltransferase, putative	methyltransferase, putative	Pf3D7_09_v3:694605-695264(-)	1076	chromosome	protein_coding_gene	FALSE	Gain
Pf3D7_09_v3	738799	739199	401	*	8.09247	7.37968	8.56742	-0.800978	0.0109886	0.0747106	Promoter (2-3kb)	9	736669	741656	4988	1	PF3D7_0917900	PF3D7_0917900.1	2130	PF3D7_0917900	heat shock protein 70	heat shock protein 70	Pf3D7_09_v3:737985-740276(+)	4655	chromosome	protein_coding_gene	FALSE	Gain
Pf3D7_09_v3	810480	810880	401	*	8.19765	7.53814	8.64857	-0.863602	0.00416167	0.0622213	Promoter (2-3kb)	9	803743	808112	4370	2	PF3D7_0919800	PF3D7_0919800.1	-2368	PF3D7_0919800	TLD domain-containing protein	TLD domain-containing protein	Pf3D7_09_v3:804417-807920(-)	4103	chromosome	protein_coding_gene	FALSE	Gain
Pf3D7_09_v3	853362	853762	401	*	8.31222	7.75258	8.71442	-0.696925	0.0415256	0.113663	Promoter (<=1kb)	9	851981	854752	2772	2	PF3D7_0920800	PF3D7_0920800.1	990	PF3D7_0920800	inosine-5'-monophosphate dehydrogenase	inosine-5'-monophosphate dehydrogenase	Pf3D7_09_v3:852525-854057(-)	2772	chromosome	protein_coding_gene	FALSE	Gain
Pf3D7_09_v3	945965	946365	401	*	7.97561	7.41473	8.37845	-0.752001	0.0215663	1	Promoter (<=1kb)	9	947033	949498	2466	1	PF3D7_0923300	PF3D7_0923300.1	-668	PF3D7_0923300	perforin-like protein 3	perforin-like protein 3	Pf3D7_09_v3:947033-949498(+)	2466	chromosome	protein_coding_gene	FALSE	Gain
Pf3D7_09_v3	963093	963493	401	*	8.42386	7.81021	8.85303	-0.721987	0.0298861	0.102017	Promoter (<=1kb)	9	961933	963558	1626	2	PF3D7_0923800	PF3D7_0923800.2	65	PF3D7_0923800	thioredoxin reductase	thioredoxin reductase	Pf3D7_09_v3:961933-963786(-)	2240	chromosome	protein_coding_gene	FALSE	Gain
Pf3D7_09_v3	990884	991284	401	*	7.83484	7.314	8.21671	-0.711333	0.0362673	1	Promoter (2-3kb)	9	987949	993032	5084	1	PF3D7_0924400	PF3D7_0924400.1	2935	PF3D7_0924400	conserved Plasmodium protein, unknown function	conserved Plasmodium protein, unknown function	Pf3D7_09_v3:988977-992915(+)	4883	chromosome	protein_coding_gene	FALSE	Gain
Pf3D7_09_v3	1021981	1022381	401	*	8.20327	7.63376	8.61052	-0.715865	0.0338135	0.106165	Promoter (1-2kb)	9	1019164	1020903	1740	2	PF3D7_0925300	PF3D7_0925300.1	-1078	PF3D7_0925300	proline--tRNA ligase, putative	proline--tRNA ligase, putative	Pf3D7_09_v3:1019164-1020903(-)	1740	chromosome	protein_coding_gene	FALSE	Gain
Pf3D7_09_v3	1129424	1129824	401	*	7.81208	7.25726	8.21181	-0.754458	0.0206375	1	Promoter (1-2kb)	9	1126803	1128396	1594	2	PF3D7_0927700	PF3D7_0927700.1	-1028	PF3D7_0927700	serine/threonine protein phosphatase 4, putative	serine/threonine protein phosphatase 4, putative	Pf3D7_09_v3:1126990-1127928(-)	1594	chromosome	protein_coding_gene	FALSE	Gain
Pf3D7_09_v3	1137411	1137811	401	*	7.80716	7.24032	8.21305	-0.736075	0.026919	1	Promoter (<=1kb)	9	1136403	1138628	2226	2	PF3D7_0928100	PF3D7_0928100.1	817	PF3D7_0928100	conserved Plasmodium protein, unknown function	conserved Plasmodium protein, unknown function	Pf3D7_09_v3:1136966-1138183(-)	2226	chromosome	protein_coding_gene	FALSE	Gain
Pf3D7_09_v3	1327800	1328200	401	*	8.54669	7.97994	8.95254	-0.684718	0.0457063	0.117121	Promoter (1-2kb)	9	1324974	1329878	4905	2	PF3D7_0933500	PF3D7_0933500.1	1678	PF3D7_0933500	gamma-tubulin complex component, putative	gamma-tubulin complex component, putative	Pf3D7_09_v3:1325248-1329786(-)	4905	chromosome	protein_coding_gene	FALSE	Gain
Pf3D7_09_v3	1343476	1343876	401	*	7.98719	7.39239	8.40713	-0.791193	0.0124857	1	Promoter (<=1kb)	9	1342715	1346826	4112	1	PF3D7_0934100	PF3D7_0934100.1	761	PF3D7_0934100	TFIIH basal transcription factor complex helicase XPD subunit	TFIIH basal transcription factor complex helicase XPD subunit	Pf3D7_09_v3:1343385-1346555(+)	4112	chromosome	protein_coding_gene	FALSE	Gain
Pf3D7_09_v3	1370690	1371090	401	*	8.02112	7.37141	8.46747	-0.827827	0.00770387	1	Promoter (1-2kb)	9	1372874	1374250	1377	1	PF3D7_0935300	PF3D7_0935300.1	-1784	PF3D7_0935300	phosphatidylinositol N-acetylglucosaminyltransferase subunit P, putative	phosphatidylinositol N-acetylglucosaminyltransferase subunit P, putative	Pf3D7_09_v3:1373018-1373722(+)	1038	chromosome	protein_coding_gene	FALSE	Gain
Pf3D7_09_v3	1437199	1437599	401	*	7.934	7.32715	8.35986	-0.811905	0.00912024	1	Promoter (1-2kb)	9	1439258	1442180	2923	1	PF3D7_0936400	PF3D7_0936400.1	-1659	PF3D7_0936400	ring-exported protein 4	ring-exported protein 4	Pf3D7_09_v3:1440783-1441660(+)	2690	chromosome	protein_coding_gene	FALSE	Gain
Pf3D7_09_v3	1475146	1475546	401	*	8.1282	7.4516	8.58697	-0.819478	0.00897454	0.0703143	Promoter (<=1kb)	9	1474431	1475704	1274	1	PF3D7_0937300	PF3D7_0937300.1	715	PF3D7_0937300	rifin	rifin	Pf3D7_09_v3:1474431-1475704(+)	1116	chromosome	protein_coding_gene	FALSE	Gain
Pf3D7_09_v3	1492987	1493387	401	*	8.18884	7.56243	8.62417	-0.733552	0.0258991	0.0978626	Promoter (<=1kb)	9	1492373	1493708	1336	1	PF3D7_0937700	PF3D7_0937700.1	614	PF3D7_0937700	rifin	rifin	Pf3D7_09_v3:1492373-1493708(+)	1104	chromosome	protein_coding_gene	FALSE	Gain
Pf3D7_09_v3	1540886	1541286	401	*	7.7104	6.67115	8.30822	-0.611946	0.0210254	1	Distal Intergenic	9	1495579	1503336	7758	2	PF3D7_0937800	PF3D7_0937800.1	-37550	PF3D7_0937800	erythrocyte membrane protein 1, PfEMP1	erythrocyte membrane protein 1, PfEMP1	Pf3D7_09_v3:1495579-1503336(-)	6795	chromosome	protein_coding_gene	FALSE	Gain
Pf3D7_09_v3	1532016	1532416	401	*	7.89988	7.27055	8.33659	-0.713443	0.0307415	1	Distal Intergenic	9	1495579	1503336	7758	2	PF3D7_0937800	PF3D7_0937800.1	-28680	PF3D7_0937800	erythrocyte membrane protein 1, PfEMP1	erythrocyte membrane protein 1, PfEMP1	Pf3D7_09_v3:1495579-1503336(-)	6795	chromosome	protein_coding_gene	FALSE	Gain
Pf3D7_09_v3	1505782	1506182	401	*	9.06638	8.36953	9.53426	-0.630927	0.0471261	0.118212	Promoter (2-3kb)	9	1495579	1503336	7758	2	PF3D7_0937800	PF3D7_0937800.1	-2446	PF3D7_0937800	erythrocyte membrane protein 1, PfEMP1	erythrocyte membrane protein 1, PfEMP1	Pf3D7_09_v3:1495579-1503336(-)	6795	chromosome	protein_coding_gene	FALSE	Gain
Pf3D7_10_v3	31118	31518	401	*	8.69315	7.81629	9.23462	-0.829928	0.00579414	0.0677835	Promoter (2-3kb)	10	28490	36164	7675	1	PF3D7_1000100	PF3D7_1000100.1	2628	PF3D7_1000100	erythrocyte membrane protein 1, PfEMP1	erythrocyte membrane protein 1, PfEMP1	Pf3D7_10_v3:28490-36164(+)	6726	chromosome	protein_coding_gene	FALSE	Gain
Pf3D7_10_v3	38281	38681	401	*	8.17064	7.5199	8.61747	-0.770247	0.0169381	0.0845915	Promoter (<=1kb)	10	38050	39395	1346	2	PF3D7_1000200	PF3D7_1000200.1	714	PF3D7_1000200	rifin	rifin	Pf3D7_10_v3:38050-39395(-)	1116	chromosome	protein_coding_gene	FALSE	Gain
Pf3D7_10_v3	48395	48795	401	*	8.26292	7.67464	8.67962	-0.705903	0.0361233	0.106783	Promoter (<=1kb)	10	48052	49384	1333	2	PF3D7_1000500	PF3D7_1000500.1	589	PF3D7_1000500	rifin	rifin	Pf3D7_10_v3:48052-49384(-)	1110	chromosome	protein_coding_gene	FALSE	Gain
Pf3D7_10_v3	168254	168654	401	*	8.42758	7.84906	8.83938	-0.749792	0.022655	0.0953071	Promoter (2-3kb)	10	166171	171640	5470	2	PF3D7_1003700	PF3D7_1003700.1	2986	PF3D7_1003700	MKT1 domain-containing protein, putative	MKT1 domain-containing protein, putative	Pf3D7_10_v3:166743-170669(-)	5470	chromosome	protein_coding_gene	FALSE	Gain
Pf3D7_10_v3	302964	303364	401	*	8.28286	7.59899	8.74491	-0.808489	0.0103583	0.0746718	Exon (PF3D7_1007700.1/PF3D7_1007700, exon 1 of 1)	10	300187	306443	6257	2	PF3D7_1007700	PF3D7_1007700.1	3079	PF3D7_1007700	AP2 domain transcription factor AP2-I	AP2 domain transcription factor AP2-I	Pf3D7_10_v3:301126-305919(-)	6257	chromosome	protein_coding_gene	FALSE	Gain
Pf3D7_10_v3	361707	362107	401	*	8.20882	7.4441	8.70598	-0.917665	0.00200909	0.05759	Promoter (2-3kb)	10	359585	364762	5178	2	PF3D7_1008700	PF3D7_1008700.1	2655	PF3D7_1008700	tubulin beta chain	tubulin beta chain	Pf3D7_10_v3:360625-362480(-)	4660	chromosome	protein_coding_gene	FALSE	Gain
Pf3D7_10_v3	409543	409943	401	*	8.48749	7.88204	8.91267	-0.78703	0.0136988	0.0801375	Promoter (1-2kb)	10	404903	411445	6543	2	PF3D7_1010200	PF3D7_1010200.1	1502	PF3D7_1010200	DNA2/NAM7 helicase, putative	DNA2/NAM7 helicase, putative	Pf3D7_10_v3:405017-410536(-)	6543	chromosome	protein_coding_gene	FALSE	Gain
Pf3D7_10_v3	568634	569034	401	*	8.61642	7.85209	9.11342	-0.935689	0.00141582	0.0525016	Exon (PF3D7_1014300.1/PF3D7_1014300, exon 1 of 2)	10	564313	573464	9152	1	PF3D7_1014300	PF3D7_1014300.1	4321	PF3D7_1014300	SPRY domain-containing protein, putative	SPRY domain-containing protein, putative	Pf3D7_10_v3:565805-573060(+)	9036	chromosome	protein_coding_gene	FALSE	Gain
Pf3D7_10_v3	584651	585051	401	*	8.49053	7.79454	8.95803	-0.809995	0.0100995	0.0746718	Exon (PF3D7_1014600.1/PF3D7_1014600, exon 1 of 1)	10	580588	591074	10487	2	PF3D7_1014600	PF3D7_1014600.1	6023	PF3D7_1014600	transcriptional coactivator ADA2	transcriptional coactivator ADA2	Pf3D7_10_v3:581354-589090(-)	10487	chromosome	protein_coding_gene	FALSE	Gain
Pf3D7_10_v3	615722	616122	401	*	8.07777	7.54255	8.46728	-0.731161	0.0281693	0.100236	Promoter (<=1kb)	10	614872	616796	1925	2	PF3D7_1015200	PF3D7_1015200.3	674	PF3D7_1015200	cysteine--tRNA ligase	cysteine--tRNA ligase	Pf3D7_10_v3:614872-617736(-)	2839	chromosome	protein_coding_gene	FALSE	Gain
Pf3D7_10_v3	619606	620006	401	*	8.06272	7.50003	8.46649	-0.758956	0.0194621	1	Promoter (<=1kb)	10	620802	623974	3173	1	PF3D7_1015400	PF3D7_1015400.1	-796	PF3D7_1015400	RMI1 domain-containing protein, putative	RMI1 domain-containing protein, putative	Pf3D7_10_v3:621305-623626(+)	3173	chromosome	protein_coding_gene	FALSE	Gain
Pf3D7_10_v3	628062	628462	401	*	8.12974	7.47714	8.57744	-0.828243	0.00771275	0.0703143	Promoter (<=1kb)	10	626211	629040	2830	2	PF3D7_1015600	PF3D7_1015600.1	578	PF3D7_1015600	heat shock protein 60	heat shock protein 60	Pf3D7_10_v3:627044-629040(-)	2576	chromosome	protein_coding_gene	FALSE	Gain
Pf3D7_10_v3	637940	638340	401	*	8.36507	7.76471	8.78775	-0.692167	0.0397916	0.111783	Promoter (1-2kb)	10	636671	639498	2828	1	PF3D7_1015900	PF3D7_1015900.1	1269	PF3D7_1015900	enolase	enolase	Pf3D7_10_v3:637138-639011(+)	2295	chromosome	protein_coding_gene	FALSE	Gain
Pf3D7_10_v3	651883	652283	401	*	6.58211	5.78794	7.09138	-0.776187	0.0121725	1	Promoter (2-3kb)	10	648012	654565	6554	2	PF3D7_1016300	PF3D7_1016300.1	2282	PF3D7_1016300	GBP130 protein	GBP130 protein	Pf3D7_10_v3:650898-653567(-)	6359	chromosome	protein_coding_gene	FALSE	Gain
Pf3D7_10_v3	723141	723541	401	*	7.91994	7.23946	8.38047	-0.911456	0.0015312	1	Promoter (2-3kb)	10	720551	721399	849	1	PF3D7_1018100	PF3D7_1018100.1	2590	PF3D7_1018100	conserved Plasmodium protein, unknown function	conserved Plasmodium protein, unknown function	Pf3D7_10_v3:720551-721399(+)	849	chromosome	protein_coding_gene	FALSE	Gain
Pf3D7_10_v3	725511	725911	401	*	8.52871	7.89187	8.969	-0.664759	0.0447665	0.116202	Promoter (2-3kb)	10	721351	728431	7081	2	PF3D7_1018200	PF3D7_1018200.1	2520	PF3D7_1018200	pseudophosphatase PPP8	pseudophosphatase PPP8	Pf3D7_10_v3:721734-728331(-)	6984	chromosome	protein_coding_gene	FALSE	Gain
Pf3D7_10_v3	802828	803228	401	*	7.76454	7.182	8.17837	-0.794707	0.0116497	1	Promoter (<=1kb)	10	800211	803696	3486	2	PF3D7_1019700	PF3D7_1019700.1	468	PF3D7_1019700	conserved Plasmodium protein, unknown function	conserved Plasmodium protein, unknown function	Pf3D7_10_v3:800278-803502(-)	3486	chromosome	protein_coding_gene	FALSE	Gain
Pf3D7_10_v3	821188	821588	401	*	8.67146	8.08479	9.08735	-0.710724	0.0347397	0.106783	Promoter (1-2kb)	10	819637	822447	2811	1	PF3D7_1020300	PF3D7_1020300.1	1551	PF3D7_1020300	cytoplasmic dynein intermediate chain, putative	cytoplasmic dynein intermediate chain, putative	Pf3D7_10_v3:819830-822139(+)	2811	chromosome	protein_coding_gene	FALSE	Gain
Pf3D7_10_v3	944568	944968	401	*	8.47383	7.79509	8.93357	-0.808886	0.0103361	0.0746718	Promoter (1-2kb)	10	943794	946858	3065	2	PF3D7_1022500	PF3D7_1022500.1	1890	PF3D7_1022500	citrate synthase, mitochondrial, putative	citrate synthase, mitochondrial, putative	Pf3D7_10_v3:944398-946089(-)	3065	chromosome	protein_coding_gene	FALSE	Gain
Pf3D7_10_v3	973979	974379	401	*	8.08492	7.53056	8.48441	-0.694207	0.0428372	1	Exon (PF3D7_1023100.1/PF3D7_1023100, exon 1 of 1)	10	963497	980560	17064	2	PF3D7_1023100	PF3D7_1023100.1	6181	PF3D7_1023100	dynein heavy chain, putative	dynein heavy chain, putative	Pf3D7_10_v3:963497-980560(-)	17064	chromosome	protein_coding_gene	FALSE	Gain
Pf3D7_10_v3	1000888	1001288	401	*	8.32875	7.66044	8.78372	-0.816812	0.00931264	0.0716486	Exon (PF3D7_1023900.1/PF3D7_1023900, exon 2 of 2)	10	994299	997092	2794	1	PF3D7_1023800	PF3D7_1023800.1	6589	PF3D7_1023800	conserved Plasmodium protein, unknown function	conserved Plasmodium protein, unknown function	Pf3D7_10_v3:994322-996788(+)	2601	chromosome	protein_coding_gene	FALSE	Gain
Pf3D7_10_v3	1035334	1035734	401	*	8.15002	7.49443	8.59912	-0.851501	0.00522234	0.0664352	Promoter (2-3kb)	10	1032432	1040157	7726	1	PF3D7_1024800	PF3D7_1024800.1	2902	PF3D7_1024800	exported protein 3	exported protein 3	Pf3D7_10_v3:1034685-1039079(+)	7726	chromosome	protein_coding_gene	FALSE	Gain
Pf3D7_10_v3	1037457	1037857	401	*	8.38566	7.7309	8.83437	-0.826755	0.00795099	0.0703143	Exon (PF3D7_1024800.1/PF3D7_1024800, exon 1 of 1)	10	1032432	1040157	7726	1	PF3D7_1024800	PF3D7_1024800.1	5025	PF3D7_1024800	exported protein 3	exported protein 3	Pf3D7_10_v3:1034685-1039079(+)	7726	chromosome	protein_coding_gene	FALSE	Gain
Pf3D7_10_v3	1062571	1062971	401	*	7.41488	6.86129	7.81397	-0.682184	0.0483246	1	Promoter (1-2kb)	10	1057640	1060718	3079	2	PF3D7_1025300	PF3D7_1025300.1	-1853	PF3D7_1025300	conserved protein, unknown function	conserved protein, unknown function	Pf3D7_10_v3:1057890-1060658(-)	3079	chromosome	protein_coding_gene	FALSE	Gain
Pf3D7_10_v3	1082318	1082718	401	*	8.21888	7.49846	8.69716	-0.931517	0.00125544	0.0525016	Exon (PF3D7_1025500.1/PF3D7_1025500, exon 2 of 11)	10	1067652	1086992	19341	2	PF3D7_1025500	PF3D7_1025500.1	4274	PF3D7_1025500	dynein, putative	dynein, putative	Pf3D7_10_v3:1067652-1086992(-)	17304	chromosome	protein_coding_gene	FALSE	Gain
Pf3D7_10_v3	1135033	1135433	401	*	8.0861	7.49894	8.50224	-0.768553	0.0176921	0.085719	Promoter (1-2kb)	10	1133359	1136667	3309	2	PF3D7_1027100	PF3D7_1027100.1	1234	PF3D7_1027100	U3 small nucleolar ribonucleoprotein protein MPP10, putative	U3 small nucleolar ribonucleoprotein protein MPP10, putative	Pf3D7_10_v3:1133838-1136156(-)	3309	chromosome	protein_coding_gene	FALSE	Gain
Pf3D7_10_v3	1138867	1139267	401	*	8.37281	7.83537	8.76349	-0.694164	0.0438519	0.115585	Promoter (1-2kb)	10	1136887	1140020	3134	1	PF3D7_1027200	PF3D7_1027200.1	1980	PF3D7_1027200	ribosomal protein RSM22	ribosomal protein RSM22	Pf3D7_10_v3:1138002-1139564(+)	3134	chromosome	protein_coding_gene	FALSE	Gain
Pf3D7_10_v3	1140994	1141394	401	*	7.29752	6.5839	7.77282	-0.919486	0.00161296	1	Promoter (2-3kb)	10	1139669	1144013	4345	2	PF3D7_1027300	PF3D7_1027300.1	2619	PF3D7_1027300	peroxiredoxin	peroxiredoxin	Pf3D7_10_v3:1140589-1142602(-)	3513	chromosome	protein_coding_gene	FALSE	Gain
Pf3D7_10_v3	1153668	1154068	401	*	8.26947	7.59696	8.72637	-0.786398	0.0137173	0.0801375	Promoter (1-2kb)	10	1153081	1155488	2408	2	PF3D7_1027800	PF3D7_1027800.1	1420	PF3D7_1027800	60S ribosomal protein L3	60S ribosomal protein L3	Pf3D7_10_v3:1153271-1154431(-)	2408	chromosome	protein_coding_gene	FALSE	Gain
Pf3D7_10_v3	1219726	1220126	401	*	8.0835	7.40042	8.5452	-0.938506	0.000758281	1	Promoter (2-3kb)	10	1216830	1222661	5832	1	PF3D7_1029900	PF3D7_1029900.1	2896	PF3D7_1029900	ORC3 domain-containing protein, putative	ORC3 domain-containing protein, putative	Pf3D7_10_v3:1217348-1222441(+)	5832	chromosome	protein_coding_gene	FALSE	Gain
Pf3D7_10_v3	1225377	1225777	401	*	8.16679	7.57355	8.58594	-0.7294	0.0284505	0.1004	Promoter (2-3kb)	10	1223136	1224517	1382	1	PF3D7_1030000	PF3D7_1030000.1	2241	PF3D7_1030000	transcription elongation factor SPT4, putative	transcription elongation factor SPT4, putative	Pf3D7_10_v3:1223375-1224167(+)	991	chromosome	protein_coding_gene	FALSE	Gain
Pf3D7_10_v3	1228075	1228475	401	*	8.25776	7.73827	8.63892	-0.699785	0.0418537	0.114118	Promoter (1-2kb)	10	1223717	1229643	5927	2	PF3D7_1030100	PF3D7_1030100.1	1168	PF3D7_1030100	pre-mRNA-splicing factor ATP-dependent RNA helicase PRP22, putative	pre-mRNA-splicing factor ATP-dependent RNA helicase PRP22, putative	Pf3D7_10_v3:1224519-1229092(-)	5226	chromosome	protein_coding_gene	FALSE	Gain
Pf3D7_10_v3	1346464	1346864	401	*	8.28513	7.69995	8.70027	-0.742755	0.0246684	0.0957583	Promoter (<=1kb)	10	1344081	1347509	3429	2	PF3D7_1033600	PF3D7_1033600.1	645	PF3D7_1033600	pre-mRNA-splicing factor CEF1, putative	pre-mRNA-splicing factor CEF1, putative	Pf3D7_10_v3:1344150-1346897(-)	3429	chromosome	protein_coding_gene	FALSE	Gain
Pf3D7_10_v3	1344524	1344924	401	*	7.97964	7.49366	8.34252	-0.699221	0.0409072	1	Promoter (2-3kb)	10	1344081	1347509	3429	2	PF3D7_1033600	PF3D7_1033600.1	2585	PF3D7_1033600	pre-mRNA-splicing factor CEF1, putative	pre-mRNA-splicing factor CEF1, putative	Pf3D7_10_v3:1344150-1346897(-)	3429	chromosome	protein_coding_gene	FALSE	Gain
Pf3D7_10_v3	1400839	1401239	401	*	8.09506	7.31148	8.60001	-0.920788	0.00195789	0.05759	Promoter (2-3kb)	10	1398801	1403741	4941	1	PF3D7_1035300	PF3D7_1035300.1	2038	PF3D7_1035300	glutamate-rich protein GLURP	glutamate-rich protein GLURP	Pf3D7_10_v3:1399195-1402896(+)	4941	chromosome	protein_coding_gene	FALSE	Gain
Pf3D7_10_v3	1409516	1409916	401	*	8.13125	7.57076	8.53389	-0.719332	0.0328375	0.105254	Promoter (<=1kb)	10	1409095	1410806	1712	1	PF3D7_1035600	PF3D7_1035600.1	421	PF3D7_1035600	merozoite surface protein	merozoite surface protein	Pf3D7_10_v3:1409281-1410555(+)	1712	chromosome	protein_coding_gene	FALSE	Gain
Pf3D7_10_v3	1421070	1421470	401	*	8.37833	7.81823	8.78077	-0.682449	0.0472431	0.118212	Promoter (1-2kb)	10	1419703	1423290	3588	1	PF3D7_1035800	PF3D7_1035800.1	1367	PF3D7_1035800	probable protein, unknown function	probable protein, unknown function	Pf3D7_10_v3:1420533-1422671(+)	3588	chromosome	protein_coding_gene	FALSE	Gain
Pf3D7_10_v3	1425055	1425455	401	*	7.29713	6.56567	7.7802	-0.885889	0.00323895	1	Promoter (1-2kb)	10	1426843	1429332	2490	1	PF3D7_1036000	PF3D7_1036000.1	-1388	PF3D7_1036000	merozoite surface protein 11	merozoite surface protein 11	Pf3D7_10_v3:1427127-1428344(+)	2490	chromosome	protein_coding_gene	FALSE	Gain
Pf3D7_10_v3	1427485	1427885	401	*	8.21411	7.61533	8.63601	-0.754275	0.0213676	0.0926293	Promoter (<=1kb)	10	1426843	1429332	2490	1	PF3D7_1036000	PF3D7_1036000.1	642	PF3D7_1036000	merozoite surface protein 11	merozoite surface protein 11	Pf3D7_10_v3:1427127-1428344(+)	2490	chromosome	protein_coding_gene	FALSE	Gain
Pf3D7_10_v3	1438920	1439320	401	*	7.78335	7.24709	8.17341	-0.700501	0.0410014	1	Promoter (1-2kb)	10	1440686	1443875	3190	1	PF3D7_1036500	PF3D7_1036500.1	-1366	PF3D7_1036500	conserved Plasmodium protein, unknown function	conserved Plasmodium protein, unknown function	Pf3D7_10_v3:1441901-1443568(+)	3190	chromosome	protein_coding_gene	FALSE	Gain
Pf3D7_10_v3	1442604	1443004	401	*	7.94221	7.40887	8.33072	-0.707544	0.0381592	1	Promoter (1-2kb)	10	1444154	1446062	1909	1	PF3D7_1036600	PF3D7_1036600.1	-1150	PF3D7_1036600	conserved protein, unknown function	conserved protein, unknown function	Pf3D7_10_v3:1444441-1445529(+)	1483	chromosome	protein_coding_gene	FALSE	Gain
Pf3D7_10_v3	1520010	1520410	401	*	7.70671	7.0393	8.16127	-0.858198	0.0046991	1	Promoter (1-2kb)	10	1518290	1548390	30101	1	PF3D7_1038400	PF3D7_1038400.1	1720	PF3D7_1038400	gametocyte-specific protein	gametocyte-specific protein	Pf3D7_10_v3:1519021-1547825(+)	29988	chromosome	protein_coding_gene	FALSE	Gain
Pf3D7_10_v3	1544433	1544833	401	*	8.11439	7.37307	8.60167	-0.870623	0.00429866	0.0622213	Exon (PF3D7_1038400.1/PF3D7_1038400, exon 2 of 2)	10	1547991	1550117	2127	2	PF3D7_1038500	PF3D7_1038500.1	5284	PF3D7_1038500	Plasmodium exported protein, unknown function	Plasmodium exported protein, unknown function	Pf3D7_10_v3:1548455-1549731(-)	1975	chromosome	protein_coding_gene	FALSE	Gain
Pf3D7_10_v3	1603371	1603771	401	*	8.11993	7.51076	8.54692	-0.742591	0.0242401	0.0957583	Promoter (<=1kb)	10	1602935	1603989	1055	1	PF3D7_1040100	PF3D7_1040100.1	436	PF3D7_1040100	rifin	rifin	Pf3D7_10_v3:1602935-1603989(+)	930	chromosome	protein_coding_gene	FALSE	Gain
Pf3D7_10_v3	1616288	1616688	401	*	7.97513	7.39653	8.38697	-0.761183	0.0194746	0.0903874	Promoter (<=1kb)	10	1615804	1617070	1267	1	PF3D7_1040500	PF3D7_1040500.1	484	PF3D7_1040500	rifin	rifin	Pf3D7_10_v3:1615804-1617070(+)	1053	chromosome	protein_coding_gene	FALSE	Gain
Pf3D7_10_v3	1619584	1619984	401	*	8.18258	7.52129	8.63432	-0.804051	0.0110931	0.0747106	Promoter (<=1kb)	10	1619086	1620244	1159	1	PF3D7_1040600	PF3D7_1040600.1	498	PF3D7_1040600	rifin	rifin	Pf3D7_10_v3:1619086-1620244(+)	981	chromosome	protein_coding_gene	FALSE	Gain
Pf3D7_10_v3	1622999	1623399	401	*	8.29969	7.6089	8.76487	-0.811522	0.00991816	0.0746718	Promoter (<=1kb)	10	1622368	1623684	1317	1	PF3D7_1040700	PF3D7_1040700.1	631	PF3D7_1040700	rifin	rifin	Pf3D7_10_v3:1622368-1623684(+)	1119	chromosome	protein_coding_gene	FALSE	Gain
Pf3D7_10_v3	1626373	1626773	401	*	7.92108	7.26072	8.37239	-0.774671	0.0159826	0.0827363	Promoter (<=1kb)	10	1625772	1626824	1053	1	PF3D7_1040800	PF3D7_1040800.1	601	PF3D7_1040800	rifin	rifin	Pf3D7_10_v3:1625772-1626824(+)	888	chromosome	protein_coding_gene	FALSE	Gain
Pf3D7_10_v3	1629418	1629818	401	*	7.95845	7.29952	8.4091	-0.791583	0.0130563	1	Promoter (<=1kb)	10	1628914	1630023	1110	1	PF3D7_1040900	PF3D7_1040900.1	504	PF3D7_1040900	rifin	rifin	Pf3D7_10_v3:1628914-1630023(+)	936	chromosome	protein_coding_gene	FALSE	Gain
Pf3D7_10_v3	1646801	1647201	401	*	8.64086	7.75615	9.18525	-0.856719	0.00426096	0.0622213	Promoter (2-3kb)	10	1642401	1649948	7548	2	PF3D7_1041300	PF3D7_1041300.1	2747	PF3D7_1041300	erythrocyte membrane protein 1, PfEMP1	erythrocyte membrane protein 1, PfEMP1	Pf3D7_10_v3:1642401-1649948(-)	6585	chromosome	protein_coding_gene	FALSE	Gain
Pf3D7_10_v3	1686836	1687236	401	*	7.50411	6.5541	8.07201	-0.538361	0.0405258	1	Distal Intergenic	10	1642401	1649948	7548	2	PF3D7_1041300	PF3D7_1041300.1	-36888	PF3D7_1041300	erythrocyte membrane protein 1, PfEMP1	erythrocyte membrane protein 1, PfEMP1	Pf3D7_10_v3:1642401-1649948(-)	6585	chromosome	protein_coding_gene	FALSE	Gain
Pf3D7_11_v3	26539	26939	401	*	8.32229	7.29763	8.91539	-0.954646	0.000954299	0.0525016	Promoter (2-3kb)	11	24160	31598	7439	1	PF3D7_1100100	PF3D7_1100100.1	2379	PF3D7_1100100	erythrocyte membrane protein 1, PfEMP1	erythrocyte membrane protein 1, PfEMP1	Pf3D7_11_v3:24160-31598(+)	6549	chromosome	protein_coding_gene	FALSE	Gain
Pf3D7_11_v3	7224	7624	401	*	7.21551	6.56812	7.66077	-0.751294	0.0209272	1	Distal Intergenic	11	24160	31598	7439	1	PF3D7_1100100	PF3D7_1100100.1	-16536	PF3D7_1100100	erythrocyte membrane protein 1, PfEMP1	erythrocyte membrane protein 1, PfEMP1	Pf3D7_11_v3:24160-31598(+)	6549	chromosome	protein_coding_gene	FALSE	Gain
Pf3D7_11_v3	412	812	401	*	7.74446	6.86297	8.28765	-0.570894	0.0398783	1	Distal Intergenic	11	24160	31598	7439	1	PF3D7_1100100	PF3D7_1100100.1	-23348	PF3D7_1100100	erythrocyte membrane protein 1, PfEMP1	erythrocyte membrane protein 1, PfEMP1	Pf3D7_11_v3:24160-31598(+)	6549	chromosome	protein_coding_gene	FALSE	Gain
Pf3D7_11_v3	35746	36146	401	*	8.1546	7.4962	8.605	-0.752453	0.0203319	0.090786	Exon (PF3D7_1100200.1/PF3D7_1100200, exon 1 of 2)	11	32666	42386	9721	2	PF3D7_1100200	PF3D7_1100200.1	6240	PF3D7_1100200	erythrocyte membrane protein 1, PfEMP1	erythrocyte membrane protein 1, PfEMP1	Pf3D7_11_v3:32666-42386(-)	8985	chromosome	protein_coding_gene	FALSE	Gain
Pf3D7_11_v3	66985	67385	401	*	7.95677	7.26999	8.42014	-0.872377	0.00388837	1	Promoter (<=1kb)	11	66686	67965	1280	2	PF3D7_1101100	PF3D7_1101100.1	580	PF3D7_1101100	rifin	rifin	Pf3D7_11_v3:66686-67965(-)	1050	chromosome	protein_coding_gene	FALSE	Gain
Pf3D7_11_v3	70243	70643	401	*	7.51978	6.84303	7.97861	-0.848053	0.00583278	1	Promoter (<=1kb)	11	70081	71289	1209	2	PF3D7_1101200	PF3D7_1101200.1	646	PF3D7_1101200	rifin	rifin	Pf3D7_11_v3:70081-71289(-)	1071	chromosome	protein_coding_gene	FALSE	Gain
Pf3D7_11_v3	96643	97043	401	*	7.65885	6.80807	8.19043	-0.561652	0.0457103	1	Distal Intergenic	11	90446	90874	429	1	PF3D7_1101900	PF3D7_1101900.1	6197	PF3D7_1101900	erythrocyte membrane protein 1 (PfEMP1), pseudogene	erythrocyte membrane protein 1 (PfEMP1), pseudogene	Pf3D7_11_v3:-(+)	429	chromosome	pseudogene	TRUE	Gain
Pf3D7_11_v3	285447	285847	401	*	8.18457	7.61574	8.59147	-0.78659	0.0124452	0.0785618	Promoter (2-3kb)	11	283337	289495	6159	1	PF3D7_1106800	PF3D7_1106800.1	2110	PF3D7_1106800	pseudo-tyrosine kinase-like protein	pseudo-tyrosine kinase-like protein	Pf3D7_11_v3:283869-289224(+)	5309	chromosome	protein_coding_gene	FALSE	Gain
Pf3D7_11_v3	308979	309379	401	*	8.68652	8.05531	9.12414	-0.742047	0.023671	0.0957583	Exon (PF3D7_1107300.1/PF3D7_1107300, exon 2 of 2)	11	300943	316691	15749	2	PF3D7_1107300	PF3D7_1107300.1	7312	PF3D7_1107300	polyadenylate-binding protein-interacting protein 1, putative	polyadenylate-binding protein-interacting protein 1, putative	Pf3D7_11_v3:301283-311287(-)	14888	chromosome	protein_coding_gene	FALSE	Gain
Pf3D7_11_v3	368120	368520	401	*	8.56081	7.87969	9.02163	-0.776482	0.0151822	0.0813814	Promoter (1-2kb)	11	366977	369608	2632	1	PF3D7_1108500	PF3D7_1108500.1	1143	PF3D7_1108500	succinate--CoA ligase [ADP-forming] subunit alpha, putative	succinate--CoA ligase [ADP-forming] subunit alpha, putative	Pf3D7_11_v3:367316-368823(+)	2108	chromosome	protein_coding_gene	FALSE	Gain
Pf3D7_11_v3	418294	418694	401	*	8.41113	7.69708	8.88663	-0.860015	0.00499782	0.0664352	Promoter (2-3kb)	11	421374	425853	4480	1	PF3D7_1110500	PF3D7_1110500.1	-2680	PF3D7_1110500	vacuolar protein sorting-associated protein 35, putative	vacuolar protein sorting-associated protein 35, putative	Pf3D7_11_v3:422057-425418(+)	4271	chromosome	protein_coding_gene	FALSE	Gain
Pf3D7_11_v3	604574	604974	401	*	8.67132	8.02739	9.11496	-0.708312	0.0315797	0.10496	Promoter (2-3kb)	11	602440	607471	5032	2	PF3D7_1116000	PF3D7_1116000.1	2497	PF3D7_1116000	rhoptry neck protein 4	rhoptry neck protein 4	Pf3D7_11_v3:602983-606918(-)	4702	chromosome	protein_coding_gene	FALSE	Gain
Pf3D7_11_v3	636497	636897	401	*	8.04794	7.4596	8.46466	-0.718084	0.0322979	0.105254	Promoter (2-3kb)	11	630359	634006	3648	2	PF3D7_1116700	PF3D7_1116700.1	-2491	PF3D7_1116700	dipeptidyl aminopeptidase 1	dipeptidyl aminopeptidase 1	Pf3D7_11_v3:630779-632881(-)	3648	chromosome	protein_coding_gene	FALSE	Gain
Pf3D7_11_v3	664820	665220	401	*	8.46083	7.79142	8.9163	-0.766149	0.0172932	0.0853665	Promoter (1-2kb)	11	663535	665778	2244	1	PF3D7_1117400	PF3D7_1117400.1	1285	PF3D7_1117400	conserved Plasmodium protein, unknown function	conserved Plasmodium protein, unknown function	Pf3D7_11_v3:664163-665356(+)	2244	chromosome	protein_coding_gene	FALSE	Gain
Pf3D7_11_v3	762258	762658	401	*	8.15014	7.55146	8.57198	-0.790634	0.0129204	0.0794273	Promoter (1-2kb)	11	760859	763812	2954	1	PF3D7_1120100	PF3D7_1120100.1	1399	PF3D7_1120100	phosphoglycerate mutase, putative	phosphoglycerate mutase, putative	Pf3D7_11_v3:761695-762818(+)	2583	chromosome	protein_coding_gene	FALSE	Gain
Pf3D7_11_v3	872846	873246	401	*	7.91904	7.33276	8.33474	-0.805738	0.00916024	1	Promoter (1-2kb)	11	871050	877707	6658	1	PF3D7_1122800	PF3D7_1122800.1	1796	PF3D7_1122800	calcium-dependent protein kinase 6	calcium-dependent protein kinase 6	Pf3D7_11_v3:872031-877678(+)	5864	chromosome	protein_coding_gene	FALSE	Gain
Pf3D7_11_v3	926216	926616	401	*	7.6984	7.14696	8.09638	-0.768856	0.0161564	1	Promoter (1-2kb)	11	924653	927965	3313	1	PF3D7_1123400	PF3D7_1123400.1	1563	PF3D7_1123400	eukaryotic peptide chain release factor GTP-binding subunit, putative	eukaryotic peptide chain release factor GTP-binding subunit, putative	Pf3D7_11_v3:925728-927524(+)	3048	chromosome	protein_coding_gene	FALSE	Gain
Pf3D7_11_v3	932208	932608	401	*	8.51514	7.67923	9.04098	-0.960592	0.00102451	0.0525016	Promoter (1-2kb)	11	928601	933649	5049	2	PF3D7_1123500	PF3D7_1123500.1	1041	PF3D7_1123500	golgi protein 2	golgi protein 2	Pf3D7_11_v3:929354-933364(-)	5049	chromosome	protein_coding_gene	FALSE	Gain
Pf3D7_11_v3	937577	937977	401	*	8.43844	7.82633	8.86687	-0.814176	0.00894322	0.0703143	Promoter (<=1kb)	11	938756	940010	1255	1	PF3D7_1123700	PF3D7_1123700.1	-779	PF3D7_1123700	ribosomal protein L37, mitochondrial, putative	ribosomal protein L37, mitochondrial, putative	Pf3D7_11_v3:938950-939612(+)	1045	chromosome	protein_coding_gene	FALSE	Gain
Pf3D7_11_v3	1100851	1101251	401	*	7.81996	7.29021	8.20657	-0.710614	0.036776	1	Promoter (2-3kb)	11	1097880	1103771	5892	2	PF3D7_1128300	PF3D7_1128300.1	2520	PF3D7_1128300	ATP-dependent 6-phosphofructokinase	ATP-dependent 6-phosphofructokinase	Pf3D7_11_v3:1098167-1103555(-)	5216	chromosome	protein_coding_gene	FALSE	Gain
Pf3D7_11_v3	1165512	1165912	401	*	8.30347	7.73763	8.70886	-0.702143	0.0391635	0.110747	Promoter (<=1kb)	11	1166588	1166687	100	1	PF3D7_1130300	PF3D7_1130300.1	-676	PF3D7_1130300	small nucleolar RNA snoR13	small nucleolar RNA snoR13	Pf3D7_11_v3:-(+)	100	chromosome	ncRNA_gene	FALSE	Gain
Pf3D7_11_v3	1169537	1169937	401	*	8.24915	7.59591	8.69715	-0.77933	0.0152471	0.0813814	Promoter (1-2kb)	11	1168333	1171161	2829	1	PF3D7_1130400	PF3D7_1130400.1	1204	PF3D7_1130400	26S protease regulatory subunit 6A, putative	26S protease regulatory subunit 6A, putative	Pf3D7_11_v3:1168879-1170198(+)	2829	chromosome	protein_coding_gene	FALSE	Gain
Pf3D7_11_v3	1268909	1269309	401	*	8.55947	7.90674	9.00724	-0.7509	0.0208648	0.0913772	Promoter (<=1kb)	11	1268410	1270016	1607	1	PF3D7_1132700	PF3D7_1132700.1	499	PF3D7_1132700	50S ribosomal protein L2, putative	50S ribosomal protein L2, putative	Pf3D7_11_v3:1268455-1269456(+)	1607	chromosome	protein_coding_gene	FALSE	Gain
Pf3D7_11_v3	1277849	1278249	401	*	7.95671	7.23202	8.43685	-0.962958	0.00060803	1	Promoter (1-2kb)	11	1276697	1281158	4462	1	PF3D7_1133100	PF3D7_1133100.1	1152	PF3D7_1133100	conserved Plasmodium protein, unknown function	conserved Plasmodium protein, unknown function	Pf3D7_11_v3:1277346-1280637(+)	4344	chromosome	protein_coding_gene	FALSE	Gain
Pf3D7_11_v3	1293861	1294261	401	*	8.30546	7.68652	8.73719	-0.767355	0.0180292	0.0860166	Promoter (<=1kb)	11	1292966	1296696	3731	1	PF3D7_1133400	PF3D7_1133400.1	895	PF3D7_1133400	apical membrane antigen 1	apical membrane antigen 1	Pf3D7_11_v3:1293856-1295724(+)	3731	chromosome	protein_coding_gene	FALSE	Gain
Pf3D7_11_v3	1320317	1320717	401	*	8.18436	7.52073	8.63717	-0.783083	0.0144379	0.081118	Promoter (1-2kb)	11	1318721	1322792	4072	1	PF3D7_1134000	PF3D7_1134000.1	1596	PF3D7_1134000	heat shock protein 70	heat shock protein 70	Pf3D7_11_v3:1320114-1322105(+)	3609	chromosome	protein_coding_gene	FALSE	Gain
Pf3D7_11_v3	1359559	1359959	401	*	8.26548	7.75656	8.64094	-0.687251	0.0484454	0.119553	Promoter (1-2kb)	11	1350158	1358171	8014	2	PF3D7_1134600	PF3D7_1134600.1	-1388	PF3D7_1134600	CCCH-type zinc finger protein ZNF4	CCCH-type zinc finger protein ZNF4	Pf3D7_11_v3:1350621-1355789(-)	8014	chromosome	protein_coding_gene	FALSE	Gain
Pf3D7_11_v3	1503752	1504152	401	*	8.23722	7.69139	8.63229	-0.717654	0.0337466	0.106165	Exon (PF3D7_1138400.1/PF3D7_1138400, exon 1 of 1)	11	1499574	1500253	680	2	PF3D7_1138350	PF3D7_1138350.1	-3499	PF3D7_1138350	conserved protein, unknown function	conserved protein, unknown function	Pf3D7_11_v3:1499574-1500253(-)	279	chromosome	protein_coding_gene	FALSE	Gain
Pf3D7_11_v3	1601448	1601848	401	*	7.91079	7.41464	8.27928	-0.701922	0.0404148	1	Promoter (1-2kb)	11	1597769	1600089	2321	2	PF3D7_1140100	PF3D7_1140100.1	-1359	PF3D7_1140100	V-type proton ATPase subunit F, putative	V-type proton ATPase subunit F, putative	Pf3D7_11_v3:1598550-1599632(-)	1625	chromosome	protein_coding_gene	FALSE	Gain
Pf3D7_11_v3	1783430	1783830	401	*	7.87323	7.39087	8.23409	-0.693523	0.0439014	1	Promoter (<=1kb)	11	1780084	1782733	2650	2	PF3D7_1145000	PF3D7_1145000.1	-697	PF3D7_1145000	conserved Plasmodium protein, unknown function	conserved Plasmodium protein, unknown function	Pf3D7_11_v3:1780084-1782398(-)	2069	chromosome	protein_coding_gene	FALSE	Gain
Pf3D7_11_v3	1902001	1902401	401	*	7.96479	7.34569	8.3966	-0.781576	0.0149947	1	Promoter (2-3kb)	11	1899181	1905942	6762	1	PF3D7_1147800	PF3D7_1147800.1	2820	PF3D7_1147800	membrane associated erythrocyte binding-like protein	membrane associated erythrocyte binding-like protein	Pf3D7_11_v3:1899181-1905942(+)	6168	chromosome	protein_coding_gene	FALSE	Gain
Pf3D7_11_v3	1956598	1956998	401	*	8.12576	7.45002	8.58414	-0.817204	0.0092632	0.0716486	Exon (PF3D7_1149000.1/PF3D7_1149000, exon 2 of 2)	11	1948696	1969412	20717	1	PF3D7_1149000	PF3D7_1149000.1	7902	PF3D7_1149000	antigen 332, DBL-like protein	antigen 332, DBL-like protein	Pf3D7_11_v3:1950210-1968726(+)	20482	chromosome	protein_coding_gene	FALSE	Gain
Pf3D7_11_v3	1965259	1965659	401	*	8.03242	7.42217	8.45993	-0.726362	0.0286728	0.100768	Exon (PF3D7_1149000.1/PF3D7_1149000, exon 2 of 2)	11	1970810	1974642	3833	1	PF3D7_1149100	PF3D7_1149100.1	-5151	PF3D7_1149100	Plasmodium exported protein, unknown function	Plasmodium exported protein, unknown function	Pf3D7_11_v3:1972400-1973874(+)	3711	chromosome	protein_coding_gene	FALSE	Gain
Pf3D7_11_v3	1977528	1977928	401	*	8.00134	7.43484	8.40705	-0.684022	0.0462651	1	Promoter (1-2kb)	11	1975705	1980325	4621	1	PF3D7_1149200	PF3D7_1149200.1	1823	PF3D7_1149200	ring-infected erythrocyte surface antigen	ring-infected erythrocyte surface antigen	Pf3D7_11_v3:1976407-1979804(+)	4496	chromosome	protein_coding_gene	FALSE	Gain
Pf3D7_11_v3	2013522	2013922	401	*	8.10357	7.39653	8.57598	-0.827389	0.00798565	0.0703143	Promoter (<=1kb)	11	2012989	2014316	1328	1	PF3D7_1150000	PF3D7_1150000.1	533	PF3D7_1150000	rifin	rifin	Pf3D7_11_v3:2012989-2014316(+)	1110	chromosome	protein_coding_gene	FALSE	Gain
Pf3D7_11_v3	2037572	2037972	401	*	7.59126	6.53884	8.19329	-0.558972	0.0283174	1	Distal Intergenic	11	2025817	2035886	10070	1	PF3D7_1150400	PF3D7_1150400.1	11755	PF3D7_1150400	erythrocyte membrane protein 1, PfEMP1	erythrocyte membrane protein 1, PfEMP1	Pf3D7_11_v3:2025817-2035886(+)	9360	chromosome	protein_coding_gene	FALSE	Gain
Pf3D7_11_v3	2029595	2029995	401	*	8.18196	7.55049	8.61971	-0.697591	0.0354477	0.106783	Exon (PF3D7_1150400.1/PF3D7_1150400, exon 1 of 2)	11	2025817	2035886	10070	1	PF3D7_1150400	PF3D7_1150400.1	3778	PF3D7_1150400	erythrocyte membrane protein 1, PfEMP1	erythrocyte membrane protein 1, PfEMP1	Pf3D7_11_v3:2025817-2035886(+)	9360	chromosome	protein_coding_gene	FALSE	Gain
Pf3D7_12_v3	20355	20755	401	*	8.14515	7.36113	8.65029	-0.862363	0.0047212	0.0650308	Exon (PF3D7_1200100.1/PF3D7_1200100, exon 1 of 2)	12	16973	24497	7525	1	PF3D7_1200100	PF3D7_1200100.1	3382	PF3D7_1200100	erythrocyte membrane protein 1, PfEMP1	erythrocyte membrane protein 1, PfEMP1	Pf3D7_12_v3:16973-24497(+)	6537	chromosome	protein_coding_gene	FALSE	Gain
Pf3D7_12_v3	14368	14768	401	*	8.63865	7.94692	9.10424	-0.711743	0.0272747	0.0995409	Promoter (2-3kb)	12	16973	24497	7525	1	PF3D7_1200100	PF3D7_1200100.1	-2205	PF3D7_1200100	erythrocyte membrane protein 1, PfEMP1	erythrocyte membrane protein 1, PfEMP1	Pf3D7_12_v3:16973-24497(+)	6537	chromosome	protein_coding_gene	FALSE	Gain
Pf3D7_12_v3	26678	27078	401	*	7.87382	7.2396	8.31288	-0.790232	0.0133753	1	Promoter (<=1kb)	12	26321	27687	1367	2	PF3D7_1200200	PF3D7_1200200.1	609	PF3D7_1200200	rifin	rifin	Pf3D7_12_v3:26321-27687(-)	1137	chromosome	protein_coding_gene	FALSE	Gain
Pf3D7_12_v3	23964	24364	401	*	8.30352	7.72547	8.71508	-0.68967	0.0427662	0.11449	Exon (PF3D7_1200100.1/PF3D7_1200100, exon 2 of 2)	12	26321	27687	1367	2	PF3D7_1200200	PF3D7_1200200.1	3323	PF3D7_1200200	rifin	rifin	Pf3D7_12_v3:26321-27687(-)	1137	chromosome	protein_coding_gene	FALSE	Gain
Pf3D7_12_v3	30445	30845	401	*	8.11786	7.27253	8.64735	-0.940223	0.00146131	0.0525016	Promoter (<=1kb)	12	30078	31261	1184	2	PF3D7_1200300	PF3D7_1200300.1	416	PF3D7_1200300	rifin	rifin	Pf3D7_12_v3:30078-31261(-)	1038	chromosome	protein_coding_gene	FALSE	Gain
Pf3D7_12_v3	44156	44556	401	*	8.23472	7.61195	8.66829	-0.688746	0.0387159	0.110344	Promoter (1-2kb)	12	43705	45623	1919	2	PF3D7_1200500	PF3D7_1200500.1	1067	PF3D7_1200500	rifin	rifin	Pf3D7_12_v3:43800-45106(-)	1722	chromosome	protein_coding_gene	FALSE	Gain
Pf3D7_12_v3	53992	54392	401	*	8.67395	7.99667	9.13302	-0.723128	0.0256863	0.0974938	Exon (PF3D7_1200600.1/PF3D7_1200600, exon 1 of 2)	12	57076	57435	360	2	PF3D7_1200610	PF3D7_1200610.1	3043	PF3D7_1200610	VAR2CSA uORF	VAR2CSA uORF	Pf3D7_12_v3:57076-57435(-)	360	chromosome	protein_coding_gene	FALSE	Gain
Pf3D7_12_v3	77119	77519	401	*	7.72853	7.18545	8.12215	-0.745986	0.0231275	1	Promoter (1-2kb)	12	72605	75379	2775	2	PF3D7_1200900	PF3D7_1200900.1	-1740	PF3D7_1200900	Plasmodium exported protein (PHISTc), unknown function	Plasmodium exported protein (PHISTc), unknown function	Pf3D7_12_v3:73229-74522(-)	2633	chromosome	protein_coding_gene	FALSE	Gain
Pf3D7_12_v3	150962	151362	401	*	8.45887	7.81125	8.90424	-0.748321	0.0215657	0.0930155	Promoter (2-3kb)	12	144046	148030	3985	2	PF3D7_1202500	PF3D7_1202500.1	-2932	PF3D7_1202500	trimethylguanosine synthase, putative	trimethylguanosine synthase, putative	Pf3D7_12_v3:144046-147285(-)	3985	chromosome	protein_coding_gene	FALSE	Gain
Pf3D7_12_v3	430733	431133	401	*	8.19401	7.52997	8.64701	-0.81984	0.00891262	0.0703143	Promoter (2-3kb)	12	428007	433172	5166	2	PF3D7_1209300	PF3D7_1209300.1	2039	PF3D7_1209300	telomere repeat-binding zinc finger protein	telomere repeat-binding zinc finger protein	Pf3D7_12_v3:428495-432880(-)	5166	chromosome	protein_coding_gene	FALSE	Gain
Pf3D7_12_v3	461129	461529	401	*	7.83055	7.25264	8.24205	-0.773711	0.0158026	1	Promoter (<=1kb)	12	458672	462423	3752	2	PF3D7_1210200	PF3D7_1210200.1	894	PF3D7_1210200	zinc finger protein, putative	zinc finger protein, putative	Pf3D7_12_v3:458677-461679(-)	3752	chromosome	protein_coding_gene	FALSE	Gain
Pf3D7_12_v3	484760	485160	401	*	8.13368	7.60655	8.51891	-0.687885	0.0474038	0.118212	Promoter (<=1kb)	12	484065	489902	5838	1	PF3D7_1211000	PF3D7_1211000.1	695	PF3D7_1211000	kinesin-X3, putative	kinesin-X3, putative	Pf3D7_12_v3:484065-489902(+)	5535	chromosome	protein_coding_gene	FALSE	Gain
Pf3D7_12_v3	488155	488555	401	*	8.3967	7.84182	8.79646	-0.723598	0.0313881	0.10496	Promoter (2-3kb)	12	490862	491557	696	1	PF3D7_1211100	PF3D7_1211100.1	-2307	PF3D7_1211100	HSP20-like chaperone, putative	HSP20-like chaperone, putative	Pf3D7_12_v3:490862-491557(+)	696	chromosome	protein_coding_gene	FALSE	Gain
Pf3D7_12_v3	558782	559182	401	*	8.21823	7.5864	8.65614	-0.734055	0.0255279	0.0973253	Promoter (1-2kb)	12	555503	556924	1422	2	PF3D7_1212600	PF3D7_1212600.1	-1858	PF3D7_1212600	SND2 domain-containing protein, putative	SND2 domain-containing protein, putative	Pf3D7_12_v3:555820-556762(-)	935	chromosome	protein_coding_gene	FALSE	Gain
Pf3D7_12_v3	590737	591137	401	*	7.99783	7.47088	8.38296	-0.707202	0.0383144	1	Promoter (1-2kb)	12	587716	589185	1470	2	PF3D7_1213700	PF3D7_1213700.1	-1552	PF3D7_1213700	DNA-directed RNA polymerases I, II, and III subunit RPABC3, putative	DNA-directed RNA polymerases I, II, and III subunit RPABC3, putative	Pf3D7_12_v3:588128-588982(-)	1053	chromosome	protein_coding_gene	FALSE	Gain
Pf3D7_12_v3	752690	753090	401	*	7.30177	6.71024	7.72008	-0.672997	0.0473524	1	Exon (PF3D7_1219000.1/PF3D7_1219000, exon 1 of 1)	12	757218	764201	6984	1	PF3D7_1219100	PF3D7_1219100.1	-4128	PF3D7_1219100	clathrin heavy chain, putative	clathrin heavy chain, putative	Pf3D7_12_v3:757649-763642(+)	6984	chromosome	protein_coding_gene	FALSE	Gain
Pf3D7_12_v3	764564	764964	401	*	8.31732	7.75241	8.72222	-0.740708	0.0253912	0.0973253	Promoter (<=1kb)	12	764448	765151	704	1	PF3D7_1219200	PF3D7_1219200.1	116	PF3D7_1219200	rifin, pseudogene	rifin, pseudogene	Pf3D7_12_v3:-(+)	704	chromosome	pseudogene	TRUE	Gain
Pf3D7_12_v3	942301	942701	401	*	7.86733	7.36903	8.237	-0.716407	0.0321146	1	Promoter (2-3kb)	12	939816	947433	7618	1	PF3D7_1223400	PF3D7_1223400.1	2485	PF3D7_1223400	phospholipid-transporting ATPase, putative	phospholipid-transporting ATPase, putative	Pf3D7_12_v3:941125-946745(+)	6854	chromosome	protein_coding_gene	FALSE	Gain
Pf3D7_12_v3	1089195	1089595	401	*	7.92192	7.39152	8.30888	-0.739328	0.0246385	1	Promoter (<=1kb)	12	1088291	1090085	1795	2	PF3D7_1226900	PF3D7_1226900.1	490	PF3D7_1226900	parasitophorous vacuolar protein 2	parasitophorous vacuolar protein 2	Pf3D7_12_v3:1088536-1090023(-)	1795	chromosome	protein_coding_gene	FALSE	Gain
Pf3D7_12_v3	1095225	1095625	401	*	8.15013	7.50039	8.5965	-0.884536	0.00246216	0.061966	Promoter (<=1kb)	12	1092884	1096419	3536	2	PF3D7_1227100	PF3D7_1227100.1	794	PF3D7_1227100	DNA helicase 60	DNA helicase 60	Pf3D7_12_v3:1093543-1095771(-)	3536	chromosome	protein_coding_gene	FALSE	Gain
Pf3D7_12_v3	1134970	1135370	401	*	7.89482	7.37136	8.27809	-0.73596	0.0256995	1	Promoter (1-2kb)	12	1128715	1133372	4658	2	PF3D7_1227700	PF3D7_1227700.1	-1598	PF3D7_1227700	protein KIC2	protein KIC2	Pf3D7_12_v3:1128939-1131686(-)	4226	chromosome	protein_coding_gene	FALSE	Gain
Pf3D7_12_v3	1136306	1136706	401	*	8.2998	7.7641	8.68956	-0.697726	0.0424018	0.114231	Promoter (1-2kb)	12	1133799	1137718	3920	2	PF3D7_1227800	PF3D7_1227800.1	1012	PF3D7_1227800	elongator complex protein 3, putative	elongator complex protein 3, putative	Pf3D7_12_v3:1134370-1137648(-)	3920	chromosome	protein_coding_gene	FALSE	Gain
Pf3D7_12_v3	1149311	1149711	401	*	8.05625	7.33041	8.53688	-0.896688	0.00276052	0.061966	Promoter (2-3kb)	12	1147010	1152807	5798	1	PF3D7_1228300	PF3D7_1228300.1	2301	PF3D7_1228300	NIMA related kinase 1	NIMA related kinase 1	Pf3D7_12_v3:1148111-1151461(+)	5621	chromosome	protein_coding_gene	FALSE	Gain
Pf3D7_12_v3	1161795	1162195	401	*	7.60867	7.13459	7.9649	-0.686752	0.0477016	1	Promoter (1-2kb)	12	1160654	1163264	2611	2	PF3D7_1228600	PF3D7_1228600.1	1069	PF3D7_1228600	merozoite surface protein 9	merozoite surface protein 9	Pf3D7_12_v3:1160729-1162960(-)	2611	chromosome	protein_coding_gene	FALSE	Gain
Pf3D7_12_v3	1176637	1177037	401	*	8.15415	7.56931	8.56913	-0.769951	0.0172057	0.0853665	Promoter (2-3kb)	12	1169145	1179868	10724	2	PF3D7_1228800	PF3D7_1228800.1	2831	PF3D7_1228800	WD repeat-containing protein, putative	WD repeat-containing protein, putative	Pf3D7_12_v3:1169557-1179186(-)	10724	chromosome	protein_coding_gene	FALSE	Gain
Pf3D7_12_v3	1198208	1198608	401	*	8.3153	7.63248	8.77688	-0.84919	0.0057762	0.0677835	Exon (PF3D7_1229100.1/PF3D7_1229100, exon 1 of 1)	12	1192185	1202986	10802	2	PF3D7_1229100	PF3D7_1229100.1	4378	PF3D7_1229100	multidrug resistance-associated protein 2	multidrug resistance-associated protein 2	Pf3D7_12_v3:1192888-1199214(-)	10802	chromosome	protein_coding_gene	FALSE	Gain
Pf3D7_12_v3	1261123	1261523	401	*	8.70843	7.8318	9.24981	-0.949342	0.00125657	0.0525016	Promoter (1-2kb)	12	1263243	1266561	3319	1	PF3D7_1230800	PF3D7_1230800.1	-1720	PF3D7_1230800	pre-mRNA-splicing regulator WTAP, putative	pre-mRNA-splicing regulator WTAP, putative	Pf3D7_12_v3:1263661-1265593(+)	2998	chromosome	protein_coding_gene	FALSE	Gain
Pf3D7_12_v3	1268667	1269067	401	*	8.38217	7.80697	8.7923	-0.766784	0.0178919	0.085841	Promoter (1-2kb)	12	1270895	1274974	4080	1	PF3D7_1231000	PF3D7_1231000.1	-1828	PF3D7_1231000	conserved Plasmodium protein, unknown function	conserved Plasmodium protein, unknown function	Pf3D7_12_v3:1271140-1274855(+)	3295	chromosome	protein_coding_gene	FALSE	Gain
Pf3D7_12_v3	1421264	1421664	401	*	8.1721	7.66389	8.54718	-0.699007	0.0421276	0.114118	Exon (PF3D7_1234100.1/PF3D7_1234100, exon 1 of 1)	12	1427398	1433600	6203	1	PF3D7_1234200	PF3D7_1234200.1	-5734	PF3D7_1234200	helicase, putative, pseudogene	helicase, putative, pseudogene	Pf3D7_12_v3:-(+)	6201	chromosome	pseudogene	TRUE	Gain
Pf3D7_12_v3	1432973	1433373	401	*	7.49499	6.97778	7.87492	-0.708863	0.0372993	1	Promoter (2-3kb)	12	1433803	1436007	2205	2	PF3D7_1234300	PF3D7_1234300.1	2634	PF3D7_1234300	DNA polymerase epsilon subunit B, putative	DNA polymerase epsilon subunit B, putative	Pf3D7_12_v3:1433820-1435995(-)	1904	chromosome	protein_coding_gene	FALSE	Gain
Pf3D7_12_v3	1444015	1444415	401	*	7.74724	7.22519	8.12977	-0.70121	0.0411604	1	Promoter (1-2kb)	12	1441736	1445572	3837	2	PF3D7_1234600	PF3D7_1234600.1	1157	PF3D7_1234600	protein TOC75, putative	protein TOC75, putative	Pf3D7_12_v3:1441736-1445128(-)	3837	chromosome	protein_coding_gene	FALSE	Gain
Pf3D7_12_v3	1484865	1485265	401	*	8.12064	7.57034	8.51803	-0.695078	0.0426493	0.11449	Promoter (<=1kb)	12	1486145	1489166	3022	1	PF3D7_1235700	PF3D7_1235700.1	-880	PF3D7_1235700	ATP synthase subunit beta, mitochondrial	ATP synthase subunit beta, mitochondrial	Pf3D7_12_v3:1487084-1488691(+)	3022	chromosome	protein_coding_gene	FALSE	Gain
Pf3D7_12_v3	1513870	1514270	401	*	7.99457	7.35905	8.43424	-0.845182	0.00537228	1	Exon (PF3D7_1236200.1/PF3D7_1236200, exon 1 of 1)	12	1506849	1509721	2873	2	PF3D7_1236100	PF3D7_1236100.1	-4149	PF3D7_1236100	clustered-asparagine-rich protein	clustered-asparagine-rich protein	Pf3D7_12_v3:1506932-1508269(-)	2873	chromosome	protein_coding_gene	FALSE	Gain
Pf3D7_12_v3	1554524	1554924	401	*	7.40526	6.83368	7.81356	-0.709694	0.0359445	1	Promoter (2-3kb)	12	1556299	1557617	1319	2	PF3D7_1237300	PF3D7_1237300.1	2693	PF3D7_1237300	conserved Plasmodium protein, unknown function	conserved Plasmodium protein, unknown function	Pf3D7_12_v3:1556299-1557617(-)	924	chromosome	protein_coding_gene	FALSE	Gain
Pf3D7_12_v3	1578126	1578526	401	*	8.60884	7.91351	9.07605	-0.798675	0.011552	0.0756138	Promoter (<=1kb)	12	1577146	1581262	4117	1	PF3D7_1237900	PF3D7_1237900.1	980	PF3D7_1237900	conserved Plasmodium protein, unknown function	conserved Plasmodium protein, unknown function	Pf3D7_12_v3:1577181-1580747(+)	4117	chromosome	protein_coding_gene	FALSE	Gain
Pf3D7_12_v3	1580333	1580733	401	*	7.71427	7.16573	8.11074	-0.744998	0.0235714	1	Promoter (<=1kb)	12	1581356	1583229	1874	1	PF3D7_1238000	PF3D7_1238000.1	-623	PF3D7_1238000	COPI associated protein, putative	COPI associated protein, putative	Pf3D7_12_v3:1581984-1582987(+)	1317	chromosome	protein_coding_gene	FALSE	Gain
Pf3D7_12_v3	1597495	1597895	401	*	7.63019	6.85086	8.13339	-1.00372	0.000284173	1	Exon (PF3D7_1238500.1/PF3D7_1238500, exon 1 of 3)	12	1594236	1601396	7161	1	PF3D7_1238500	PF3D7_1238500.1	3259	PF3D7_1238500	conserved Plasmodium protein, unknown function	conserved Plasmodium protein, unknown function	Pf3D7_12_v3:1594826-1600526(+)	6899	chromosome	protein_coding_gene	FALSE	Gain
Pf3D7_12_v3	1689916	1690316	401	*	8.54408	7.83954	9.01539	-0.785112	0.0132709	0.0794273	Promoter (<=1kb)	12	1688606	1691162	2557	2	PF3D7_1240200	PF3D7_1240200.1	846	PF3D7_1240200	erythrocyte membrane protein 1 (PfEMP1), pseudogene	erythrocyte membrane protein 1 (PfEMP1), pseudogene	Pf3D7_12_v3:-(-)	2553	chromosome	pseudogene	TRUE	Gain
Pf3D7_12_v3	1697944	1698344	401	*	8.85897	8.00695	9.39103	-0.768606	0.0111104	0.0747106	Exon (PF3D7_1240300.1/PF3D7_1240300, exon 1 of 2)	12	1694150	1703087	8938	1	PF3D7_1240300	PF3D7_1240300.1	3794	PF3D7_1240300	erythrocyte membrane protein 1, PfEMP1	erythrocyte membrane protein 1, PfEMP1	Pf3D7_12_v3:1694150-1703087(+)	7941	chromosome	protein_coding_gene	FALSE	Gain
Pf3D7_12_v3	1722113	1722513	401	*	8.86045	8.07775	9.36505	-0.667091	0.0293987	0.101337	Promoter (2-3kb)	12	1719574	1727456	7883	1	PF3D7_1240600	PF3D7_1240600.1	2539	PF3D7_1240600	erythrocyte membrane protein 1, PfEMP1	erythrocyte membrane protein 1, PfEMP1	Pf3D7_12_v3:1719574-1727456(+)	7080	chromosome	protein_coding_gene	FALSE	Gain
Pf3D7_12_v3	1736835	1737235	401	*	8.29755	7.6466	8.74448	-0.75576	0.0198187	0.0907771	Promoter (1-2kb)	12	1734992	1744191	9200	1	PF3D7_1240900	PF3D7_1240900.1	1843	PF3D7_1240900	erythrocyte membrane protein 1, PfEMP1	erythrocyte membrane protein 1, PfEMP1	Pf3D7_12_v3:1735543-1743408(+)	8198	chromosome	protein_coding_gene	FALSE	Gain
Pf3D7_12_v3	1780953	1781353	401	*	8.38866	7.73848	8.83523	-0.828216	0.00768577	0.0703143	Promoter (2-3kb)	12	1783520	1787102	3583	1	PF3D7_1241900	PF3D7_1241900.1	-2167	PF3D7_1241900	tetratricopeptide repeat protein, putative	tetratricopeptide repeat protein, putative	Pf3D7_12_v3:1784380-1786410(+)	3583	chromosome	protein_coding_gene	FALSE	Gain
Pf3D7_12_v3	1903220	1903620	401	*	8.17758	7.64056	8.56803	-0.713509	0.0354971	0.106783	Promoter (1-2kb)	12	1900249	1905066	4818	2	PF3D7_1245600	PF3D7_1245600.1	1446	PF3D7_1245600	kinesin-15, putative	kinesin-15, putative	Pf3D7_12_v3:1900249-1905066(-)	4818	chromosome	protein_coding_gene	FALSE	Gain
Pf3D7_12_v3	1932046	1932446	401	*	7.93749	7.44431	8.30435	-0.687783	0.0480992	1	Promoter (<=1kb)	12	1931257	1933545	2289	1	PF3D7_1246400	PF3D7_1246400.1	789	PF3D7_1246400	myosin A-tail interacting protein	myosin A-tail interacting protein	Pf3D7_12_v3:1931970-1932584(+)	2289	chromosome	protein_coding_gene	FALSE	Gain
Pf3D7_12_v3	1983594	1983994	401	*	7.86564	7.32197	8.25958	-0.740428	0.0251695	1	Promoter (1-2kb)	12	1981753	1982857	1105	1	PF3D7_1248400	PF3D7_1248400.1	1841	PF3D7_1248400	conserved Plasmodium protein, unknown function	conserved Plasmodium protein, unknown function	Pf3D7_12_v3:1981906-1982763(+)	1105	chromosome	protein_coding_gene	FALSE	Gain
Pf3D7_12_v3	1995694	1996094	401	*	7.70125	7.16917	8.08909	-0.734625	0.0268836	1	Promoter (2-3kb)	12	1993096	2001002	7907	1	PF3D7_1248700	PF3D7_1248700.1	2598	PF3D7_1248700	conserved protein, unknown function	conserved protein, unknown function	Pf3D7_12_v3:1994775-2000744(+)	7907	chromosome	protein_coding_gene	FALSE	Gain
Pf3D7_12_v3	2032585	2032985	401	*	7.09315	6.39334	7.56236	-0.829201	0.00782455	1	Exon (PF3D7_1249800.1/PF3D7_1249800, exon 1 of 5)	12	2023076	2027563	4488	2	PF3D7_1249700	PF3D7_1249700.1	-5022	PF3D7_1249700	conserved Plasmodium protein, unknown function	conserved Plasmodium protein, unknown function	Pf3D7_12_v3:2023455-2026181(-)	4488	chromosome	protein_coding_gene	FALSE	Gain
Pf3D7_12_v3	2051717	2052117	401	*	8.30229	7.61752	8.76476	-0.823531	0.00848203	0.0703143	Promoter (2-3kb)	12	2045070	2054429	9360	2	PF3D7_1250100	PF3D7_1250100.1	2312	PF3D7_1250100	osmiophilic body protein G377	osmiophilic body protein G377	Pf3D7_12_v3:2045070-2054429(-)	9360	chromosome	protein_coding_gene	FALSE	Gain
Pf3D7_12_v3	2065659	2066059	401	*	7.2638	6.67094	7.68277	-0.757025	0.0206428	1	Promoter (1-2kb)	12	2067229	2069794	2566	1	PF3D7_1250400	PF3D7_1250400.1	-1170	PF3D7_1250400	conserved Plasmodium protein, unknown function	conserved Plasmodium protein, unknown function	Pf3D7_12_v3:2067400-2069370(+)	2566	chromosome	protein_coding_gene	FALSE	Gain
Pf3D7_12_v3	2125584	2125984	401	*	8.10859	7.56816	8.50084	-0.714223	0.0351951	0.106783	Promoter (<=1kb)	12	2125435	2126571	1137	1	PF3D7_1252200	PF3D7_1252200.1	149	PF3D7_1252200	chitinase	chitinase	Pf3D7_12_v3:2125435-2126571(+)	1137	chromosome	protein_coding_gene	FALSE	Gain
Pf3D7_12_v3	2190749	2191149	401	*	8.13175	7.57733	8.53127	-0.736418	0.0267417	0.0988634	Promoter (<=1kb)	12	2190483	2191770	1288	2	PF3D7_1253700	PF3D7_1253700.1	621	PF3D7_1253700	rifin	rifin	Pf3D7_12_v3:2190483-2191770(-)	1128	chromosome	protein_coding_gene	FALSE	Gain
Pf3D7_12_v3	2202125	2202525	401	*	7.94392	7.30155	8.38683	-0.822319	0.00839136	1	Promoter (<=1kb)	12	2201495	2202686	1192	1	PF3D7_1254000	PF3D7_1254000.1	630	PF3D7_1254000	rifin	rifin	Pf3D7_12_v3:2201495-2202686(+)	1041	chromosome	protein_coding_gene	FALSE	Gain
Pf3D7_12_v3	2235082	2235482	401	*	7.99448	7.2863	8.4674	-0.821609	0.00861036	0.0703143	Promoter (<=1kb)	12	2234600	2235792	1193	1	PF3D7_1255000	PF3D7_1255000.1	482	PF3D7_1255000	rifin	rifin	Pf3D7_12_v3:2234600-2235792(+)	1038	chromosome	protein_coding_gene	FALSE	Gain
Pf3D7_12_v3	2251240	2251640	401	*	8.57451	7.88545	9.03891	-0.729899	0.0235779	0.0957583	Promoter (2-3kb)	12	2241271	2248962	7692	2	PF3D7_1255200	PF3D7_1255200.1	-2278	PF3D7_1255200	erythrocyte membrane protein 1, PfEMP1	erythrocyte membrane protein 1, PfEMP1	Pf3D7_12_v3:2241271-2248962(-)	6807	chromosome	protein_coding_gene	FALSE	Gain
Pf3D7_13_v3	30753	31153	401	*	7.96912	7.29429	8.42707	-0.814719	0.00958461	0.0730827	Promoter (<=1kb)	13	30605	31881	1277	2	PF3D7_1300200	PF3D7_1300200.1	728	PF3D7_1300200	rifin	rifin	Pf3D7_13_v3:30605-31881(-)	1047	chromosome	protein_coding_gene	FALSE	Gain
Pf3D7_13_v3	34931	35331	401	*	8.13342	7.58273	8.53102	-0.684985	0.0470834	0.118212	Exon (PF3D7_1300300.1/PF3D7_1300300, exon 2 of 2)	13	30605	31881	1277	2	PF3D7_1300200	PF3D7_1300200.1	-3050	PF3D7_1300200	rifin	rifin	Pf3D7_13_v3:30605-31881(-)	1047	chromosome	protein_coding_gene	FALSE	Gain
Pf3D7_13_v3	57499	57899	401	*	7.97421	7.43311	8.36681	-0.685848	0.0472026	1	Promoter (<=1kb)	13	57109	58422	1314	2	PF3D7_1300700	PF3D7_1300700.1	523	PF3D7_1300700	rifin	rifin	Pf3D7_13_v3:57109-58422(-)	1110	chromosome	protein_coding_gene	FALSE	Gain
Pf3D7_13_v3	73082	73482	401	*	6.51959	5.72716	7.02815	-0.766415	0.0130498	1	Promoter (1-2kb)	13	72267	74990	2724	2	PF3D7_1301200	PF3D7_1301200.1	1508	PF3D7_1301200	GBPH2 protein	GBPH2 protein	Pf3D7_13_v3:73099-74413(-)	2543	chromosome	protein_coding_gene	FALSE	Gain
Pf3D7_13_v3	121922	122322	401	*	8.08772	7.44347	8.53152	-0.807389	0.0105481	0.0746718	Promoter (<=1kb)	13	120233	122716	2484	2	PF3D7_1302100	PF3D7_1302100.1	394	PF3D7_1302100	gamete antigen 27/25	gamete antigen 27/25	Pf3D7_13_v3:121636-122289(-)	2484	chromosome	protein_coding_gene	FALSE	Gain
Pf3D7_13_v3	132520	132920	401	*	7.92537	7.39104	8.31441	-0.741194	0.0244091	1	Promoter (1-2kb)	13	129717	131086	1370	2	PF3D7_1302400	PF3D7_1302400.1	-1434	PF3D7_1302400	conserved protein, unknown function	conserved protein, unknown function	Pf3D7_13_v3:129717-131086(-)	492	chromosome	protein_coding_gene	FALSE	Gain
Pf3D7_13_v3	260390	260790	401	*	8.62631	7.88385	9.11409	-0.876621	0.00391822	0.061966	Exon (PF3D7_1305300.1/PF3D7_1305300, exon 1 of 2)	13	254971	256226	1256	1	PF3D7_1305200	PF3D7_1305200.1	5419	PF3D7_1305200	AP2 domain transcription factor, putative	AP2 domain transcription factor, putative	Pf3D7_13_v3:255130-256116(+)	1256	chromosome	protein_coding_gene	FALSE	Gain
Pf3D7_13_v3	277074	277474	401	*	7.43526	6.8787	7.83589	-0.741913	0.0248241	1	Promoter (<=1kb)	13	277139	277729	591	1	PF3D7_1305700	PF3D7_1305700.1	0	PF3D7_1305700	conserved Plasmodium protein, unknown function	conserved Plasmodium protein, unknown function	Pf3D7_13_v3:277139-277729(+)	591	chromosome	protein_coding_gene	FALSE	Gain
Pf3D7_13_v3	411465	411865	401	*	8.15162	7.57896	8.56046	-0.721708	0.0315864	0.10496	Promoter (<=1kb)	13	407699	412340	4642	2	PF3D7_1308900	PF3D7_1308900.1	475	PF3D7_1308900	mRNA-decapping enzyme 2, putative	mRNA-decapping enzyme 2, putative	Pf3D7_13_v3:408580-412101(-)	4642	chromosome	protein_coding_gene	FALSE	Gain
Pf3D7_13_v3	426176	426576	401	*	7.52936	6.97431	7.92921	-0.731532	0.0284791	1	Promoter (2-3kb)	13	423936	427379	3444	1	PF3D7_1309200	PF3D7_1309200.1	2240	PF3D7_1309200	protein phosphatase PPM6, putative	protein phosphatase PPM6, putative	Pf3D7_13_v3:424232-427036(+)	3123	chromosome	protein_coding_gene	FALSE	Gain
Pf3D7_13_v3	442593	442993	401	*	8.06825	7.51883	8.46518	-0.741726	0.0246324	1	Promoter (2-3kb)	13	440240	445360	5121	1	PF3D7_1309700	PF3D7_1309700.1	2353	PF3D7_1309700	vacuolar protein sorting-associated protein 18, putative	vacuolar protein sorting-associated protein 18, putative	Pf3D7_13_v3:440265-445283(+)	5121	chromosome	protein_coding_gene	FALSE	Gain
Pf3D7_13_v3	508629	509029	401	*	8.61265	7.9802	9.05086	-0.667122	0.0446174	0.116168	Promoter (1-2kb)	13	510883	512714	1832	1	PF3D7_1312000	PF3D7_1312000.1	-1854	PF3D7_1312000	malonyl CoA-acyl carrier protein transacylase	malonyl CoA-acyl carrier protein transacylase	Pf3D7_13_v3:511396-512607(+)	1832	chromosome	protein_coding_gene	FALSE	Gain
Pf3D7_13_v3	686103	686503	401	*	8.6851	7.95571	9.16727	-0.833179	0.00728924	0.0703143	Promoter (<=1kb)	13	685253	689503	4251	1	PF3D7_1316500	PF3D7_1316500.1	850	PF3D7_1316500	pre-mRNA-processing factor 40, putative	pre-mRNA-processing factor 40, putative	Pf3D7_13_v3:685951-688671(+)	4251	chromosome	protein_coding_gene	FALSE	Gain
Pf3D7_13_v3	693082	693482	401	*	8.37862	7.84103	8.76938	-0.709989	0.0370114	0.106783	Promoter (2-3kb)	13	695732	697985	2254	1	PF3D7_1316700	PF3D7_1316700.1	-2250	PF3D7_1316700	conserved protein, unknown function	conserved protein, unknown function	Pf3D7_13_v3:695732-697985(+)	1872	chromosome	protein_coding_gene	FALSE	Gain
Pf3D7_13_v3	784288	784688	401	*	8.17725	7.59704	8.58991	-0.734952	0.0271779	0.0995409	Promoter (<=1kb)	13	783752	788197	4446	1	PF3D7_1319000	PF3D7_1319000.1	536	PF3D7_1319000	conserved Plasmodium protein, unknown function	conserved Plasmodium protein, unknown function	Pf3D7_13_v3:784110-786992(+)	4446	chromosome	protein_coding_gene	FALSE	Gain
Pf3D7_13_v3	867059	867459	401	*	8.09732	7.54271	8.49694	-0.718623	0.0332525	1	Exon (PF3D7_1321100.1/PF3D7_1321100, exon 2 of 4)	13	861001	872925	11925	2	PF3D7_1321100	PF3D7_1321100.1	5466	PF3D7_1321100	protein kinase domain-containing protein, putative	protein kinase domain-containing protein, putative	Pf3D7_13_v3:861442-872332(-)	11378	chromosome	protein_coding_gene	FALSE	Gain
Pf3D7_13_v3	979720	980120	401	*	7.58995	7.04499	7.98456	-0.718676	0.0333544	1	Promoter (<=1kb)	13	978955	980517	1563	1	PF3D7_1323600	PF3D7_1323600.1	765	PF3D7_1323600	conserved protein, unknown function	conserved protein, unknown function	Pf3D7_13_v3:978965-980221(+)	1563	chromosome	protein_coding_gene	FALSE	Gain
Pf3D7_13_v3	983191	983591	401	*	7.76098	7.26399	8.12993	-0.701945	0.0400869	1	Promoter (1-2kb)	13	981651	984211	2561	1	PF3D7_1323700	PF3D7_1323700.1	1540	PF3D7_1323700	glideosome associated protein with multiple membrane spans 1	glideosome associated protein with multiple membrane spans 1	Pf3D7_13_v3:982611-983801(+)	2282	chromosome	protein_coding_gene	FALSE	Gain
Pf3D7_13_v3	1007790	1008190	401	*	8.54343	7.97162	8.95185	-0.757232	0.0204109	0.090786	Exon (PF3D7_1324300.1/PF3D7_1324300, exon 1 of 3)	13	999535	1001981	2447	2	PF3D7_1324200	PF3D7_1324200.1	-5809	PF3D7_1324200	micro-fibrillar-associated protein, putative	micro-fibrillar-associated protein, putative	Pf3D7_13_v3:1000100-1001882(-)	2143	chromosome	protein_coding_gene	FALSE	Gain
Pf3D7_13_v3	1044877	1045277	401	*	8.40074	7.57474	8.9227	-0.985567	0.000611175	0.0525016	Promoter (1-2kb)	13	1042495	1043464	970	2	PF3D7_1325000	PF3D7_1325000.1	-1413	PF3D7_1325000	U6 snRNA-associated Sm-like protein LSm6, putative	U6 snRNA-associated Sm-like protein LSm6, putative	Pf3D7_13_v3:1042855-1043088(-)	970	chromosome	protein_coding_gene	FALSE	Gain
Pf3D7_13_v3	1047985	1048385	401	*	7.41711	6.74069	7.8758	-0.853664	0.00519122	1	Promoter (1-2kb)	13	1043646	1046792	3147	2	PF3D7_1325100	PF3D7_1325100.1	-1193	PF3D7_1325100	phosphoribosylpyrophosphate synthetase	phosphoribosylpyrophosphate synthetase	Pf3D7_13_v3:1044552-1045865(-)	3147	chromosome	protein_coding_gene	FALSE	Gain
Pf3D7_13_v3	1093293	1093693	401	*	8.15736	7.50171	8.60649	-0.800206	0.0116874	0.0756138	Promoter (1-2kb)	13	1092355	1094980	2626	2	PF3D7_1326300	PF3D7_1326300.1	1287	PF3D7_1326300	RNA-binding protein, putative	RNA-binding protein, putative	Pf3D7_13_v3:1092394-1094187(-)	2416	chromosome	protein_coding_gene	FALSE	Gain
Pf3D7_13_v3	1146491	1146891	401	*	7.7769	7.21841	8.17852	-0.691673	0.0435573	1	Promoter (1-2kb)	13	1145298	1152588	7291	1	PF3D7_1327300	PF3D7_1327300.1	1193	PF3D7_1327300	subpellicular microtubule protein 3	subpellicular microtubule protein 3	Pf3D7_13_v3:1145719-1151106(+)	7291	chromosome	protein_coding_gene	FALSE	Gain
Pf3D7_13_v3	1163253	1163653	401	*	8.02309	7.4387	8.43784	-0.73206	0.0278926	1	Promoter (<=1kb)	13	1162463	1165039	2577	1	PF3D7_1327800	PF3D7_1327800.1	790	PF3D7_1327800	ribose-phosphate pyrophosphokinase, putative	ribose-phosphate pyrophosphokinase, putative	Pf3D7_13_v3:1162620-1164302(+)	2577	chromosome	protein_coding_gene	FALSE	Gain
Pf3D7_13_v3	1214967	1215367	401	*	8.19092	7.66579	8.57508	-0.696356	0.0434428	0.114861	Promoter (1-2kb)	13	1213757	1216004	2248	1	PF3D7_1328800	PF3D7_1328800.1	1210	PF3D7_1328800	transcriptional regulatory protein sir2a	transcriptional regulatory protein sir2a	Pf3D7_13_v3:1214907-1215728(+)	2248	chromosome	protein_coding_gene	FALSE	Gain
Pf3D7_13_v3	1256726	1257126	401	*	7.92152	7.42009	8.2929	-0.690913	0.0464905	1	Exon (PF3D7_1329500.1/PF3D7_1329500, exon 3 of 3)	13	1258409	1260377	1969	2	PF3D7_1329600	PF3D7_1329600.1	3251	PF3D7_1329600	conserved Plasmodium protein, unknown function	conserved Plasmodium protein, unknown function	Pf3D7_13_v3:1258956-1259861(-)	1969	chromosome	protein_coding_gene	FALSE	Gain
Pf3D7_13_v3	1319591	1319991	401	*	8.50341	7.70784	9.01324	-0.87794	0.00379251	0.061966	Promoter (1-2kb)	13	1316161	1317997	1837	2	PF3D7_1331600	PF3D7_1331600.1	-1594	PF3D7_1331600	3-hydroxyacyl-CoA dehydratase DEH	3-hydroxyacyl-CoA dehydratase DEH	Pf3D7_13_v3:1316496-1317806(-)	1213	chromosome	protein_coding_gene	FALSE	Gain
Pf3D7_13_v3	1334562	1334962	401	*	7.6362	7.04035	8.05665	-0.787373	0.0134959	1	Promoter (<=1kb)	13	1335713	1337184	1472	1	PF3D7_1332300	PF3D7_1332300.1	-751	PF3D7_1332300	trafficking protein particle complex subunit 2, putative	trafficking protein particle complex subunit 2, putative	Pf3D7_13_v3:1336401-1336892(+)	1472	chromosome	protein_coding_gene	FALSE	Gain
Pf3D7_13_v3	1416729	1417129	401	*	8.312	7.58443	8.79338	-0.84564	0.00618525	0.0703143	Promoter (<=1kb)	13	1415833	1417543	1711	2	PF3D7_1335000	PF3D7_1335000.1	414	PF3D7_1335000	MSP7-like protein	MSP7-like protein	Pf3D7_13_v3:1416316-1417458(-)	1711	chromosome	protein_coding_gene	FALSE	Gain
Pf3D7_13_v3	1449925	1450325	401	*	8.08644	7.5822	8.45935	-0.711903	0.0353291	1	Promoter (1-2kb)	13	1451489	1453443	1955	1	PF3D7_1335500	PF3D7_1335500.1	-1164	PF3D7_1335500	DNA replication complex GINS protein, putative	DNA replication complex GINS protein, putative	Pf3D7_13_v3:1451489-1453443(+)	1482	chromosome	protein_coding_gene	FALSE	Gain
Pf3D7_13_v3	1465840	1466240	401	*	8.46869	7.85093	8.89985	-0.730273	0.0272321	0.0995409	Promoter (<=1kb)	13	1464895	1466619	1725	2	PF3D7_1335900	PF3D7_1335900.1	379	PF3D7_1335900	thrombospondin-related anonymous protein	thrombospondin-related anonymous protein	Pf3D7_13_v3:1464895-1466619(-)	1725	chromosome	protein_coding_gene	FALSE	Gain
Pf3D7_13_v3	1488356	1488756	401	*	8.07315	7.56912	8.44596	-0.70105	0.0409217	1	Promoter (1-2kb)	13	1487930	1490567	2638	2	PF3D7_1336900	PF3D7_1336900.1	1811	PF3D7_1336900	tryptophan--tRNA ligase	tryptophan--tRNA ligase	Pf3D7_13_v3:1488061-1490262(-)	2335	chromosome	protein_coding_gene	FALSE	Gain
Pf3D7_13_v3	1556626	1557026	401	*	8.10157	7.4899	8.52977	-0.839976	0.00532151	0.0664352	Promoter (2-3kb)	13	1554199	1556364	2166	1	PF3D7_1338500	PF3D7_1338500.1	2427	PF3D7_1338500	conserved Plasmodium protein, unknown function	conserved Plasmodium protein, unknown function	Pf3D7_13_v3:1554199-1556364(+)	2166	chromosome	protein_coding_gene	FALSE	Gain
Pf3D7_13_v3	1674653	1675053	401	*	8.28687	7.60285	8.749	-0.806177	0.0106674	0.0746718	Promoter (1-2kb)	13	1673239	1677299	4061	1	PF3D7_1342600	PF3D7_1342600.1	1414	PF3D7_1342600	myosin A	myosin A	Pf3D7_13_v3:1673699-1676539(+)	3677	chromosome	protein_coding_gene	FALSE	Gain
Pf3D7_13_v3	1725140	1725540	401	*	8.47843	7.81523	8.93106	-0.78098	0.0147773	0.0813814	Promoter (1-2kb)	13	1721704	1724056	2353	2	PF3D7_1343600	PF3D7_1343600.1	-1084	PF3D7_1343600	UDP-N-acetylglucosamine pyrophosphorylase, putative	UDP-N-acetylglucosamine pyrophosphorylase, putative	Pf3D7_13_v3:1721904-1723685(-)	2353	chromosome	protein_coding_gene	FALSE	Gain
Pf3D7_13_v3	1945851	1946251	401	*	7.68632	6.98595	8.15577	-0.937283	0.000921314	1	Promoter (1-2kb)	13	1935006	1947401	12396	2	PF3D7_1348400	PF3D7_1348400.1	1150	PF3D7_1348400	conserved Plasmodium membrane protein, unknown function	conserved Plasmodium membrane protein, unknown function	Pf3D7_13_v3:1935596-1947380(-)	12179	chromosome	protein_coding_gene	FALSE	Gain
Pf3D7_13_v3	2055950	2056350	401	*	8.29278	7.7162	8.7036	-0.746386	0.0236554	0.0957583	Promoter (<=1kb)	13	2055161	2057075	1915	1	PF3D7_1351600	PF3D7_1351600.1	789	PF3D7_1351600	glycerol kinase	glycerol kinase	Pf3D7_13_v3:2055216-2056721(+)	1915	chromosome	protein_coding_gene	FALSE	Gain
Pf3D7_13_v3	2216999	2217399	401	*	8.04893	7.53178	8.42882	-0.723219	0.0306727	0.103535	Promoter (<=1kb)	13	2216285	2218436	2152	1	PF3D7_1355900	PF3D7_1355900.1	714	PF3D7_1355900	RWD domain-containing protein, putative	RWD domain-containing protein, putative	Pf3D7_13_v3:2216346-2217563(+)	2152	chromosome	protein_coding_gene	FALSE	Gain
Pf3D7_13_v3	2265756	2266156	401	*	6.82938	6.20284	7.26477	-0.733007	0.0264245	1	Promoter (<=1kb)	13	2262738	2265705	2968	2	PF3D7_1356900	PF3D7_1356900.1	-51	PF3D7_1356900	protein kinase 5	protein kinase 5	Pf3D7_13_v3:2263199-2264755(-)	2278	chromosome	protein_coding_gene	FALSE	Gain
Pf3D7_13_v3	2306436	2306836	401	*	8.08139	7.55476	8.46636	-0.738843	0.0246053	0.0957583	Promoter (1-2kb)	13	2305078	2308166	3089	2	PF3D7_1358100	PF3D7_1358100.1	1330	PF3D7_1358100	Sas10 domain-containing protein, putative	Sas10 domain-containing protein, putative	Pf3D7_13_v3:2305436-2307640(-)	3089	chromosome	protein_coding_gene	FALSE	Gain
Pf3D7_13_v3	2523621	2524021	401	*	8.35982	7.78889	8.7678	-0.776701	0.0150696	0.0813814	Promoter (2-3kb)	13	2526360	2531483	5124	1	PF3D7_1362900	PF3D7_1362900.1	-2339	PF3D7_1362900	conserved Plasmodium protein, unknown function	conserved Plasmodium protein, unknown function	Pf3D7_13_v3:2526360-2531483(+)	4911	chromosome	protein_coding_gene	FALSE	Gain
Pf3D7_13_v3	2657999	2658399	401	*	7.91843	7.41404	8.29143	-0.710764	0.0360367	1	Promoter (2-3kb)	13	2660521	2662797	2277	1	PF3D7_1366500	PF3D7_1366500.1	-2122	PF3D7_1366500	nucleoside diphosphate kinase	nucleoside diphosphate kinase	Pf3D7_13_v3:2661573-2662022(+)	2277	chromosome	protein_coding_gene	FALSE	Gain
Pf3D7_13_v3	2663400	2663800	401	*	7.79381	7.21307	8.20673	-0.717535	0.0325531	1	Promoter (2-3kb)	13	2662173	2665818	3646	2	PF3D7_1366600	PF3D7_1366600.1	2018	PF3D7_1366600	signal recognition particle receptor subunit alpha, putative	signal recognition particle receptor subunit alpha, putative	Pf3D7_13_v3:2663422-2665152(-)	3646	chromosome	protein_coding_gene	FALSE	Gain
Pf3D7_13_v3	2681977	2682377	401	*	8.55989	7.9836	8.97057	-0.694538	0.0410608	0.113287	Promoter (1-2kb)	13	2680786	2683055	2270	1	PF3D7_1367100	PF3D7_1367100.1	1191	PF3D7_1367100	U1 small nuclear ribonucleoprotein 70 kDa homolog, putative	U1 small nuclear ribonucleoprotein 70 kDa homolog, putative	Pf3D7_13_v3:2681321-2682592(+)	2270	chromosome	protein_coding_gene	FALSE	Gain
Pf3D7_13_v3	2703066	2703466	401	*	8.19989	7.47366	8.68069	-0.927969	0.00147545	0.0525016	Promoter (1-2kb)	13	2701228	2704776	3549	1	PF3D7_1367800	PF3D7_1367800.1	1838	PF3D7_1367800	secreted ookinete protein, putative	secreted ookinete protein, putative	Pf3D7_13_v3:2701228-2704776(+)	3549	chromosome	protein_coding_gene	FALSE	Gain
Pf3D7_13_v3	2713682	2714082	401	*	7.96912	7.36033	8.39592	-0.80688	0.0100367	1	Promoter (1-2kb)	13	2709995	2711880	1886	2	PF3D7_1368100	PF3D7_1368100.1	-1802	PF3D7_1368100	26S proteasome regulatory subunit RPN11, putative	26S proteasome regulatory subunit RPN11, putative	Pf3D7_13_v3:2710406-2711718(-)	1509	chromosome	protein_coding_gene	FALSE	Gain
Pf3D7_13_v3	2710958	2711358	401	*	7.9957	7.4719	8.37915	-0.709223	0.0373712	1	Promoter (<=1kb)	13	2709995	2711880	1886	2	PF3D7_1368100	PF3D7_1368100.1	522	PF3D7_1368100	26S proteasome regulatory subunit RPN11, putative	26S proteasome regulatory subunit RPN11, putative	Pf3D7_13_v3:2710406-2711718(-)	1509	chromosome	protein_coding_gene	FALSE	Gain
Pf3D7_13_v3	2750553	2750953	401	*	7.8522	7.32011	8.24006	-0.7331	0.0267366	1	Promoter (1-2kb)	13	2748967	2756484	7518	1	PF3D7_1369200	PF3D7_1369200.1	1586	PF3D7_1369200	conserved Plasmodium protein, unknown function	conserved Plasmodium protein, unknown function	Pf3D7_13_v3:2749595-2756107(+)	7518	chromosome	protein_coding_gene	FALSE	Gain
Pf3D7_13_v3	2788534	2788934	401	*	7.61808	7.08052	8.00881	-0.719055	0.0331145	1	Promoter (1-2kb)	13	2786609	2789345	2737	1	PF3D7_1370300	PF3D7_1370300.1	1925	PF3D7_1370300	membrane associated histidine-rich protein 1	membrane associated histidine-rich protein 1	Pf3D7_13_v3:2787972-2788913(+)	2545	chromosome	protein_coding_gene	FALSE	Gain
Pf3D7_13_v3	2840946	2841346	401	*	8.03855	7.08438	8.60791	-1.1345	2.74486e-05	0.00843497	Promoter (1-2kb)	13	2840236	2842840	2605	2	PF3D7_1372200	PF3D7_1372200.1	1494	PF3D7_1372200	histidine-rich protein III	histidine-rich protein III	Pf3D7_13_v3:2840727-2841703(-)	2149	chromosome	protein_coding_gene	FALSE	Gain
Pf3D7_13_v3	2869500	2869900	401	*	8.2624	7.70442	8.66375	-0.689692	0.044485	0.116168	Promoter (<=1kb)	13	2868923	2870165	1243	1	PF3D7_1373000	PF3D7_1373000.1	577	PF3D7_1373000	rifin	rifin	Pf3D7_13_v3:2868923-2870165(+)	1011	chromosome	protein_coding_gene	FALSE	Gain
Pf3D7_13_v3	2878495	2878895	401	*	7.88382	7.289	8.30376	-0.705715	0.0357031	1	Promoter (<=1kb)	13	2877908	2879141	1234	1	PF3D7_1373300	PF3D7_1373300.1	587	PF3D7_1373300	rifin	rifin	Pf3D7_13_v3:2877908-2879141(+)	1065	chromosome	protein_coding_gene	FALSE	Gain
Pf3D7_13_v3	2891119	2891519	401	*	8.06646	7.45894	8.49264	-0.709957	0.0336266	1	Promoter (<=1kb)	13	2884786	2892340	7555	2	PF3D7_1373500	PF3D7_1373500.1	821	PF3D7_1373500	erythrocyte membrane protein 1, PfEMP1	erythrocyte membrane protein 1, PfEMP1	Pf3D7_13_v3:2884786-2892340(-)	6672	chromosome	protein_coding_gene	FALSE	Gain
Pf3D7_13_v3	2922293	2922693	401	*	7.49673	6.54532	8.06512	-0.564121	0.034926	1	Distal Intergenic	13	2884786	2892340	7555	2	PF3D7_1373500	PF3D7_1373500.1	-29953	PF3D7_1373500	erythrocyte membrane protein 1, PfEMP1	erythrocyte membrane protein 1, PfEMP1	Pf3D7_13_v3:2884786-2892340(-)	6672	chromosome	protein_coding_gene	FALSE	Gain
Pf3D7_14_v3	7509	7909	401	*	8.08838	7.50464	8.50281	-0.71636	0.0329102	0.105254	Promoter (<=1kb)	14	7208	8538	1331	2	PF3D7_1400200	PF3D7_1400200.1	629	PF3D7_1400200	rifin	rifin	Pf3D7_14_v3:7208-8538(-)	1095	chromosome	protein_coding_gene	FALSE	Gain
Pf3D7_14_v3	11322	11722	401	*	7.87624	7.2769	8.29841	-0.707768	0.0349456	1	Promoter (<=1kb)	14	10974	12117	1144	2	PF3D7_1400300	PF3D7_1400300.1	395	PF3D7_1400300	rifin	rifin	Pf3D7_14_v3:10974-12117(-)	1029	chromosome	protein_coding_gene	FALSE	Gain
Pf3D7_14_v3	27733	28133	401	*	7.7375	7.18565	8.13569	-0.725456	0.0306672	1	Promoter (<=1kb)	14	27321	28428	1108	2	PF3D7_1400800	PF3D7_1400800.1	295	PF3D7_1400800	rifin	rifin	Pf3D7_14_v3:27321-28428(-)	951	chromosome	protein_coding_gene	FALSE	Gain
Pf3D7_14_v3	35027	35427	401	*	7.09346	6.32138	7.59368	-0.849429	0.00570404	1	Promoter (<=1kb)	14	34693	35773	1081	2	PF3D7_1401000	PF3D7_1401000.1	346	PF3D7_1401000	GBPH protein	GBPH protein	Pf3D7_14_v3:34693-35773(-)	924	chromosome	protein_coding_gene	FALSE	Gain
Pf3D7_14_v3	40059	40459	401	*	8.32159	7.80557	8.70088	-0.6843	0.0497825	0.120512	Promoter (<=1kb)	14	39081	40440	1360	1	PF3D7_1401050	PF3D7_1401050.1	978	PF3D7_1401050	erythrocyte membrane protein 1 (PfEMP1), exon 2, pseudogene	erythrocyte membrane protein 1 (PfEMP1), exon 2, pseudogene	Pf3D7_14_v3:-(+)	1356	chromosome	pseudogene	TRUE	Gain
Pf3D7_14_v3	61288	61688	401	*	7.90641	7.3625	8.30047	-0.721116	0.0323732	1	Promoter (2-3kb)	14	56497	59127	2631	2	PF3D7_1401500	PF3D7_1401500.1	-2161	PF3D7_1401500	esterase, putative	esterase, putative	Pf3D7_14_v3:57172-58293(-)	2631	chromosome	protein_coding_gene	FALSE	Gain
Pf3D7_14_v3	102083	102483	401	*	8.01677	7.48614	8.40386	-0.739542	0.0245425	1	Promoter (1-2kb)	14	100564	106014	5451	1	PF3D7_1402800	PF3D7_1402800.1	1519	PF3D7_1402800	conserved Plasmodium protein, unknown function	conserved Plasmodium protein, unknown function	Pf3D7_14_v3:100847-105624(+)	5209	chromosome	protein_coding_gene	FALSE	Gain
Pf3D7_14_v3	150176	150576	401	*	7.96811	7.40085	8.37421	-0.768968	0.0168414	1	Promoter (<=1kb)	14	150000	150608	609	1	PF3D7_1404300	PF3D7_1404300.1	176	PF3D7_1404300	secreted ookinete adhesive protein, putative	secreted ookinete adhesive protein, putative	Pf3D7_14_v3:150000-150608(+)	609	chromosome	protein_coding_gene	FALSE	Gain
Pf3D7_14_v3	206729	207129	401	*	8.03452	7.38305	8.4817	-0.867243	0.00356634	0.061966	Promoter (1-2kb)	14	204930	209333	4404	1	PF3D7_1405900	PF3D7_1405900.1	1799	PF3D7_1405900	RNA-binding protein, putative	RNA-binding protein, putative	Pf3D7_14_v3:205559-209003(+)	4289	chromosome	protein_coding_gene	FALSE	Gain
Pf3D7_14_v3	283769	284169	401	*	8.41884	7.77328	8.86324	-0.783307	0.0145936	0.0812257	Promoter (1-2kb)	14	282209	286187	3979	1	PF3D7_1407800	PF3D7_1407800.1	1560	PF3D7_1407800	plasmepsin IV	plasmepsin IV	Pf3D7_14_v3:283086-284435(+)	3979	chromosome	protein_coding_gene	FALSE	Gain
Pf3D7_14_v3	298364	298764	401	*	8.03174	7.41238	8.46368	-0.812891	0.0093259	1	Promoter (1-2kb)	14	296683	299101	2419	1	PF3D7_1408100	PF3D7_1408100.1	1681	PF3D7_1408100	plasmepsin III	plasmepsin III	Pf3D7_14_v3:297468-298823(+)	2419	chromosome	protein_coding_gene	FALSE	Gain
Pf3D7_14_v3	294324	294724	401	*	8.24772	7.61496	8.68608	-0.725986	0.0276883	0.0996079	Promoter (1-2kb)	14	296683	299101	2419	1	PF3D7_1408100	PF3D7_1408100.1	-1959	PF3D7_1408100	plasmepsin III	plasmepsin III	Pf3D7_14_v3:297468-298823(+)	2419	chromosome	protein_coding_gene	FALSE	Gain
Pf3D7_14_v3	331178	331578	401	*	8.16408	7.62443	8.55592	-0.700483	0.0411543	0.113287	Exon (PF3D7_1408700.1/PF3D7_1408700, exon 1 of 2)	14	322243	324322	2080	1	PF3D7_1408600	PF3D7_1408600.1	8935	PF3D7_1408600	40S ribosomal protein S8e, putative	40S ribosomal protein S8e, putative	Pf3D7_14_v3:323317-324172(+)	1424	chromosome	protein_coding_gene	FALSE	Gain
Pf3D7_14_v3	496714	497114	401	*	6.77595	6.17139	7.20069	-0.70101	0.0363534	1	Exon (PF3D7_1412400.1/PF3D7_1412400, exon 5 of 5)	14	491286	492947	1662	2	PF3D7_1412300	PF3D7_1412300.1	-3767	PF3D7_1412300	nuclear transport factor 2, putative	nuclear transport factor 2, putative	Pf3D7_14_v3:491494-492221(-)	1312	chromosome	protein_coding_gene	FALSE	Gain
Pf3D7_14_v3	570865	571265	401	*	8.1602	7.59052	8.56754	-0.693215	0.0422264	0.114118	Promoter (<=1kb)	14	570027	571644	1618	1	PF3D7_1414300	PF3D7_1414300.1	838	PF3D7_1414300	60S ribosomal protein L10, putative	60S ribosomal protein L10, putative	Pf3D7_14_v3:570802-571461(+)	1350	chromosome	protein_coding_gene	FALSE	Gain
Pf3D7_14_v3	620974	621374	401	*	8.24608	7.63424	8.67437	-0.803392	0.0105668	0.0746718	Exon (PF3D7_1415400.1/PF3D7_1415400, exon 1 of 1)	14	617813	623560	5748	1	PF3D7_1415400	PF3D7_1415400.1	3161	PF3D7_1415400	Btz domain-containing protein, putative	Btz domain-containing protein, putative	Pf3D7_14_v3:618897-623321(+)	5748	chromosome	protein_coding_gene	FALSE	Gain
Pf3D7_14_v3	667800	668200	401	*	8.29273	7.6559	8.73301	-0.790141	0.0133929	0.0794273	Promoter (<=1kb)	14	667206	669129	1924	1	PF3D7_1416500	PF3D7_1416500.1	594	PF3D7_1416500	NADP-specific glutamate dehydrogenase	NADP-specific glutamate dehydrogenase	Pf3D7_14_v3:667412-668824(+)	1924	chromosome	protein_coding_gene	FALSE	Gain
Pf3D7_14_v3	828890	829290	401	*	8.42796	7.64082	8.93437	-0.941085	0.0013529	0.0525016	Promoter (1-2kb)	14	825465	827532	2068	2	PF3D7_1419900	PF3D7_1419900.1	-1358	PF3D7_1419900	YTH domain-containing protein 1, putative	YTH domain-containing protein 1, putative	Pf3D7_14_v3:825612-827330(-)	2068	chromosome	protein_coding_gene	FALSE	Gain
Pf3D7_14_v3	1194097	1194497	401	*	8.22943	7.59689	8.66768	-0.844575	0.00534447	0.0664352	Exon (PF3D7_1430300.1/PF3D7_1430300, exon 1 of 1)	14	1191911	1200002	8092	2	PF3D7_1430300	PF3D7_1430300.1	5505	PF3D7_1430300	acid phosphatase, putative	acid phosphatase, putative	Pf3D7_14_v3:1191946-1199919(-)	8092	chromosome	protein_coding_gene	FALSE	Gain
Pf3D7_14_v3	1215327	1215727	401	*	8.1964	7.66464	8.58408	-0.688643	0.0465506	0.118212	Promoter (1-2kb)	14	1216478	1217316	839	2	PF3D7_1430900	PF3D7_1430900.1	1589	PF3D7_1430900	cytochrome c oxidase subunit 2B, putative	cytochrome c oxidase subunit 2B, putative	Pf3D7_14_v3:1216653-1217171(-)	839	chromosome	protein_coding_gene	FALSE	Gain
Pf3D7_14_v3	1222308	1222708	401	*	7.94321	7.4172	8.32785	-0.720752	0.0322129	1	Promoter (1-2kb)	14	1220473	1223467	2995	1	PF3D7_1431100	PF3D7_1431100.1	1835	PF3D7_1431100	PhIL1 interacting protein PIP2	PhIL1 interacting protein PIP2	Pf3D7_14_v3:1221775-1222818(+)	2995	chromosome	protein_coding_gene	FALSE	Gain
Pf3D7_14_v3	1263978	1264378	401	*	8.51064	7.5295	9.08926	-1.14269	2.46876e-05	0.00843497	Promoter (<=1kb)	14	1263521	1269011	5491	1	PF3D7_1432200	PF3D7_1432200.1	457	PF3D7_1432200	conserved Plasmodium protein, unknown function	conserved Plasmodium protein, unknown function	Pf3D7_14_v3:1263826-1269011(+)	5318	chromosome	protein_coding_gene	FALSE	Gain
Pf3D7_14_v3	1472148	1472548	401	*	8.0565	7.5176	8.44795	-0.737191	0.0261167	0.0978626	Promoter (2-3kb)	14	1467461	1474935	7475	2	PF3D7_1436200	PF3D7_1436200.1	2387	PF3D7_1436200	basal complex protein BCP1	basal complex protein BCP1	Pf3D7_14_v3:1467629-1474438(-)	7475	chromosome	protein_coding_gene	FALSE	Gain
Pf3D7_14_v3	1492730	1493130	401	*	7.23183	6.62966	7.6554	-0.737568	0.0258908	1	Promoter (1-2kb)	14	1490321	1494453	4133	2	PF3D7_1436600	PF3D7_1436600.1	1323	PF3D7_1436600	cGMP-dependent protein kinase	cGMP-dependent protein kinase	Pf3D7_14_v3:1490654-1494214(-)	3134	chromosome	protein_coding_gene	FALSE	Gain
Pf3D7_14_v3	1517997	1518397	401	*	7.81061	7.33181	8.16949	-0.696024	0.0422714	1	Promoter (<=1kb)	14	1517047	1519845	2799	1	PF3D7_1437400	PF3D7_1437400.1	950	PF3D7_1437400	pantothenate kinase 2	pantothenate kinase 2	Pf3D7_14_v3:1517070-1519370(+)	2799	chromosome	protein_coding_gene	FALSE	Gain
Pf3D7_14_v3	1533956	1534356	401	*	8.21555	7.64471	8.62347	-0.716044	0.0337681	0.106165	Promoter (1-2kb)	14	1530017	1532363	2347	2	PF3D7_1437800	PF3D7_1437800.1	-1593	PF3D7_1437800	trafficking protein particle complex subunit 5, putative	trafficking protein particle complex subunit 5, putative	Pf3D7_14_v3:1530276-1530830(-)	2347	chromosome	protein_coding_gene	FALSE	Gain
Pf3D7_14_v3	1600928	1601328	401	*	8.11011	7.53716	8.5191	-0.761975	0.0190741	0.0890126	Promoter (1-2kb)	14	1600284	1602646	2363	2	PF3D7_1439400	PF3D7_1439400.1	1318	PF3D7_1439400	cytochrome b-c1 complex subunit Rieske, putative	cytochrome b-c1 complex subunit Rieske, putative	Pf3D7_14_v3:1600933-1602000(-)	2363	chromosome	protein_coding_gene	FALSE	Gain
Pf3D7_14_v3	1673428	1673828	401	*	8.34113	7.3847	8.91128	-1.13121	2.9631e-05	0.00843497	Promoter (<=1kb)	14	1669946	1673071	3126	2	PF3D7_1441000	PF3D7_1441000.1	-357	PF3D7_1441000	cytoplasmic tRNA 2-thiolation protein 2, putative	cytoplasmic tRNA 2-thiolation protein 2, putative	Pf3D7_14_v3:1669980-1671650(-)	3126	chromosome	protein_coding_gene	FALSE	Gain
Pf3D7_14_v3	1691924	1692324	401	*	7.87592	7.33537	8.26822	-0.748322	0.0218884	1	Promoter (1-2kb)	14	1690768	1693319	2552	1	PF3D7_1441400	PF3D7_1441400.1	1156	PF3D7_1441400	FACT complex subunit SSRP1, putative	FACT complex subunit SSRP1, putative	Pf3D7_14_v3:1690993-1692513(+)	2552	chromosome	protein_coding_gene	FALSE	Gain
Pf3D7_14_v3	1759793	1760193	401	*	8.19877	7.6961	8.57083	-0.686888	0.0487384	0.119553	Exon (PF3D7_1442900.1/PF3D7_1442900, exon 1 of 1)	14	1752543	1764248	11706	1	PF3D7_1442900	PF3D7_1442900.1	7250	PF3D7_1442900	Sec7 domain-containing protein ARFGEF, putative	Sec7 domain-containing protein ARFGEF, putative	Pf3D7_14_v3:1753510-1763664(+)	11706	chromosome	protein_coding_gene	FALSE	Gain
Pf3D7_14_v3	1844187	1844587	401	*	8.38658	7.66589	8.86497	-0.772997	0.0146473	0.0812257	Promoter (2-3kb)	14	1843368	1846989	3622	2	PF3D7_1444800	PF3D7_1444800.1	2402	PF3D7_1444800	fructose-bisphosphate aldolase	fructose-bisphosphate aldolase	Pf3D7_14_v3:1844041-1845617(-)	3155	chromosome	protein_coding_gene	FALSE	Gain
Pf3D7_14_v3	1885971	1886371	401	*	8.01846	7.42961	8.43544	-0.740919	0.0251356	1	Promoter (1-2kb)	14	1884566	1889117	4552	1	PF3D7_1445900	PF3D7_1445900.1	1405	PF3D7_1445900	ATP-dependent RNA helicase DDX17	ATP-dependent RNA helicase DDX17	Pf3D7_14_v3:1885443-1888323(+)	3255	chromosome	protein_coding_gene	FALSE	Gain
Pf3D7_14_v3	1893411	1893811	401	*	8.36644	7.81474	8.76455	-0.689592	0.044959	0.116348	Promoter (1-2kb)	14	1889978	1892108	2131	2	PF3D7_1446100	PF3D7_1446100.1	-1303	PF3D7_1446100	conserved Plasmodium protein, unknown function	conserved Plasmodium protein, unknown function	Pf3D7_14_v3:1889978-1892108(-)	2013	chromosome	protein_coding_gene	FALSE	Gain
Pf3D7_14_v3	1911346	1911746	401	*	7.52046	6.70446	8.03847	-0.991433	0.000520714	1	Exon (PF3D7_1446500.1/PF3D7_1446500, exon 1 of 1)	14	1906176	1916570	10395	1	PF3D7_1446500	PF3D7_1446500.1	5170	PF3D7_1446500	nucleoporin NUP313, putative	nucleoporin NUP313, putative	Pf3D7_14_v3:1907197-1916202(+)	10395	chromosome	protein_coding_gene	FALSE	Gain
Pf3D7_14_v3	1930701	1931101	401	*	7.85318	7.32179	8.24067	-0.694268	0.0442388	1	Promoter (1-2kb)	14	1924160	1929263	5104	2	PF3D7_1446900	PF3D7_1446900.1	-1438	PF3D7_1446900	glutaminyl-peptide cyclotransferase, putative	glutaminyl-peptide cyclotransferase, putative	Pf3D7_14_v3:1924425-1926650(-)	4030	chromosome	protein_coding_gene	FALSE	Gain
Pf3D7_14_v3	2070346	2070746	401	*	8.183	7.62462	8.58457	-0.770783	0.0159854	0.0827363	Promoter (2-3kb)	14	2067739	2073656	5918	2	PF3D7_1450500	PF3D7_1450500.1	2910	PF3D7_1450500	conserved Plasmodium protein, unknown function	conserved Plasmodium protein, unknown function	Pf3D7_14_v3:2067739-2073656(-)	4962	chromosome	protein_coding_gene	FALSE	Gain
Pf3D7_14_v3	2092391	2092791	401	*	8.50129	7.82405	8.96035	-0.719503	0.0264564	0.0986628	Promoter (2-3kb)	14	2089730	2094221	4492	1	PF3D7_1451100	PF3D7_1451100.1	2661	PF3D7_1451100	elongation factor 2	elongation factor 2	Pf3D7_14_v3:2090902-2093400(+)	4492	chromosome	protein_coding_gene	FALSE	Gain
Pf3D7_14_v3	2125087	2125487	401	*	8.2786	7.67657	8.7021	-0.713277	0.0328732	0.105254	Promoter (2-3kb)	14	2123012	2126797	3786	1	PF3D7_1451800	PF3D7_1451800.1	2075	PF3D7_1451800	sortilin	sortilin	Pf3D7_14_v3:2123461-2126599(+)	3335	chromosome	protein_coding_gene	FALSE	Gain
Pf3D7_14_v3	2135734	2136134	401	*	8.51083	7.86169	8.95691	-0.736556	0.0241734	0.0957583	Promoter (2-3kb)	14	2133266	2141180	7915	1	PF3D7_1452000	PF3D7_1452000.1	2468	PF3D7_1452000	rhoptry neck protein 2	rhoptry neck protein 2	Pf3D7_14_v3:2134298-2140867(+)	7915	chromosome	protein_coding_gene	FALSE	Gain
Pf3D7_14_v3	2207827	2208227	401	*	8.17561	7.59033	8.59081	-0.748507	0.0230174	0.0957583	Promoter (1-2kb)	14	2206046	2209273	3228	1	PF3D7_1453700	PF3D7_1453700.1	1781	PF3D7_1453700	HSP90 co-chaperone p23	HSP90 co-chaperone p23	Pf3D7_14_v3:2207027-2208320(+)	2762	chromosome	protein_coding_gene	FALSE	Gain
Pf3D7_14_v3	2324068	2324468	401	*	8.26866	7.70372	8.67357	-0.696359	0.0412558	0.113287	Promoter (1-2kb)	14	2321953	2322798	846	2	PF3D7_1456600	PF3D7_1456600.1	-1270	PF3D7_1456600	ribosomal protein L28, mitochondrial, putative	ribosomal protein L28, mitochondrial, putative	Pf3D7_14_v3:2321953-2322798(-)	846	chromosome	protein_coding_gene	FALSE	Gain
Pf3D7_14_v3	2532783	2533183	401	*	8.34833	7.70836	8.7901	-0.819062	0.00880756	0.0703143	Exon (PF3D7_1462400.1/PF3D7_1462400, exon 1 of 1)	14	2524283	2529768	5486	2	PF3D7_1462300	PF3D7_1462300.1	-3015	PF3D7_1462300	GTP-binding protein, putative	GTP-binding protein, putative	Pf3D7_14_v3:2524921-2528994(-)	5486	chromosome	protein_coding_gene	FALSE	Gain
Pf3D7_14_v3	2559618	2560018	401	*	8.53936	7.83973	9.00849	-0.73218	0.0225003	0.095125	Promoter (1-2kb)	14	2558055	2560979	2925	1	PF3D7_1462800	PF3D7_1462800.1	1563	PF3D7_1462800	glyceraldehyde-3-phosphate dehydrogenase	glyceraldehyde-3-phosphate dehydrogenase	Pf3D7_14_v3:2559098-2560347(+)	2689	chromosome	protein_coding_gene	FALSE	Gain
Pf3D7_14_v3	2593548	2593948	401	*	7.78957	7.22727	8.19313	-0.782263	0.0133687	1	Promoter (<=1kb)	14	2591296	2594206	2911	2	PF3D7_1464000	PF3D7_1464000.1	258	PF3D7_1464000	YL1 nuclear protein, putative	YL1 nuclear protein, putative	Pf3D7_14_v3:2592002-2594119(-)	2911	chromosome	protein_coding_gene	FALSE	Gain
Pf3D7_14_v3	2679102	2679502	401	*	7.6273	7.05142	8.03777	-0.737151	0.0265149	1	Exon (PF3D7_1465800.1/PF3D7_1465800, exon 4 of 6)	14	2683497	2685654	2158	1	PF3D7_1465900	PF3D7_1465900.1	-3995	PF3D7_1465900	40S ribosomal protein S3	40S ribosomal protein S3	Pf3D7_14_v3:2684141-2685534(+)	1430	chromosome	protein_coding_gene	FALSE	Gain
Pf3D7_14_v3	2698965	2699365	401	*	8.56848	7.94963	9.00017	-0.696775	0.0367422	0.106783	Exon (PF3D7_1466200.1/PF3D7_1466200, exon 1 of 1)	14	2694514	2706476	11963	2	PF3D7_1466200	PF3D7_1466200.1	7111	PF3D7_1466200	homeodomain-like protein HDP1	homeodomain-like protein HDP1	Pf3D7_14_v3:2694813-2704049(-)	11963	chromosome	protein_coding_gene	FALSE	Gain
Pf3D7_14_v3	2763537	2763937	401	*	7.62611	6.89896	8.10731	-0.859702	0.00503271	1	Promoter (1-2kb)	14	2765528	2766792	1265	1	PF3D7_1467700	PF3D7_1467700.1	-1591	PF3D7_1467700	COX domain-containing protein, putative	COX domain-containing protein, putative	Pf3D7_14_v3:2766108-2766616(+)	1005	chromosome	protein_coding_gene	FALSE	Gain
Pf3D7_14_v3	2981652	2982052	401	*	7.67873	7.12409	8.07836	-0.721375	0.0322022	1	Promoter (1-2kb)	14	2979847	2983715	3869	1	PF3D7_1473200	PF3D7_1473200.1	1805	PF3D7_1473200	DnaJ protein, putative	DnaJ protein, putative	Pf3D7_14_v3:2981600-2982964(+)	3869	chromosome	protein_coding_gene	FALSE	Gain
Pf3D7_14_v3	3001119	3001519	401	*	7.94802	7.38016	8.35443	-0.701809	0.0391311	1	Promoter (2-3kb)	14	2996429	2998275	1847	2	PF3D7_1473600	PF3D7_1473600.1	-2844	PF3D7_1473600	conserved Plasmodium protein, unknown function	conserved Plasmodium protein, unknown function	Pf3D7_14_v3:2997600-2997944(-)	1847	chromosome	protein_coding_gene	FALSE	Gain
Pf3D7_14_v3	3120945	3121345	401	*	7.924	7.26465	8.37484	-0.827325	0.0079324	1	Promoter (<=1kb)	14	3120854	3121849	996	1	PF3D7_1475800	PF3D7_1475800.1	91	PF3D7_1475800	conserved Plasmodium protein, unknown function	conserved Plasmodium protein, unknown function	Pf3D7_14_v3:3120854-3121849(+)	930	chromosome	protein_coding_gene	FALSE	Gain
Pf3D7_14_v3	3233481	3233881	401	*	7.50639	6.91936	7.92246	-0.789991	0.0125994	1	Promoter (2-3kb)	14	3231222	3237075	5854	1	PF3D7_1478600	PF3D7_1478600.1	2259	PF3D7_1478600	EMP1-trafficking protein	EMP1-trafficking protein	Pf3D7_14_v3:3232639-3236535(+)	5749	chromosome	protein_coding_gene	FALSE	Gain
Pf3D7_14_v3	3273193	3273593	401	*	8.14461	7.5677	8.55561	-0.67795	0.0471784	0.118212	Promoter (<=1kb)	14	3272578	3273848	1271	1	PF3D7_1479600	PF3D7_1479600.1	615	PF3D7_1479600	rifin	rifin	Pf3D7_14_v3:3272578-3273848(+)	1053	chromosome	protein_coding_gene	FALSE	Gain
Pf3D7_14_v3	3276757	3277157	401	*	8.15921	7.54898	8.58672	-0.733307	0.0266774	0.0988634	Promoter (<=1kb)	14	3276230	3277501	1272	1	PF3D7_1479700	PF3D7_1479700.1	527	PF3D7_1479700	rifin	rifin	Pf3D7_14_v3:3276230-3277501(+)	1047	chromosome	protein_coding_gene	FALSE	Gain
Pf3D7_14_v3	3279918	3280318	401	*	7.99356	7.37469	8.42526	-0.741966	0.0239304	1	Promoter (<=1kb)	14	3279500	3280662	1163	1	PF3D7_1479800	PF3D7_1479800.1	418	PF3D7_1479800	rifin	rifin	Pf3D7_14_v3:3279500-3280662(+)	1035	chromosome	protein_coding_gene	FALSE	Gain
Pf3D7_14_v3	3286343	3286743	401	*	7.66747	7.06425	8.09155	-0.749162	0.0226242	1	Promoter (<=1kb)	14	3285900	3287003	1104	1	PF3D7_1480000	PF3D7_1480000.1	443	PF3D7_1480000	rifin	rifin	Pf3D7_14_v3:3285900-3287003(+)	1023	chromosome	protein_coding_gene	FALSE	Gain
