# Supplementary material for: Integration of ATAC-seq and RNA-seq reveals temperature-responsive regulatory regions in Plasmodium falciparum asexual stages
Source: Parasit Vectors. 2026 Feb 20;19:134. doi: 10.1186/s13071-026-07288-2 (PMC13032594; doi:10.1186/s13071-026-07288-2)
Supplement: Supplementary file 12 — Additional file 12. [file 13071_2026_7288_MOESM12_ESM.xlsx]

## Sheet: gene ontology (GO) annotation 
GO ID	ONTOLOGY	Description	Gene Ratio	Bg Ratio	Rich Factor	Fold Enrichment	z Score	p value	p. adjust	q value	gene ID	Count	Status
GO:0020002	CC	host cell plasma membrane	106/392	214/3472	0.495327	4.38718	18.2459	2.7776e-48	2.27763e-46	1.78351e-46	PF3D7_0904900/PF3D7_1100100/PF3D7_0800200/PF3D7_0632800/PF3D7_1200300/PF3D7_0900400/PF3D7_0412700/PF3D7_0300500/PF3D7_0711700/PF3D7_1101100/PF3D7_1041300/PF3D7_1200100/PF3D7_0200100/PF3D7_0900200/PF3D7_1000100/PF3D7_1101200/PF3D7_0712900/PF3D7_0412400/PF3D7_1150000/PF3D7_0732200/PF3D7_1254000/PF3D7_0400400/PF3D7_0500100/PF3D7_1255000/PF3D7_0426000/PF3D7_0115200/PF3D7_0712600/PF3D7_0937300/PF3D7_1…	106	Gain
GO:0020033	BP	antigenic variation	102/392	202/3472	0.50495	4.47242	18.1396	2.38717e-47	9.78739e-46	7.66406e-46	PF3D7_1100100/PF3D7_0800200/PF3D7_0632800/PF3D7_1200300/PF3D7_0900400/PF3D7_0412700/PF3D7_0300500/PF3D7_0711700/PF3D7_1101100/PF3D7_1041300/PF3D7_1200100/PF3D7_0200100/PF3D7_0900200/PF3D7_1000100/PF3D7_1101200/PF3D7_0712900/PF3D7_0412400/PF3D7_1150000/PF3D7_0732200/PF3D7_1254000/PF3D7_0400400/PF3D7_0500100/PF3D7_1255000/PF3D7_0426000/PF3D7_0115200/PF3D7_0712600/PF3D7_0937300/PF3D7_1300200/PF3D7_1…	102	Gain
GO:0020035	BP	adhesion of symbiont to microvasculature	81/392	172/3472	0.47093	4.1711	15.2164	2.7928e-34	7.63365e-33	5.97757e-33	PF3D7_1100100/PF3D7_0800200/PF3D7_0632800/PF3D7_0900400/PF3D7_0412700/PF3D7_0711700/PF3D7_1101100/PF3D7_1041300/PF3D7_1200100/PF3D7_0200100/PF3D7_0900200/PF3D7_1000100/PF3D7_0712900/PF3D7_0412400/PF3D7_1150000/PF3D7_0732200/PF3D7_0400400/PF3D7_0500100/PF3D7_0426000/PF3D7_0115200/PF3D7_0712600/PF3D7_0937300/PF3D7_1300200/PF3D7_1040700/PF3D7_1240300/PF3D7_1200200/PF3D7_0413300/PF3D7_0800500/PF3D7_0…	81	Gain
GO:0020013	BP	symbiont-mediated perturbation of host erythrocyte aggregation	78/392	191/3472	0.408377	3.61705	13.2715	1.01211e-27	2.07482e-26	1.6247e-26	PF3D7_1100100/PF3D7_0800200/PF3D7_0632800/PF3D7_0900400/PF3D7_0412700/PF3D7_0711700/PF3D7_1101100/PF3D7_1041300/PF3D7_1200100/PF3D7_0900200/PF3D7_1000100/PF3D7_0712900/PF3D7_0412400/PF3D7_1150000/PF3D7_0732200/PF3D7_0400400/PF3D7_0500100/PF3D7_0426000/PF3D7_0115200/PF3D7_0712600/PF3D7_0937300/PF3D7_1300200/PF3D7_1040700/PF3D7_1240300/PF3D7_0617600/PF3D7_1200200/PF3D7_0413300/PF3D7_0800500/PF3D7_0…	78	Gain
GO:0098609	BP	cell-cell adhesion	37/392	57/3472	0.649123	5.74937	12.8965	2.70173e-22	4.43083e-21	3.46959e-21	PF3D7_1100100/PF3D7_0800200/PF3D7_0632800/PF3D7_0412700/PF3D7_0711700/PF3D7_1041300/PF3D7_1200100/PF3D7_0200100/PF3D7_1000100/PF3D7_0712900/PF3D7_0412400/PF3D7_0400400/PF3D7_0500100/PF3D7_0426000/PF3D7_0712600/PF3D7_1149000/PF3D7_1240300/PF3D7_0712300/PF3D7_0223500/PF3D7_0712800/PF3D7_0100100/PF3D7_0421300/PF3D7_1100200/PF3D7_0937800/PF3D7_0412900/PF3D7_1255200/PF3D7_0420700/PF3D7_0733000/PF3D7_1…	37	Gain
GO:0050839	MF	cell adhesion molecule binding	35/392	54/3472	0.648148	5.74074	12.5243	4.20652e-21	5.74891e-20	4.50171e-20	PF3D7_1100100/PF3D7_0800200/PF3D7_0632800/PF3D7_0412700/PF3D7_0711700/PF3D7_1041300/PF3D7_1200100/PF3D7_0200100/PF3D7_1000100/PF3D7_0712900/PF3D7_0412400/PF3D7_0400400/PF3D7_0500100/PF3D7_0426000/PF3D7_0712600/PF3D7_1240300/PF3D7_0712300/PF3D7_0223500/PF3D7_0712800/PF3D7_0100100/PF3D7_0421300/PF3D7_1100200/PF3D7_0937800/PF3D7_0412900/PF3D7_1255200/PF3D7_0420700/PF3D7_0733000/PF3D7_1150400/PF3D7_1…	35	Gain
GO:0020030	CC	infected host cell surface knob	37/392	61/3472	0.606557	5.37237	12.2895	8.6644e-21	1.01497e-19	7.9478e-20	PF3D7_1100100/PF3D7_0800200/PF3D7_0632800/PF3D7_0412700/PF3D7_0711700/PF3D7_1041300/PF3D7_1200100/PF3D7_0200100/PF3D7_1000100/PF3D7_0712900/PF3D7_0412400/PF3D7_0400400/PF3D7_0500100/PF3D7_0426000/PF3D7_0712600/PF3D7_1240300/PF3D7_1016300/PF3D7_0712300/PF3D7_0223500/PF3D7_0712800/PF3D7_0100100/PF3D7_0421300/PF3D7_1100200/PF3D7_0937800/PF3D7_0412900/PF3D7_0202000/PF3D7_1255200/PF3D7_0420700/PF3D7_0…	37	Gain
GO:0020003	CC	symbiont-containing vacuole	59/392	170/3472	0.347059	3.07395	9.89075	7.32774e-17	7.51094e-16	5.88148e-16	PF3D7_1123500/PF3D7_1035300/PF3D7_0900400/PF3D7_0207600/PF3D7_1101100/PF3D7_1024800/PF3D7_0900200/PF3D7_1150000/PF3D7_0827900/PF3D7_0732200/PF3D7_0115200/PF3D7_0937300/PF3D7_1300200/PF3D7_1040700/PF3D7_1106800/PF3D7_0424400/PF3D7_1200200/PF3D7_0413300/PF3D7_0800500/PF3D7_1000200/PF3D7_0100200/PF3D7_1040500/PF3D7_0808800/PF3D7_0223400/PF3D7_0732900/PF3D7_0732500/PF3D7_1480000/PF3D7_0207500/PF3D7_0…	59	Gain
GO:0046789	MF	host cell surface receptor binding	16/392	37/3472	0.432432	3.83012	6.17357	7.07612e-07	6.44713e-06	5.04846e-06	PF3D7_1100100/PF3D7_1101100/PF3D7_1041300/PF3D7_1200100/PF3D7_0200100/PF3D7_1000100/PF3D7_1149000/PF3D7_1240300/PF3D7_0731500/PF3D7_0113000/PF3D7_0223500/PF3D7_1100200/PF3D7_1255200/PF3D7_1335900/PF3D7_1150400/PF3D7_1240600	16	Gain
GO:1903561	CC	extracellular vesicle	27/392	91/3472	0.296703	2.62794	5.61348	1.13197e-06	9.28217e-06	7.26845e-06	PF3D7_0501500/PF3D7_1035300/PF3D7_0207600/PF3D7_1122800/PF3D7_0621200/PF3D7_0917900/PF3D7_0422400/PF3D7_0702500/PF3D7_0731500/PF3D7_1444800/PF3D7_0801000/PF3D7_0202000/PF3D7_1462800/PF3D7_0102200/PF3D7_0818900/PF3D7_1465900/PF3D7_0831700/PF3D7_0311400/PF3D7_0704500/PF3D7_1370300/PF3D7_0501300/PF3D7_0615500/PF3D7_0619400/PF3D7_0201900/PF3D7_1219100/PF3D7_0424600/PF3D7_1228600	27	Gain
GO:0020036	CC	Maurer's cleft	70/392	362/3472	0.19337	1.71271	5.1107	1.35613e-06	1.01093e-05	7.91616e-06	PF3D7_1372200/PF3D7_0831800/PF3D7_0900400/PF3D7_0501400/PF3D7_1101100/PF3D7_0401800/PF3D7_0900200/PF3D7_1015600/PF3D7_1150000/PF3D7_0732200/PF3D7_1250100/PF3D7_0115200/PF3D7_0937300/PF3D7_0114000/PF3D7_1149000/PF3D7_1300200/PF3D7_1040700/PF3D7_1007700/PF3D7_0424400/PF3D7_1120100/PF3D7_0617600/PF3D7_1200200/PF3D7_1332300/PF3D7_0702500/PF3D7_0413300/PF3D7_0800500/PF3D7_0801000/PF3D7_1000200/PF3D7_0…	70	Gain
GO:0032991	CC	protein-containing complex	9/392	20/3472	0.45	3.98571	4.77664	0.000146365	0.00100016	0.000783182	PF3D7_0315600/PF3D7_1007700/PF3D7_0801000/PF3D7_0423500/PF3D7_1452000/PF3D7_0831700/PF3D7_1116000/PF3D7_1323700/PF3D7_1018200	9	Gain
GO:0005515	MF	protein binding	61/392	364/3472	0.167582	1.4843	3.48354	0.000593954	0.00374648	0.0029337	PF3D7_1123500/PF3D7_1230800/PF3D7_0800200/PF3D7_1035300/PF3D7_1008700/PF3D7_0209000/PF3D7_0207600/PF3D7_0532100/PF3D7_0508000/PF3D7_0401800/PF3D7_1024800/PF3D7_1015600/PF3D7_0827900/PF3D7_0114000/PF3D7_1149000/PF3D7_1014600/PF3D7_1007700/PF3D7_1342600/PF3D7_0917900/PF3D7_0305000/PF3D7_1016300/PF3D7_1106800/PF3D7_0934100/PF3D7_0424400/PF3D7_1120100/PF3D7_0903700/PF3D7_0702500/PF3D7_0801000/PF3D7_1…	61	Gain
GO:0009986	CC	cell surface	28/392	151/3472	0.18543	1.64238	2.87901	0.00480894	0.0281666	0.022056	PF3D7_0909500/PF3D7_1035300/PF3D7_1008700/PF3D7_1036000/PF3D7_0508000/PF3D7_1335000/PF3D7_0827900/PF3D7_1342600/PF3D7_0917900/PF3D7_0424400/PF3D7_0903700/PF3D7_1444800/PF3D7_0408600/PF3D7_0423500/PF3D7_1462800/PF3D7_1238000/PF3D7_0818900/PF3D7_1452000/PF3D7_0313200/PF3D7_1335900/PF3D7_0501200/PF3D7_0212600/PF3D7_1015900/PF3D7_1323700/PF3D7_1327300/PF3D7_1446900/PF3D7_0515700/PF3D7_0406200	28	Gain
GO:0030430	CC	host cell cytoplasm	12/392	48/3472	0.25	2.21429	3.02183	0.00569287	0.031121	0.0243695	PF3D7_0831800/PF3D7_0108300/PF3D7_1038400/PF3D7_0936400/PF3D7_1016300/PF3D7_0424400/PF3D7_1478600/PF3D7_0702500/PF3D7_1200900/PF3D7_0831700/PF3D7_0501200/PF3D7_1228600	12	Gain
GO:0044228	CC	host cell surface	8/392	31/3472	0.258065	2.28571	2.56494	0.018638	0.09552	0.0747974	PF3D7_0108300/PF3D7_0220000/PF3D7_0401800/PF3D7_0424400/PF3D7_0113000/PF3D7_0102200/PF3D7_0501200/PF3D7_0424600	8	Gain
GO:0020009	CC	microneme	9/392	41/3472	0.219512	1.94425	2.16952	0.0356319	0.168153	0.131673	PF3D7_0508000/PF3D7_0827900/PF3D7_0731500/PF3D7_1404300/PF3D7_1133400/PF3D7_0923300/PF3D7_1335900/PF3D7_1252200/PF3D7_0212600	9	Gain
GO:0048870	BP	cell motility	4/392	12/3472	0.333333	2.95238	2.41664	0.0378934	0.168153	0.131673	PF3D7_0613900/PF3D7_1342600/PF3D7_0616500/PF3D7_1327300	4	Gain
GO:0020020	CC	food vacuole	18/392	104/3472	0.173077	1.53297	1.96846	0.0407181	0.168153	0.131673	PF3D7_1372200/PF3D7_0831800/PF3D7_0501500/PF3D7_1008700/PF3D7_1015600/PF3D7_0827900/PF3D7_1408100/PF3D7_0917900/PF3D7_1134000/PF3D7_1407800/PF3D7_0813300/PF3D7_1462800/PF3D7_0102200/PF3D7_0818900/PF3D7_1116000/PF3D7_1116700/PF3D7_1015900/PF3D7_0920800	18	Gain
GO:0016887	MF	ATP hydrolysis activity	9/392	42/3472	0.214286	1.89796	2.08847	0.0410129	0.168153	0.131673	PF3D7_0815700/PF3D7_1227100/PF3D7_1342600/PF3D7_0818900/PF3D7_1445900/PF3D7_0831700/PF3D7_0527000/PF3D7_0619400/PF3D7_1211000	9	Gain
GO:0046812	MF	host cell surface binding	6/392	24/3472	0.25	2.21429	2.1293	0.0458801	0.179151	0.140285	PF3D7_0508000/PF3D7_0424400/PF3D7_1147800/PF3D7_1133400/PF3D7_0501200/PF3D7_1116000	6	Gain
GO:0005524	MF	ATP binding	7/392	32/3472	0.21875	1.9375	1.90047	0.0615428	0.209829	0.164308	PF3D7_1227100/PF3D7_0613900/PF3D7_1342600/PF3D7_1106800/PF3D7_0831700/PF3D7_0827000/PF3D7_1211000	7	Gain
GO:0070258	CC	inner membrane pellicle complex	12/392	66/3472	0.181818	1.61039	1.78588	0.0625621	0.209829	0.164308	PF3D7_0723300/PF3D7_0510300/PF3D7_1342600/PF3D7_0702500/PF3D7_0609800/PF3D7_0423500/PF3D7_1436200/PF3D7_1431100/PF3D7_0407800/PF3D7_1323700/PF3D7_0515700/PF3D7_1246400	12	Gain
GO:0045178	CC	basal part of cell	4/392	14/3472	0.285714	2.53061	2.04697	0.0639722	0.209829	0.164308	PF3D7_0613900/PF3D7_1436200/PF3D7_0407800/PF3D7_1018200	4	Gain
GO:1990225	CC	rhoptry neck	4/392	14/3472	0.285714	2.53061	2.04697	0.0639722	0.209829	0.164308	PF3D7_0419700/PF3D7_0424400/PF3D7_1452000/PF3D7_1116000	4	Gain
GO:0044409	BP	symbiont entry into host	16/392	98/3472	0.163265	1.44606	1.59784	0.0802723	0.253166	0.198243	PF3D7_1342600/PF3D7_0424400/PF3D7_0903700/PF3D7_0731500/PF3D7_1147800/PF3D7_0801000/PF3D7_1133400/PF3D7_0923300/PF3D7_0423500/PF3D7_1462800/PF3D7_1436600/PF3D7_1335900/PF3D7_1116000/PF3D7_1252200/PF3D7_0616500/PF3D7_0515700	16	Gain
GO:0003723	MF	RNA binding	28/392	201/3472	0.139303	1.23383	1.2183	0.135767	0.412329	0.322877	PF3D7_0501500/PF3D7_1405900/PF3D7_1325100/PF3D7_0827900/PF3D7_1462300/PF3D7_0917900/PF3D7_0517300/PF3D7_0422400/PF3D7_1027800/PF3D7_0516900/PF3D7_1407800/PF3D7_1444800/PF3D7_0813300/PF3D7_0423500/PF3D7_1441400/PF3D7_0202000/PF3D7_1462800/PF3D7_0818900/PF3D7_1451100/PF3D7_1465900/PF3D7_0831700/PF3D7_0619400/PF3D7_1015900/PF3D7_1367100/PF3D7_1408600/PF3D7_1414300/PF3D7_0827000/PF3D7_1228600	28	Gain
GO:0030433		GO:0030433	3/392	12/3472	0.25	2.21429	1.50303	0.145573	0.426321	0.333833	PF3D7_0815700/PF3D7_0507700/PF3D7_0619400	3	Gain
GO:0005737	CC	cytoplasm	32/392	241/3472	0.13278	1.17605	1.01059	0.18142	0.512982	0.401693	PF3D7_0831800/PF3D7_1419900/PF3D7_1024800/PF3D7_1015600/PF3D7_0315600/PF3D7_0517300/PF3D7_0934100/PF3D7_1416500/PF3D7_1444800/PF3D7_0609800/PF3D7_0927700/PF3D7_0418100/PF3D7_0202000/PF3D7_1453700/PF3D7_0818900/PF3D7_0905100/PF3D7_1445900/PF3D7_1436600/PF3D7_1335900/PF3D7_1309200/PF3D7_0923800/PF3D7_0610800/PF3D7_0501300/PF3D7_0615500/PF3D7_1015900/PF3D7_0201900/PF3D7_1328800/PF3D7_1018200/PF3D7_0…	32	Gain
GO:0003729	MF	mRNA binding	10/392	69/3472	0.144928	1.28364	0.848911	0.246928	0.674935	0.528512	PF3D7_0804400/PF3D7_1227100/PF3D7_0108300/PF3D7_1236100/PF3D7_0310300/PF3D7_1415400/PF3D7_1016300/PF3D7_1107300/PF3D7_0723900/PF3D7_0629400	10	Gain
GO:0022627	CC	cytosolic small ribosomal subunit	4/392	23/3472	0.173913	1.54037	0.927482	0.257191	0.680312	0.532722	PF3D7_0422400/PF3D7_1465900/PF3D7_0307100/PF3D7_1408600	4	Gain
GO:0044877	MF	protein-containing complex binding	3/392	16/3472	0.1875	1.66071	0.944891	0.267347	0.685076	0.536452	PF3D7_1123500/PF3D7_1024800/PF3D7_1226900	3	Gain
GO:0033644	CC	host cell membrane	4/392	25/3472	0.16	1.41714	0.746671	0.310117	0.735925	0.57627	PF3D7_0831800/PF3D7_1149000/PF3D7_0617600/PF3D7_1445900	4	Gain
GO:0020026	CC	merozoite dense granule	2/392	10/3472	0.2	1.77143	0.871419	0.314114	0.735925	0.57627	PF3D7_0220000/PF3D7_0102200	2	Gain
GO:0030687	CC	preribosome, large subunit precursor	2/392	10/3472	0.2	1.77143	0.871419	0.314114	0.735925	0.57627	PF3D7_0729400/PF3D7_0203700	2	Gain
GO:0005525	MF	GTP binding	3/392	18/3472	0.166667	1.47619	0.722521	0.332214	0.736258	0.576531	PF3D7_1451100/PF3D7_1366600/PF3D7_0414700	3	Gain
GO:0006355	BP	regulation of DNA-templated transcription	3/392	18/3472	0.166667	1.47619	0.722521	0.332214	0.736258	0.576531	PF3D7_1030000/PF3D7_1466200/PF3D7_1328800	3	Gain
GO:0020014	BP	schizogony	2/392	11/3472	0.181818	1.61039	0.723265	0.35755	0.771556	0.604171	PF3D7_1229100/PF3D7_1436600	2	Gain
GO:0004672	MF	protein kinase activity	2/392	13/3472	0.153846	1.36264	0.467266	0.440982	0.891627	0.698193	PF3D7_1106800/PF3D7_0317200	2	Gain
GO:0044164	CC	host cell cytosol	4/392	31/3472	0.129032	1.14286	0.284994	0.470183	0.891627	0.698193	PF3D7_0410000/PF3D7_1106800/PF3D7_0424400/PF3D7_0831700	4	Gain
GO:0020008	CC	rhoptry	5/392	40/3472	0.125	1.10714	0.243117	0.477246	0.891627	0.698193	PF3D7_0501500/PF3D7_1147800/PF3D7_0801000/PF3D7_1116000/PF3D7_0212600	5	Gain
GO:0020007	CC	apical complex	2/392	14/3472	0.142857	1.26531	0.354808	0.480426	0.891627	0.698193	PF3D7_1147800/PF3D7_1133400	2	Gain
GO:0071976	BP	cell gliding	2/392	14/3472	0.142857	1.26531	0.354808	0.480426	0.891627	0.698193	PF3D7_1335900/PF3D7_0515700	2	Gain
GO:0003735	MF	structural constituent of ribosome	7/392	59/3472	0.118644	1.05085	0.140515	0.505634	0.891627	0.698193	PF3D7_0422400/PF3D7_1027800/PF3D7_0516900/PF3D7_1132700/PF3D7_1465900/PF3D7_0307100/PF3D7_1408600	7	Gain
GO:0006511	BP	ubiquitin-dependent protein catabolic process	2/392	15/3472	0.133333	1.18095	0.250527	0.518113	0.891627	0.698193	PF3D7_1130400/PF3D7_0413600	2	Gain
GO:0046658		GO:0046658	2/392	15/3472	0.133333	1.18095	0.250527	0.518113	0.891627	0.698193	PF3D7_0419700/PF3D7_0508000	2	Gain
GO:0005622	CC	intracellular anatomical structure	2/392	16/3472	0.125	1.10714	0.153226	0.553937	0.891627	0.698193	PF3D7_1027800/PF3D7_0520900	2	Gain
GO:0034399	CC	nuclear periphery	4/392	35/3472	0.114286	1.01224	0.0259713	0.569239	0.891627	0.698193	PF3D7_0609000/PF3D7_1209300/PF3D7_0905100/PF3D7_0212100	4	Gain
GO:0006508	BP	proteolysis	3/392	26/3472	0.115385	1.02198	0.0401248	0.57582	0.891627	0.698193	PF3D7_0804400/PF3D7_0801700/PF3D7_0207600	3	Gain
GO:0044538	CC	host cell periphery	3/392	26/3472	0.115385	1.02198	0.0401248	0.57582	0.891627	0.698193	PF3D7_0401800/PF3D7_0113000/PF3D7_0424600	3	Gain
GO:0071944	CC	cell periphery	3/392	26/3472	0.115385	1.02198	0.0401248	0.57582	0.891627	0.698193	PF3D7_0510300/PF3D7_1342600/PF3D7_0515700	3	Gain
GO:0009410	BP	response to xenobiotic stimulus	17/392	154/3472	0.11039	0.977737	-0.100811	0.579838	0.891627	0.698193	PF3D7_1008700/PF3D7_1228300/PF3D7_0212800/PF3D7_1229100/PF3D7_0110600/PF3D7_0108400/PF3D7_1408100/PF3D7_1007700/PF3D7_1342600/PF3D7_0917900/PF3D7_0513300/PF3D7_0310200/PF3D7_1462800/PF3D7_1436600/PF3D7_1451100/PF3D7_1116700/PF3D7_0406200	17	Gain
GO:0005829	CC	cytosol	16/392	147/3472	0.108844	0.964043	-0.158907	0.60358	0.891627	0.698193	PF3D7_0304500/PF3D7_0613900/PF3D7_0406400/PF3D7_0420400/PF3D7_1342600/PF3D7_1416500/PF3D7_0213900/PF3D7_0204100/PF3D7_1462800/PF3D7_0818900/PF3D7_1015200/PF3D7_1245600/PF3D7_0802200/PF3D7_1336900/PF3D7_1437400/PF3D7_0515700	16	Gain
GO:0000776	CC	kinetochore	2/392	18/3472	0.111111	0.984127	-0.024084	0.619789	0.891627	0.698193	PF3D7_0723800/PF3D7_0307700	2	Gain
GO:0003724	MF	RNA helicase activity	2/392	18/3472	0.111111	0.984127	-0.024084	0.619789	0.891627	0.698193	PF3D7_0623700/PF3D7_1445900	2	Gain
GO:0005794	CC	Golgi apparatus	2/392	18/3472	0.111111	0.984127	-0.024084	0.619789	0.891627	0.698193	PF3D7_1123500/PF3D7_1451800	2	Gain
GO:0043565	MF	sequence-specific DNA binding	2/392	18/3472	0.111111	0.984127	-0.024084	0.619789	0.891627	0.698193	PF3D7_1305200/PF3D7_1007700	2	Gain
GO:0005886	CC	plasma membrane	8/392	76/3472	0.105263	0.932331	-0.212769	0.639141	0.903614	0.707579	PF3D7_0904900/PF3D7_0206800/PF3D7_0209000/PF3D7_1229100/PF3D7_0106700/PF3D7_1342600/PF3D7_1133400/PF3D7_1015900	8	Gain
GO:0006468	BP	protein phosphorylation	4/392	39/3472	0.102564	0.908425	-0.205148	0.65714	0.904742	0.708463	PF3D7_1436600/PF3D7_1356900/PF3D7_0311400/PF3D7_0317200	4	Gain
GO:0035891	BP	exit from host cell	3/392	30/3472	0.1	0.885714	-0.224255	0.675006	0.904742	0.708463	PF3D7_0207600/PF3D7_1250100/PF3D7_0207500	3	Gain
GO:0005751		GO:0005751	1/392	10/3472	0.1	0.885714	-0.129099	0.698705	0.904742	0.708463	PF3D7_1430900	1	Gain
GO:0005681	CC	spliceosomal complex	2/392	21/3472	0.0952381	0.843537	-0.256533	0.704142	0.904742	0.708463	PF3D7_0517300/PF3D7_1367100	2	Gain
GO:0044310	CC	osmiophilic body	2/392	21/3472	0.0952381	0.843537	-0.256533	0.704142	0.904742	0.708463	PF3D7_1250100/PF3D7_0515600	2	Gain
GO:0051082	MF	unfolded protein binding	1/392	11/3472	0.0909091	0.805195	-0.230829	0.73282	0.904742	0.708463	PF3D7_0409400	1	Gain
GO:0045177	CC	apical part of cell	5/392	55/3472	0.0909091	0.805195	-0.519463	0.760606	0.904742	0.708463	PF3D7_1008700/PF3D7_0903700/PF3D7_0408600/PF3D7_0212600/PF3D7_0508500	5	Gain
GO:0016192	BP	vesicle-mediated transport	1/392	12/3472	0.0833333	0.738095	-0.324184	0.763082	0.904742	0.708463	PF3D7_1332300	1	Gain
GO:0016409	MF	palmitoyltransferase activity	1/392	12/3472	0.0833333	0.738095	-0.324184	0.763082	0.904742	0.708463	PF3D7_0609800	1	Gain
GO:0018345	BP	protein palmitoylation	1/392	12/3472	0.0833333	0.738095	-0.324184	0.763082	0.904742	0.708463	PF3D7_0609800	1	Gain
GO:0020005	CC	symbiont-containing vacuole membrane	4/392	45/3472	0.0888889	0.787302	-0.512281	0.764745	0.904742	0.708463	PF3D7_0532100/PF3D7_1024800/PF3D7_0501300/PF3D7_0406200	4	Gain
GO:0006457	BP	protein folding	2/392	24/3472	0.0833333	0.738095	-0.459262	0.772341	0.904742	0.708463	PF3D7_0827900/PF3D7_1453700	2	Gain
GO:0000398	BP	mRNA splicing, via spliceosome	4/392	47/3472	0.0851064	0.753799	-0.606182	0.794171	0.917212	0.718227	PF3D7_1325000/PF3D7_1033600/PF3D7_1030000/PF3D7_1367100	4	Gain
GO:0006888	BP	endoplasmic reticulum to Golgi vesicle-mediated transport	1/392	14/3472	0.0714286	0.632653	-0.491273	0.813731	0.926749	0.725696	PF3D7_1332300	1	Gain
GO:0003677	MF	DNA binding	2/392	29/3472	0.0689655	0.610837	-0.750683	0.855776	0.942373	0.73793	PF3D7_0409400/PF3D7_1466200	2	Gain
GO:0022625	CC	cytosolic large ribosomal subunit	2/392	29/3472	0.0689655	0.610837	-0.750683	0.855776	0.942373	0.73793	PF3D7_1027800/PF3D7_0516900	2	Gain
GO:0036396	CC	RNA N6-methyladenosine methyltransferase complex	1/392	17/3472	0.0588235	0.521008	-0.706193	0.870182	0.942373	0.73793	PF3D7_1230800	1	Gain
GO:0016020	CC	membrane	13/392	149/3472	0.0872483	0.772771	-1.01132	0.876227	0.942373	0.73793	PF3D7_1014300/PF3D7_0206800/PF3D7_0212800/PF3D7_0216800/PF3D7_1462800/PF3D7_1302400/PF3D7_1335900/PF3D7_1223400/PF3D7_0501300/PF3D7_0615500/PF3D7_0804500/PF3D7_1228600/PF3D7_0406200	13	Gain
GO:0006412	BP	translation	1/392	18/3472	0.0555556	0.492063	-0.77069	0.884911	0.942373	0.73793	PF3D7_1132700	1	Gain
GO:0005730	CC	nucleolus	2/392	33/3472	0.0606061	0.536797	-0.953691	0.901315	0.947536	0.741973	PF3D7_0203700/PF3D7_1328800	2	Gain
GO:0005783	CC	endoplasmic reticulum	6/392	85/3472	0.0705882	0.62521	-1.24791	0.930593	0.965931	0.756378	PF3D7_1331600/PF3D7_1149000/PF3D7_0917900/PF3D7_1436600/PF3D7_1451800/PF3D7_0619400	6	Gain
GO:0043657	CC	host cell	7/392	116/3472	0.0603448	0.534483	-1.81907	0.982542	0.999997	0.783053	PF3D7_0730800/PF3D7_0601500/PF3D7_1038500/PF3D7_1401000/PF3D7_0631100/PF3D7_1301200/PF3D7_1149100	7	Gain
GO:0005739	CC	mitochondrion	28/392	481/3472	0.0582121	0.515593	-4.08291	0.999996	0.999997	0.783053	PF3D7_0409400/PF3D7_1305200/PF3D7_0507000/PF3D7_1325100/PF3D7_0627400/PF3D7_1015600/PF3D7_1123700/PF3D7_1022500/PF3D7_0420400/PF3D7_0709200/PF3D7_0504600/PF3D7_1134000/PF3D7_1108500/PF3D7_0717900/PF3D7_1439400/PF3D7_1132700/PF3D7_0610000/PF3D7_1327800/PF3D7_0923800/PF3D7_1211100/PF3D7_0925300/PF3D7_0513500/PF3D7_1036600/PF3D7_1456600/PF3D7_1227800/PF3D7_1235700/PF3D7_1027200/PF3D7_1430900	28	Gain
GO:0020011	CC	apicoplast	18/392	363/3472	0.0495868	0.439197	-4.02762	0.999997	0.999997	0.783053	PF3D7_0804400/PF3D7_1123500/PF3D7_0815700/PF3D7_0409400/PF3D7_0305000/PF3D7_0104400/PF3D7_0416100/PF3D7_1226900/PF3D7_0313200/PF3D7_1015200/PF3D7_1323600/PF3D7_0925300/PF3D7_0827600/PF3D7_1234600/PF3D7_1312000/PF3D7_0414700/PF3D7_0109850/PF3D7_1025300	18	Gain

## Sheet: KEGG enrichment 
category	subcategory	ID	Description	GeneRatio	BgRatio	RichFactor	FoldEnrichment	zScore	pvalue	p.adjust	qvalue	geneID	Count	Status
Human Diseases	Infectious disease: parasitic	pfa05144	Malaria - Plasmodium falciparum 3D7	99/190	217/1232	0.456221	2.95823	13.5654	7.1128e-34	3.5564e-32	3.5564e-32	PF3D7_1100100/PF3D7_0900300/PF3D7_0700100/PF3D7_0800200/PF3D7_0632800/PF3D7_1200300/PF3D7_0206800/PF3D7_0833500/PF3D7_0900400/PF3D7_0412700/PF3D7_0300100/PF3D7_0711700/PF3D7_1101100/PF3D7_1041300/PF3D7_1200100/PF3D7_0200100/PF3D7_0900200/PF3D7_1000100/PF3D7_1101200/PF3D7_0712900/PF3D7_0412400/PF3D7_1150000/PF3D7_0732200/PF3D7_1254000/PF3D7_0400400/PF3D7_0500100/PF3D7_1255000/PF3D7_0426000/PF3D7_0…	99	loss
Metabolism	Global and overview maps	pfa01230	Biosynthesis of amino acids - Plasmodium falciparum 3D7	8/190	26/1232	0.307692	1.99514	2.18912	0.0355493	0.888732	0.888732	PF3D7_1325100/PF3D7_1022500/PF3D7_1120100/PF3D7_1444800/PF3D7_1462800/PF3D7_1327800/PF3D7_0610800/PF3D7_1015900	8	loss
Metabolism	Carbohydrate metabolism	pfa00030	Pentose phosphate pathway - Plasmodium falciparum 3D7	4/190	12/1232	0.333333	2.1614	1.7257	0.0990506	0.999999	0.999999	PF3D7_1325100/PF3D7_1444800/PF3D7_1327800/PF3D7_0610800	4	loss
Metabolism	Global and overview maps	pfa01200	Carbon metabolism - Plasmodium falciparum 3D7	9/190	44/1232	0.204545	1.32632	0.940867	0.226497	0.999999	0.999999	PF3D7_1325100/PF3D7_1022500/PF3D7_1120100/PF3D7_1444800/PF3D7_1108500/PF3D7_1462800/PF3D7_1327800/PF3D7_0610800/PF3D7_1015900	9	loss
Metabolism	Energy metabolism	pfa00710	Carbon fixation by Calvin cycle - Plasmodium falciparum 3D7	3/190	11/1232	0.272727	1.76842	1.09272	0.233522	0.999999	0.999999	PF3D7_1444800/PF3D7_1462800/PF3D7_0610800	3	loss
Cellular Processes	Transport and catabolism	pfa04144	Endocytosis - Plasmodium falciparum 3D7	5/190	24/1232	0.208333	1.35088	0.740968	0.306567	0.999999	0.999999	PF3D7_1110500/PF3D7_0110600/PF3D7_0818900/PF3D7_0831700/PF3D7_1219100	5	loss
Metabolism	Carbohydrate metabolism	pfa00010	Glycolysis / Gluconeogenesis - Plasmodium falciparum 3D7	4/190	20/1232	0.2	1.29684	0.571296	0.372672	0.999999	0.999999	PF3D7_1120100/PF3D7_1444800/PF3D7_1462800/PF3D7_1015900	4	loss
Metabolism	Carbohydrate metabolism	pfa00520	Amino sugar and nucleotide sugar metabolism - Plasmodium falciparum 3D7	2/190	10/1232	0.2	1.29684	0.402311	0.471709	0.999999	0.999999	PF3D7_1343600/PF3D7_1252200	2	loss
Metabolism	Carbohydrate metabolism	pfa00640	Propanoate metabolism - Plasmodium falciparum 3D7	2/190	10/1232	0.2	1.29684	0.402311	0.471709	0.999999	0.999999	PF3D7_0504600/PF3D7_1108500	2	loss
Cellular Processes	Cell motility	pfa04814	Motor proteins - Plasmodium falciparum 3D7	5/190	30/1232	0.166667	1.0807	0.191013	0.502736	0.999999	0.999999	PF3D7_1008700/PF3D7_1342600/PF3D7_0903700/PF3D7_1020300/PF3D7_1023100	5	loss
Cellular Processes	Transport and catabolism	pfa04148	Efferocytosis - Plasmodium falciparum 3D7	2/190	11/1232	0.181818	1.17895	0.25447	0.52464	0.999999	0.999999	PF3D7_1439400/PF3D7_1309700	2	loss
Cellular Processes	Transport and catabolism	pfa04145	Phagosome - Plasmodium falciparum 3D7	4/190	25/1232	0.16	1.03747	0.0808006	0.553966	0.999999	0.999999	PF3D7_1008700/PF3D7_0903700/PF3D7_1020300/PF3D7_1140100	4	loss
Genetic Information Processing	Replication and repair	pfa03030	DNA replication - Plasmodium falciparum 3D7	4/190	27/1232	0.148148	0.960624	-0.0883068	0.618526	0.999999	0.999999	PF3D7_0408500/PF3D7_0527000/PF3D7_0411900/PF3D7_1234300	4	loss
Genetic Information Processing	Folding, sorting and degradation	pfa03018	RNA degradation - Plasmodium falciparum 3D7	5/190	35/1232	0.142857	0.926316	-0.18877	0.64832	0.999999	0.999999	PF3D7_1325000/PF3D7_1015600/PF3D7_1134000/PF3D7_1308900/PF3D7_1015900	5	loss
Metabolism	Global and overview maps	pfa01210	2-Oxocarboxylic acid metabolism - Plasmodium falciparum 3D7	2/190	14/1232	0.142857	0.926316	-0.118355	0.661004	0.999999	0.999999	PF3D7_1022500/PF3D7_0504600	2	loss
Genetic Information Processing	Folding, sorting and degradation	pfa04141	Protein processing in endoplasmic reticulum - Plasmodium falciparum 3D7	6/190	44/1232	0.136364	0.884211	-0.333856	0.69578	0.999999	0.999999	PF3D7_0827900/PF3D7_0917900/PF3D7_0818900/PF3D7_0831700/PF3D7_0507700/PF3D7_0619400	6	loss
Metabolism	Global and overview maps	pfa01110	Biosynthesis of secondary metabolites - Plasmodium falciparum 3D7	16/190	114/1232	0.140351	0.910065	-0.430263	0.708334	0.999999	0.999999	PF3D7_1331600/PF3D7_1325100/PF3D7_1022500/PF3D7_0104400/PF3D7_1120100/PF3D7_0504600/PF3D7_1444800/PF3D7_1108500/PF3D7_1462800/PF3D7_1327800/PF3D7_0610800/PF3D7_1366500/PF3D7_1015900/PF3D7_0802200/PF3D7_0920800/PF3D7_1312000	16	loss
Metabolism	Nucleotide metabolism	pfa00230	Purine metabolism - Plasmodium falciparum 3D7	4/190	31/1232	0.129032	0.836672	-0.393134	0.728955	0.999999	0.999999	PF3D7_1325100/PF3D7_1327800/PF3D7_1366500/PF3D7_0920800	4	loss
Metabolism	Global and overview maps	pfa01212	Fatty acid metabolism - Plasmodium falciparum 3D7	3/190	24/1232	0.125	0.810526	-0.400123	0.741431	0.999999	0.999999	PF3D7_1331600/PF3D7_0215000/PF3D7_1312000	3	loss
Metabolism	Carbohydrate metabolism	pfa00020	Citrate cycle (TCA cycle) - Plasmodium falciparum 3D7	2/190	17/1232	0.117647	0.762848	-0.420276	0.76428	0.999999	0.999999	PF3D7_1022500/PF3D7_1108500	2	loss
Metabolism	Global and overview maps	pfa01232	Nucleotide metabolism - Plasmodium falciparum 3D7	3/190	25/1232	0.12	0.778105	-0.478449	0.766995	0.999999	0.999999	PF3D7_0513300/PF3D7_1366500/PF3D7_0920800	3	loss
Genetic Information Processing	Translation	pfa03015	mRNA surveillance pathway - Plasmodium falciparum 3D7	3/190	25/1232	0.12	0.778105	-0.478449	0.766995	0.999999	0.999999	PF3D7_0212300/PF3D7_0725200/PF3D7_1123400	3	loss
Metabolism	Lipid metabolism	pfa00061	Fatty acid biosynthesis - Plasmodium falciparum 3D7	2/190	18/1232	0.111111	0.720468	-0.509954	0.792108	0.999999	0.999999	PF3D7_0215000/PF3D7_1312000	2	loss
Metabolism	Nucleotide metabolism	pfa00240	Pyrimidine metabolism - Plasmodium falciparum 3D7	2/190	18/1232	0.111111	0.720468	-0.509954	0.792108	0.999999	0.999999	PF3D7_0513300/PF3D7_1366500	2	loss
Genetic Information Processing	Folding, sorting and degradation	pfa03060	Protein export - Plasmodium falciparum 3D7	2/190	18/1232	0.111111	0.720468	-0.509954	0.792108	0.999999	0.999999	PF3D7_0917900/PF3D7_1366600	2	loss
Metabolism	Glycan biosynthesis and metabolism	pfa00563	Glycosylphosphatidylinositol (GPI)-anchor biosynthesis - Plasmodium falciparum 3D7	1/190	10/1232	0.1	0.648421	-0.476496	0.813936	0.999999	0.999999	PF3D7_0935300	1	loss
Metabolism	Carbohydrate metabolism	pfa00630	Glyoxylate and dicarboxylate metabolism - Plasmodium falciparum 3D7	1/190	10/1232	0.1	0.648421	-0.476496	0.813936	0.999999	0.999999	PF3D7_1022500	1	loss
Metabolism	Metabolism of terpenoids and polyketides	pfa00900	Terpenoid backbone biosynthesis - Plasmodium falciparum 3D7	1/190	10/1232	0.1	0.648421	-0.476496	0.813936	0.999999	0.999999	PF3D7_0104400	1	loss
Environmental Information Processing	Signal transduction	pfa04070	Phosphatidylinositol signaling system - Plasmodium falciparum 3D7	1/190	10/1232	0.1	0.648421	-0.476496	0.813936	0.999999	0.999999	PF3D7_0110600	1	loss
Genetic Information Processing	Replication and repair	pfa03410	Base excision repair - Plasmodium falciparum 3D7	2/190	19/1232	0.105263	0.682548	-0.595245	0.81701	0.999999	0.999999	PF3D7_0408500/PF3D7_1234300	2	loss
Cellular Processes	Transport and catabolism	pfa04142	Lysosome - Plasmodium falciparum 3D7	2/190	19/1232	0.105263	0.682548	-0.595245	0.81701	0.999999	0.999999	PF3D7_1116700/PF3D7_1219100	2	loss
Metabolism	Global and overview maps	pfa01250	Biosynthesis of nucleotide sugars - Plasmodium falciparum 3D7	1/190	11/1232	0.0909091	0.589474	-0.583783	0.842866	0.999999	0.999999	PF3D7_1343600	1	loss
Genetic Information Processing	Transcription	pfa03022	Basal transcription factors - Plasmodium falciparum 3D7	1/190	11/1232	0.0909091	0.589474	-0.583783	0.842866	0.999999	0.999999	PF3D7_0934100	1	loss
Metabolism	Lipid metabolism	pfa00071	Fatty acid degradation - Plasmodium falciparum 3D7	1/190	12/1232	0.0833333	0.540351	-0.682982	0.867318	0.999999	0.999999	PF3D7_0215000	1	loss
Metabolism	Amino acid metabolism	pfa00250	Alanine, aspartate and glutamate metabolism - Plasmodium falciparum 3D7	1/190	12/1232	0.0833333	0.540351	-0.682982	0.867318	0.999999	0.999999	PF3D7_1416500	1	loss
Metabolism	Energy metabolism	pfa00190	Oxidative phosphorylation - Plasmodium falciparum 3D7	4/190	40/1232	0.1	0.648421	-0.96491	0.888104	0.999999	0.999999	PF3D7_1439400/PF3D7_1140100/PF3D7_1235700/PF3D7_1430900	4	loss
Genetic Information Processing	Transcription	pfa03040	Spliceosome - Plasmodium falciparum 3D7	11/190	95/1232	0.115789	0.750803	-1.07918	0.893592	0.999999	0.999999	PF3D7_1325000/PF3D7_1227100/PF3D7_1316500/PF3D7_0725200/PF3D7_0517300/PF3D7_0818900/PF3D7_1033600/PF3D7_1445900/PF3D7_0831700/PF3D7_1367100/PF3D7_1030100	11	loss
Genetic Information Processing	Replication and repair	pfa03420	Nucleotide excision repair - Plasmodium falciparum 3D7	4/190	41/1232	0.097561	0.632606	-1.02127	0.899414	0.999999	0.999999	PF3D7_0215700/PF3D7_0934100/PF3D7_1234300/PF3D7_1213700	4	loss
Metabolism	Metabolism of other amino acids	pfa00480	Glutathione metabolism - Plasmodium falciparum 3D7	1/190	14/1232	0.0714286	0.463158	-0.862301	0.905441	0.999999	0.999999	PF3D7_0802200	1	loss
Genetic Information Processing	Transcription	pfa03020	RNA polymerase - Plasmodium falciparum 3D7	2/190	24/1232	0.0833333	0.540351	-0.970668	0.90569	0.999999	0.999999	PF3D7_0215700/PF3D7_1213700	2	loss
Metabolism	Metabolism of cofactors and vitamins	pfa00785	Lipoic acid metabolism - Plasmodium falciparum 3D7	1/190	15/1232	0.0666667	0.432281	-0.944291	0.920192	0.999999	0.999999	PF3D7_0504600	1	loss
Cellular Processes	Transport and catabolism	pfa04146	Peroxisome - Plasmodium falciparum 3D7	1/190	15/1232	0.0666667	0.432281	-0.944291	0.920192	0.999999	0.999999	PF3D7_0215000	1	loss
Genetic Information Processing	Folding, sorting and degradation	pfa03050	Proteasome - Plasmodium falciparum 3D7	3/190	35/1232	0.0857143	0.555789	-1.13801	0.92563	0.999999	0.999999	PF3D7_1368100/PF3D7_1130400/PF3D7_0413600	3	loss
Metabolism	Carbohydrate metabolism	pfa00620	Pyruvate metabolism - Plasmodium falciparum 3D7	1/190	19/1232	0.0526316	0.341274	-1.23516	0.959564	0.999999	0.999999	PF3D7_0406400	1	loss
Metabolism	Global and overview maps	pfa01100	Metabolic pathways - Plasmodium falciparum 3D7	33/190	286/1232	0.115385	0.748178	-2.07445	0.986758	0.999999	0.999999	PF3D7_1331600/PF3D7_1325100/PF3D7_0935300/PF3D7_0110600/PF3D7_0406400/PF3D7_1022500/PF3D7_0621200/PF3D7_0104400/PF3D7_1120100/PF3D7_0504600/PF3D7_1416500/PF3D7_1444800/PF3D7_1343600/PF3D7_1108500/PF3D7_1439400/PF3D7_0513300/PF3D7_1462800/PF3D7_1351600/PF3D7_1327800/PF3D7_0520900/PF3D7_0309300/PF3D7_0610800/PF3D7_1252200/PF3D7_0215000/PF3D7_1366500/PF3D7_1015900/PF3D7_1140100/PF3D7_0802200/PF3D7_0…	33	loss
Genetic Information Processing	Translation	pfa03013	Nucleocytoplasmic transport - Plasmodium falciparum 3D7	1/190	26/1232	0.0384615	0.249393	-1.65119	0.987769	0.999999	0.999999	PF3D7_0725200	1	loss
Genetic Information Processing	Translation	pfa03008	Ribosome biogenesis in eukaryotes - Plasmodium falciparum 3D7	3/190	49/1232	0.0612245	0.396992	-1.83866	0.987906	0.999999	0.999999	PF3D7_0726000/PF3D7_0106700/PF3D7_1027100	3	loss
Genetic Information Processing	Translation	pfa03010	Ribosome - Plasmodium falciparum 3D7	10/190	120/1232	0.0833333	0.540351	-2.26223	0.994665	0.999999	0.999999	PF3D7_0726000/PF3D7_1123700/PF3D7_0422400/PF3D7_1027800/PF3D7_0516900/PF3D7_1465900/PF3D7_0307100/PF3D7_1408600/PF3D7_1456600/PF3D7_1414300	10	loss
Metabolism	Global and overview maps	pfa01240	Biosynthesis of cofactors - Plasmodium falciparum 3D7	3/190	64/1232	0.046875	0.303947	-2.44108	0.998559	0.999999	0.999999	PF3D7_0621200/PF3D7_1366500/PF3D7_0628000	3	loss
Genetic Information Processing	Translation	pfa00970	Aminoacyl-tRNA biosynthesis - Plasmodium falciparum 3D7	3/190	111/1232	0.027027	0.175249	-3.88824	0.999999	0.999999	0.999999	PF3D7_0925300/PF3D7_1336900/PF3D7_0707100	3	loss

## Sheet: motif analysis 
MOTIF_INDEX	MOTIF_SOURCE	MOTIF_ID	ALT_ID	CONSENSUS	WIDTH	SITES	E-VALUE	E-VALUE_SOURCE	MOST_SIMILAR_MOTIF_SOURCE	MOST_SIMILAR_MOTIF	URL
1	MEME	GATGATGAHGA	MEME-1	GATGATGAHGA	11	158	3.3e-61	MEME
2	MEME	TCWTCWWYWKCWTCA	MEME-2	TCWTCWWYWKCWTCA	15	302	1.3e-52	MEME	../jaspar/JASPAR2024_CORE_non-redundant_v2.meme	MA1196.2 (AT5G05790)	https://jaspar2024.elixir.no/matrix/MA1196.2
3	MEME	ATGAWGAWGATG	MEME-3	ATGAWGAWGATG	12	38	4.5e-07	MEME	../jaspar/JASPAR2024_CORE_non-redundant_v2.meme	MA1196.2 (AT5G05790)	https://jaspar2024.elixir.no/matrix/MA1196.2
