# Supplementary material for: Integration of ATAC-seq and RNA-seq reveals temperature-responsive regulatory regions in Plasmodium falciparum asexual stages
Source: Parasit Vectors. 2026 Feb 20;19:134. doi: 10.1186/s13071-026-07288-2 (PMC13032594; doi:10.1186/s13071-026-07288-2)
Supplement: Supplementary file 13 — Additional file 13. [file 13071_2026_7288_MOESM13_ESM.xlsx]

## Sheet: Sheet1
ring37 vs ring26 Gain DAR and Down DEG
Gene ID	start	end	width	strand	Conc_ring_37	Conc_ring_26	Fold	p. value	annotation	gene	gene_product	gene Start	gene End	gene Length	gene Strand	transcript Id	distance To TSS	length	logFC	logCPM	PValue	FDR.y	ring.37	ring.37_RPKM	ring.26	ring.26_RPKM	Regulation
PF3D7_0115400	599010	599410	401	*	7.73353	8.87159	0.937889	0.0102029	Promoter (<=1kb)	PF3D7_0115400	stevor	598465	599472	1008	1	PF3D7_0115400.1	545	1008	-2.51862	-0.891143	0.00532896	0.595705	40	0.91	7	0.17	Down
PF3D7_0223100	905069	905469	401	*	7.26091	8.15888	0.788058	0.0380634	Promoter (<=1kb)	PF3D7_0223100	rifin	904551	905775	1225	1	PF3D7_0223100.1	518	1225	-1.52291	0.0209152	0.0460957	1	68	1.4	24	0.52	Down
PF3D7_0315600	635568	635968	401	*	7.00471	7.96471	0.828741	0.0261255	Promoter (<=1kb)	PF3D7_0315600	male development protein MD3	635060	638072	3013	1	PF3D7_0315600.1	508	1877	-2.03266	4.49801	0.0029012	0.418555	1705	23.99	424	6.3	Down
PF3D7_0401800	104445	104845	401	*	7.26186	8.55585	1.09583	0.000910021	Promoter (1-2kb)	PF3D7_0401800	Plasmodium exported protein (PHISTb), unknown function	103078	106145	3068	2	PF3D7_0401800.1	1300	1862	-2.35044	8.10364	0.000615674	0.192678	21628	263.63	4316	55.54	Down
PF3D7_0500100	23530	23930	401	*	7.45176	8.89181	1.11661	0.0016077	Promoter (2-3kb)	PF3D7_0500100	erythrocyte membrane protein 1, PfEMP1	20929	28456	7528	1	PF3D7_0500100.1	2601	7528	-1.34319	4.27559	0.0447187	1	1304	4.04	523	1.71	Down
PF3D7_0501200	64850	65250	401	*	7.33731	8.33781	0.876608	0.0128626	Promoter (1-2kb)	PF3D7_0501200	parasite-infected erythrocyte surface protein	63225	66292	3068	1	PF3D7_0501200.1	1625	1425	-1.33335	8.51156	0.044858	1	24572	410.82	9924	175.15	Down
PF3D7_0513300	569515	569915	401	*	7.53292	8.52713	0.841151	0.026111	Promoter (<=1kb)	PF3D7_0513300	purine nucleoside phosphorylase	568594	570527	1934	2	PF3D7_0513300.1	612	738	-1.49645	9.45109	0.0249396	1	48605	1351.08	17532	514.46	Down
PF3D7_0617600	738338	738738	401	*	7.6594	9.07044	1.16766	0.000392529	Promoter (<=1kb)	PF3D7_0617600	stevor	738020	739535	1516	2	PF3D7_0617600.1	797	1007	-1.60194	5.01127	0.0171261	1	2279	51.43	764	18.2	Down
PF3D7_0800100	15037	15437	401	*	8.09499	9.3336	0.860198	0.0297137	Distal Intergenic	PF3D7_0800100	erythrocyte membrane protein 1, PfEMP1	21361	28653	7293	1	PF3D7_0800100.1	-5924	7293	-1.38925	5.54887	0.037334	1	3184	10.27	1237	4.21	Down
PF3D7_0800100	27524	27924	401	*	7.9088	8.84762	0.799169	0.0390094	Exon (PF3D7_0800100.1/PF3D7_0800100, exon 2 of 2)	PF3D7_0800100	erythrocyte membrane protein 1, PfEMP1	21361	28653	7293	1	PF3D7_0800100.1	6163	7293	-1.38925	5.54887	0.037334	1	3184	10.27	1237	4.21	Down
PF3D7_0808900	454184	454584	401	*	7.78592	8.74991	0.790392	0.0474963	Promoter (<=1kb)	PF3D7_0808900	rifin	453803	454919	1117	1	PF3D7_0808900.1	381	1117	-1.37317	4.57877	0.0400215	1	1619	33.25	636	13.79	Down
PF3D7_0831800	1374349	1374749	401	*	7.37022	8.92312	1.21214	0.000412629	Promoter (2-3kb)	PF3D7_0831800	histidine-rich protein II	1373212	1376988	3777	2	PF3D7_0831800.1	2239	1064	-1.65475	12.2275	0.0135516	1	342338	7650.13	110651	2610.28	Down
PF3D7_1000600	51734	52134	401	*	7.48626	8.77411	1.04182	0.00316963	Promoter (<=1kb)	PF3D7_1000600	rifin	50964	53006	2043	2	PF3D7_1000600.1	872	1251	-1.55117	4.10141	0.0211927	1	1201	22.69	417	8.32	Down
PF3D7_1000800	58488	58888	401	*	7.384	8.6291	1.07075	0.00100197	Promoter (<=1kb)	PF3D7_1000800	stevor, pseudogene	57968	58980	1013	1	PF3D7_1000800.1	520	1013	-2.77129	4.292	8.26797e-05	0.0848997	1604	37.43	239	5.89	Down
PF3D7_1015900	637940	638340	401	*	7.76471	8.76955	0.804588	0.0439078	Promoter (1-2kb)	PF3D7_1015900	enolase	636671	639498	2828	1	PF3D7_1015900.1	1269	1874	-1.53111	11.6651	0.02188	1	226925	3471.44	79910	1290.47	Down
PF3D7_1040200	1606551	1606951	401	*	7.51115	8.49983	0.849076	0.0219248	Promoter (<=1kb)	PF3D7_1040200	stevor	1605876	1607228	1353	1	PF3D7_1040200.1	675	1024	-2.07846	1.29011	0.00412327	0.507804	183	4.09	44	1.04	Down
PF3D7_1100100	7224	7624	401	*	6.56812	7.86705	1.05911	0.00245088	Distal Intergenic	PF3D7_1100100	erythrocyte membrane protein 1, PfEMP1	24160	31598	7439	1	PF3D7_1100100.1	-16536	7439	-1.45943	5.744	0.0289535	1	3694	11.57	1367	4.52	Down
PF3D7_1100100	26539	26939	401	*	7.29763	8.93524	1.19859	0.000748507	Promoter (2-3kb)	PF3D7_1100100	erythrocyte membrane protein 1, PfEMP1	24160	31598	7439	1	PF3D7_1100100.1	2379	7439	-1.45943	5.744	0.0289535	1	3694	11.57	1367	4.52	Down
PF3D7_1100100	21504	21904	401	*	8.23343	9.51268	0.925689	0.0164547	Promoter (2-3kb)	PF3D7_1100100	erythrocyte membrane protein 1, PfEMP1	24160	31598	7439	1	PF3D7_1100100.1	-2256	7439	-1.45943	5.744	0.0289535	1	3694	11.57	1367	4.52	Down
PF3D7_1100100	30541	30941	401	*	7.65514	8.7557	0.893124	0.0179316	Exon (PF3D7_1100100.1/PF3D7_1100100, exon 2 of 2)	PF3D7_1100100	erythrocyte membrane protein 1, PfEMP1	24160	31598	7439	1	PF3D7_1100100.1	6381	7439	-1.45943	5.744	0.0289535	1	3694	11.57	1367	4.52	Down
PF3D7_1101300	73545	73945	401	*	7.25673	8.34494	0.935575	0.00718094	Promoter (<=1kb)	PF3D7_1101300	rifin	73244	74442	1199	2	PF3D7_1101300.1	497	1199	-1.49033	0.108385	0.0492372	1	72	1.49	26	0.57	Down
PF3D7_1300900	62566	62966	401	*	7.06561	8.37665	1.12856	0.000357385	Promoter (<=1kb)	PF3D7_1300900	stevor	62515	63547	1033	2	PF3D7_1300900.1	581	1033	-2.73677	-0.919521	0.00301688	0.418555	40	0.89	6	0.14	Down
PF3D7_1301500	90369	90769	401	*	7.84096	9.05939	0.996947	0.00515807	Exon (PF3D7_1301600.1/PF3D7_1301600, exon 1 of 4)	PF3D7_1301500	Plasmodium exported protein (PHISTa), unknown function	85156	87187	2032	2	PF3D7_1301500.1	-3182	1062	-1.38782	3.75015	0.039075	1	913	20.2	355	8.29	Down
PF3D7_1357900	2293592	2293992	401	*	7.49132	8.62946	0.962654	0.00578141	Promoter (1-2kb)	PF3D7_1357900	pyrroline-5-carboxylate reductase, putative	2295079	2297485	2407	1	PF3D7_1357900.1	-1087	1520	-2.27129	6.97659	0.000909238	0.226254	9810	255.06	2068	56.76	Down
PF3D7_1477000	3169251	3169651	401	*	7.367	8.3239	0.811699	0.0341348	Promoter (<=1kb)	PF3D7_1477000	Plasmodium exported protein (hyp17), unknown function, pseudogene	3168563	3171692	3130	1	PF3D7_1477000.1	688	3130	-1.85066	6.4237	0.00612886	0.640871	6319	42.66	1783	12.71	Down
PF3D7_1478600	3233481	3233881	401	*	6.91936	7.99444	0.945322	0.00453703	Promoter (2-3kb)	PF3D7_1478600	EMP1-trafficking protein	3231222	3237075	5854	1	PF3D7_1478600.1	2259	3897	-2.17942	8.34112	0.00139565	0.286471	24983	135.16	5613	32.06	Down
ring37 vs ring26 Gain DAR and Up DEG
Gene ID	start	end	width	strand	Conc_ring_37	Conc_ring_26	Fold	p.value	annotation	gene	gene_product	geneStart	geneEnd	geneLength	geneStrand	transcriptId	distanceToTSS	length	logFC	logCPM	PValue	FDR.y	ring.37	ring.37_RPKM	ring.26	ring.26_RPKM	Regulation
PF3D7_0413300	609704	610104	401	*	7.72176	8.88977	0.935024	0.0120132	Promoter (<=1kb)	PF3D7_0413300	rifin	609155	610433	1279	1	PF3D7_0413300.1	549	1279	1.62758	-0.816779	0.0497057	1	12	0.24	38	0.79	Ups
PF3D7_0518400	764243	764643	401	*	7.92915	9.19082	0.993187	0.00667234	Promoter (1-2kb)	PF3D7_0518400	cyclin, putative	762103	762792	690	2	PF3D7_0518400.1	-1451	690	1.44545	0.556638	0.0465007	1	36	1.07	100	3.14	Ups
PF3D7_0526600	1104419	1104819	401	*	7.76276	8.84787	0.85647	0.0279355	Exon (PF3D7_0526600.1/PF3D7_0526600, exon 1 of 1)	PF3D7_0526600	conserved Plasmodium protein, unknown function	1098833	1116194	17362	1	PF3D7_0526600.1	5586	13575	1.9224	6.80531	0.0044912	0.541092	2195	3.32	8468	13.51	Ups
PF3D7_0526600	1107958	1108358	401	*	7.86373	8.82441	0.832778	0.0242465	Exon (PF3D7_0526600.1/PF3D7_0526600, exon 1 of 1)	PF3D7_0526600	conserved Plasmodium protein, unknown function	1098833	1116194	17362	1	PF3D7_0526600.1	9125	13575	1.9224	6.80531	0.0044912	0.541092	2195	3.32	8468	13.51	Ups
PF3D7_0732500	1403041	1403441	401	*	7.61782	9.04125	1.13759	0.000951234	Promoter (<=1kb)	PF3D7_0732500	rifin	1402623	1403978	1356	2	PF3D7_0732500.1	537	1356	2.40898	-0.344735	0.00358329	0.461827	11	0.2	60	1.16	Ups
PF3D7_0801900	131011	131411	401	*	7.98109	8.98911	0.870217	0.0162107	Exon (PF3D7_0801900.1/PF3D7_0801900, exon 1 of 1)	PF3D7_0801900	lysine-specific histone demethylase, putative	126226	143894	17669	1	PF3D7_0801900.1	4785	13989	1.58807	8.04258	0.01765	1	6189	9.08	18937	29.32	Ups
PF3D7_0814100	687739	688139	401	*	7.50276	8.43326	0.798725	0.0374004	Promoter (2-3kb)	PF3D7_0814100	conserved Plasmodium protein, unknown function	682034	685003	2970	2	PF3D7_0814100.1	-2736	1055	1.51044	4.14096	0.0248598	1	430	19.73	1247	60.41	Ups
PF3D7_0900300	33939	34339	401	*	7.13552	8.66542	1.25482	0.000111049	Promoter (<=1kb)	PF3D7_0900300	rifin	33553	34795	1243	2	PF3D7_0900300.1	456	1243	1.5795	-0.305373	0.0418372	1	18	0.34	55	1.1	Ups
PF3D7_0901500	74973	75373	401	*	7.52725	8.67787	0.947035	0.00912789	Promoter (<=1kb)	PF3D7_0901500	rifin	74409	75746	1338	1	PF3D7_0901500.1	564	1338	2.14095	1.15991	0.00304797	0.418555	38	0.71	171	3.37	Ups
PF3D7_0901600	78430	78830	401	*	7.5477	8.63979	0.943151	0.00631136	Promoter (<=1kb)	PF3D7_0901600	stevor	77861	78874	1014	1	PF3D7_0901600.1	569	1014	1.621	-0.064707	0.035292	1	21	0.47	66	1.57	Ups
PF3D7_0911300	516265	516665	401	*	7.69708	8.57033	0.767967	0.0444704	Exon (PF3D7_0911300.1/PF3D7_0911300, exon 1 of 2)	PF3D7_0911300	cysteine repeat modular protein 1	511467	521529	10063	1	PF3D7_0911300.1	4798	10033	1.5743	3.22507	0.0204623	1	220	0.46	667	1.46	Ups
PF3D7_1023800	1000888	1001288	401	*	7.66044	8.96958	1.09535	0.00105204	Exon (PF3D7_1023900.1/PF3D7_1023900, exon 2 of 2)	PF3D7_1023800	conserved Plasmodium protein, unknown function	994299	997092	2794	1	PF3D7_1023800.1	6589	2467	1.73474	4.07801	0.0104348	0.880371	366	3.3	1240	11.81	Ups
PF3D7_1031000	1253473	1253873	401	*	7.25535	8.17138	0.801319	0.0342222	Promoter (<=1kb)	PF3D7_1031000	ookinete surface protein P25	1253373	1254412	1040	2	PF3D7_1031000.1	539	654	2.1118	3.4849	0.00221891	0.384288	197	6.18	867	28.71	Ups
PF3D7_1137800	1480833	1481233	401	*	7.28793	8.17702	0.789115	0.0357107	Promoter (<=1kb)	PF3D7_1137800	sporozoite surface protein essential for liver stage development, putative	1480900	1481526	627	2	PF3D7_1137800.1	293	627	2.10245	4.00816	0.00221748	0.384288	285	12.82	1246	59.17	Ups
PF3D7_1216600	659762	660162	401	*	7.20718	8.11184	0.777014	0.0432549	Promoter (<=1kb)	PF3D7_1216600	cell traversal protein for ookinetes and sporozoites	659738	660286	549	2	PF3D7_1216600.1	124	549	2.77758	2.76948	0.000107235	0.0848997	81	3.03	566	22.33	Ups
PF3D7_1240700	1726134	1726534	401	*	7.8791	9.01114	0.947338	0.00798228	Promoter (2-3kb)	PF3D7_1240700	rifin, pseudogene	1728774	1730007	1234	1	PF3D7_1240700.1	-2240	1234	2.08831	-0.269377	0.00941013	0.844541	14	0.28	61	1.27	Ups
PF3D7_1240700	1729323	1729723	401	*	7.55661	8.70769	0.963045	0.00664064	Promoter (<=1kb)	PF3D7_1240700	rifin, pseudogene	1728774	1730007	1234	1	PF3D7_1240700.1	549	1234	2.08831	-0.269377	0.00941013	0.844541	14	0.28	61	1.27	Ups
PF3D7_1347800	1909258	1909658	401	*	7.55266	8.49455	0.840366	0.0162305	Promoter (1-2kb)	PF3D7_1347800	centrosomal protein CEP72, putative	1911507	1912832	1326	1	PF3D7_1347800.1	-1849	1326	1.53218	1.65525	0.0288787	1	75	2	221	6.21	Ups
PF3D7_1351600	2055950	2056350	401	*	7.7162	8.90925	1.02192	0.00221218	Promoter (<=1kb)	PF3D7_1351600	glycerol kinase	2055161	2057075	1915	1	PF3D7_1351600.1	789	1506	2.24853	6.65315	0.00101687	0.226254	1645	22.41	7956	114.4	Ups
PF3D7_1407000	254964	255364	401	*	7.90762	8.91397	0.834638	0.029753	Promoter (1-2kb)	PF3D7_1407000	LCCL domain-containing protein	253542	257360	3819	1	PF3D7_1407000.1	1422	3819	2.39886	4.31667	0.000541034	0.192678	298	1.6	1600	9.07	Ups
ring37 vs trophozoite 37 Gain DAR and down DEG
Gene ID	start	end	width	strand	Conc_ring_37	Conc_trophozoite_37	Fold	p.value	annotation	gene	gene_product	geneStart	geneEnd	geneLength	geneStrand	transcriptId	distanceToTSS	Length	logFC	logCPM	PValue	FDR.y	ring.37.read.count	ring.37.rpkm	late.37.read.count	late.37.rpkm	Regulation
PF3D7_0101900	90586	90986	401	*	7.57877	8.61506	-0.686977	0.0407646	Promoter (<=1kb)	PF3D7_0101900	rifin	90242	91420	1179	2	PF3D7_0101900.1	434	1031	-4.23972	0.045065	9.75773e-05	0.00870148	76	1.56897	5	0.116364	Down
PF3D7_0102200	100196	100596	401	*	7.88877	8.93838	-0.743535	0.0237309	Promoter (2-3kb)	PF3D7_0102200	ring-infected erythrocyte surface antigen	97590	103615	6026	1	PF3D7_0102200.1	2606	3257	-4.57451	13.7546	2.03726e-06	0.000622552	1038278	6789.59	55599	409.867	Down
PF3D7_0108300	337969	338369	401	*	7.52793	8.69202	-0.892597	0.0026865	Exon (PF3D7_0108300.1/PF3D7_0108300, exon 1 of 1)	PF3D7_0108300	conserved Plasmodium protein, unknown function	334374	344369	9996	1	PF3D7_0108300.1	3595	6665	-2.17528	10.6181	0.0122535	0.133549	100721	321.911	28452	102.512	Down
PF3D7_0110500	397003	397403	401	*	7.43937	8.36246	-0.709165	0.0374051	Promoter (<=1kb)	PF3D7_0110500	bromodomain protein 3, putative	396580	403838	7259	1	PF3D7_0110500.1	423	6857	-1.84454	7.06743	0.0318551	0.206951	8211	25.5082	2917	10.2157	Down
PF3D7_0110600	408313	408713	401	*	7.75918	8.86146	-0.828095	0.00777935	Exon (PF3D7_0110600.1/PF3D7_0110600, exon 1 of 7)	PF3D7_0110600	phosphatidylinositol-4-phosphate 5-kinase	405007	412453	7447	1	PF3D7_0110600.1	3306	5132	-2.74771	8.00562	0.00196895	0.056689	17509	72.6727	3326	15.5625	Down
PF3D7_0113000	488255	488655	401	*	7.36705	8.40406	-0.777587	0.0157797	Promoter (2-3kb)	PF3D7_0113000	glutamic acid-rich protein GARP	487239	490901	3663	2	PF3D7_0113000.1	2246	2021	-2.38373	10.5725	0.0064487	0.101375	100025	1053.92	24454	290.466	Down
PF3D7_0113600	514048	514448	401	*	7.86902	9.27252	-0.929195	0.00172075	Promoter (1-2kb)	PF3D7_0113600	surface-associated interspersed protein 1.2 (SURFIN 1.2), pseudogene	512086	517855	5770	1	PF3D7_0113600.1	1962	5681	-2.22121	3.02232	0.0116142	0.129732	523	1.96102	143	0.604452	Down
PF3D7_0114000	544808	545208	401	*	7.21865	8.38938	-0.817288	0.00915098	Exon (PF3D7_0114000.1/PF3D7_0114000, exon 2 of 2)	PF3D7_0114000	exported protein family 1	541805	547544	5740	1	PF3D7_0114000.1	3003	4391	-2.50093	5.74328	0.00453038	0.0885195	3563	17.2836	803	4.39117	Down
PF3D7_0201900	96563	96963	401	*	7.30767	8.28046	-0.694541	0.0420627	Exon (PF3D7_0201900.1/PF3D7_0201900, exon 2 of 2)	PF3D7_0201900	erythrocyte membrane protein 3	90205	100157	9953	2	PF3D7_0201900.1	3194	7325	-2.25286	8.87458	0.00969361	0.11974	30367	88.3112	8129	26.65	Down
PF3D7_0202000	104420	104820	401	*	7.84903	8.95966	-0.742236	0.0223819	Promoter (1-2kb)	PF3D7_0202000	knob-associated histidine-rich protein	102137	106662	4526	2	PF3D7_0202000.1	1842	1964	-3.53839	11.0448	0.000116349	0.00934963	152259	1650.83	16720	204.362	Down
PF3D7_0203700	169060	169460	401	*	7.53371	8.70438	-0.87423	0.00387522	Promoter (1-2kb)	PF3D7_0203700	protein MAK16, putative	168580	170767	2188	2	PF3D7_0203700.1	1307	1319	-3.17662	7.19391	0.000442457	0.0215658	10319	166.55	1456	26.492	Down
PF3D7_0213900	561829	562229	401	*	7.7924	8.83761	-0.784525	0.014379	Exon (PF3D7_0213900.1/PF3D7_0213900, exon 1 of 1)	PF3D7_0213900	RTR1 domain-containing protein, putative	560872	565395	4524	2	PF3D7_0213900.1	3166	3500	-1.69354	6.21127	0.0478719	0.24548	4429	26.9522	1747	11.9847	Down
PF3D7_0214400	584347	584747	401	*	7.26631	8.17677	-0.696571	0.0433513	Exon (PF3D7_0214300.1/PF3D7_0214300, exon 1 of 1)	PF3D7_0214400	protein LTV1, putative	586717	589640	2924	2	PF3D7_0214400.1	4893	1859	-2.32871	7.5607	0.00768664	0.108622	12324	141.163	3130	40.4165	Down
PF3D7_0220000	797520	797920	401	*	7.07966	8.2347	-0.880207	0.00338438	Promoter (2-3kb)	PF3D7_0220000	liver stage antigen 3	794978	801981	7004	1	PF3D7_0220000.1	2542	4676	-3.05006	11.3104	0.000689808	0.0275106	177367	807.954	27323	140.31	Down
PF3D7_0302300	129420	129820	401	*	7.51601	8.50993	-0.677398	0.0470965	Promoter (<=1kb)	PF3D7_0302300	erythrocyte membrane protein 1 (PfEMP1), pseudogene	125687	130112	4426	2	PF3D7_0302300.1	292	4243	-4.26693	7.21392	7.17877e-06	0.00128835	11047	55.4562	732	4.1425	Down
PF3D7_0310200	429417	429817	401	*	7.49104	8.47775	-0.75232	0.0219157	Exon (PF3D7_0310200.1/PF3D7_0310200, exon 1 of 1)	PF3D7_0310200	phd finger protein, putative	426151	441005	14855	1	PF3D7_0310200.1	3266	13652	-3.19281	9.46381	0.000414886	0.0210731	49823	77.7468	6952	12.2295	Down
PF3D7_0402200	132613	133013	401	*	7.87412	8.95636	-0.742661	0.0232088	Promoter (1-2kb)	PF3D7_0402200	surface-associated interspersed protein 4.1 (SURFIN 4.1), pseudogene	127712	134468	6757	2	PF3D7_0402200.1	1455	6659	-3.2169	8.62925	0.000380834	0.0205041	27984	89.5193	3840	13.8479	Down
PF3D7_0404300	235680	236080	401	*	6.39446	7.50472	-0.7889	0.0134943	Promoter (1-2kb)	PF3D7_0404300	Ran-binding protein, putative	233990	237708	3719	2	PF3D7_0404300.1	1628	1895	-2.14846	7.96241	0.0133057	0.138833	15929	178.991	4584	58.0675	Down
PF3D7_0410000	466205	466605	401	*	7.73055	8.89121	-0.885798	0.00308266	Promoter (1-2kb)	PF3D7_0410000	erythrocyte vesicle protein 1	464039	468171	4133	2	PF3D7_0410000.1	1566	2501	-2.48168	7.97562	0.00473289	0.0890975	16710	142.289	3817	36.6405	Down
PF3D7_0412400	550760	551160	401	*	8.06265	9.48824	-0.799849	0.007737	Exon (PF3D7_0412400.1/PF3D7_0412400, exon 1 of 2)	PF3D7_0412400	erythrocyte membrane protein 1, PfEMP1	545623	554633	9011	2	PF3D7_0412400.1	3473	6629	-1.86226	4.33368	0.0310684	0.206557	1237	3.975	434	1.57218	Down
PF3D7_0412700	566299	566699	401	*	7.9379	9.47388	-0.879102	0.00277726	Exon (PF3D7_0412700.1/PF3D7_0412700, exon 1 of 2)	PF3D7_0412700	erythrocyte membrane protein 1, PfEMP1	561183	570348	9166	2	PF3D7_0412700.1	3649	6833	-1.79704	2.47938	0.0399846	0.225611	338	1.05371	124	0.435787	Down
PF3D7_0412900	584202	584602	401	*	7.25416	8.30697	-0.750809	0.0218503	Promoter (<=1kb)	PF3D7_0412900	erythrocyte membrane protein 1, PfEMP1	576810	584668	7859	2	PF3D7_0412900.1	66	6938	-2.2539	2.17752	0.0115116	0.129244	292	0.896534	78	0.269976	Down
PF3D7_0412900	582610	583010	401	*	5.41311	6.64273	-0.612343	0.0477144	Promoter (1-2kb)	PF3D7_0412900	erythrocyte membrane protein 1, PfEMP1	576810	584668	7859	2	PF3D7_0412900.1	1658	6938	-2.2539	2.17752	0.0115116	0.129244	292	0.896534	78	0.269976	Down
PF3D7_0418100	808317	808717	401	*	7.4837	8.40836	-0.751501	0.0207551	Exon (PF3D7_0418000.1/PF3D7_0418000, exon 8 of 10)	PF3D7_0418100	protein SOC1, putative	810171	815760	5590	2	PF3D7_0418100.1	7043	3647	-2.48634	6.35063	0.00469205	0.0889508	5420	31.6538	1234	8.12433	Down
PF3D7_0420700	938369	938769	401	*	7.78477	8.87766	-0.731292	0.0254457	Exon (PF3D7_0420700.1/PF3D7_0420700, exon 1 of 2)	PF3D7_0420700	erythrocyte membrane protein 1, PfEMP1	935031	941875	6845	2	PF3D7_0420700.1	3106	6458	-2.73888	4.22412	0.00216706	0.0598331	1272	4.19568	243	0.903583	Down
PF3D7_0420900	950748	951148	401	*	7.77015	8.89442	-0.702868	0.0309913	Promoter (2-3kb)	PF3D7_0420900	erythrocyte membrane protein 1, PfEMP1	946169	953773	7605	2	PF3D7_0420900.1	2625	6605	-2.60077	4.28323	0.00337431	0.0753829	1308	4.21842	275	0.999818	Down
PF3D7_0424300	1095879	1096279	401	*	8.08251	9.30822	-0.779521	0.0132024	Promoter (2-3kb)	PF3D7_0424300	erythrocyte binding antigen-165, pseudogene	1093138	1097835	4698	1	PF3D7_0424300.1	2741	4292	-2.49028	7.32732	0.00461163	0.0885195	10671	52.9572	2423	13.5556	Down
PF3D7_0424400	1101530	1101930	401	*	7.90118	9.07742	-0.790788	0.0124876	Promoter (2-3kb)	PF3D7_0424400	surface-associated interspersed protein 4.2 (SURFIN 4.2)	1099303	1107445	8143	1	PF3D7_0424400.1	2227	7142	-1.73396	2.19217	0.0480869	0.246031	274	0.817242	105	0.35305	Down
PF3D7_0424600	1119563	1119963	401	*	7.87799	8.84898	-0.680245	0.0474785	Promoter (2-3kb)	PF3D7_0424600	Plasmodium exported protein (PHISTb)	1112736	1117250	4515	2	PF3D7_0424600.1	-2313	929	-2.29684	9.88865	0.00846071	0.111623	61651	1412.34	16008	413.41	Down
PF3D7_0425800	1160306	1160706	401	*	7.63877	8.65746	-0.708044	0.0349372	Exon (PF3D7_0425800.1/PF3D7_0425800, exon 1 of 2)	PF3D7_0425800	erythrocyte membrane protein 1, PfEMP1	1156423	1167821	11399	1	PF3D7_0425800.1	3883	10661	-2.53418	2.08181	0.00518827	0.0931122	282	0.563497	62	0.139663	Down
PF3D7_0501300	68991	69391	401	*	7.63083	8.67289	-0.70092	0.0359004	Promoter (1-2kb)	PF3D7_0501300	skeleton-binding protein 1	67224	70944	3721	1	PF3D7_0501300.1	1767	1013	-4.68607	11.2388	1.29856e-06	0.000537803	182089	3825.84	9025	213.765	Down
PF3D7_0501400	76372	76772	401	*	5.60124	7.05186	-0.828766	0.00555415	Exon (PF3D7_0501400.1/PF3D7_0501400, exon 2 of 2)	PF3D7_0501400	interspersed repeat antigen	73163	80813	7651	1	PF3D7_0501400.1	3209	5162	-5.13491	11.709	2.06932e-07	0.000365526	254792	1051.39	9252	43.0388	Down
PF3D7_0501400	75065	75465	401	*	7.5461	8.80583	-0.884965	0.00346967	Promoter (1-2kb)	PF3D7_0501400	interspersed repeat antigen	73163	80813	7651	1	PF3D7_0501400.1	1902	5162	-5.13491	11.709	2.06932e-07	0.000365526	254792	1051.39	9252	43.0388	Down
PF3D7_0501400	76802	77202	401	*	5.691	7.13001	-0.868833	0.00361862	Exon (PF3D7_0501400.1/PF3D7_0501400, exon 2 of 2)	PF3D7_0501400	interspersed repeat antigen	73163	80813	7651	1	PF3D7_0501400.1	3639	5162	-5.13491	11.709	2.06932e-07	0.000365526	254792	1051.39	9252	43.0388	Down
PF3D7_0526500	1092396	1092796	401	*	7.48508	8.56943	-0.780504	0.015134	Promoter (1-2kb)	PF3D7_0526500	Suf domain-containing protein, putative	1090492	1095184	4693	1	PF3D7_0526500.1	1904	4154	-2.99999	6.70803	0.000830693	0.0314963	7274	37.2978	1160	6.70524	Down
PF3D7_0532000	1292417	1292817	401	*	5.50872	6.73436	-0.638945	0.0410301	Promoter (<=1kb)	PF3D7_0532000	28S ribosomal RNA	1292410	1296199	3790	1	PF3D7_0532000.1	7	3789	-1.7128	13.525	0.0452509	0.237588	706966	3974.11	275177	1743.81	Down
PF3D7_0601400	57788	58188	401	*	5.46063	6.81006	-0.6819	0.022474	Distal Intergenic	PF3D7_0601400	erythrocyte membrane protein 1 (PfEMP1), pseudogene	51351	52898	1548	1	PF3D7_0601400.1	6437	1547	-3.11658	0.896032	0.00131454	0.0418786	130	1.78918	19	0.294788	Down
PF3D7_0601400	56958	57358	401	*	5.44033	6.71359	-0.607101	0.0434127	Distal Intergenic	PF3D7_0601400	erythrocyte membrane protein 1 (PfEMP1), pseudogene	51351	52898	1548	1	PF3D7_0601400.1	5607	1547	-3.11658	0.896032	0.00131454	0.0418786	130	1.78918	19	0.294788	Down
PF3D7_0601400	51486	51886	401	*	6.81106	7.77904	-0.696729	0.0418707	Promoter (<=1kb)	PF3D7_0601400	erythrocyte membrane protein 1 (PfEMP1), pseudogene	51351	52898	1548	1	PF3D7_0601400.1	135	1547	-3.11658	0.896032	0.00131454	0.0418786	130	1.78918	19	0.294788	Down
PF3D7_0606000	251221	251621	401	*	7.72702	8.65351	-0.725397	0.0305975	Exon (PF3D7_0606000.1/PF3D7_0606000, exon 1 of 1)	PF3D7_0606000	protein KIC1	249666	255695	6030	2	PF3D7_0606000.1	4074	3191	-1.95355	8.7253	0.0234417	0.176872	26329	175.733	8673	65.258	Down
PF3D7_0609000	380155	380555	401	*	7.76401	8.80672	-0.824254	0.00737801	Exon (PF3D7_0609000.1/PF3D7_0609000, exon 1 of 1)	PF3D7_0609000	nucleoporin NUP637, putative	369043	388626	19584	1	PF3D7_0609000.1	11112	18233	-2.7876	9.16774	0.00171675	0.0512136	39322	45.9446	7266	9.57063	Down
PF3D7_0613900	582699	583099	401	*	7.43837	8.5489	-0.833196	0.00718967	Exon (PF3D7_0613900.1/PF3D7_0613900, exon 1 of 1)	PF3D7_0613900	myosin E, putative	579250	586589	7340	2	PF3D7_0613900.1	3490	6461	-2.27606	9.24601	0.00902456	0.11576	39393	129.877	10377	38.5684	Down
PF3D7_0621200	871662	872062	401	*	7.30003	8.38655	-0.805991	0.0107274	Promoter (<=1kb)	PF3D7_0621200	pyridoxine biosynthesis protein PDX1	871089	873059	1971	2	PF3D7_0621200.1	997	905	-2.35048	8.89187	0.00716583	0.104839	31086	731	7777	206.163	Down
PF3D7_0624600	999705	1000105	401	*	7.55893	8.52319	-0.758063	0.0197722	Promoter (1-2kb)	PF3D7_0624600	ISWI chromatin-remodeling complex ATPase	998548	1009457	10910	1	PF3D7_0624600.1	1157	8159	-2.02386	10.283	0.0191519	0.159232	78274	204.366	24558	72.2819	Down
PF3D7_0628100	1140466	1140866	401	*	7.74375	8.9473	-0.832378	0.00739914	Exon (PF3D7_0628100.1/PF3D7_0628100, exon 1 of 1)	PF3D7_0628100	HECT domain-containing protein 1, putative	1122322	1154481	32160	2	PF3D7_0628100.1	13615	30863	-1.95527	9.17961	0.0233204	0.176777	36083	24.9076	11872	9.23844	Down
PF3D7_0631200	1307865	1308265	401	*	6.00567	7.40773	-0.822555	0.00633101	Distal Intergenic	PF3D7_0631200	erythrocyte membrane protein 1 (PfEMP1), pseudogene	1313808	1315236	1429	2	PF3D7_0631200.1	6971	1545	-2.64472	0.245897	0.00638068	0.101375	79	1.08868	16	0.248564	Down
PF3D7_0631200	1306823	1307223	401	*	6.50344	7.95896	-0.623562	0.0276499	Distal Intergenic	PF3D7_0631200	erythrocyte membrane protein 1 (PfEMP1), pseudogene	1313808	1315236	1429	2	PF3D7_0631200.1	8013	1545	-2.64472	0.245897	0.00638068	0.101375	79	1.08868	16	0.248564	Down
PF3D7_0631200	1307253	1307653	401	*	4.77935	6.20131	-0.579424	0.0371888	Distal Intergenic	PF3D7_0631200	erythrocyte membrane protein 1 (PfEMP1), pseudogene	1313808	1315236	1429	2	PF3D7_0631200.1	7583	1545	-2.64472	0.245897	0.00638068	0.101375	79	1.08868	16	0.248564	Down
PF3D7_0631200	1308481	1308881	401	*	6.46599	7.98428	-1.07491	0.000126066	Distal Intergenic	PF3D7_0631200	erythrocyte membrane protein 1 (PfEMP1), pseudogene	1313808	1315236	1429	2	PF3D7_0631200.1	6355	1545	-2.64472	0.245897	0.00638068	0.101375	79	1.08868	16	0.248564	Down
PF3D7_0632600	1368333	1368733	401	*	7.26697	8.39817	-0.778994	0.0149359	Promoter (<=1kb)	PF3D7_0632600	rifin, pseudogene	1367912	1369107	1196	1	PF3D7_0632600.1	421	1049	-2.49399	-1.2102	0.0231368	0.175696	27	0.547842	6	0.137243	Down
PF3D7_0702500	104912	105312	401	*	7.39463	8.46949	-0.787157	0.0139342	Promoter (1-2kb)	PF3D7_0702500	Plasmodium exported protein, unknown function	104012	106731	2720	2	PF3D7_0702500.1	1419	761	-1.84795	7.76341	0.0315149	0.206951	13309	372.11	4717	148.675	Down
PF3D7_0711700	516598	516998	401	*	7.91635	9.3647	-0.864069	0.00381117	Promoter (2-3kb)	PF3D7_0711700	erythrocyte membrane protein 1, PfEMP1	511950	519425	7476	2	PF3D7_0711700.1	2427	6647	-2.81198	2.79137	0.00190964	0.0552769	474	1.51904	86	0.310695	Down
PF3D7_0712300	547488	547888	401	*	7.79993	9.05673	-0.751178	0.0163952	Promoter (2-3kb)	PF3D7_0712300	erythrocyte membrane protein 1, PfEMP1	542906	550520	7615	2	PF3D7_0712300.1	2632	6803	-2.60708	2.63084	0.00375982	0.078766	416	1.3026	87	0.307102	Down
PF3D7_0712600	570769	571169	401	*	7.71447	9.03587	-0.804751	0.00883807	Exon (PF3D7_0712600.1/PF3D7_0712600, exon 1 of 2)	PF3D7_0712600	erythrocyte membrane protein 1, PfEMP1	566726	574308	7583	2	PF3D7_0712600.1	3139	6647	-3.43268	2.72927	0.000228408	0.0142994	475	1.52224	56	0.202313	Down
PF3D7_0712900	594968	595368	401	*	7.70512	9.03667	-0.835222	0.00628989	Promoter (2-3kb)	PF3D7_0712900	erythrocyte membrane protein 1, PfEMP1	590326	597733	7408	2	PF3D7_0712900.1	2365	6578	-2.25887	2.02624	0.0116656	0.129768	263	0.851681	70	0.255544	Down
PF3D7_0716100	708541	708941	401	*	6.87685	7.78451	-0.71222	0.0360463	Promoter (2-3kb)	PF3D7_0716100	protein SDA1, putative	706991	711199	4209	2	PF3D7_0716100.1	2258	3209	-1.9241	7.08071	0.0255405	0.184083	8385	55.6518	2819	21.092	Down
PF3D7_0719900	868671	869071	401	*	7.79405	8.93551	-0.866367	0.00424738	Promoter (2-3kb)	PF3D7_0719900	conserved Plasmodium membrane protein, unknown function	865738	876273	10536	1	PF3D7_0719900.1	2933	10205	-1.82193	8.12061	0.0338251	0.210173	16981	35.4477	6128	14.4208	Down
PF3D7_0730800	1321648	1322048	401	*	7.3309	8.5577	-0.919717	0.0018286	Promoter (1-2kb)	PF3D7_0730800	Plasmodium exported protein, unknown function	1320155	1323192	3038	1	PF3D7_0730800.1	1493	881	-3.53895	10.0426	0.000116179	0.00934963	76014	1836.14	8344	227.213	Down
PF3D7_0731500	1360439	1360839	401	*	7.63369	8.80309	-0.778445	0.0143518	Exon (PF3D7_0731500.1/PF3D7_0731500, exon 1 of 4)	PF3D7_0731500	erythrocyte binding antigen-175	1357251	1363653	6403	1	PF3D7_0731500.1	3188	4508	-3.16539	11.3681	0.000457338	0.0215658	186151	879.561	26473	141.01	Down
PF3D7_0800500	56824	57224	401	*	7.52512	8.67809	-0.770319	0.0159732	Promoter (<=1kb)	PF3D7_0800500	rifin	56352	57703	1352	2	PF3D7_0800500.1	479	1127	-3.09264	-0.17467	0.0027805	0.0681605	61	1.15213	9	0.191629	Down
PF3D7_0800900	85326	85726	401	*	7.7816	9.01949	-0.861694	0.00490079	Promoter (2-3kb)	PF3D7_0800900	Plasmodium exported protein (hyp7), unknown function, pseudogene	83128	83904	777	1	PF3D7_0800900.1	2198	635	-3.53771	3.08367	0.00015125	0.0111516	611	20.4675	67	2.53014	Down
PF3D7_0801000	87265	87665	401	*	7.61407	8.65638	-0.775349	0.0162839	Promoter (2-3kb)	PF3D7_0801000	Plasmodium exported protein (PHISTc)	83838	89909	6072	2	PF3D7_0801000.1	2244	3659	-3.21042	9.60827	0.000389293	0.0205535	55136	320.948	7600	49.8723	Down
PF3D7_0801300	102437	102837	401	*	7.51879	8.55746	-0.807292	0.0100264	Promoter (<=1kb)	PF3D7_0801300	von Willebrand factor A domain-related protein	101954	102826	873	2	PF3D7_0801300.1	0	872	-1.78462	2.43462	0.0411756	0.22831	327	7.98021	121	3.32888	Down
PF3D7_0808600	431638	432038	401	*	8.00765	9.08348	-0.685267	0.0386689	Promoter (1-2kb)	PF3D7_0808600	erythrocyte membrane protein 1, PfEMP1	430405	439297	8893	1	PF3D7_0808600.1	1233	6797	-1.72446	2.43528	0.0470344	0.24326	324	1.01542	125	0.441627	Down
PF3D7_0831700	1366028	1366428	401	*	7.5716	8.61718	-0.728821	0.0275084	Exon (PF3D7_0831700.1/PF3D7_0831700, exon 2 of 2)	PF3D7_0831700	heat shock protein 70	1364640	1369862	5223	2	PF3D7_0831700.1	3434	2039	-2.17189	11.658	0.0123765	0.134345	207008	2161.91	58614	690.078	Down
PF3D7_0831800	1374349	1374749	401	*	7.37022	9.08896	-1.11767	6.0716e-05	Promoter (2-3kb)	PF3D7_0831800	histidine-rich protein II	1373212	1376988	3777	2	PF3D7_0831800.1	2239	917	-5.09383	12.704	2.45031e-07	0.000365526	507400	11775.8	18957	495.968	Down
PF3D7_0920800	853362	853762	401	*	7.75258	8.71442	-0.696925	0.0415256	Promoter (<=1kb)	PF3D7_0920800	inosine-5'-monophosphate dehydrogenase	851981	854752	2772	2	PF3D7_0920800.1	990	1532	-1.82389	8.08831	0.0336466	0.210173	16610	230.839	5986	93.7824	Down
PF3D7_0936400	1437199	1437599	401	*	7.32715	8.35986	-0.811905	0.00912024	Promoter (1-2kb)	PF3D7_0936400	ring-exported protein 4	1439258	1442180	2923	1	PF3D7_0936400.1	-1659	644	-1.81865	5.90679	0.0343403	0.211542	3658	120.827	1323	49.2637	Down
PF3D7_1010200	409543	409943	401	*	7.88204	8.91267	-0.78703	0.0136988	Promoter (1-2kb)	PF3D7_1010200	DNA2/NAM7 helicase, putative	404903	411445	6543	2	PF3D7_1010200.1	1502	5519	-2.50693	7.6744	0.00436615	0.0865948	13597	52.4789	3052	13.2792	Down
PF3D7_1024800	1035334	1035734	401	*	7.49443	8.59912	-0.851501	0.00522234	Promoter (2-3kb)	PF3D7_1024800	exported protein 3	1032432	1040157	7726	1	PF3D7_1024800.1	2902	4394	-2.87951	10.0407	0.00125232	0.0416203	72581	351.84	12584	68.7681	Down
PF3D7_1024800	1037457	1037857	401	*	7.7309	8.83437	-0.826755	0.00795099	Exon (PF3D7_1024800.1/PF3D7_1024800, exon 1 of 1)	PF3D7_1024800	exported protein 3	1032432	1040157	7726	1	PF3D7_1024800.1	5025	4394	-2.87951	10.0407	0.00125232	0.0416203	72581	351.84	12584	68.7681	Down
PF3D7_1035800	1421070	1421470	401	*	7.81823	8.78077	-0.682449	0.0472431	Promoter (1-2kb)	PF3D7_1035800	probable protein, unknown function	1419703	1423290	3588	1	PF3D7_1035800.1	1367	2138	-3.23462	6.26407	0.000364277	0.0198108	5438	54.1638	737	8.2753	Down
PF3D7_1116700	636497	636897	401	*	7.4596	8.46466	-0.718084	0.0322979	Promoter (2-3kb)	PF3D7_1116700	dipeptidyl aminopeptidase 1	630359	634006	3648	2	PF3D7_1116700.1	-2491	2102	-2.05733	9.5234	0.0173836	0.15293	46443	470.502	14237	162.595	Down
PF3D7_1122800	872846	873246	401	*	7.33276	8.33474	-0.805738	0.00916024	Promoter (1-2kb)	PF3D7_1122800	calcium-dependent protein kinase 6	871050	877707	6658	1	PF3D7_1122800.1	1796	4853	-2.02441	6.6134	0.0192216	0.159232	6151	26.9977	1929	9.54464	Down
PF3D7_1123500	932208	932608	401	*	7.67923	9.04098	-0.960592	0.00102451	Promoter (1-2kb)	PF3D7_1123500	golgi protein 2	928601	933649	5049	2	PF3D7_1123500.1	1041	4010	-2.11591	6.78416	0.0147015	0.145552	7009	37.2293	2063	12.353	Down
PF3D7_1133100	1277849	1278249	401	*	7.23202	8.43685	-0.962958	0.00060803	Promoter (1-2kb)	PF3D7_1133100	conserved Plasmodium protein, unknown function	1276697	1281158	4462	1	PF3D7_1133100.1	1152	3173	-1.72214	7.83212	0.044232	0.237241	13687	91.8718	5293	40.0518	Down
PF3D7_1147800	1902001	1902401	401	*	7.34569	8.3966	-0.781576	0.0149947	Promoter (2-3kb)	PF3D7_1147800	membrane associated erythrocyte binding-like protein	1899181	1905942	6762	1	PF3D7_1147800.1	2820	6167	-1.74623	5.4061	0.0418371	0.229858	2556	8.82871	972	3.78485	Down
PF3D7_1149200	1977528	1977928	401	*	7.43484	8.40705	-0.684022	0.0462651	Promoter (1-2kb)	PF3D7_1149200	ring-infected erythrocyte surface antigen	1975705	1980325	4621	1	PF3D7_1149200.1	1823	3272	-4.2858	11.799	6.47126e-06	0.00120142	265316	1727.02	17355	127.352	Down
PF3D7_1150400	2029595	2029995	401	*	7.55049	8.61971	-0.697591	0.0354477	Exon (PF3D7_1150400.1/PF3D7_1150400, exon 1 of 2)	PF3D7_1150400	erythrocyte membrane protein 1, PfEMP1	2025817	2035886	10070	1	PF3D7_1150400.1	3778	9359	-2.1319	1.49707	0.0180073	0.155878	179	0.407435	52	0.13343	Down
PF3D7_1150400	2037572	2037972	401	*	6.53884	8.19329	-0.558972	0.0283174	Distal Intergenic	PF3D7_1150400	erythrocyte membrane protein 1, PfEMP1	2025817	2035886	10070	1	PF3D7_1150400.1	11755	9359	-2.1319	1.49707	0.0180073	0.155878	179	0.407435	52	0.13343	Down
PF3D7_1200500	44156	44556	401	*	7.61195	8.66829	-0.688746	0.0387159	Promoter (1-2kb)	PF3D7_1200500	rifin	43705	45623	1919	2	PF3D7_1200500.1	1067	1109	-3.90867	2.88698	4.52634e-05	0.00529779	543	10.4222	46	0.995318	Down
PF3D7_1227800	1136306	1136706	401	*	7.7641	8.68956	-0.697726	0.0424018	Promoter (1-2kb)	PF3D7_1227800	elongator complex protein 3, putative	1133799	1137718	3920	2	PF3D7_1227800.1	1012	3278	-1.75836	8.13283	0.0401582	0.225639	16957	110.176	6395	46.841	Down
PF3D7_1229100	1198208	1198608	401	*	7.63248	8.77688	-0.84919	0.0057762	Exon (PF3D7_1229100.1/PF3D7_1229100, exon 1 of 1)	PF3D7_1229100	multidrug resistance-associated protein 2	1192185	1202986	10802	2	PF3D7_1229100.1	4378	6326	-3.99266	9.53831	2.05283e-05	0.00290853	54761	184.397	4389	16.6608	Down
PF3D7_1236100	1513870	1514270	401	*	7.35905	8.43424	-0.845182	0.00537228	Exon (PF3D7_1236200.1/PF3D7_1236200, exon 1 of 1)	PF3D7_1236100	clustered-asparagine-rich protein	1506849	1509721	2873	2	PF3D7_1236100.1	-4149	1337	-2.56276	7.57169	0.00364318	0.0777298	12735	202.779	2750	49.3632	Down
PF3D7_1240200	1689916	1690316	401	*	7.83954	9.01539	-0.785112	0.0132709	Promoter (<=1kb)	PF3D7_1240200	erythrocyte membrane protein 1 (PfEMP1), pseudogene	1688606	1691162	2557	2	PF3D7_1240200.1	846	2552	-2.5546	-0.0157745	0.00873431	0.113042	65	0.54243	14	0.131706	Down
PF3D7_1240600	1722113	1722513	401	*	8.07775	9.36505	-0.667091	0.0293987	Promoter (2-3kb)	PF3D7_1240600	erythrocyte membrane protein 1, PfEMP1	1719574	1727456	7883	1	PF3D7_1240600.1	2539	7079	-5.0151	9.9722	3.39455e-07	0.000365526	76264	229.492	3009	10.2074	Down
PF3D7_1248700	1995694	1996094	401	*	7.16917	8.08909	-0.734625	0.0268836	Promoter (2-3kb)	PF3D7_1248700	conserved protein, unknown function	1993096	2001002	7907	1	PF3D7_1248700.1	2598	5969	-3.18675	10.5217	0.000423678	0.0213186	103681	370.003	14528	58.4465	Down
PF3D7_1252200	2125584	2125984	401	*	7.56816	8.50084	-0.714223	0.0351951	Promoter (<=1kb)	PF3D7_1252200	chitinase	2125435	2126571	1137	1	PF3D7_1252200.1	149	1136	-2.55878	4.95416	0.00379383	0.0791008	2074	38.8624	449	9.48447	Down
PF3D7_1327300	1146491	1146891	401	*	7.21841	8.17852	-0.691673	0.0435573	Promoter (1-2kb)	PF3D7_1327300	subpellicular microtubule protein 3	1145298	1152588	7291	1	PF3D7_1327300.1	1193	5387	-2.66182	9.61349	0.00261968	0.06653	52947	209.361	10675	47.5847	Down
PF3D7_1342600	1674653	1675053	401	*	7.60285	8.749	-0.806177	0.0106674	Promoter (1-2kb)	PF3D7_1342600	myosin A	1673239	1677299	4061	1	PF3D7_1342600.1	1414	2456	-2.48885	10.2411	0.00461388	0.0885195	80405	697.202	18276	178.65	Down
PF3D7_1358100	2306436	2306836	401	*	7.55476	8.46636	-0.738843	0.0246053	Promoter (1-2kb)	PF3D7_1358100	Sas10 domain-containing protein, putative	2305078	2308166	3089	2	PF3D7_1358100.1	1330	2204	-1.76338	8.08807	0.0396246	0.225041	16452	158.961	6183	67.3469	Down
PF3D7_1370300	2788534	2788934	401	*	7.08052	8.00881	-0.719055	0.0331145	Promoter (1-2kb)	PF3D7_1370300	membrane associated histidine-rich protein 1	2786609	2789345	2737	1	PF3D7_1370300.1	1925	749	-5.91193	9.50089	8.12267e-09	4.37325e-05	55785	1584.66	1182	37.8515	Down
PF3D7_1372200	2840946	2841346	401	*	7.08438	8.60791	-1.1345	2.74486e-05	Promoter (1-2kb)	PF3D7_1372200	histidine-rich protein III	2840236	2842840	2605	2	PF3D7_1372200.1	1494	827	-3.7606	11.6887	5.01733e-05	0.00562777	240627	6191.49	22652	657.057	Down
PF3D7_1400800	27733	28133	401	*	7.18565	8.13569	-0.725456	0.0306672	Promoter (<=1kb)	PF3D7_1400800	rifin	27321	28428	1108	2	PF3D7_1400800.1	295	950	-2.83227	-1.46733	0.0121407	0.133322	23	0.515262	4	0.10102	Down
PF3D7_1401050	40059	40459	401	*	7.80557	8.70088	-0.6843	0.0497825	Promoter (<=1kb)	PF3D7_1401050	erythrocyte membrane protein 1 (PfEMP1), exon 2, pseudogene	39081	40440	1360	1	PF3D7_1401050.1	978	1355	-5.06772	2.72523	8.30674e-07	0.000413753	503	7.90295	19	0.336528	Down
PF3D7_1401500	61288	61688	401	*	7.3625	8.30047	-0.721116	0.0323732	Promoter (2-3kb)	PF3D7_1401500	esterase, putative	56497	59127	2631	2	PF3D7_1401500.1	-2161	1121	-2.02473	5.66169	0.0192977	0.159354	3180	60.3831	997	21.3417	Down
PF3D7_1407800	283769	284169	401	*	7.77328	8.86324	-0.783307	0.0145936	Promoter (1-2kb)	PF3D7_1407800	plasmepsin IV	282209	286187	3979	1	PF3D7_1407800.1	1560	1349	-2.06399	9.27397	0.0170513	0.151243	39104	617.118	11932	212.279	Down
PF3D7_1416500	667800	668200	401	*	7.6559	8.73301	-0.790141	0.0133929	Promoter (<=1kb)	PF3D7_1416500	NADP-specific glutamate dehydrogenase	667206	669129	1924	1	PF3D7_1416500.1	594	1412	-2.43591	6.86848	0.00549798	0.0964206	7719	116.386	1820	30.9354	Down
PF3D7_1430300	1194097	1194497	401	*	7.59689	8.66768	-0.844575	0.00534447	Exon (PF3D7_1430300.1/PF3D7_1430300, exon 1 of 1)	PF3D7_1430300	acid phosphatase, putative	1191911	1200002	8092	2	PF3D7_1430300.1	5505	7973	-2.11798	7.21041	0.0145916	0.145552	9421	25.1711	2769	8.34015	Down
PF3D7_1446500	1911346	1911746	401	*	6.70446	8.03847	-0.991433	0.000520714	Exon (PF3D7_1446500.1/PF3D7_1446500, exon 1 of 1)	PF3D7_1446500	nucleoporin NUP313, putative	1906176	1916570	10395	1	PF3D7_1446500.1	5170	9005	-2.1752	8.00396	0.0122811	0.133579	16450	38.9148	4647	12.3927	Down
PF3D7_1478600	3233481	3233881	401	*	6.91936	7.92246	-0.789991	0.0125994	Promoter (2-3kb)	PF3D7_1478600	EMP1-trafficking protein	3231222	3237075	5854	1	PF3D7_1478600.1	2259	3791	-2.82939	8.9107	0.00148921	0.0461153	33024	185.542	5928	37.5463	Down
ring37 vs trophozoite 37 Gain DAR and Up DEG
Gene ID	start	end	width	strand	Conc_ring_37	Conc_trophozoite_37	Fold	p.value	annotation	gene	gene_product	geneStart	geneEnd	geneLength	geneStrand	transcriptId	distanceToTSS	Length	logFC	logCPM	PValue	FDR.y	ring.37.read.count	ring.37.rpkm	late.37.read.count	late.37.rpkm	Regulation
PF3D7_0304500	221468	221868	401	*	6.97495	8.33709	-0.98015	0.000694788	Promoter (1-2kb)	PF3D7_0304500	1-cys-glutaredoxin-like protein-1	218780	220345	1566	2	PF3D7_0304500.1	-1123	515	2.56533	6.15478	0.00364485	0.0777298	805	33.2374	6080	282.996	Ups
PF3D7_0507000	295443	295843	401	*	7.66048	8.82736	-0.871404	0.00406464	Promoter (<=1kb)	PF3D7_0507000	conserved protein, unknown function	292305	294463	2159	2	PF3D7_0507000.1	-980	317	2.46125	3.79575	0.00549276	0.0964206	166	11.1215	1167	88.1395	Ups
PF3D7_0509000	374928	375328	401	*	7.57302	8.96974	-0.964756	0.000971236	Exon (PF3D7_0508900.1/PF3D7_0508900, exon 1 of 1)	PF3D7_0509000	alpha-soluble NSF attachment protein, putative	376542	379117	2576	2	PF3D7_0509000.1	3789	896	1.7879	7.83174	0.0371178	0.218451	4003	95.0767	17637	472.236	Ups
PF3D7_0610000	430724	431124	401	*	7.44468	8.41223	-0.747859	0.0231004	Promoter (1-2kb)	PF3D7_0610000	ribosomal protein L19, mitochondrial, putative	432378	434270	1893	1	PF3D7_0610000.1	-1254	941	1.91935	5.90591	0.026033	0.186634	980	22.1644	4730	120.597	Ups
PF3D7_0631100	1304780	1305180	401	*	5.27131	6.62762	-0.666728	0.0251051	Distal Intergenic	PF3D7_0631100	Plasmodium exported protein (PHISTb), unknown function	1297376	1300414	3039	1	PF3D7_0631100.1	7404	1400	1.82631	0.661444	0.0492076	0.247363	26	0.395381	118	2.02288	Ups
PF3D7_0631100	1305674	1306074	401	*	6.4436	7.57295	-0.750335	0.0199937	Distal Intergenic	PF3D7_0631100	Plasmodium exported protein (PHISTb), unknown function	1297376	1300414	3039	1	PF3D7_0631100.1	8298	1400	1.82631	0.661444	0.0492076	0.247363	26	0.395381	118	2.02288	Ups
PF3D7_0631100	1302452	1302852	401	*	7.32256	8.59469	-0.829125	0.00720672	Distal Intergenic	PF3D7_0631100	Plasmodium exported protein (PHISTb), unknown function	1297376	1300414	3039	1	PF3D7_0631100.1	5076	1400	1.82631	0.661444	0.0492076	0.247363	26	0.395381	118	2.02288	Ups
PF3D7_0802700	184610	185010	401	*	7.7024	8.94055	-0.91557	0.00202307	Exon (PF3D7_0802600.1/PF3D7_0802600, exon 3 of 5)	PF3D7_0802700	conserved Plasmodium protein, unknown function	188566	190316	1751	1	PF3D7_0802700.1	-3556	1232	1.69803	3.01814	0.0496762	0.248105	148	2.55729	613	11.9405	Ups
PF3D7_0815700	736060	736460	401	*	7.35878	8.53483	-0.924052	0.00141792	Promoter (<=1kb)	PF3D7_0815700	ubiquitin	732891	735068	2178	2	PF3D7_0815700.1	-992	1121	2.02244	-0.0349959	0.036627	0.217875	14	0.265837	73	1.56263	Ups
PF3D7_1036600	1442604	1443004	401	*	7.40887	8.33072	-0.707544	0.0381592	Promoter (1-2kb)	PF3D7_1036600	conserved protein, unknown function	1444154	1446062	1909	1	PF3D7_1036600.1	-1150	662	2.18394	5.47094	0.0121423	0.133322	625	20.0839	3624	131.281	Ups
PF3D7_1038500	1544433	1544833	401	*	7.37307	8.60167	-0.870623	0.00429866	Exon (PF3D7_1038400.1/PF3D7_1038400, exon 2 of 2)	PF3D7_1038500	Plasmodium exported protein, unknown function	1547991	1550117	2127	2	PF3D7_1038500.1	5284	1124	3.04981	3.66283	0.000794705	0.031005	106	2.0074	1121	23.9321	Ups
PF3D7_1108500	368120	368520	401	*	7.87969	9.02163	-0.776482	0.0151822	Promoter (1-2kb)	PF3D7_1108500	succinate--CoA ligase [ADP-forming] subunit alpha, putative	366977	369608	2632	1	PF3D7_1108500.1	1143	983	2.19306	8.0919	0.0116405	0.129756	3831	82.9465	22352	545.567	Ups
PF3D7_1123700	937577	937977	401	*	7.82633	8.86687	-0.814176	0.00894322	Promoter (<=1kb)	PF3D7_1123700	ribosomal protein L37, mitochondrial, putative	938756	940010	1255	1	PF3D7_1123700.1	-779	452	2.3521	4.74646	0.00741304	0.105867	343	16.1316	2235	118.497	Ups
PF3D7_1305200	260390	260790	401	*	7.88385	9.11409	-0.876621	0.00391822	Exon (PF3D7_1305300.1/PF3D7_1305300, exon 1 of 2)	PF3D7_1305200	AP2 domain transcription factor, putative	254971	256226	1256	1	PF3D7_1305200.1	5419	986	1.9136	3.99792	0.0273056	0.192931	261	5.63384	1255	30.5389	Ups
PF3D7_1305700	277074	277474	401	*	6.8787	7.83589	-0.741913	0.0248241	Promoter (<=1kb)	PF3D7_1305700	conserved Plasmodium protein, unknown function	277139	277729	591	1	PF3D7_1305700.1	0	590	2.14879	2.73942	0.0151704	0.145593	95	3.42466	538	21.8636	Ups
PF3D7_1312000	508629	509029	401	*	7.9802	9.05086	-0.667122	0.0446174	Promoter (1-2kb)	PF3D7_1312000	malonyl CoA-acyl carrier protein transacylase	510883	512714	1832	1	PF3D7_1312000.1	-1854	1211	1.89954	5.27661	0.0276792	0.194296	640	11.2501	3047	60.3805	Ups
PF3D7_1356900	2265756	2266156	401	*	6.20284	7.26477	-0.733007	0.0264245	Promoter (<=1kb)	PF3D7_1356900	protein kinase 5	2262738	2265705	2968	2	PF3D7_1356900.1	-51	866	1.87641	6.52251	0.0292433	0.198795	1539	37.8182	7210	199.73	Ups
PF3D7_1366500	2657999	2658399	401	*	7.41404	8.29143	-0.710764	0.0360367	Promoter (2-3kb)	PF3D7_1366500	nucleoside diphosphate kinase	2660521	2662797	2277	1	PF3D7_1366500.1	-2122	449	2.53091	7.50416	0.00404472	0.0818675	2095	99.1865	15449	824.546	Ups
PF3D7_1430900	1215327	1215727	401	*	7.66464	8.58408	-0.688643	0.0465506	Promoter (1-2kb)	PF3D7_1430900	cytochrome c oxidase subunit 2B, putative	1216478	1217316	839	2	PF3D7_1430900.1	1589	518	2.24172	7.0507	0.0100716	0.122338	1810	74.3006	10923	505.477	Ups
PF3D7_1456600	2324068	2324468	401	*	7.70372	8.67357	-0.696359	0.0412558	Promoter (1-2kb)	PF3D7_1456600	ribosomal protein L28, mitochondrial, putative	2321953	2322798	846	2	PF3D7_1456600.1	-1270	845	1.84567	3.89431	0.0329705	0.209331	252	6.34616	1156	32.8182	Ups
PF3D7_1473600	3001119	3001519	401	*	7.38016	8.35443	-0.701809	0.0391311	Promoter (2-3kb)	PF3D7_1473600	conserved Plasmodium protein, unknown function	2996429	2998275	1847	2	PF3D7_1473600.1	-2844	344	2.24699	3.77271	0.0104638	0.124841	185	11.4244	1121	78.0393	Ups
